# Supplementary material for: Lipid-associated macrophages transition to an inflammatory state in human atherosclerosis, increasing the risk of cerebrovascular complications
Source: Nat Cardiovasc Res. 2023 Jun 26;2(7):656–72. doi: 10.1038/s44161-023-00295-x (PMC7615632; doi:10.1038/s44161-023-00295-x)
Supplement: Supplementary file 3 — Supplementary Tables 1–3. [file 44161_2023_295_MOESM3_ESM.xlsx]

## Sheet: Suppl.Table1
Supplementary Table 1. Gene list used to compute PLIN2hi/TREM1hi (trem1vstrem2)score and PLIN2hi/TREM1hi (trem1vstrem2)score for the murine integration analysis in Suppl.Fig.3D-K
PLIN2hi/TREM1hi (trem1vstrem2)score	PLIN2hi/TREM1hi (trem1vstrem2)score
Hsp90aa1	Lipa
Nfkbia	Trem2
Tlr2	Ccnd1
Nfkbiz	Lgmn
Trem1	Spp1
Nlrp3	Cd9
Dnajb1	Atp5a1
Ccl20	Selenop
Plin2	Mmp14
Ier3	C1qc
G0s2	Ndufs8
Cdkn1a	Apoe
Plaur	C1qa
Orl1	Nr1h3
Phlda1	C1qb
Bcl2a1d	Lpl
Bcl2a1a	Apoc1
Bcl2a1b	Apoc2
Gm29094	Gm44805
Bcl2a1c	Nupr1
Vcan	Acp2
Inhba	Prdx1
Ccl7	Mmp9
Xbp1	Ccl3
Il1a	Ndufs3
Il1rn	Pltp
Il1r1
Il1b
AA467197

## Sheet: Suppl.Table2
Supplementary Table 2. Genes used to generate genset scores for lipid inflammation and apoptosis signatures using the AUCell algorithm
Signature	Genes
Lipid	ABCA1, ABCG1, CD36, FABP4, FABP5, PLIN2, OLR1
Inflammatory	IL1B, NLRP3, G0S2, SOD2, CEBPB, NFKBIA, INHBA, TNF, TREM1, CCL2, CCL20, CCL7, CXCL1, CXCL2, CXCL3, CXCL8
Apoptosis	IER3, EGR1, BTG1, BCL2A1, PTGER2, PTGS2, MCL1, CDKN1A, G0S2

## Sheet: Suppl.Table3
Supplementary Table 3. Clinical characteristics of patients used for transcriptome analysis in asymptomatic and symptomatic human carotid atherosclerotic plaques.
	Symptomatic (n=51)	Asymptomatic (n=27)	p-value
Age, years	75 (69.5-80)	69 (60.5-71)	4.7 x 10-5
Sex, male/female	33/18	2023-08-19	0.8
Degree of stenosis, %	90 (77.5-95)	90 (80-95)	0.89
Diabetes, Yes/No	17/34	2022-05-01	0.26
Hypertension, Yes/No	38/13	2023-08-19	0.9
Current smoking, Yes/No	16/35	2023-11-16	0.032
Body mass index	27.3 (24.2-29.8)	27.1 (23.5-30.4)	0.84
Medications
Statin use, Yes/No	42/9	23/4	0.99
Blood tests
Total cholesterol (mmol/L)	4.45 (3.6-5.4)	4.1 (3.6-4.9)	0.64
LDL cholesterol (mmol/L)	2.6 (2.1-3.5)	2.3 (2.0-3.1)	0.55
HDL cholesterol (mmol/L)	1.1 (0.84-1.23)	1.1 (0.88-1.33)	0.74
Triglycerides (mmol/L)	1.5 (1.1-2.1)	1.3 (1.0-1.9)	0.66
C Reactive Protein (mg/L)	4.6 (1.9-10.0)	2.0 (0-3.9)	0.003
LDL: low-density lipoprotein; HDL: high-density lipoprotein. All lipoprotein levels were assessed fasting.
