# Supplementary material for: Lipid-associated macrophages transition to an inflammatory state in human atherosclerosis, increasing the risk of cerebrovascular complications
Source: Nat Cardiovasc Res. 2023 Jun 26;2(7):656–72. doi: 10.1038/s44161-023-00295-x (PMC7615632; doi:10.1038/s44161-023-00295-x)
Supplement: Supplementary file 4 — Marker gene summary table and pathway analysis for lymphoid clusters. [file 44161_2023_295_MOESM4_ESM.xlsx]

## Sheet: filtered_markers Lymphoid 
Filterered Marker genes for Lymphoid clusters for Fig.1c and Extended Fig.2a
cluster	Cluster name	gene	gene_id	p_val	p.adj	avg_logFC	pct.1	pct.2	cluster_mean	other_mean	index	0_exprs	mLog2FC	exprs	1_exprs	2_exprs	3_exprs	4_exprs	5_exprs	6_exprs	7_exprs	8_exprs	9_exprs	10_exprs	min_logFC	max_logFC
0	CD4 TEM	CD40LG	ENSG00000102245	0	0	0.752	0.315	0.072	1.07	0.316	1	1.91	2.09	1.91	0.229	0.694	0.028	0.376	0.198	0.0328	1.46	0.313	1.2	1.57	0.122	1.04
0	CD4 TEM	CD52	ENSG00000169442	0	0	0.489	0.977	0.823	3.4	2.91	2	28.9	0.734	28.9	20.91	12.08	5.9	28.28	20.65	11.37	20.48	19.93	19.21	20.07	0.021	1.47
0	CD4 TEM	CCL4		0	0	-1.37	0.291	0.631	2.19	3.56	3	7.95	-2.09	7.95	41.82	1.11	69.11	30.28	1.72	58.62	40.31	29.69	26.85	11.21	-2.06	1.44
0	CD4 TEM	KLRD1	ENSG00000134539	0	0	-1.57	0.03	0.375	0.157	1.73	4	0.17	-4.13	0.17	2.16	0.176	12.14	7.25	0.0877	14.12	2.44	3.1	1.31	0.119	-2.56	0.0731
0	CD4 TEM	NKG7	ENSG00000105374	0	0	-2.24	0.191	0.683	0.98	3.22	5	1.67	-3.77	1.67	18.55	0.988	39.08	47.18	0.573	72.63	11.37	19.72	10.93	0.648	-3.32	0.527
0	CD4 TEM	IL7R	ENSG00000168685	1.06e-286	2.6e-285	0.742	0.598	0.286	1.95	1.21	6	6.06	1.32	6.06	1.82	5.07	0.49	1.86	2.27	0.193	6.46	1.13	3.81	3.3	-0.056	1.78
0	CD4 TEM	S100A4	ENSG00000196154	1.18e-284	2.48e-283	0.451	0.977	0.826	3.49	3.04	7	31.79	0.676	31.79	18.26	8.48	8.87	32.55	41.14	20.12	28.81	22.34	21.15	20.67	-0.251	1.24
0	CD4 TEM	KLRK1	ENSG00000213809	6.48e-265	1.19e-263	-1.04	0.057	0.352	0.296	1.33	8	0.345	-2.7	0.345	3.23	0.327	5.61	3.57	0.0966	4.58	1.74	2.26	1.85	0.316	-1.59	0.204
0	CD4 TEM	CST7	ENSG00000077984	5.15e-258	8.41e-257	-0.917	0.345	0.607	1.19	2.11	9	2.29	-1.62	2.29	8.6	0.622	8.26	10.36	1.8	18.34	5.42	5.51	6.13	1.48	-1.77	0.706
0	CD4 TEM	CCL3	ENSG00000276085	4.81e-232	7.07e-231	-2.12	0.07	0.334	0.536	2.66	10	0.709	-4.04	0.709	6.87	0.12	43.17	9.71	0.476	37.59	8.08	14.26	4.2	1.14	-3.25	0.423
0	CD4 TEM	CTSW	ENSG00000172543	1.91e-228	2.55e-227	-0.937	0.246	0.512	0.918	1.85	11	1.51	-1.77	1.51	4.85	0.719	10.93	6.94	0.251	12.89	3.95	5.01	3.8	0.254	-1.71	0.694
0	CD4 TEM	TYROBP	ENSG00000011600	4.29e-222	5.25e-221	-1.56	0.042	0.288	0.208	1.76	12	0.231	-3.9	0.231	0.828	0.112	19.93	2.47	0.189	15.73	2.03	3.39	0.38	0.248	-2.83	0.102
0	CD4 TEM	GZMH	ENSG00000100450	7.93e-222	8.97e-221	-1.17	0.127	0.398	0.748	1.92	13	1.11	-2.29	1.11	6.26	0.203	1.66	18.97	0.316	13.86	1.16	4.65	4.52	0.362	-2.25	0.563
0	CD4 TEM	GNLY	ENSG00000115523	3.06e-219	3.21e-218	-2.01	0.096	0.353	0.94	2.95	14	1.56	-3.45	1.56	5.35	0.679	28.7	47.67	2.53	73.89	2.36	10.11	4.65	0.192	-3.38	0.764
0	CD4 TEM	GZMB	ENSG00000100453	6.47e-216	6.34e-215	-1.44	0.063	0.315	0.412	1.85	15	0.51	-3.16	0.51	2.14	0.147	5.36	12.16	0.266	27.33	1.72	5.73	1.48	0.0747	-2.93	0.34
0	CD4 TEM	CCL5		5.67e-213	5.21e-212	-0.805	0.665	0.741	2.67	3.47	16	13.41	-1.21	13.41	43.52	3.54	46.42	43.12	1.21	43.79	22.9	25.05	28.81	2.22	-1.19	1.87
0	CD4 TEM	LINC00892	ENSG00000233093	5.9e-208	5.1e-207	0.553	0.2	0.042	0.744	0.191	17	1.1	1.96	1.1	0.213	0.129	0.105	0.375	0.113	0.0248	0.292	0.619	0.569	1.16	-0.027	0.72
0	CD4 TEM	S100A11	ENSG00000163191	4.08e-195	3.33e-194	0.529	0.723	0.485	2.09	1.56	18	7.09	0.895	7.09	4.12	2.09	3.2	4.39	4.68	3.54	4.42	5.23	6.43	4.99	0.085	0.964
0	CD4 TEM	TPT1	ENSG00000133112	6.7e-195	5.19e-194	0.271	0.998	0.993	4.13	3.86	19	61.36	0.398	61.36	39.73	66.9	43.61	41.91	48.01	33.36	62.31	34.09	46.7	53.43	-0.085	0.596
0	CD4 TEM	PRF1	ENSG00000180644	1.38e-194	1.01e-193	-1.09	0.092	0.334	0.4	1.49	20	0.492	-2.58	0.492	1.53	0.219	3.98	6.55	0.558	17.03	2.23	2.67	1.13	0.0597	-2.49	0.342
0	CD4 TEM	CCL4L2		1.32e-187	9.22e-187	-1.6	0.063	0.292	0.492	2.09	21	0.636	-3.29	0.636	9.86	0.247	10.93	6.78	0.384	14.78	5.86	5.8	3.31	2.77	-2.27	0.272
0	CD4 TEM	ANXA1	ENSG00000135046	5.1e-185	3.41e-184	0.557	0.74	0.503	2.32	1.76	22	9.19	0.913	9.19	6.37	2.79	3.06	6.65	1.24	5.63	6.33	5.03	11.5	4.02	-0.205	1.51
0	CD4 TEM	VIM	ENSG00000026025	1.05e-178	6.73e-178	0.415	0.894	0.741	2.79	2.37	23	15.26	0.644	15.26	12.32	6.64	7.38	7.96	11.82	5.01	12.21	20.39	12.86	8.1	-0.274	0.996
0	CD4 TEM	FOS	ENSG00000170345	4.25e-176	2.61e-175	0.611	0.743	0.536	2.98	2.37	24	18.75	0.939	18.75	9.85	9.69	18.45	2.44	5.4	3.31	18.69	8.95	16.67	6.88	0.003	1.75
0	CD4 TEM	TRDC	ENSG00000211829	1.09e-170	6.4e-170	-1.16	0.017	0.211	0.129	1.28	25	0.138	-3.51	0.138	1.15	0.0762	9.7	0.963	0.127	6.49	3.11	3.01	0.287	0	-2.24	0.129
0	CD4 TEM	CMC1	ENSG00000187118	3.61e-163	2.04e-162	-1.2	0.103	0.314	0.414	1.61	26	0.512	-2.75	0.512	4.84	0.484	10.66	1.73	0.457	6.89	0.924	3.34	2.77	0.587	-2.04	0.0373
0	CD4 TEM	LTB		8.12e-157	4.42e-156	0.419	0.703	0.453	2.43	2.01	27	10.35	0.669	10.35	3.88	10.42	1.88	1.67	22.15	0.888	16.27	3.14	7.24	6.77	-0.713	1.79
0	CD4 TEM	XCL2	ENSG00000143185	1.07e-153	5.64e-153	-1.17	0.037	0.226	0.231	1.4	28	0.26	-3.13	0.26	2.4	0.0661	13.57	0.804	0.0578	1.89	1.22	2.95	0.492	0.283	-2.45	0.175
0	CD4 TEM	FGFBP2	ENSG00000137441	9.22e-153	4.67e-152	-1.24	0.007	0.176	0.036	1.28	29	0.0367	-4.3	0.0367	0.181	0.0551	0.173	9.99	0.0397	15.96	0.0687	0.967	0.309	0.0233	-2.79	0.013
0	CD4 TEM	KLF6	ENSG00000067082	1.22e-150	5.98e-150	0.522	0.776	0.587	2.54	2.02	30	11.64	0.831	11.64	7.44	5.17	5.53	3.85	9.92	3.96	11.3	6.4	9.37	9.55	0.027	0.959
0	CD4 TEM	KLRF1	ENSG00000150045	7.61e-150	3.61e-149	-0.926	0.005	0.17	0.0225	0.948	31	0.0228	-3.78	0.0228	0.264	0.0125	5.34	0.997	0.0143	7.52	0.13	0.896	0.181	0	-2.12	0.0225
0	CD4 TEM	CD8A	ENSG00000153563	6.24e-148	2.87e-147	-0.833	0.072	0.273	0.409	1.24	32	0.506	-2.08	0.506	5.12	0.429	0.363	4.53	0.121	0.568	2.06	1.86	3.02	0.722	-1.4	0.295
0	CD4 TEM	CRIP1	ENSG00000213145	3.18e-135	1.41e-134	0.411	0.909	0.786	3.1	2.69	33	21.2	0.624	21.2	15.48	7.16	11.01	13.63	19.13	10.79	11.68	37.4	17.63	19.21	-0.548	1
0	CD4 TEM	JUNB	ENSG00000171223	9.07e-131	3.92e-130	0.441	0.854	0.706	3.16	2.72	34	22.55	0.668	22.55	14.78	18.67	12.68	6.61	18.57	5.39	24.36	9.27	15.69	23.48	-0.074	1.3
0	CD4 TEM	CAPG	ENSG00000042493	3.69e-127	1.55e-126	0.462	0.297	0.127	1.01	0.546	35	1.74	1.15	1.74	0.876	0.296	1.59	0.123	0.527	0.0945	1.26	1.19	1.2	0.655	0.0582	0.918
0	CD4 TEM	FCER1G	ENSG00000158869	5.42e-124	2.21e-123	-1.04	0.019	0.169	0.0909	1.13	36	0.0952	-3.49	0.0952	0.135	0.0331	10.17	0.218	0.109	6.58	0.103	1.91	0.202	0.109	-2.32	0.0584
0	CD4 TEM	TIMP1	ENSG00000102265	3.52e-123	1.4e-122	0.458	0.267	0.111	0.892	0.434	37	1.44	1.26	1.44	0.34	0.563	0.308	0.602	1.49	0.469	0.584	0.536	0.433	1.21	-0.021	0.623
0	CD4 TEM	FCGR3A	ENSG00000203747	2.4e-115	9.3e-115	-0.817	0.01	0.145	0.0469	0.864	38	0.048	-3.31	0.048	0.253	0.0385	1.04	3.08	0.026	9.4	0.0538	0.864	0.12	0.0745	-2.3	0.0212
0	CD4 TEM	ZFP36L2	ENSG00000152518	1.84e-113	6.93e-113	0.555	0.622	0.442	2.4	1.85	39	10.07	0.899	10.07	6.65	3.78	6.74	2.65	4.09	3.59	10.66	4.73	6.23	5.06	-0.052	1.11
0	CD4 TEM	LMNA	ENSG00000160789	2.13e-112	7.82e-112	0.606	0.231	0.092	1.08	0.477	40	1.95	1.53	1.95	0.768	0.293	0.38	0.161	1.57	0.195	1.07	0.852	1.61	0.609	0.124	0.933
0	CD4 TEM	CDKN1A	ENSG00000124762	1.63e-107	5.85e-107	0.433	0.174	0.058	0.69	0.257	41	0.994	1.48	0.994	0.242	0.288	0.196	0.161	0.579	0.0783	0.809	0.616	0.396	0.224	0.0974	0.615
0	CD4 TEM	S100A10	ENSG00000197747	1.55e-106	5.42e-106	0.372	0.766	0.594	2.18	1.81	42	7.85	0.612	7.85	5.86	3.05	3.89	6.5	6.13	4.18	4.78	7.67	8.4	4.8	-0.061	0.782
0	CD4 TEM	CD7	ENSG00000173762	6.84e-106	2.34e-105	-0.618	0.361	0.534	1.28	1.9	43	2.59	-1.1	2.59	3.35	3.58	15.3	2.5	5.83	8.26	3.97	4.35	2.29	7	-1.51	0.085
0	CD4 TEM	FTH1	ENSG00000167996	3.14e-105	1.05e-104	0.301	0.948	0.908	3.16	2.86	44	22.62	0.454	22.62	16	17.69	14.01	13.51	23.95	13.34	19.55	16.85	18.22	22.13	-0.055	0.499
0	CD4 TEM	TNFAIP3	ENSG00000118503	6.8e-101	2.22e-100	0.478	0.525	0.344	1.85	1.37	45	5.35	0.843	5.35	3.13	2.2	2.58	1.16	4.81	1.35	7.86	3.87	3.66	3.55	-0.333	1.08
0	CD4 TEM	KLRC1	ENSG00000134545	3.89e-100	1.24e-99	-0.814	0.009	0.128	0.0516	0.865	46	0.0529	-3.27	0.0529	0.358	0.0389	6.49	0.435	0.0316	3.04	0.421	0.882	0.453	0	-1.96	0.0516
0	CD4 TEM	PLEK	ENSG00000115956	9.7e-100	3.03e-99	-0.529	0.015	0.14	0.0722	0.601	47	0.0749	-2.4	0.0749	0.618	0.074	0.876	1.82	0.146	2.89	0.321	0.695	0.447	0.0184	-1.29	0.054
0	CD4 TEM	MATK	ENSG00000007264	1.16e-96	3.54e-96	-0.583	0.077	0.227	0.317	0.9	48	0.373	-1.72	0.373	1.28	0.143	3.91	1.57	0.0772	2.38	1.34	1.29	0.691	0.0285	-1.27	0.289
0	CD4 TEM	DUSP1	ENSG00000120129	2.52e-95	7.56e-95	0.541	0.53	0.357	2.25	1.71	49	8.45	0.894	8.45	5.05	2.98	6.11	1.45	5.85	2.15	11.11	3.22	6.4	2.66	-0.248	1.35
0	CD4 TEM	CCL3L1	ENSG00000276085	2.19e-94	6.45e-94	-0.996	0.032	0.161	0.187	1.18	50	0.205	-2.95	0.205	2.92	0.0452	5.02	1.29	0.174	3.96	2	2.3	1.75	0.0956	-1.61	0.143
0	CD4 TEM	GPR183	ENSG00000169508	2.75e-93	7.92e-93	0.436	0.371	0.207	1.32	0.888	51	2.76	0.901	2.76	1.69	2.67	0.607	0.153	2.5	0.18	1.32	1.01	1.65	1.97	0.023	1.18
0	CD4 TEM	CORO1B	ENSG00000172725	8.98e-92	2.54e-91	0.365	0.375	0.207	1.22	0.851	52	2.37	0.779	2.37	1.28	1.11	0.262	0.751	5.17	0.487	0.959	1.54	1.34	4.61	-0.604	0.983
0	CD4 TEM	CD4	ENSG00000010610	1.17e-90	3.26e-90	0.334	0.144	0.047	0.522	0.187	53	0.685	1.36	0.685	0.107	0.331	0.00606	0.15	0.794	0.0181	0.16	0.251	0.238	1	-0.174	0.515
0	CD4 TEM	JUN	ENSG00000177606	2.81e-88	7.65e-88	0.462	0.72	0.57	2.7	2.23	54	13.82	0.722	13.82	10.55	8.12	6.34	5.67	6.68	4.47	18.28	6.37	9.31	4.77	-0.263	0.997
0	CD4 TEM	TIGIT	ENSG00000181847	1.57e-87	4.2e-87	-0.569	0.051	0.182	0.229	0.798	55	0.257	-1.89	0.257	1.28	0.461	1.39	0.703	4.1	0.791	0.109	0.905	0.953	1.85	-1.4	0.125
0	CD4 TEM	CD8B	ENSG00000172116	3.02e-84	7.93e-84	-0.608	0.064	0.199	0.366	0.974	56	0.442	-1.69	0.442	3.38	0.496	0.0536	3.52	0.0657	0.114	0.639	1.26	2.14	1.01	-1.14	0.314
0	CD4 TEM	TSC22D3	ENSG00000157514	3.67e-80	9.45e-80	0.359	0.774	0.64	2.62	2.26	57	12.72	0.562	12.72	8.54	7.82	11.01	5.17	10.73	7	12.9	6.01	9.52	8.9	-0.013	0.8
0	CD4 TEM	FXYD5	ENSG00000089327	4.73e-80	1.2e-79	0.304	0.732	0.595	2.04	1.74	58	6.7	0.508	6.7	4.17	5.89	3.72	4.58	6.69	3.66	4.62	4.12	4.79	6.61	0.001	0.501
0	CD4 TEM	CD69	ENSG00000110848	7.35e-80	1.83e-79	0.302	0.83	0.697	2.97	2.67	59	18.55	0.46	18.55	15.31	12.79	21.02	5.18	7.64	7.2	23.83	11.95	17.92	8.16	-0.239	1.15
0	CD4 TEM	TMEM173		4.73e-79	1.16e-78	0.362	0.291	0.153	0.926	0.564	60	1.52	0.92	1.52	0.632	0.753	0.477	0.864	1.2	1.12	0.662	0.691	0.897	1.17	0.137	0.536
0	CD4 TEM	CD247	ENSG00000198821	2.26e-76	5.44e-76	-0.529	0.272	0.416	0.892	1.42	61	1.44	-1.07	1.44	1.96	1.38	4.97	3.3	2.05	10.42	2.36	2.43	1.42	1.67	-1.54	0.0254
0	CD4 TEM	APMAP	ENSG00000101474	3.14e-74	7.45e-74	-0.488	0.088	0.217	0.348	0.836	62	0.417	-1.45	0.417	1.24	0.274	2.27	1.48	0.434	3.39	0.622	1.19	0.947	0.59	-1.13	0.106
0	CD4 TEM	TRGC2	ENSG00000227191	1.75e-73	4.09e-73	-0.573	0.063	0.185	0.318	0.891	63	0.374	-1.7	0.374	2.37	0.171	0.446	3.5	0.0487	0.761	1.88	1.13	1.35	0.0774	-1.19	0.27
0	CD4 TEM	CD2	ENSG00000116824	1.9e-73	4.37e-73	0.28	0.811	0.671	2.37	2.09	64	9.65	0.446	9.65	9.65	3.86	4.84	7.43	8.15	5.01	8.17	6.5	10.4	9.21	-0.068	0.785
0	CD4 TEM	GSTP1	ENSG00000084207	2.46e-73	5.57e-73	-0.536	0.247	0.385	0.816	1.35	65	1.26	-1.12	1.26	2.09	0.964	7.22	3.08	0.764	4.21	1.54	5.81	1.65	0.702	-1.29	0.285
0	CD4 TEM	ZEB2	ENSG00000169554	2.57e-70	5.73e-70	-0.437	0.023	0.123	0.119	0.557	66	0.127	-1.9	0.127	0.6	0.0299	0.757	1.54	0.0625	2.71	0.309	0.803	0.472	0.239	-1.19	0.0899
0	CD4 TEM	ANKRD28	ENSG00000206560	3.31e-70	7.26e-70	0.42	0.171	0.073	0.768	0.348	67	1.15	1.28	1.15	0.289	0.101	0.672	0.623	0.226	0.699	0.837	0.488	0.599	0.2	0.159	0.671
0	CD4 TEM	CLIC3	ENSG00000169583	3.46e-70	7.47e-70	-0.565	0.038	0.144	0.177	0.742	68	0.193	-2.03	0.193	0.486	0.0505	3.27	0.952	0.084	3.87	0.75	0.513	0.324	0.0339	-1.41	0.143
0	CD4 TEM	RGS1	ENSG00000090104	2.76e-69	5.88e-69	0.368	0.611	0.455	2.57	2.21	69	12.12	0.579	12.12	11.22	3.8	8.12	1.62	20.35	2.13	5.46	8.76	13.95	9.64	-0.487	1.61
0	CD4 TEM	NFKBIA	ENSG00000100906	5.34e-69	1.12e-68	0.406	0.636	0.49	2.34	1.93	70	9.36	0.656	9.36	5.15	5.11	8.53	2.99	6.05	4.71	14.21	6.16	6.06	4.59	-0.384	0.954
0	CD4 TEM	FLT3LG	ENSG00000090554	4.14e-66	8.57e-66	0.323	0.295	0.165	0.927	0.604	71	1.53	0.807	1.53	0.712	1.28	0.45	0.733	1.25	0.375	1.36	0.604	1.15	0.721	0.0703	0.609
0	CD4 TEM	ZFP36	ENSG00000128016	3.94e-65	8.05e-65	0.363	0.737	0.621	2.76	2.4	72	14.86	0.564	14.86	9.41	7.62	18.47	4.54	9.55	7.32	18.51	7.31	9.43	7.59	-0.207	1.05
0	CD4 TEM	CKLF	ENSG00000217555	1.75e-64	3.53e-64	0.315	0.575	0.421	1.69	1.37	73	4.39	0.566	4.39	3.64	1.24	3.3	1.77	4.41	1.67	3.98	4.97	3.75	4.24	-0.102	0.877
0	CD4 TEM	APOBEC3G	ENSG00000239713	6.04e-64	1.2e-63	-0.45	0.309	0.435	1.06	1.5	74	1.87	-0.868	1.87	4.85	0.443	5.73	3.66	1.38	3.74	2.63	4.1	3.64	1.07	-0.85	0.689
0	CD4 TEM	HSPA1B		1.53e-61	3.01e-61	0.459	0.457	0.326	1.93	1.47	75	5.87	0.795	5.87	4.32	2.46	3.41	2.93	2.33	1.29	6.12	2.71	5.94	2.15	-0.036	1.1
0	CD4 TEM	RGS16	ENSG00000143333	2.63e-61	5.09e-61	0.357	0.111	0.039	0.573	0.216	76	0.774	1.36	0.774	0.168	0.295	0.567	0.0468	0.139	0.0426	0.441	0.374	0.25	0.316	0.124	0.532
0	CD4 TEM	HLA-DPB1		4.05e-61	7.73e-61	-0.523	0.145	0.267	0.573	1.1	77	0.773	-1.26	0.773	2.55	0.617	1.1	4.03	2.04	1.91	0.972	2.39	1.53	0.901	-1.04	0.0923
0	CD4 TEM	DNAJB1	ENSG00000132002	3e-60	5.66e-60	0.328	0.63	0.488	2.21	1.88	78	8.12	0.537	8.12	7.15	4.1	6.28	3.78	5.81	2.56	8.35	4.23	7.19	4.24	-0.024	0.942
0	CD4 TEM	ABI3	ENSG00000108798	1.29e-59	2.39e-59	-0.417	0.063	0.168	0.253	0.67	79	0.288	-1.44	0.288	1	0.16	0.983	1.4	0.278	2.71	0.725	1.15	0.724	0.0347	-1.06	0.219
0	CD4 TEM	HCST	ENSG00000126264	5.54e-59	1.02e-58	-0.286	0.797	0.834	2.31	2.59	80	9.03	-0.448	9.03	14.82	4.48	16.43	15.04	7.58	16.27	11.29	10.28	11.68	6.29	-0.552	0.605
0	CD4 TEM	NCF1	ENSG00000158517	7.73e-59	1.4e-58	0.315	0.297	0.173	0.996	0.681	81	1.71	0.75	1.71	1.57	0.829	0.937	0.241	0.898	0.101	1.21	1.02	1.47	0.742	0.053	0.9
0	CD4 TEM	TRGC1	ENSG00000211689	1.15e-57	2.06e-57	-0.399	0.022	0.106	0.117	0.516	82	0.124	-1.79	0.124	0.547	0.05	0.859	1.18	0.00444	1.49	1.83	0.755	0.34	0	-0.924	0.117
0	CD4 TEM	SAMSN1	ENSG00000155307	2.14e-57	3.79e-57	0.311	0.372	0.235	1.21	0.896	83	2.34	0.657	2.34	1.42	0.865	1.25	1.29	3.62	1.14	1.01	1.51	1.95	2.21	-0.324	0.584
0	CD4 TEM	ITM2C	ENSG00000135916	3.26e-56	5.7e-56	-0.529	0.114	0.226	0.505	1.03	84	0.657	-1.34	0.657	3.29	0.23	3.2	0.501	0.561	0.284	2.12	2.54	1.33	0.308	-0.951	0.298
0	CD4 TEM	FOSB	ENSG00000125740	4.97e-55	8.59e-55	0.34	0.375	0.243	1.39	1.05	85	3.01	0.67	3.01	2.21	1.87	2.42	0.436	1.42	0.488	4.38	2.06	2.18	0.943	-0.293	1.03
0	CD4 TEM	PHLDA1	ENSG00000139289	5.92e-55	1.01e-54	0.33	0.195	0.099	0.842	0.511	86	1.32	0.888	1.32	0.492	0.246	0.437	0.233	2.59	0.542	1.32	0.9	0.632	2.02	-0.435	0.633
0	CD4 TEM	TNFRSF25	ENSG00000215788	4.98e-54	8.41e-54	0.282	0.153	0.07	0.56	0.278	87	0.75	1.02	0.75	0.171	0.514	0.0685	0.164	0.725	0.168	1.15	0.29	0.367	0.381	-0.207	0.493
0	CD4 TEM	PPP1R15A	ENSG00000087074	2.9e-53	4.84e-53	0.327	0.481	0.344	1.59	1.26	88	3.89	0.603	3.89	2.64	2.36	2.94	1.43	3.12	1.57	4.25	2.55	2.92	2.4	-0.072	0.698
0	CD4 TEM	BTG1	ENSG00000133639	3.83e-52	6.33e-52	0.334	0.773	0.667	2.84	2.51	89	16.12	0.514	16.12	12.36	11.06	12.5	5.71	14.17	8.69	17.6	6.77	11.29	8.4	-0.083	0.936
0	CD4 TEM	IL2RB	ENSG00000100385	3.72e-51	6.08e-51	-0.454	0.094	0.196	0.378	0.832	90	0.46	-1.32	0.46	0.821	0.183	4.6	0.485	1.14	1.81	0.563	1.07	0.59	0.579	-1.34	0.21
0	CD4 TEM	LGALS3	ENSG00000131981	8.75e-50	1.41e-49	0.284	0.184	0.093	0.703	0.419	91	1.02	0.853	1.02	0.614	0.126	0.294	0.255	1.67	0.282	0.912	0.602	0.71	0.223	-0.28	0.585
0	CD4 TEM	PYHIN1	ENSG00000163564	3.5e-49	5.6e-49	-0.39	0.122	0.229	0.492	0.881	92	0.635	-1.04	0.635	1.5	0.347	1.87	1.7	0.875	3.25	0.971	1.25	1	0.405	-0.955	0.194
0	CD4 TEM	AC004585.1		8.6e-49	1.36e-48	0.267	0.138	0.062	0.543	0.276	93	0.721	0.976	0.721	0.572	0.148	0.0822	0.162	0.108	0.133	0.504	0.341	0.371	3.15	-0.881	0.464
0	CD4 TEM	PTGER4	ENSG00000171522	4.41e-48	6.9e-48	0.327	0.244	0.143	0.921	0.594	94	1.51	0.823	1.51	1.01	0.66	0.694	0.566	0.374	0.981	1.37	0.935	1.11	0.964	0.0582	0.604
0	CD4 TEM	AQP3	ENSG00000165272	5.14e-48	7.95e-48	0.287	0.172	0.088	0.634	0.347	95	0.886	0.937	0.886	0.282	0.657	0.107	0.11	1.11	0.077	1.37	0.317	0.48	0.285	-0.227	0.56
0	CD4 TEM	NCR3	ENSG00000188211	7.12e-48	1.09e-47	-0.358	0.031	0.108	0.127	0.485	96	0.136	-1.62	0.136	0.206	0.0809	1	0.677	0.489	1.78	2.3	0.722	0.138	0.165	-1.07	0.0496
0	CD4 TEM	SUSD3	ENSG00000157303	4.47e-47	6.78e-47	0.258	0.187	0.099	0.644	0.386	97	0.903	0.814	0.903	0.605	0.641	0.162	0.243	0.818	0.0312	0.494	0.549	0.525	0.687	0.0458	0.613
0	CD4 TEM	NUCB2	ENSG00000070081	1.42e-44	2.12e-44	-0.343	0.082	0.174	0.323	0.666	98	0.381	-1.12	0.381	1.2	0.781	1.08	0.738	0.228	0.964	0.612	2.31	0.674	0.726	-0.875	0.117
0	CD4 TEM	MCL1	ENSG00000143384	2.22e-44	3.29e-44	0.313	0.456	0.339	1.51	1.2	99	3.52	0.59	3.52	2.73	1.35	2.56	1.4	2.68	1.77	4.35	2.35	2.72	3.15	-0.169	0.655
0	CD4 TEM	CXCR3	ENSG00000186810	5.33e-44	7.83e-44	0.259	0.264	0.159	0.917	0.658	100	1.5	0.637	1.5	1.7	0.187	0.901	0.547	0.809	0.243	0.787	1.44	1.37	0.655	-0.0761	0.745
0	CD4 TEM	PLAC8	ENSG00000145287	9.94e-44	1.45e-43	-0.467	0.174	0.277	0.652	1.12	101	0.919	-1.09	0.919	0.757	1.76	2.27	3.47	0.138	8.54	1.03	1.33	1.26	0.432	-1.6	0.522
0	CD4 TEM	COTL1	ENSG00000103187	2.12e-43	3.05e-43	0.274	0.33	0.218	1.2	0.922	102	2.3	0.575	2.3	2.33	1.04	1.59	0.398	1.91	0.223	1.09	2.68	1.6	2.94	-0.177	0.994
0	CD4 TEM	AC020916.1		6.56e-40	9.36e-40	0.252	0.274	0.173	1.06	0.809	103	1.89	0.563	1.89	1.44	0.537	2.11	0.56	0.854	0.627	3.34	1.19	1.62	0.514	-0.407	0.645
0	CD4 TEM	CD6	ENSG00000013725	6.86e-40	9.7e-40	0.271	0.179	0.099	0.681	0.41	104	0.975	0.825	0.975	0.674	0.518	0.0901	0.509	0.382	0.314	1.09	0.527	0.589	0.609	-0.057	0.595
0	CD4 TEM	SEPTIN7	ENSG00000122545	7.18e-40	1e-39	-0.282	0.426	0.518	1.26	1.54	105	2.52	-0.524	2.52	3.67	2.01	5.06	4.03	2.29	5.51	3.43	5	2.96	2.68	-0.616	0.157
0	CD4 TEM	BIRC3	ENSG00000023445	1.16e-38	1.61e-38	0.308	0.404	0.289	1.49	1.18	106	3.43	0.583	3.43	1.85	3.34	1.14	1.03	5.91	1	2.58	1.66	3.29	4.37	-0.444	0.794
0	CD4 TEM	SLC2A3	ENSG00000059804	1.37e-38	1.89e-38	0.292	0.302	0.202	1.07	0.782	107	1.92	0.655	1.92	1.09	1.88	1.01	0.785	1.25	0.872	1.33	0.791	1.09	2.19	-0.087	0.493
0	CD4 TEM	RGCC	ENSG00000102760	2.35e-38	3.2e-38	0.317	0.237	0.147	1.03	0.717	108	1.82	0.737	1.82	1.38	1.05	0.862	0.259	1.53	0.276	1.75	1.05	1	1.66	0.023	0.805
0	CD4 TEM	STMN1	ENSG00000117632	3.89e-38	5.24e-38	-0.526	0.045	0.116	0.196	0.723	109	0.217	-1.87	0.217	0.534	0.526	0.746	0.561	0.38	0.639	0.382	16.74	0.222	0.151	-2.68	0.056
0	CD4 TEM	CITED2	ENSG00000164442	9.34e-37	1.25e-36	0.357	0.211	0.127	0.987	0.63	110	1.68	0.867	1.68	1.15	0.781	0.677	0.541	0.624	0.68	1.68	0.754	1.29	0.726	-0.0006	0.554
0	CD4 TEM	CHST12	ENSG00000136213	2.01e-36	2.66e-36	-0.345	0.133	0.223	0.505	0.85	111	0.658	-0.927	0.658	1.21	0.269	2.43	1.73	0.451	2.94	1.12	0.826	2.14	0.238	-0.866	0.292
0	CD4 TEM	AC016831.5		2.81e-36	3.69e-36	0.28	0.18	0.104	0.703	0.422	112	1.02	0.84	1.02	0.614	0.53	0.189	0.231	1.3	0.221	0.874	0.407	0.484	0.538	-0.128	0.53
0	CD4 TEM	GZMA	ENSG00000145649	1.27e-34	1.66e-34	-0.287	0.611	0.658	2.19	2.48	113	7.94	-0.452	7.94	15.79	1.01	14.09	11.62	1.2	17.65	9.62	15.04	11.28	2.51	-0.736	1.49
0	CD4 TEM	EML4	ENSG00000143924	2.32e-34	2.99e-34	0.261	0.253	0.163	0.877	0.615	114	1.4	0.662	1.4	1.08	0.633	0.638	0.687	1.15	0.456	1.13	0.943	1.07	1.07	0.114	0.501
0	CD4 TEM	LINC-PINT	ENSG00000231721	4.69e-33	5.99e-33	0.264	0.428	0.326	1.42	1.15	115	3.13	0.508	3.13	2.68	1.55	2.05	1.46	2.93	1.47	3.07	1.88	2.25	2.97	0.014	0.519
0	CD4 TEM	AC058791.1		1.75e-32	2.22e-32	0.27	0.171	0.099	0.707	0.436	116	1.03	0.8	1.03	0.608	0.507	0.197	0.32	1.27	0.297	1.02	0.553	0.523	0.449	-0.112	0.527
0	CD4 TEM	CD63	ENSG00000135404	3.97e-32	4.99e-32	-0.369	0.292	0.372	0.953	1.32	117	1.59	-0.752	1.59	2.13	0.501	6.81	2.7	1.78	4.65	1.75	3.27	1.76	1.24	-1.1	0.547
0	CD4 TEM	ARPC5L	ENSG00000136950	4.1e-32	5.11e-32	-0.301	0.262	0.349	0.865	1.17	118	1.38	-0.648	1.38	2.36	0.696	3.42	2.31	1.43	3.44	1.78	3.52	1.47	1.43	-0.643	0.337
0	CD4 TEM	XCL1	ENSG00000143184	4.49e-32	5.55e-32	-0.7	0.089	0.162	0.615	1.31	119	0.849	-1.57	0.849	1.13	0.0888	15.43	0.296	0.0287	0.567	0.882	1.75	0.668	0.71	-2.18	0.586
0	CD4 TEM	PTPN6	ENSG00000111679	5.5e-32	6.74e-32	-0.295	0.114	0.195	0.433	0.728	120	0.542	-0.867	0.542	1.19	0.472	1.33	1.03	0.681	2.01	0.99	1.24	0.755	0.808	-0.67	0.047
0	CD4 TEM	SPON2	ENSG00000159674	1.23e-31	1.5e-31	-0.432	0.041	0.101	0.176	0.608	121	0.193	-1.68	0.193	0.192	0.0657	0.272	1.58	0.0848	6.34	0.175	0.61	0.32	0.238	-1.82	0.113
0	CD4 TEM	SAMD3	ENSG00000164483	3.9e-31	4.7e-31	-0.286	0.164	0.251	0.616	0.903	122	0.852	-0.718	0.852	1.77	0.335	2.23	1.88	0.389	2.31	1.11	1.58	1.25	0.26	-0.582	0.385
0	CD4 TEM	MAPK1	ENSG00000100030	5.54e-31	6.62e-31	-0.292	0.055	0.12	0.226	0.518	123	0.253	-1.14	0.253	0.495	0.148	1.82	0.689	0.19	1.29	0.47	0.598	0.3	0.089	-0.81	0.14
0	CD4 TEM	PTGDR	ENSG00000168229	1.3e-30	1.54e-30	-0.27	0.044	0.106	0.19	0.46	124	0.21	-1.14	0.21	0.592	0.0366	1.25	0.598	0.0635	1.31	0.47	0.448	0.45	0.0427	-0.647	0.155
0	CD4 TEM	RAP1B	ENSG00000127314	9.93e-29	1.17e-28	-0.274	0.348	0.427	1.06	1.33	125	1.88	-0.544	1.88	2.4	1.46	2.78	4.73	1.76	5.91	2.14	2.81	2.31	2.15	-0.874	0.16
0	CD4 TEM	LYST	ENSG00000143669	1.23e-28	1.44e-28	-0.288	0.059	0.122	0.236	0.524	126	0.266	-1.11	0.266	1.01	0.206	0.888	0.294	0.624	0.933	0.501	0.729	0.795	0.708	-0.462	0.0482
0	CD4 TEM	SOCS3	ENSG00000184557	4.09e-28	4.73e-28	0.274	0.15	0.088	0.665	0.392	127	0.945	0.851	0.945	0.288	1.16	0.16	0.186	1.1	0.101	0.518	0.372	0.324	0.626	-0.106	0.569
0	CD4 TEM	LITAF	ENSG00000189067	5.96e-28	6.85e-28	-0.286	0.274	0.355	0.894	1.18	128	1.45	-0.608	1.45	1.97	1.59	2.12	3.4	1.27	5.22	1.62	1.64	1.9	0.986	-0.933	0.208
0	CD4 TEM	FAM49B		6.51e-26	7.41e-26	-0.267	0.248	0.326	0.808	1.07	129	1.24	-0.597	1.24	1.77	0.871	2.81	2.11	1.49	3.64	1.67	2.4	1.36	0.985	-0.727	0.181
0	CD4 TEM	HLA-DPA1		3.86e-25	4.36e-25	-0.303	0.105	0.172	0.424	0.727	130	0.527	-0.897	0.527	1.25	0.323	0.664	1.89	1.69	0.946	0.505	1.56	1.26	0.813	-0.637	0.144
0	CD4 TEM	C12orf75	ENSG00000235162	1.22e-24	1.37e-24	-0.264	0.206	0.284	0.766	1.03	131	1.15	-0.605	1.15	2.01	0.419	1.13	3.57	0.876	3.35	1.44	3.48	1.12	0.132	-0.755	0.641
0	CD4 TEM	HLA-DRB1		2.71e-24	3.02e-24	-0.296	0.106	0.172	0.436	0.732	132	0.547	-0.867	0.547	1.58	0.172	0.625	1.03	2.37	0.608	0.623	1.82	1.51	0.561	-0.778	0.277
0	CD4 TEM	KLRG1	ENSG00000139187	1.27e-23	1.41e-23	-0.306	0.149	0.218	0.591	0.897	133	0.806	-0.776	0.806	2.23	0.385	0.436	3.06	0.166	0.855	2.83	1.3	1.32	0.526	-0.811	0.437
0	CD4 TEM	SH2D1A	ENSG00000183918	1.52e-23	1.66e-23	-0.279	0.158	0.228	0.574	0.853	134	0.775	-0.726	0.775	2.03	0.542	1.98	0.623	0.83	0.837	1.24	1.92	1.55	1.4	-0.536	0.141
0	CD4 TEM	GZMM	ENSG00000197540	1.09e-22	1.18e-22	-0.267	0.309	0.379	1	1.27	135	1.72	-0.543	1.72	3.17	1.05	2.92	3.31	0.773	4.22	2.33	2.02	2.09	1.49	-0.651	0.43
0	CD4 TEM	HOPX	ENSG00000171476	4.56e-22	4.93e-22	-0.369	0.256	0.319	0.983	1.35	136	1.67	-0.743	1.67	1.76	0.244	6.16	4.52	0.0928	7.59	3.67	2.4	1.09	0.235	-1.17	0.895
0	CD4 TEM	CD74	ENSG00000019582	7.5e-20	8.04e-20	-0.325	0.502	0.537	1.56	1.88	137	3.74	-0.56	3.74	8.25	1.69	4.88	2.93	9.21	4.02	5.2	8.32	6.95	4.37	-0.767	0.567
0	CD4 TEM	HSPA1A		4.32e-19	4.6e-19	0.32	0.379	0.307	1.85	1.53	138	5.37	0.554	5.37	4.6	1.74	5.26	3.02	3.25	1.93	4.95	3.15	3.6	2.06	0.018	0.844
0	CD4 TEM	MT2A	ENSG00000125148	2.64e-18	2.79e-18	-0.261	0.472	0.524	1.63	1.89	139	4.12	-0.446	4.12	6.51	2.19	3.38	5.86	6.86	6.76	5.88	12.05	15.79	14.18	-1.19	0.472
0	CD4 TEM	IFNG	ENSG00000111537	3.95e-15	4.15e-15	-0.294	0.157	0.214	1.11	1.4	140	2.03	-0.571	2.03	5	0.244	4.04	3.31	0.186	3.45	1.8	4.2	3.69	1.16	-0.681	0.94
0	CD4 TEM	AREG	ENSG00000109321	1.19e-13	1.24e-13	-0.442	0.108	0.153	0.586	1.03	141	0.797	-1.08	0.797	0.5	1.94	7.23	0.222	0.235	1.66	1.14	1.16	0.852	1.55	-1.52	0.386
0	CD4 TEM	GZMK	ENSG00000113088	1.3e-11	1.35e-11	-0.311	0.362	0.396	1.63	1.95	142	4.12	-0.529	4.12	14.38	1.41	4.99	0.614	0.74	0.388	5.81	5.28	9.33	1.6	-1.1	1.31
0	CD4 TEM	IFI6	ENSG00000126709	1.33e-09	1.36e-09	-0.274	0.128	0.167	0.508	0.782	143	0.662	-0.754	0.662	0.884	0.548	1.28	0.986	1.58	1.03	0.596	1.48	17.32	0.963	-2.4	0.0716
0	CD4 TEM	TNFRSF18	ENSG00000186891	2.36e-08	2.41e-08	-0.361	0.093	0.123	0.38	0.742	144	0.463	-1.09	0.463	0.103	0.0751	1.94	0.351	6.44	1.42	0.276	0.949	0.228	2.79	-1.63	0.308
0	CD4 TEM	HIST1H4C		0.0013	0.00131	-0.255	0.177	0.197	0.656	0.911	145	0.926	-0.628	0.926	1.08	1.45	1.2	1	1.09	1.02	1	11.99	1.02	0.812	-1.91	0.0611
0	CD4 TEM	TNFRSF4	ENSG00000186827	0.0243	0.0245	-0.293	0.116	0.1	0.477	0.77	146	0.611	-0.825	0.611	0.0887	0.276	0.598	0.158	9.99	0.479	0.279	0.713	0.192	4.65	-1.92	0.392
0	CD4 TEM	TUBA1B	ENSG00000123416	0.0889	0.0889	-0.261	0.336	0.335	1.11	1.37	147	2.03	-0.51	2.03	2.12	1.83	2.31	2.31	2.1	2.86	1.99	26.14	1.57	2.02	-2.19	0.162
1	CD8 TEM	GZMK	ENSG00000113088	0	0	1.35	0.795	0.27	2.73	1.38	148	4.12	2.23	14.38	14.38	1.41	4.99	0.614	0.74	0.388	5.81	5.28	9.33	1.6	0.398	2.41
1	CD8 TEM	CD8A	ENSG00000153563	0	0	1.08	0.528	0.135	1.81	0.73	149	0.506	2.15	5.12	5.12	0.429	0.363	4.53	0.121	0.568	2.06	1.86	3.02	0.722	0.101	1.7
1	CD8 TEM	CD8B	ENSG00000172116	0	0	0.907	0.402	0.098	1.48	0.569	150	0.442	2	3.38	3.38	0.496	0.0536	3.52	0.0657	0.114	0.639	1.26	2.14	1.01	-0.032	1.42
1	CD8 TEM	CCL5		0	0	0.66	0.976	0.649	3.8	3.14	151	13.41	0.98	43.52	43.52	3.54	46.42	43.12	1.21	43.79	22.9	25.05	28.81	2.22	-0.063	3
1	CD8 TEM	GZMA	ENSG00000145649	1.57e-277	3.4e-276	0.566	0.879	0.58	2.82	2.26	152	7.94	0.88	15.79	15.79	1.01	14.09	11.62	1.2	17.65	9.62	15.04	11.28	2.51	-0.105	2.12
1	CD8 TEM	CCL4		1.1e-263	1.97e-262	0.55	0.809	0.471	3.76	3.21	153	7.95	0.818	41.82	41.82	1.11	69.11	30.28	1.72	58.62	40.31	29.69	26.85	11.21	-0.493	3.01
1	CD8 TEM	ITM2C	ENSG00000135916	1.08e-238	1.66e-237	0.754	0.389	0.143	1.46	0.702	154	0.657	1.6	3.29	3.29	0.23	3.2	0.501	0.561	0.284	2.12	2.54	1.33	0.308	0.02	1.25
1	CD8 TEM	CST7	ENSG00000077984	8.71e-174	1.18e-172	0.429	0.738	0.485	2.26	1.83	155	2.29	0.701	8.6	8.6	0.622	8.26	10.36	1.8	18.34	5.42	5.51	6.13	1.48	-0.7	1.78
1	CD8 TEM	TPT1	ENSG00000133112	4.31e-169	5.17e-168	-0.287	0.992	0.995	3.71	3.99	156	61.36	-0.422	39.73	39.73	66.9	43.61	41.91	48.01	33.36	62.31	34.09	46.7	53.43	-0.511	0.17
1	CD8 TEM	HLA-A		5.85e-165	6.32e-164	0.272	0.992	0.982	3.71	3.44	157	27.02	0.401	39.94	39.94	17.07	31.72	38.13	38.25	45.95	30.28	32.82	41.35	23.07	-0.137	0.818
1	CD8 TEM	KLRB1	ENSG00000111796	1.2e-156	1.18e-155	-0.868	0.247	0.499	1.68	2.54	158	10.12	-1.41	4.34	4.34	2.78	27.05	3.97	4.01	18.65	35.71	5.88	6.69	9.58	-1.93	0.345
1	CD8 TEM	CCL4L2		2.04e-146	1.83e-145	0.731	0.396	0.189	2.38	1.65	159	0.636	1.2	9.86	9.86	0.247	10.93	6.78	0.384	14.78	5.86	5.8	3.31	2.77	-0.374	2.16
1	CD8 TEM	CRTAM	ENSG00000109943	2.42e-132	2.01e-131	0.55	0.166	0.044	0.784	0.233	160	0.0678	1.83	1.19	1.19	0.0963	1.03	0.278	0.0155	0.155	0.362	0.437	0.371	0.317	0.0767	0.768
1	CD8 TEM	CD74	ENSG00000019582	1.07e-126	8.26e-126	0.576	0.641	0.496	2.22	1.65	161	3.74	0.957	8.25	8.25	1.69	4.88	2.93	9.21	4.02	5.2	8.32	6.95	4.37	-0.098	1.24
1	CD8 TEM	CD3D	ENSG00000167286	1.85e-125	1.33e-124	0.356	0.83	0.656	2.45	2.09	162	9	0.568	10.58	10.58	6.35	0.306	10.34	11.27	1.29	8.83	7.58	9.36	10.17	-0.058	2.18
1	CD8 TEM	EEF1G	ENSG00000254772	2.02e-124	1.36e-123	-0.315	0.89	0.951	2.71	3.03	163	19.45	-0.479	14.1	14.1	31.56	15.84	15.76	18.2	12.16	20.31	14.32	15.01	20.71	-0.768	0.138
1	CD8 TEM	RPL34	ENSG00000109475	1.03e-121	6.55e-121	-0.252	0.996	0.998	4.01	4.26	164	70.45	-0.369	53.98	53.98	114.35	50.83	61.43	62.62	43.93	63.01	39.37	56.57	69.67	-0.741	0.309
1	CD8 TEM	APOBEC3G	ENSG00000239713	4e-120	2.4e-119	0.487	0.546	0.363	1.77	1.28	165	1.87	0.877	4.85	4.85	0.443	5.73	3.66	1.38	3.74	2.63	4.1	3.64	1.07	-0.139	1.4
1	CD8 TEM	HCST	ENSG00000126264	2.37e-117	1.34e-116	0.311	0.889	0.806	2.76	2.45	166	9.03	0.481	14.82	14.82	4.48	16.43	15.04	7.58	16.27	11.29	10.28	11.68	6.29	-0.097	1.06
1	CD8 TEM	TRGC2	ENSG00000227191	1.71e-116	9.21e-116	0.61	0.275	0.12	1.21	0.604	167	0.374	1.41	2.37	2.37	0.171	0.446	3.5	0.0487	0.761	1.88	1.13	1.35	0.0774	-0.29	1.17
1	CD8 TEM	GZMH	ENSG00000100450	3e-114	1.55e-113	0.335	0.51	0.279	1.98	1.65	168	1.11	0.567	6.26	6.26	0.203	1.66	18.97	0.316	13.86	1.16	4.65	4.52	0.362	-1.01	1.8
1	CD8 TEM	CD27	ENSG00000139193	6.18e-113	3.03e-112	0.594	0.393	0.229	1.44	0.847	169	1.46	1.22	3.22	3.22	1.63	0.357	0.172	4.28	0.057	1.31	1.33	2.51	3.14	-0.222	1.39
1	CD8 TEM	TYROBP	ENSG00000011600	1.83e-107	8.57e-107	-1.11	0.095	0.265	0.603	1.71	170	0.231	-2.32	0.828	0.828	0.112	19.93	2.47	0.189	15.73	2.03	3.39	0.38	0.248	-2.44	0.497
1	CD8 TEM	TRAC	ENSG00000277734	8.42e-107	3.79e-106	0.351	0.816	0.676	2.64	2.29	171	11.03	0.549	12.96	12.96	7.36	1.28	9.91	19.72	1.15	10.06	8.63	11.79	10.62	-0.395	1.87
1	CD8 TEM	RPL22	ENSG00000116251	6.82e-106	2.95e-105	-0.296	0.876	0.935	2.62	2.91	172	16.74	-0.453	12.71	12.71	28.7	13.06	14.18	17.86	12.26	14.32	13.14	14.23	20.5	-0.773	0.033
1	CD8 TEM	FCER1G	ENSG00000158869	2.57e-100	1.07e-99	-0.98	0.024	0.163	0.127	1.11	173	0.0952	-3.18	0.135	0.135	0.0331	10.17	0.218	0.109	6.58	0.103	1.91	0.202	0.109	-2.29	0.0942
1	CD8 TEM	FGFBP2	ENSG00000137441	1.39e-98	5.56e-98	-1.08	0.027	0.165	0.166	1.25	174	0.0367	-3.19	0.181	0.181	0.0551	0.173	9.99	0.0397	15.96	0.0687	0.967	0.309	0.0233	-2.66	0.143
1	CD8 TEM	LTB		2.81e-94	1.09e-93	-0.661	0.37	0.556	1.59	2.25	175	10.35	-1.1	3.88	3.88	10.42	1.88	1.67	22.15	0.888	16.27	3.14	7.24	6.77	-1.56	0.951
1	CD8 TEM	TNFRSF18	ENSG00000186891	4e-91	1.49e-90	-0.684	0.017	0.144	0.0977	0.781	176	0.463	-2.66	0.103	0.103	0.0751	1.94	0.351	6.44	1.42	0.276	0.949	0.228	2.79	-1.91	0.0252
1	CD8 TEM	PLAC8	ENSG00000145287	3.17e-88	1.14e-87	-0.559	0.119	0.289	0.564	1.12	177	0.919	-1.34	0.757	0.757	1.76	2.27	3.47	0.138	8.54	1.03	1.33	1.26	0.432	-1.69	0.434
1	CD8 TEM	CXCR4	ENSG00000121966	7.71e-83	2.65e-82	0.336	0.848	0.755	3.1	2.76	178	18.81	0.509	21.2	21.2	10.25	21.11	7.45	11.28	7.36	24.05	13.21	17.1	10.54	-0.121	0.976
1	CD8 TEM	IL7R	ENSG00000168685	7.85e-83	2.65e-82	-0.508	0.219	0.405	1.04	1.55	179	6.06	-0.979	1.82	1.82	5.07	0.49	1.86	2.27	0.193	6.46	1.13	3.81	3.3	-0.972	0.861
1	CD8 TEM	CMC1	ENSG00000187118	4.4e-82	1.44e-81	0.47	0.381	0.227	1.76	1.3	180	0.512	0.843	4.84	4.84	0.484	10.66	1.73	0.457	6.89	0.924	3.34	2.77	0.587	-0.691	1.39
1	CD8 TEM	KLRK1	ENSG00000213809	4.06e-81	1.29e-80	0.381	0.408	0.242	1.44	1.06	181	0.345	0.743	3.23	3.23	0.327	5.61	3.57	0.0966	4.58	1.74	2.26	1.85	0.316	-0.447	1.35
1	CD8 TEM	TNFRSF4	ENSG00000186827	1.74e-77	5.38e-77	-0.745	0.018	0.129	0.085	0.83	182	0.611	-2.88	0.0887	0.0887	0.276	0.598	0.158	9.99	0.479	0.279	0.713	0.192	4.65	-2.31	-0.0613
1	CD8 TEM	CD40LG	ENSG00000102245	2.68e-75	8.04e-75	-0.437	0.037	0.159	0.206	0.643	183	1.91	-1.61	0.229	0.229	0.694	0.028	0.376	0.198	0.0328	1.46	0.313	1.2	1.57	-0.862	0.179
1	CD8 TEM	KLRG1	ENSG00000139187	9.89e-75	2.89e-74	0.466	0.303	0.172	1.17	0.705	184	0.806	1.05	2.23	2.23	0.385	0.436	3.06	0.166	0.855	2.83	1.3	1.32	0.526	-0.231	1.02
1	CD8 TEM	KLRF1	ENSG00000150045	2e-71	5.69e-71	-0.668	0.039	0.156	0.234	0.902	185	0.0228	-2.1	0.264	0.264	0.0125	5.34	0.997	0.0143	7.52	0.13	0.896	0.181	0	-1.91	0.234
1	CD8 TEM	C1orf162	ENSG00000143110	5.47e-69	1.52e-68	-0.418	0.063	0.191	0.307	0.725	186	1	-1.34	0.359	0.359	1.45	1.46	0.865	0.274	1.69	0.53	0.433	0.468	1.06	-0.681	0.0653
1	CD8 TEM	CD3E	ENSG00000198851	6.75e-68	1.82e-67	0.309	0.675	0.574	1.98	1.67	187	5.15	0.522	6.23	6.23	4.24	2	5.5	5.39	1.12	5.2	4.19	5.92	4.74	0.044	1.22
1	CD8 TEM	CCL3L1	ENSG00000276085	4.46e-65	1.18e-64	0.482	0.214	0.105	1.37	0.884	188	0.205	0.991	2.92	2.92	0.0452	5.02	1.29	0.174	3.96	2	2.3	1.75	0.0956	-0.429	1.32
1	CD8 TEM	SH2D1A	ENSG00000183918	4.45e-64	1.15e-63	0.434	0.302	0.184	1.11	0.676	189	0.775	1	2.03	2.03	0.542	1.98	0.623	0.83	0.837	1.24	1.92	1.55	1.4	0.019	0.677
1	CD8 TEM	LYAR	ENSG00000145220	6.71e-62	1.69e-61	0.375	0.345	0.217	1.24	0.861	190	1.25	0.796	2.45	2.45	0.713	0.579	3.29	0.286	2.3	2.25	1.36	2.01	0.38	-0.22	0.986
1	CD8 TEM	GNLY	ENSG00000115523	3.13e-61	7.67e-61	-1.01	0.188	0.318	1.85	2.86	191	1.56	-1.6	5.35	5.35	0.679	28.7	47.67	2.53	73.89	2.36	10.11	4.65	0.192	-2.47	1.67
1	CD8 TEM	SELL	ENSG00000188404	8.15e-61	1.96e-60	-0.437	0.047	0.156	0.218	0.655	192	0.511	-1.58	0.243	0.243	2.75	0.714	0.152	1.37	0.621	0.162	0.315	0.522	0.959	-1.1	0.0761
1	CD8 TEM	IFITM2	ENSG00000185201	2.03e-60	4.76e-60	-0.333	0.524	0.687	1.75	2.08	193	6.33	-0.554	4.74	4.74	3.29	12.46	8.27	4.68	10.6	4.24	6.48	8.99	5.99	-0.852	0.291
1	CD8 TEM	TRBC2		2.15e-60	4.94e-60	0.328	0.681	0.591	2.28	1.95	194	7.06	0.53	8.77	8.77	5.46	2.35	7.69	9.72	3.01	5.66	5.75	6.93	7.95	-0.093	1.07
1	CD8 TEM	SNHG29	ENSG00000175061	1.95e-58	4.38e-58	-0.311	0.518	0.668	1.62	1.93	195	5.43	-0.53	4.06	4.06	10.97	4.34	4.29	6.44	3.17	5.26	3.64	4.58	6.67	-0.86	0.195
1	CD8 TEM	CD2	ENSG00000116824	3.86e-57	8.5e-57	0.269	0.768	0.688	2.37	2.1	196	9.65	0.43	9.65	9.65	3.86	4.84	7.43	8.15	5.01	8.17	6.5	10.4	9.21	-0.068	0.785
1	CD8 TEM	IFNG	ENSG00000111537	3.91e-55	8.44e-55	0.633	0.289	0.174	1.79	1.16	197	2.03	1.16	5	5	0.244	4.04	3.31	0.186	3.45	1.8	4.2	3.69	1.16	0.143	1.62
1	CD8 TEM	TIMP1	ENSG00000102265	5.55e-54	1.18e-53	-0.342	0.064	0.174	0.293	0.635	198	1.44	-1.16	0.34	0.34	0.563	0.308	0.602	1.49	0.469	0.584	0.536	0.433	1.21	-0.62	0.0242
1	CD8 TEM	FCGR3A	ENSG00000203747	8.01e-51	1.66e-50	-0.596	0.042	0.132	0.225	0.821	199	0.048	-1.96	0.253	0.253	0.0385	1.04	3.08	0.026	9.4	0.0538	0.864	0.12	0.0745	-2.12	0.2
1	CD8 TEM	CXCR3	ENSG00000186810	2.81e-49	5.72e-49	0.356	0.266	0.162	0.993	0.637	200	1.5	0.862	1.7	1.7	0.187	0.901	0.547	0.809	0.243	0.787	1.44	1.37	0.655	0.0761	0.821
1	CD8 TEM	TRDC	ENSG00000211829	3.41e-47	6.82e-47	-0.415	0.08	0.187	0.764	1.18	201	0.138	-0.914	1.15	1.15	0.0762	9.7	0.963	0.127	6.49	3.11	3.01	0.287	0	-1.61	0.764
1	CD8 TEM	ITM2A	ENSG00000078596	7.38e-47	1.45e-46	0.419	0.358	0.261	1.34	0.918	202	1.8	0.858	2.81	2.81	1.07	1.13	1.27	2.3	0.845	0.946	2.32	2.11	4.92	-0.442	0.724
1	CD8 TEM	S100A4	ENSG00000196154	2.44e-45	4.71e-45	-0.267	0.816	0.877	2.96	3.22	203	31.79	-0.4	18.26	18.26	8.48	8.87	32.55	41.14	20.12	28.81	22.34	21.15	20.67	-0.783	0.709
1	CD8 TEM	LAG3	ENSG00000089692	6.27e-45	1.19e-44	0.294	0.114	0.048	0.519	0.225	204	0.244	1.15	0.681	0.681	0.0747	0.0766	0.469	0.15	0.302	0.645	0.363	1.22	0.199	-0.28	0.447
1	CD8 TEM	TUBA4A	ENSG00000127824	2.74e-44	5.09e-44	0.374	0.427	0.331	1.48	1.1	205	2.44	0.721	3.39	3.39	1.25	1.99	2.08	1.59	1.37	2.33	3.79	2.12	2.54	-0.086	0.671
1	CD8 TEM	PRKCQ-AS1	ENSG00000237943	1.21e-43	2.21e-43	-0.335	0.099	0.206	0.446	0.782	206	1.07	-0.956	0.562	0.562	2.75	0.824	0.735	0.52	0.799	1.09	0.557	0.771	0.449	-0.877	0.0756
1	CD8 TEM	AREG	ENSG00000109321	2.03e-43	3.65e-43	-0.642	0.069	0.162	0.406	1.05	207	0.797	-1.7	0.5	0.5	1.94	7.23	0.222	0.235	1.66	1.14	1.16	0.852	1.55	-1.7	0.205
1	CD8 TEM	HLA-DRB1		2.97e-43	5.26e-43	0.379	0.225	0.136	0.948	0.569	208	0.547	0.956	1.58	1.58	0.172	0.625	1.03	2.37	0.608	0.623	1.82	1.51	0.561	-0.266	0.788
1	CD8 TEM	CCR7	ENSG00000126353	1.72e-39	3e-39	-0.351	0.052	0.135	0.274	0.625	209	0.865	-1.22	0.315	0.315	2.97	0.127	0.0291	0.355	0.0153	0.457	0.351	0.364	1.44	-1.11	0.259
1	CD8 TEM	EOMES	ENSG00000163508	2.43e-39	4.16e-39	0.297	0.124	0.059	0.57	0.273	210	0.127	1.07	0.768	0.768	0.0451	0.973	0.382	0.0182	0.566	0.423	0.608	0.309	0	-0.11	0.57
1	CD8 TEM	GZMM	ENSG00000197540	3.86e-39	6.51e-39	0.292	0.436	0.34	1.43	1.14	211	1.72	0.564	3.17	3.17	1.05	2.92	3.31	0.773	4.22	2.33	2.02	2.09	1.49	-0.224	0.857
1	CD8 TEM	PIM2	ENSG00000102096	9.21e-39	1.53e-38	-0.289	0.072	0.163	0.342	0.631	212	0.753	-0.948	0.408	0.408	1.06	0.703	0.468	2.29	0.763	0.603	0.544	0.668	1.11	-0.848	-0.042
1	CD8 TEM	RORA	ENSG00000069667	1.5e-38	2.46e-38	-0.28	0.161	0.277	0.698	0.978	213	1.85	-0.665	1.01	1.01	0.808	1.31	1.69	2.18	1.74	3.37	1.21	1.49	1.9	-0.777	0.106
1	CD8 TEM	NOSIP	ENSG00000142546	1.7e-38	2.74e-38	-0.289	0.145	0.257	0.608	0.897	214	1.57	-0.728	0.837	0.837	3.05	0.662	0.794	0.968	0.861	1.5	0.827	0.895	1.03	-0.79	0.1
1	CD8 TEM	PTPRC	ENSG00000213402	1.84e-38	2.92e-38	0.252	0.665	0.621	2.01	1.76	215	4.7	0.421	6.48	6.48	3.63	4.45	5.94	5.62	5.87	4.51	4.9	5.48	5.49	0.075	0.479
1	CD8 TEM	CD3G	ENSG00000160654	2.59e-36	4.05e-36	0.289	0.45	0.363	1.48	1.19	216	2.8	0.55	3.38	3.38	2.12	0.0592	4.09	2.78	0.849	2.49	2.15	3.13	2.21	-0.151	1.42
1	CD8 TEM	APOBEC3C	ENSG00000244509	6.16e-36	9.5e-36	0.338	0.308	0.219	1.16	0.822	217	1.21	0.735	2.19	2.19	0.312	1.58	1.76	1.42	2.01	1.22	1.98	1.06	1.03	0.058	0.889
1	CD8 TEM	CYTOR	ENSG00000222041	1.14e-35	1.73e-35	0.318	0.384	0.295	1.36	1.05	218	1.96	0.63	2.92	2.92	0.489	1.49	2.49	3.88	1.45	1.14	3.37	2.24	2.61	-0.22	0.967
1	CD8 TEM	CD7	ENSG00000173762	1.8e-35	2.69e-35	-0.375	0.401	0.517	1.47	1.85	219	2.59	-0.654	3.35	3.35	3.58	15.3	2.5	5.83	8.26	3.97	4.35	2.29	7	-1.32	0.279
1	CD8 TEM	SOCS3	ENSG00000184557	7.92e-35	1.17e-34	-0.268	0.046	0.12	0.253	0.521	220	0.945	-1.01	0.288	0.288	1.16	0.16	0.186	1.1	0.101	0.518	0.372	0.324	0.626	-0.519	0.156
1	CD8 TEM	KLRC1	ENSG00000134545	1.29e-33	1.88e-33	-0.504	0.044	0.114	0.306	0.81	221	0.0529	-1.56	0.358	0.358	0.0389	6.49	0.435	0.0316	3.04	0.421	0.882	0.453	0	-1.71	0.306
1	CD8 TEM	SPON2	ENSG00000159674	3.97e-33	5.71e-33	-0.422	0.036	0.101	0.176	0.597	222	0.193	-1.65	0.192	0.192	0.0657	0.272	1.58	0.0848	6.34	0.175	0.61	0.32	0.238	-1.82	0.112
1	CD8 TEM	XBP1	ENSG00000100219	6.15e-33	8.74e-33	-0.283	0.185	0.291	0.753	1.04	223	1.75	-0.649	1.12	1.12	0.845	2.5	2.5	0.552	3.88	1.69	1.17	1.22	1.14	-0.833	0.313
1	CD8 TEM	CLEC2B	ENSG00000110852	1.62e-32	2.27e-32	0.281	0.468	0.387	1.58	1.3	224	2.38	0.516	3.87	3.87	1.49	4.85	2.58	1.41	3.62	2.85	3.41	3.54	2.4	-0.184	0.702
1	CD8 TEM	LYST	ENSG00000143669	4.24e-32	5.87e-32	0.318	0.158	0.091	0.698	0.38	225	0.266	0.981	1.01	1.01	0.206	0.888	0.294	0.624	0.933	0.501	0.729	0.795	0.708	0.0386	0.51
1	CD8 TEM	HLA-DPB1		1.54e-31	2.1e-31	0.377	0.299	0.219	1.27	0.892	226	0.773	0.786	2.55	2.55	0.617	1.1	4.03	2.04	1.91	0.972	2.39	1.53	0.901	-0.348	0.788
1	CD8 TEM	NCR3	ENSG00000188211	2.56e-31	3.45e-31	-0.276	0.039	0.103	0.187	0.464	227	0.136	-1.17	0.206	0.206	0.0809	1	0.677	0.489	1.78	2.3	0.722	0.138	0.165	-1.01	0.11
1	CD8 TEM	THEMIS		1.33e-30	1.77e-30	0.28	0.138	0.077	0.59	0.31	228	0.521	0.964	0.805	0.805	0.258	0.0162	0.842	0.0823	0.0241	0.544	0.238	0.606	0.289	-0.0207	0.574
1	CD8 TEM	LIME1	ENSG00000203896	5.96e-30	7.85e-30	0.263	0.463	0.392	1.5	1.23	229	2.9	0.493	3.47	3.47	2.41	0.89	3.33	2.54	1.74	2.28	2.9	2.73	1.82	0.031	0.86
1	CD8 TEM	ANKRD28	ENSG00000206560	9.5e-30	1.24e-29	-0.27	0.046	0.112	0.254	0.524	230	1.15	-1.02	0.289	0.289	0.101	0.672	0.623	0.226	0.699	0.837	0.488	0.599	0.2	-0.514	0.157
1	CD8 TEM	KLF2	ENSG00000127528	3.05e-29	3.92e-29	-0.29	0.113	0.199	0.647	0.937	231	1.51	-0.71	0.91	0.91	2.31	0.646	1.67	1.08	2.8	1.29	0.817	0.732	0.445	-0.689	0.279
1	CD8 TEM	DUSP4	ENSG00000120875	1.08e-27	1.37e-27	0.301	0.22	0.145	1.04	0.738	232	1.43	0.693	1.83	1.83	0.182	0.838	0.145	3.8	0.142	1.01	1.51	1.6	3.01	-0.529	0.906
1	CD8 TEM	HOPX	ENSG00000171476	1.5e-27	1.88e-27	-0.32	0.23	0.325	1.02	1.34	233	1.67	-0.643	1.76	1.76	0.244	6.16	4.52	0.0928	7.59	3.67	2.4	1.09	0.235	-1.13	0.927
1	CD8 TEM	HLA-DMA		1.79e-27	2.22e-27	0.254	0.118	0.064	0.512	0.258	234	0.218	0.963	0.668	0.668	0.102	0.495	0.214	0.756	0.184	0.256	0.502	0.503	0.358	-0.0513	0.415
1	CD8 TEM	BATF	ENSG00000156127	5.12e-26	6.28e-26	-0.258	0.11	0.191	0.486	0.744	235	0.97	-0.732	0.626	0.626	0.795	0.328	0.921	4.2	0.791	0.585	1.09	0.759	3.05	-1.16	0.202
1	CD8 TEM	RGS1	ENSG00000090104	1.04e-25	1.27e-25	0.255	0.561	0.474	2.5	2.25	236	12.12	0.402	11.22	11.22	3.8	8.12	1.62	20.35	2.13	5.46	8.76	13.95	9.64	-0.558	1.54
1	CD8 TEM	BIRC3	ENSG00000023445	1.39e-25	1.67e-25	-0.277	0.238	0.34	1.05	1.32	237	3.43	-0.553	1.85	1.85	3.34	1.14	1.03	5.91	1	2.58	1.66	3.29	4.37	-0.887	0.351
1	CD8 TEM	NFKBIA	ENSG00000100906	3.85e-25	4.57e-25	-0.291	0.443	0.551	1.82	2.11	238	9.36	-0.481	5.15	5.15	5.11	8.53	2.99	6.05	4.71	14.21	6.16	6.06	4.59	-0.906	0.432
1	CD8 TEM	MT1F	ENSG00000198417	1.29e-24	1.52e-24	0.27	0.152	0.094	0.633	0.363	239	0.417	0.872	0.884	0.884	0.235	0.47	0.479	0.594	0.52	0.479	0.63	0.692	0.438	0.107	0.422
1	CD8 TEM	PTPN7	ENSG00000143851	5.01e-23	5.81e-23	0.273	0.303	0.236	1.11	0.835	240	1.27	0.6	2.03	2.03	0.524	1.78	1.53	1.38	1.55	1.49	1.78	1.45	1.22	0.087	0.687
1	CD8 TEM	SRSF7	ENSG00000115875	3.72e-22	4.28e-22	0.252	0.522	0.483	1.71	1.46	241	3.74	0.444	4.54	4.54	2.34	2.93	2.96	3.52	2.74	4.53	5.28	4.82	2.94	-0.125	0.506
1	CD8 TEM	CD247	ENSG00000198821	4.72e-21	5.37e-21	-0.287	0.308	0.402	1.08	1.37	242	1.44	-0.564	1.96	1.96	1.38	4.97	3.3	2.05	10.42	2.36	2.43	1.42	1.67	-1.35	0.217
1	CD8 TEM	NUCB2	ENSG00000070081	4.86e-21	5.47e-21	0.261	0.196	0.138	0.788	0.527	243	0.381	0.712	1.2	1.2	0.781	1.08	0.738	0.228	0.964	0.612	2.31	0.674	0.726	-0.41	0.583
1	CD8 TEM	PHLDA1	ENSG00000139289	6.32e-20	7.03e-20	-0.256	0.077	0.136	0.4	0.656	244	1.32	-0.794	0.492	0.492	0.246	0.437	0.233	2.59	0.542	1.32	0.9	0.632	2.02	-0.877	0.191
1	CD8 TEM	SIT1	ENSG00000137078	1.08e-19	1.19e-19	0.269	0.273	0.216	1.01	0.745	245	1.6	0.623	1.76	1.76	0.732	0.0318	1.21	2.13	0.0978	1.38	1.6	1.2	1.11	-0.127	0.984
1	CD8 TEM	DUSP2	ENSG00000158050	1.21e-18	1.32e-18	0.309	0.292	0.23	1.53	1.22	246	2.44	0.579	3.6	3.6	0.873	4.69	0.927	2	1.62	6.04	2.22	2	1.99	-0.425	0.898
1	CD8 TEM	KLRD1	ENSG00000134539	6.06e-18	6.55e-18	-0.44	0.246	0.302	1.15	1.59	247	0.17	-0.826	2.16	2.16	0.176	12.14	7.25	0.0877	14.12	2.44	3.1	1.31	0.119	-1.57	1.07
1	CD8 TEM	GADD45B	ENSG00000099860	1.39e-16	1.49e-16	-0.276	0.224	0.3	1.05	1.32	248	2.64	-0.55	1.85	1.85	3.2	4.29	1.99	1.42	2.47	3.41	1.87	2.62	0.752	-0.617	0.488
1	CD8 TEM	TRAT1	ENSG00000163519	2.82e-16	2.98e-16	0.261	0.215	0.166	0.872	0.611	249	1.24	0.663	1.39	1.39	1.21	0.451	0.35	0.384	0.0628	1.16	0.682	1.09	1.8	-0.157	0.812
1	CD8 TEM	GZMB	ENSG00000100453	4.41e-16	4.62e-16	-0.601	0.211	0.264	1.14	1.75	250	0.51	-1.11	2.14	2.14	0.147	5.36	12.16	0.266	27.33	1.72	5.73	1.48	0.0747	-2.2	1.07
1	CD8 TEM	COTL1	ENSG00000103187	4.69e-16	4.87e-16	0.274	0.288	0.233	1.2	0.928	251	2.3	0.576	2.33	2.33	1.04	1.59	0.398	1.91	0.223	1.09	2.68	1.6	2.94	-0.169	1
1	CD8 TEM	XCL1	ENSG00000143184	2.41e-14	2.47e-14	-0.521	0.107	0.155	0.756	1.28	252	0.849	-1.13	1.13	1.13	0.0888	15.43	0.296	0.0287	0.567	0.882	1.75	0.668	0.71	-2.04	0.728
1	CD8 TEM	CLIC3	ENSG00000169583	7.5e-13	7.64e-13	-0.291	0.085	0.128	0.396	0.687	253	0.193	-0.893	0.486	0.486	0.0505	3.27	0.952	0.084	3.87	0.75	0.513	0.324	0.0339	-1.19	0.362
1	CD8 TEM	PRF1	ENSG00000180644	3.02e-12	3.05e-12	-0.471	0.239	0.284	0.928	1.4	254	0.492	-0.952	1.53	1.53	0.219	3.98	6.55	0.558	17.03	2.23	2.67	1.13	0.0597	-1.96	0.87
1	CD8 TEM	CCL3	ENSG00000276085	0.0147	0.0147	-0.429	0.294	0.262	2.06	2.49	255	0.709	-0.682	6.87	6.87	0.12	43.17	9.71	0.476	37.59	8.08	14.26	4.2	1.14	-1.72	1.95
2	CD4 TCM	CCR7	ENSG00000126353	0	0	1.03	0.421	0.072	1.38	0.349	256	0.865	2.57	2.97	0.315	2.97	0.127	0.0291	0.355	0.0153	0.457	0.351	0.364	1.44	0.487	1.36
2	CD4 TCM	SELL	ENSG00000188404	0	0	0.927	0.448	0.085	1.32	0.394	257	0.511	2.29	2.75	0.243	2.75	0.714	0.152	1.37	0.621	0.162	0.315	0.522	0.959	0.46	1.18
2	CD4 TCM	GAS5	ENSG00000234741	0	0	0.769	0.9	0.581	2.5	1.73	258	5.3	1.25	11.17	4.42	11.17	4.77	4.08	5.35	2.49	5.69	2.84	4.97	4.84	0.598	1.25
2	CD4 TCM	TSHZ2	ENSG00000182463	0	0	0.762	0.259	0.024	0.882	0.12	259	0.231	2.74	1.41	0.0263	1.41	0.00215	0.00207	0.364	0	0.0322	0.0453	0.244	2.69	-0.423	0.882
2	CD4 TCM	SNHG29	ENSG00000175061	0	0	0.743	0.909	0.594	2.48	1.74	260	5.43	1.21	10.97	4.06	10.97	4.34	4.29	6.44	3.17	5.26	3.64	4.58	6.67	0.445	1.05
2	CD4 TCM	RPS13	ENSG00000110700	0	0	0.68	0.999	0.974	3.93	3.25	261	28.28	1.01	49.91	23.22	49.91	21.78	23.83	26.03	19.88	28.43	20.5	26.36	31.95	0.435	0.891
2	CD4 TCM	RPS8	ENSG00000142937	0	0	0.671	0.999	0.985	4.19	3.52	262	38.57	0.987	65.02	30.63	65.02	27.25	29.85	36.49	22.76	37.21	29.05	33.33	51.83	0.223	1.02
2	CD4 TCM	RPS6	ENSG00000137154	0	0	0.67	1	0.996	4.49	3.82	263	51.25	0.981	88.48	41.69	88.48	40.02	45.95	45.57	35.74	48.25	36.56	43.79	53.11	0.503	0.89
2	CD4 TCM	RPL32	ENSG00000144713	0	0	0.655	1	0.997	4.66	4	264	61.49	0.957	104.32	49.55	104.32	47.81	56.57	55.6	40.1	58.74	44.15	54.59	62.88	0.5	0.941
2	CD4 TCM	RPL34	ENSG00000109475	0	0	0.65	1	0.997	4.75	4.1	265	70.45	0.95	114.35	53.98	114.35	50.83	61.43	62.62	43.93	63.01	39.37	56.57	69.67	0.479	1.05
2	CD4 TCM	RPL22	ENSG00000116251	0	0	0.646	0.99	0.912	3.39	2.74	266	16.74	0.974	28.7	12.71	28.7	13.06	14.18	17.86	12.26	14.32	13.14	14.23	20.5	0.323	0.806
2	CD4 TCM	RPS3A	ENSG00000145425	0	0	0.639	0.999	0.993	4.37	3.73	267	45.29	0.938	77.96	37.67	77.96	39.81	42.95	38.17	33.78	44.2	32.48	37.86	47.38	0.49	0.858
2	CD4 TCM	EEF1G	ENSG00000254772	0	0	0.62	0.995	0.929	3.48	2.86	268	19.45	0.929	31.56	14.1	31.56	15.84	15.76	18.2	12.16	20.31	14.32	15.01	20.71	0.405	0.906
2	CD4 TCM	RPL21	ENSG00000122026	0	0	0.604	1	0.998	4.84	4.24	269	76.87	0.879	125.34	62.12	125.34	61.12	74.57	68.76	57.62	71.89	56	65.29	77.02	0.482	0.796
2	CD4 TCM	RPS12	ENSG00000112306	0	0	0.576	0.999	0.997	4.85	4.27	270	81.93	0.839	126.74	70.52	126.74	59.16	77.41	59.22	45.25	81.27	57.26	75.63	76.32	0.432	1.02
2	CD4 TCM	RPL9	ENSG00000163682	0	0	0.562	0.998	0.987	4.13	3.57	271	39.53	0.828	61.36	33.06	61.36	31.79	33.74	34.55	26.94	36.71	24.56	35.56	40.02	0.419	0.892
2	CD4 TCM	RPL11	ENSG00000142676	0	0	0.555	1	0.996	4.34	3.78	272	50.32	0.813	75.55	40.02	75.55	36.45	43.84	47.57	30.94	43.88	31.27	42.64	54.15	0.328	0.874
2	CD4 TCM	RPL39	ENSG00000198918	0	0	0.551	0.999	0.996	4.58	4.03	273	64.5	0.805	97	55.43	97	45.57	58.44	52.46	36.19	57.15	43.43	57.67	67.17	0.363	0.969
2	CD4 TCM	RPL7	ENSG00000147604	0	0	0.546	0.999	0.984	3.94	3.4	274	31.3	0.805	50.47	26.69	50.47	26.49	32.52	28.99	25.63	31.52	22.71	26.14	32.89	0.418	0.775
2	CD4 TCM	RPL13	ENSG00000167526	0	0	0.544	1	0.999	4.85	4.31	275	84.2	0.792	126.74	74.04	126.74	65.42	66.29	73.14	47.57	84.11	52.2	72.85	88.57	0.355	0.967
2	CD4 TCM	RPL12	ENSG00000197958	0	0	0.534	0.998	0.983	3.98	3.45	276	36.23	0.788	52.79	27.39	52.79	26.09	27.33	36.86	22.9	33.85	24.79	33.64	40.22	0.266	0.811
2	CD4 TCM	RPS5	ENSG00000083845	0	0	0.528	0.995	0.955	3.55	3.02	277	22.03	0.789	33.81	18.26	33.81	20.26	17.88	18.61	14.38	21.6	18.93	18.65	25.36	0.278	0.817
2	CD4 TCM	RPL5	ENSG00000122406	0	0	0.517	0.994	0.947	3.48	2.97	278	20.43	0.772	31.62	17.36	31.62	16.94	19.43	18.69	15.01	21.04	13.97	18.73	22.06	0.347	0.779
2	CD4 TCM	RPL36	ENSG00000130255	0	0	0.508	1	0.986	4.05	3.54	279	38.85	0.748	56.34	33.47	56.34	26.58	33.61	36.98	21.58	32.92	26.63	36.15	40.64	0.32	0.932
2	CD4 TCM	RPL3	ENSG00000100316	0	0	0.507	0.998	0.995	4.26	3.76	280	46.04	0.744	70.09	40.31	70.09	37.78	46.13	39.81	35.49	45.34	30.12	37.36	44.24	0.411	0.826
2	CD4 TCM	RPS23	ENSG00000186468	0	0	0.479	1	0.993	4.2	3.72	281	44.65	0.703	65.75	38.53	65.75	40.18	41.73	37.47	29.97	43.7	34.2	39.94	46.13	0.348	0.768
2	CD4 TCM	RPS28	ENSG00000233927	0	0	0.47	0.999	0.996	4.4	3.93	282	58.32	0.689	80.86	48.06	80.86	47.09	48.21	51.93	36.11	47.28	35.53	52.95	60.81	0.281	0.807
2	CD4 TCM	RPL35A	ENSG00000182899	0	0	0.458	0.999	0.992	4.08	3.62	283	39.77	0.674	58.03	37.02	58.03	33.47	37.9	34.55	26.55	37.59	26	36.86	41.78	0.322	0.782
2	CD4 TCM	RPL18A	ENSG00000105640	0	0	0.449	1	0.994	4.22	3.77	284	49.1	0.657	67.1	40.6	67.1	37.28	42.12	45.29	28.78	45.43	34.23	41.78	56.05	0.177	0.827
2	CD4 TCM	RPS14	ENSG00000164587	0	0	0.445	0.999	0.997	4.5	4.06	285	63.72	0.65	89.38	56.57	89.38	54.42	62.43	48.4	41.1	57.85	41.22	52.52	61.24	0.334	0.764
2	CD4 TCM	RPS18		0	0	0.441	1	0.998	4.68	4.24	286	78.92	0.643	106.45	66.36	106.45	62.75	70.38	61.93	43.08	73	53.6	68.48	87.5	0.194	0.891
2	CD4 TCM	RPL30	ENSG00000156482	0	0	0.435	1	0.995	4.29	3.86	287	51.46	0.637	72.04	46.47	72.04	44.33	47.96	41.65	33.67	49.2	31.17	45.95	47.96	0.331	0.82
2	CD4 TCM	RPL18	ENSG00000063177	0	0	0.434	0.996	0.975	3.62	3.19	288	25.63	0.646	36.37	22.62	36.37	21.58	22.43	24.38	18.09	24.87	19.15	23.8	27.76	0.262	0.672
2	CD4 TCM	RPL10A	ENSG00000198755	0	0	0.434	0.997	0.971	3.63	3.2	289	26.25	0.645	36.9	23	36.9	23.02	22.67	22.97	16.55	26.49	19.99	22.31	28.08	0.265	0.77
2	CD4 TCM	RPL31	ENSG00000071082	0	0	0.433	0.999	0.99	4.08	3.64	290	40.51	0.637	57.85	38.21	57.85	36.11	38.33	30.98	26.8	41.01	28.61	38.92	37.98	0.337	0.75
2	CD4 TCM	RPLP2	ENSG00000177600	0	0	0.424	1	0.999	4.76	4.33	291	83.1	0.616	115.28	80.13	115.28	71.53	72.92	60.87	53	75.86	61.36	79.4	77.41	0.324	0.767
2	CD4 TCM	RPL37	ENSG00000145592	0	0	0.421	1	0.993	4.11	3.68	292	42.64	0.619	59.7	36.75	59.7	39.13	38.96	39.57	30.82	40.26	31.52	39.29	45.48	0.267	0.646
2	CD4 TCM	RPS25		0	0	0.419	1	0.996	4.22	3.8	293	50.42	0.615	66.69	45.71	66.69	36.19	42.99	39.25	29.17	43.57	31.79	45.34	45.9	0.275	0.808
2	CD4 TCM	RPL19	ENSG00000108298	0	0	0.414	0.999	0.995	4.18	3.76	294	46.61	0.609	64.1	39.98	64.1	39.04	42.95	43.75	32.78	44.88	32.45	42.08	52.68	0.193	0.666
2	CD4 TCM	RPS27A	ENSG00000143947	0	0	0.405	0.999	0.998	4.56	4.15	295	69.53	0.593	94.11	58.8	94.11	62.69	67.99	53.87	51.77	63.97	45.62	60.37	66.15	0.299	0.713
2	CD4 TCM	RPL10	ENSG00000147403	0	0	0.399	1	1	4.9	4.5	296	98.29	0.58	132.75	85.31	132.75	86.71	89.65	86.97	72.19	95.83	61.99	84.8	97	0.298	0.753
2	CD4 TCM	EEF1A1	ENSG00000156508	0	0	0.395	1	0.999	4.82	4.43	297	95.74	0.574	123.34	77.65	123.34	75.78	78.68	82.76	63.26	102.13	58.26	77.02	103.58	0.173	0.741
2	CD4 TCM	RPS2	ENSG00000140988	0	0	0.393	1	0.996	4.26	3.86	298	53.65	0.576	69.46	46.51	69.46	37.24	46.42	45.53	32.18	52.3	41.27	46.56	58.03	0.177	0.753
2	CD4 TCM	RPL13A	ENSG00000142541	0	0	0.387	1	0.999	4.76	4.38	299	87.23	0.564	115.98	83.1	115.98	66.15	82.01	73.37	52.73	80.94	54.87	79.88	86.36	0.282	0.778
2	CD4 TCM	RPS15A	ENSG00000134419	0	0	0.386	1	0.998	4.58	4.2	300	70.59	0.563	96.81	70.31	96.81	62.31	64.3	59.46	43.66	66.36	50.83	67.31	73.89	0.267	0.784
2	CD4 TCM	RPS27	ENSG00000177954	0	0	0.337	1	1	5.4	5.07	301	176.51	0.489	221.29	165.83	221.29	143.75	167.51	138.63	105.48	151.02	100.8	162.37	158.49	0.225	0.781
2	CD4 TCM	RPS29	ENSG00000213741	0	0	0.334	1	0.999	4.77	4.43	302	97.1	0.486	116.45	88.3	116.45	73.22	75.55	74.49	50.42	82.35	64.24	85.92	83.52	0.18	0.826
2	CD4 TCM	RPS3	ENSG00000149273	0	0	0.328	0.999	0.997	4.31	3.98	303	56.4	0.482	73.51	54.09	73.51	48.95	60.13	44.97	39.73	53	41.35	50.47	50.37	0.198	0.604
2	CD4 TCM	B2M		0	0	-0.537	1	1	4.81	5.35	304	191.48	-0.779	121.61	216.24	121.61	169.2	247.14	225.78	268.35	181.18	187.48	258.82	164.01	-0.787	-0.297
2	CD4 TCM	TMSB4X	ENSG00000205542	0	0	-0.597	1	1	4.76	5.36	305	207.1	-0.868	115.98	228.98	115.98	223.53	194.39	195.96	194.39	176.51	245.16	220.41	214.72	-0.744	-0.417
2	CD4 TCM	HLA-A		0	0	-0.679	0.954	0.988	2.89	3.57	306	27.02	-1.02	17.07	39.94	17.07	31.72	38.13	38.25	45.95	30.28	32.82	41.35	23.07	-0.955	-0.287
2	CD4 TCM	PFN1	ENSG00000108518	0	0	-0.754	0.846	0.944	2.35	3.11	307	19.19	-1.16	9.52	21.13	9.52	20.46	21.65	23.09	28.49	16.44	35.27	18.85	22.03	-1.24	-0.506
2	CD4 TCM	ACTB	ENSG00000075624	0	0	-0.81	0.979	0.995	3.46	4.27	308	60.87	-1.19	30.82	70.24	30.82	64.63	80.04	73.96	95.83	54.98	119.66	64.69	67.1	-1.33	-0.565
2	CD4 TCM	SH3BGRL3	ENSG00000142669	0	0	-0.835	0.73	0.902	1.99	2.82	309	17.32	-1.32	6.29	16.51	6.29	8.76	19.17	14.99	16.69	13.54	17.12	13.51	13.3	-1.02	-0.292
2	CD4 TCM	HCST	ENSG00000126264	0	0	-0.907	0.609	0.856	1.7	2.61	310	9.03	-1.47	4.48	14.82	4.48	16.43	15.04	7.58	16.27	11.29	10.28	11.68	6.29	-1.16	-0.285
2	CD4 TCM	S100A4	ENSG00000196154	0	0	-1.01	0.697	0.887	2.25	3.26	311	31.79	-1.54	8.48	18.26	8.48	8.87	32.55	41.14	20.12	28.81	22.34	21.15	20.67	-1.49	-0.041
2	CD4 TCM	CST7	ENSG00000077984	0	0	-1.57	0.107	0.606	0.484	2.05	312	2.29	-3.25	0.622	8.6	0.622	8.26	10.36	1.8	18.34	5.42	5.51	6.13	1.48	-2.48	-0.424
2	CD4 TCM	GZMA	ENSG00000145649	0	0	-1.83	0.123	0.723	0.698	2.53	313	7.94	-3.39	1.01	15.79	1.01	14.09	11.62	1.2	17.65	9.62	15.04	11.28	2.51	-2.23	-0.091
2	CD4 TCM	CCL5		0	0	-1.93	0.209	0.797	1.51	3.44	314	13.41	-3.06	3.54	43.52	3.54	46.42	43.12	1.21	43.79	22.9	25.05	28.81	2.22	-2.35	0.72
2	CD4 TCM	NKG7	ENSG00000105374	0	0	-2.41	0.095	0.63	0.687	3.09	315	1.67	-4.28	0.988	18.55	0.988	39.08	47.18	0.573	72.63	11.37	19.72	10.93	0.648	-3.61	0.234
2	CD4 TCM	CCL4		0	0	-2.74	0.091	0.614	0.748	3.49	316	7.95	-4.71	1.11	41.82	1.11	69.11	30.28	1.72	58.62	40.31	29.69	26.85	11.21	-3.5	-0.252
2	CD4 TCM	RPL38	ENSG00000172809	4.03e-306	4.31e-305	0.395	0.998	0.985	3.82	3.42	317	34.02	0.584	44.51	30.75	44.51	24	31.2	25.6	21.78	30.22	22.5	32.48	27.88	0.262	0.692
2	CD4 TCM	RPL36A	ENSG00000241343	2.84e-304	2.99e-303	0.446	0.997	0.97	3.78	3.34	318	33.36	0.661	42.9	25.58	42.9	22.27	27.96	22.71	16.05	30.98	24.89	29.69	33.16	0.245	0.946
2	CD4 TCM	RPS4X	ENSG00000198034	1.06e-301	1.1e-300	0.418	0.998	0.989	4.07	3.65	319	42.64	0.615	57.32	35.13	57.32	34.23	36.19	37.36	27.45	45.57	31.17	36.41	49.5	0.144	0.718
2	CD4 TCM	RPS16	ENSG00000105193	3.66e-296	3.73e-295	0.368	0.999	0.991	3.89	3.52	320	37.74	0.544	47.96	33.23	47.96	27.36	31.14	32.62	23.17	35.42	29.33	32.45	37.78	0.233	0.706
2	CD4 TCM	RPL17	ENSG00000265681	6.07e-293	6.1e-292	0.339	1	0.994	4.14	3.81	321	48.35	0.498	62.12	42.95	62.12	42.03	44.2	43.79	33.92	48.7	33.12	43.7	47.04	0.239	0.615
2	CD4 TCM	HLA-B		7.78e-291	7.7e-290	-0.554	0.989	0.995	3.33	3.88	322	37.9	-0.821	26.91	51.25	26.91	41.73	62.82	43.08	71.68	42.03	45.43	55.2	29.54	-0.957	-0.09
2	CD4 TCM	EEF1B2		6.15e-284	5.99e-283	0.577	0.964	0.809	2.92	2.34	323	10.54	0.891	17.56	8.47	17.56	9.98	9.31	8.19	7.81	10.88	9.5	8.43	11.27	0.414	0.745
2	CD4 TCM	RPL4	ENSG00000174444	1.05e-283	1.01e-282	0.536	0.971	0.854	3.06	2.52	324	13.37	0.821	20.35	10.61	20.35	9.5	11.01	12.67	8.92	13.15	10.32	9.22	16.98	0.172	0.766
2	CD4 TCM	RPS15	ENSG00000115268	8.13e-283	7.7e-282	0.333	0.999	0.995	4.08	3.75	325	43.66	0.489	58.38	42.03	58.38	36.08	47.62	43.84	31.66	40.39	35.53	43.21	44.51	0.2	0.598
2	CD4 TCM	RPL29	ENSG00000162244	1.13e-273	1.05e-272	0.394	0.996	0.968	3.55	3.15	326	24.25	0.587	33.71	20.43	33.71	22.88	23.05	23.9	18.38	24.92	18.97	19.59	26.74	0.224	0.583
2	CD4 TCM	CLIC1	ENSG00000231313	2.08e-263	1.92e-262	-0.9	0.392	0.73	1.18	2.08	327	6.26	-1.59	2.25	7.36	2.25	7.3	6.28	7.61	8.61	6.37	8.86	6.55	5.97	-1.11	-0.762
2	CD4 TCM	MAL	ENSG00000172005	2.21e-263	2.01e-262	0.617	0.254	0.04	0.791	0.173	328	0.462	2.17	1.2	0.0225	1.2	0.0132	0.0184	0.392	0.0614	0.172	0.0397	0.145	0.639	0.297	0.778
2	CD4 TCM	RPS21	ENSG00000171858	4.51e-260	4.04e-259	0.345	0.999	0.986	3.79	3.44	329	33.81	0.509	43.08	30.28	43.08	28.28	30.69	26.19	21.42	30.34	31.39	29.39	36.04	0.174	0.676
2	CD4 TCM	FHIT	ENSG00000189283	1.39e-257	1.23e-256	0.46	0.154	0.012	0.51	0.0494	330	0.0671	2.35	0.665	0.0222	0.665	0.059	0.0355	0.122	0.0435	0.0251	0.0336	0	0.112	0.395	0.51
2	CD4 TCM	RPL14	ENSG00000188846	9.25e-253	8.07e-252	0.363	0.996	0.977	3.64	3.28	331	27.53	0.539	37.21	25.02	37.21	22.15	29.66	24.43	22.13	26.77	20.37	24.33	24.03	0.22	0.581
2	CD4 TCM	RPS17		2.85e-252	2.45e-251	0.361	0.999	0.988	3.9	3.54	332	36.34	0.533	48.3	31.3	48.3	33.5	34.23	32.38	26.14	36.23	32.05	33.02	39.25	0.203	0.597
2	CD4 TCM	RPS9	ENSG00000214889	3.01e-252	2.56e-251	0.364	0.997	0.98	3.69	3.33	333	29.81	0.54	39	25.9	39	26.47	26.17	26.14	19.19	28.87	23.31	27.76	31.56	0.206	0.684
2	CD4 TCM	MYL6	ENSG00000092841	2.03e-247	1.7e-246	-0.71	0.711	0.858	1.83	2.54	334	11.35	-1.14	5.23	11.77	5.23	10.57	10.4	15.25	11.9	9.5	16.27	11.21	13.38	-1.02	-0.522
2	CD4 TCM	RPL8	ENSG00000161016	3.14e-245	2.6e-244	0.387	0.994	0.967	3.54	3.15	335	25	0.577	33.4	20.91	33.4	21.51	20.26	26.8	16.65	23.48	19.49	19.59	29.88	0.108	0.667
2	CD4 TCM	LEF1	ENSG00000138795	8.33e-243	6.81e-242	0.585	0.276	0.053	0.803	0.218	336	0.405	1.96	1.23	0.161	1.23	0.189	0.109	0.431	0.0651	0.0651	0.129	0.384	0.645	0.305	0.74
2	CD4 TCM	IL32	ENSG00000008517	3.69e-238	2.98e-237	-0.881	0.662	0.832	2.14	3.02	337	19.07	-1.37	7.51	21.62	7.51	8.72	18.38	45.06	8.79	18.01	15.64	20.71	19.68	-1.69	-0.133
2	CD4 TCM	RPL37A	ENSG00000197756	2.5e-233	2e-232	0.306	0.999	0.993	3.95	3.65	338	39.77	0.451	51.04	35.13	51.04	39.37	40.6	34.16	30.98	37.55	33.5	35.09	42.68	0.175	0.487
2	CD4 TCM	TPT1	ENSG00000133112	5.39e-228	4.26e-227	0.331	0.999	0.994	4.22	3.89	339	61.36	0.484	66.9	39.73	66.9	43.61	41.91	48.01	33.36	62.31	34.09	46.7	53.43	0.07	0.681
2	CD4 TCM	SRGN	ENSG00000122862	2.32e-227	1.81e-226	-0.688	0.644	0.857	2.06	2.74	340	12.18	-1.08	6.81	12.89	6.81	25.66	8.54	17.71	17.28	13.66	12.56	12.52	22.1	-1.23	-0.201
2	CD4 TCM	CFL1	ENSG00000172757	1.85e-220	1.43e-219	-0.6	0.814	0.905	2.15	2.75	341	13.11	-0.94	7.57	15.1	7.57	14.07	15.38	13.72	18.32	12.29	22.81	13.72	12.85	-1.02	-0.439
2	CD4 TCM	RPL26	ENSG00000161970	6.98e-220	5.32e-219	0.272	0.999	0.997	4.16	3.89	342	51.04	0.397	63.07	46.85	63.07	45.71	54.87	45.67	36.98	49.1	36.56	46.23	53.6	0.137	0.534
2	CD4 TCM	EIF3E	ENSG00000104408	7.64e-219	5.75e-218	0.626	0.846	0.55	2.23	1.6	343	4.63	1.05	8.27	3.61	8.27	3.41	3.77	4.56	3.24	4.34	2.73	3.61	4.37	0.499	0.91
2	CD4 TCM	ADTRP	ENSG00000111863	2.01e-218	1.49e-217	0.378	0.115	0.006	0.404	0.0261	344	0.0365	2.24	0.498	0.00574	0.498	0	0.00638	0.152	0	0.0242	0	0	0.196	0.226	0.404
2	CD4 TCM	RPS20	ENSG00000008988	1.61e-213	1.18e-212	0.349	0.997	0.972	3.59	3.24	345	27.9	0.519	35.38	25.87	35.38	20.31	23.17	21.78	17.43	27.73	24	26.83	25.82	0.23	0.68
2	CD4 TCM	PRKCQ-AS1	ENSG00000237943	2.51e-206	1.83e-205	0.738	0.433	0.145	1.32	0.585	346	1.07	1.67	2.75	0.562	2.75	0.824	0.735	0.52	0.799	1.09	0.557	0.771	0.449	0.584	0.952
2	CD4 TCM	GAPDH	ENSG00000111640	4.44e-202	3.2e-201	-0.639	0.798	0.896	2.18	2.82	347	15.38	-0.997	7.89	16.03	7.89	12.89	12.42	21.97	12.94	14.17	36.45	14.6	23	-1.44	-0.412
2	CD4 TCM	LDHB	ENSG00000111716	5.38e-201	3.83e-200	0.622	0.774	0.457	2.03	1.41	348	4.12	1.07	6.64	2.93	6.64	1.53	2.42	4.3	1.74	2.59	4.37	3.3	3.62	0.353	1.1
2	CD4 TCM	APOBEC3G	ENSG00000239713	2.2e-199	1.55e-198	-1.14	0.092	0.45	0.367	1.5	349	1.87	-2.72	0.443	4.85	0.443	5.73	3.66	1.38	3.74	2.63	4.1	3.64	1.07	-1.54	-0.363
2	CD4 TCM	GZMH	ENSG00000100450	3.25e-198	2.27e-197	-1.66	0.025	0.376	0.184	1.84	350	1.11	-4.16	0.203	6.26	0.203	1.66	18.97	0.316	13.86	1.16	4.65	4.52	0.362	-2.81	-0.0902
2	CD4 TCM	CTSW	ENSG00000172543	1.1e-196	7.62e-196	-1.25	0.153	0.49	0.542	1.79	351	1.51	-2.63	0.719	4.85	0.719	10.93	6.94	0.251	12.89	3.95	5.01	3.8	0.254	-2.09	0.317
2	CD4 TCM	HLA-C		3.51e-195	2.4e-194	-0.653	0.837	0.916	2.35	3	352	15.15	-1.01	9.45	21.04	9.45	20.43	21.49	16.9	23.68	18.77	21.13	24.56	12.49	-0.894	-0.255
2	CD4 TCM	S100A6	ENSG00000197956	4.84e-190	3.28e-189	-0.706	0.733	0.845	1.96	2.67	353	15.02	-1.12	6.11	12.64	6.11	5.39	17.92	18.63	10.59	15.76	12.25	12.22	10.43	-1.02	0.107
2	CD4 TCM	NPM1	ENSG00000181163	1.6e-186	1.07e-185	0.5	0.923	0.72	2.52	2.02	354	6.73	0.794	11.48	6.34	11.48	5.65	6.21	8.03	5.87	7.26	8.85	6.59	8.06	0.237	0.629
2	CD4 TCM	CYBA	ENSG00000051523	2.22e-185	1.47e-184	-0.699	0.589	0.784	1.57	2.27	355	7.25	-1.17	3.82	9.14	3.82	6.95	10.62	7.36	16.57	6.63	8.91	8.19	5.63	-1.29	-0.319
2	CD4 TCM	RPL6	ENSG00000089009	1.31e-174	8.61e-174	0.307	0.994	0.981	3.63	3.33	356	29.66	0.454	36.86	25.76	36.86	23.41	28.46	27.11	22.69	29.23	22.62	25.6	31.52	0.152	0.472
2	CD4 TCM	RPS10	ENSG00000124614	1.01e-171	6.55e-171	0.337	0.988	0.953	3.36	3.02	357	21.83	0.505	27.73	19.05	27.73	17.99	20.78	17.05	15.33	20.63	16.99	17.99	21.24	0.23	0.565
2	CD4 TCM	ARPC2	ENSG00000163466	9.79e-169	6.3e-168	-0.677	0.544	0.737	1.45	2.13	358	6.34	-1.16	3.26	7.04	3.26	6.75	8.5	7.62	11.29	6.66	10.59	7.11	8.43	-1.06	-0.544
2	CD4 TCM	NOSIP	ENSG00000142546	2.84e-166	1.81e-165	0.675	0.472	0.197	1.4	0.723	359	1.57	1.44	3.05	0.837	3.05	0.662	0.794	0.968	0.861	1.5	0.827	0.895	1.03	0.456	0.89
2	CD4 TCM	CRIP1	ENSG00000213145	7.03e-166	4.44e-165	-0.781	0.68	0.836	2.1	2.88	360	21.2	-1.22	7.16	15.48	7.16	11.01	13.63	19.13	10.79	11.68	37.4	17.63	19.21	-1.55	-0.368
2	CD4 TCM	ACTG1	ENSG00000184009	1.56e-164	9.76e-164	-0.602	0.823	0.888	2.31	2.91	361	14.53	-0.931	9.04	17.21	9.04	16.51	19.97	18.24	24.89	13.97	26.11	14.74	19.19	-0.993	-0.399
2	CD4 TCM	KLRD1	ENSG00000134539	7.44e-162	4.61e-161	-1.45	0.026	0.328	0.162	1.61	362	0.17	-3.9	0.176	2.16	0.176	12.14	7.25	0.0877	14.12	2.44	3.1	1.31	0.119	-2.55	0.0781
2	CD4 TCM	PABPC1	ENSG00000070756	4.82e-161	2.96e-160	0.539	0.935	0.782	3.01	2.48	363	13.73	0.826	19.37	9.65	19.37	11.17	6.3	10.98	8.32	14.6	9.34	9.85	11.27	0.267	1.03
2	CD4 TCM	CCL3	ENSG00000276085	3.8e-157	2.31e-156	-2.42	0.015	0.306	0.113	2.53	364	0.709	-5.74	0.12	6.87	0.12	43.17	9.71	0.476	37.59	8.08	14.26	4.2	1.14	-3.67	-0.276
2	CD4 TCM	ID2	ENSG00000115738	3.07e-156	1.85e-155	-0.901	0.309	0.597	1.14	2.04	365	5.55	-1.61	2.11	5.95	2.11	9.73	7.98	2.55	10.37	8.84	5.6	5.12	6.01	-1.3	-0.132
2	CD4 TCM	LGALS1	ENSG00000100097	6.34e-156	3.79e-155	-1.16	0.188	0.485	0.813	1.97	366	6.09	-2.21	1.26	5.4	1.26	3.62	9.59	8.37	8.14	2.68	8.56	4.1	3.5	-1.55	-0.49
2	CD4 TCM	RPSA	ENSG00000168028	3.64e-155	2.16e-154	0.314	0.992	0.958	3.4	3.09	367	23.7	0.47	29.08	19.86	29.08	19.8	19.15	20.87	14.67	23.7	24.79	21.42	26.33	0.096	0.652
2	CD4 TCM	RPL27	ENSG00000131469	2.57e-154	1.51e-153	0.288	0.996	0.979	3.6	3.32	368	29.6	0.428	35.71	26.17	35.71	26.19	26.19	22.64	20.67	28.55	22.52	25.08	28.61	0.182	0.527
2	CD4 TCM	GNLY	ENSG00000115523	1.15e-153	6.7e-153	-2.31	0.033	0.327	0.518	2.83	369	1.56	-4.36	0.679	5.35	0.679	28.7	47.67	2.53	73.89	2.36	10.11	4.65	0.192	-3.8	0.342
2	CD4 TCM	HOPX	ENSG00000171476	5.72e-153	3.3e-152	-1.15	0.046	0.341	0.218	1.36	370	1.67	-3.13	0.244	1.76	0.244	6.16	4.52	0.0928	7.59	3.67	2.4	1.09	0.235	-1.93	0.13
2	CD4 TCM	MT-CO1	ENSG00000198804	2.17e-151	1.24e-150	-0.331	0.986	0.992	3.78	4.11	371	57.32	-0.486	42.73	58.74	42.73	60.81	67.31	59.89	63.01	60.01	57.79	52.89	66.22	-0.446	-0.209
2	CD4 TCM	LTB		1.1e-147	6.22e-147	0.356	0.801	0.473	2.44	2.08	372	10.35	0.567	10.42	3.88	10.42	1.88	1.67	22.15	0.888	16.27	3.14	7.24	6.77	-0.707	1.8
2	CD4 TCM	ATP5F1E	ENSG00000124172	2.29e-147	1.28e-146	-0.426	0.912	0.937	2.47	2.9	373	16.55	-0.654	10.85	19.43	10.85	16.17	14.85	19.66	14.17	14.1	18.99	17.5	19.7	-0.558	-0.243
2	CD4 TCM	GZMK	ENSG00000113088	3.61e-147	2.01e-146	-1.09	0.115	0.428	0.879	1.97	374	4.12	-2.05	1.41	14.38	1.41	4.99	0.614	0.74	0.388	5.81	5.28	9.33	1.6	-1.85	0.551
2	CD4 TCM	CD99	ENSG00000002586	3.3e-143	1.82e-142	-0.713	0.363	0.614	1.07	1.78	375	4.75	-1.32	1.91	5.28	1.91	3.85	6.2	2.85	6.52	4.63	6.32	4.86	4.25	-0.949	-0.28
2	CD4 TCM	RPL24	ENSG00000114391	2.04e-141	1.12e-140	0.291	0.989	0.954	3.26	2.97	376	19.86	0.439	25.13	18.32	25.13	17.88	18.13	20.52	14	19.05	15.14	17.45	21.74	0.139	0.555
2	CD4 TCM	SNHG32		1.05e-139	5.69e-139	0.527	0.638	0.337	1.64	1.11	377	2.21	0.99	4.14	2	4.14	2.48	1.51	1.89	1.54	2.42	1.36	2.24	2.68	0.335	0.781
2	CD4 TCM	NACA	ENSG00000196531	1.26e-139	6.81e-139	0.337	0.976	0.9	2.97	2.64	378	13.32	0.514	18.57	11.96	18.57	12.46	14.5	14.55	12.59	14.07	10.38	11.62	13.6	0.23	0.542
2	CD4 TCM	GZMB	ENSG00000100453	3.31e-139	1.77e-138	-1.61	0.019	0.287	0.138	1.75	379	0.51	-4.29	0.147	2.14	0.147	5.36	12.16	0.266	27.33	1.72	5.73	1.48	0.0747	-3.21	0.0655
2	CD4 TCM	KLRB1	ENSG00000111796	9.4e-138	4.99e-137	-1.17	0.189	0.479	1.33	2.5	380	10.12	-1.96	2.78	4.34	2.78	27.05	3.97	4.01	18.65	35.71	5.88	6.69	9.58	-2.27	-0.272
2	CD4 TCM	MYL12B	ENSG00000118680	4.85e-136	2.55e-135	-0.594	0.537	0.706	1.38	1.98	381	5.8	-1.03	2.99	6.67	2.99	5.75	7.35	4.82	7.06	5.77	7.31	6.21	4.41	-0.738	-0.305
2	CD4 TCM	RACK1	ENSG00000204628	1.97e-134	1.03e-133	0.308	0.982	0.934	3.17	2.87	382	17.78	0.466	22.9	15.98	22.9	15.31	15.96	19.11	13.73	17.49	14.74	15.81	20.28	0.116	0.484
2	CD4 TCM	CORO1A	ENSG00000102879	3.17e-134	1.64e-133	-0.543	0.71	0.812	1.86	2.41	383	8.83	-0.877	5.45	11.57	5.45	9.98	9.75	9.94	10.7	7.99	14.32	10.29	6.86	-0.865	-0.198
2	CD4 TCM	CD74	ENSG00000019582	4.96e-134	2.55e-133	-0.899	0.323	0.559	0.989	1.89	384	3.74	-1.67	1.69	8.25	1.69	4.88	2.93	9.21	4.02	5.2	8.32	6.95	4.37	-1.33	-0.379
2	CD4 TCM	TCF7	ENSG00000081059	4.01e-132	2.04e-131	0.462	0.297	0.096	0.846	0.384	385	0.668	1.33	1.33	0.493	1.33	0.459	0.226	0.223	0.116	0.546	0.324	0.456	1.27	0.0266	0.736
2	CD4 TCM	CD63	ENSG00000135404	1.48e-130	7.48e-130	-0.916	0.118	0.387	0.406	1.32	386	1.59	-2.25	0.501	2.13	0.501	6.81	2.7	1.78	4.65	1.75	3.27	1.76	1.24	-1.65	-0.399
2	CD4 TCM	PRF1	ENSG00000180644	7.3e-130	3.67e-129	-1.21	0.046	0.307	0.198	1.41	387	0.492	-3.32	0.219	1.53	0.219	3.98	6.55	0.558	17.03	2.23	2.67	1.13	0.0597	-2.69	0.14
2	CD4 TCM	MYC	ENSG00000136997	1.34e-128	6.7e-128	0.541	0.253	0.076	0.909	0.368	388	0.709	1.54	1.48	0.31	1.48	0.562	0.0972	0.28	0.14	0.772	0.6	0.106	0.522	0.337	0.816
2	CD4 TCM	SNHG8	ENSG00000269893	3.74e-128	1.85e-127	0.519	0.732	0.453	1.93	1.41	389	3.92	0.904	5.9	2.85	5.9	2.99	2.31	3.3	1.81	3.74	2.51	2.53	3.64	0.339	0.898
2	CD4 TCM	CD2	ENSG00000116824	1.4e-125	6.86e-125	-0.645	0.573	0.725	1.58	2.23	390	9.65	-1.08	3.86	9.65	3.86	4.84	7.43	8.15	5.01	8.17	6.5	10.4	9.21	-0.853	-0.184
2	CD4 TCM	TYROBP	ENSG00000011600	3.11e-125	1.51e-124	-1.55	0.014	0.258	0.106	1.65	391	0.231	-4.35	0.112	0.828	0.112	19.93	2.47	0.189	15.73	2.03	3.39	0.38	0.248	-2.93	-0.0672
2	CD4 TCM	BEX3	ENSG00000166681	9.37e-125	4.54e-124	0.326	0.132	0.023	0.427	0.101	392	0.0698	1.62	0.533	0.0399	0.533	0.0722	0.00701	0.742	0.0149	0.0445	0.104	0.158	0.452	-0.128	0.42
2	CD4 TCM	MYL12A	ENSG00000101608	5.75e-122	2.76e-121	-0.457	0.834	0.887	2.22	2.68	393	12.22	-0.716	8.2	13.06	8.2	13.76	17.67	9.59	20.22	11.74	12.46	14.69	8.76	-0.836	-0.059
2	CD4 TCM	KLRK1	ENSG00000213809	6.41e-118	3.06e-117	-0.959	0.061	0.311	0.283	1.24	394	0.345	-2.58	0.327	3.23	0.327	5.61	3.57	0.0966	4.58	1.74	2.26	1.85	0.316	-1.61	0.191
2	CD4 TCM	CCL4L2		4.67e-117	2.21e-116	-1.76	0.028	0.266	0.22	1.98	395	0.636	-4.2	0.247	9.86	0.247	10.93	6.78	0.384	14.78	5.86	5.8	3.31	2.77	-2.54	-0.105
2	CD4 TCM	ITGB2	ENSG00000160255	1.42e-115	6.67e-115	-0.753	0.281	0.513	0.854	1.61	396	2.87	-1.5	1.35	4.1	1.35	4.3	5.46	2.45	8.31	2.68	4.21	3	1.87	-1.38	-0.2
2	CD4 TCM	PASK	ENSG00000115687	6.29e-112	2.94e-111	0.43	0.155	0.035	0.591	0.161	397	0.228	1.72	0.805	0.251	0.805	0.0115	0.0304	0.32	0.0321	0.0967	0.157	0.0135	0.782	0.013	0.579
2	CD4 TCM	SH3YL1	ENSG00000035115	3.97e-111	1.84e-110	0.419	0.229	0.07	0.698	0.279	398	0.514	1.39	1.01	0.223	1.01	0.194	0.115	0.583	0.176	0.307	0.302	0.377	0.247	0.238	0.589
2	CD4 TCM	CYTOR	ENSG00000222041	1.21e-109	5.56e-109	-0.803	0.1	0.347	0.398	1.2	399	1.96	-2.04	0.489	2.92	0.489	1.49	2.49	3.88	1.45	1.14	3.37	2.24	2.61	-1.19	-0.361
2	CD4 TCM	CKLF	ENSG00000217555	2.89e-108	1.32e-107	-0.717	0.256	0.489	0.808	1.52	400	4.39	-1.46	1.24	3.64	1.24	3.3	1.77	4.41	1.67	3.98	4.97	3.75	4.24	-0.978	-0.174
2	CD4 TCM	RPLP0	ENSG00000089157	1.01e-107	4.61e-107	0.34	0.96	0.851	2.91	2.57	401	14.78	0.521	17.3	11.13	17.3	9.6	10.35	10.68	7.44	17.01	15.22	11	15.88	0.016	0.774
2	CD4 TCM	IL7R	ENSG00000168685	5.1e-107	2.3e-106	0.415	0.613	0.327	1.8	1.39	402	6.06	0.734	5.07	1.82	5.07	0.49	1.86	2.27	0.193	6.46	1.13	3.81	3.3	-0.206	1.63
2	CD4 TCM	TRABD2A	ENSG00000186854	1.87e-105	8.38e-105	0.325	0.135	0.028	0.438	0.113	403	0.222	1.56	0.549	0.075	0.549	0.0218	0.121	0.115	0.0311	0.0978	0.12	0.0524	0.361	0.13	0.416
2	CD4 TCM	UBB	ENSG00000170315	2.51e-105	1.12e-104	-0.493	0.694	0.791	1.81	2.3	404	7.54	-0.805	5.12	9.46	5.12	10.87	8.42	7.17	11.86	8.95	12.76	8.87	6.8	-0.811	-0.243
2	CD4 TCM	CTSC	ENSG00000109861	4.54e-105	2.01e-104	-0.798	0.118	0.352	0.392	1.19	405	1.57	-2.04	0.48	2.44	0.48	1.82	2.65	3.8	3.52	2.12	2.55	1.78	1.17	-1.18	-0.383
2	CD4 TCM	CD52	ENSG00000169442	3.17e-103	1.39e-102	-0.537	0.894	0.856	2.57	3.11	406	28.9	-0.82	12.08	20.91	12.08	5.9	28.28	20.65	11.37	20.48	19.93	19.21	20.07	-0.827	0.639
2	CD4 TCM	ARHGDIB	ENSG00000111348	1.71e-102	7.45e-102	-0.426	0.777	0.837	1.99	2.41	407	9.59	-0.683	6.29	10.69	6.29	9.07	9.73	12.29	10.59	9.46	12.16	9.37	8.87	-0.601	-0.303
2	CD4 TCM	S100A11	ENSG00000163191	2.8e-102	1.21e-101	-0.658	0.362	0.57	1.13	1.78	408	7.09	-1.21	2.09	4.12	2.09	3.2	4.39	4.68	3.54	4.42	5.23	6.43	4.99	-0.964	-0.307
2	CD4 TCM	ANXA1	ENSG00000135046	1.61e-99	6.92e-99	-0.663	0.384	0.588	1.33	2	409	9.19	-1.16	2.79	6.37	2.79	3.06	6.65	1.24	5.63	6.33	5.03	11.5	4.02	-1.19	0.525
2	CD4 TCM	ANXA2	ENSG00000182718	3.06e-99	1.31e-98	-0.723	0.126	0.357	0.45	1.17	410	2.34	-1.8	0.568	2.46	0.568	1.3	2.32	2	2.42	2.09	3.25	3.06	0.99	-0.997	-0.239
2	CD4 TCM	NAP1L1	ENSG00000187109	3.09e-99	1.32e-98	0.428	0.765	0.512	1.96	1.53	411	3.96	0.734	6.08	3.31	6.08	2.96	2.93	4.77	2.96	4.11	5.73	2.6	5.9	0.026	0.676
2	CD4 TCM	IFITM2	ENSG00000185201	1.51e-98	6.37e-98	-0.62	0.522	0.669	1.46	2.08	412	6.33	-1.06	3.29	4.74	3.29	12.46	8.27	4.68	10.6	4.24	6.48	8.99	5.99	-1.14	-0.199
2	CD4 TCM	UBC	ENSG00000150991	4.38e-98	1.84e-97	-0.451	0.744	0.824	1.98	2.43	413	9.68	-0.724	6.21	11.4	6.21	9.28	9.78	12.14	9.57	10.13	9.89	12.85	8.11	-0.653	-0.234
2	CD4 TCM	ARPC3	ENSG00000111229	7.22e-98	3.01e-97	-0.51	0.531	0.669	1.36	1.87	414	4.93	-0.899	2.9	5.73	2.9	5.55	5.48	5.58	6.58	5.13	6.59	5.92	5.31	-0.665	-0.418
2	CD4 TCM	OAZ1	ENSG00000104904	9.62e-97	3.99e-96	-0.416	0.748	0.811	1.87	2.28	415	7.77	-0.676	5.48	9.41	5.48	8.65	9.28	10.11	9.02	7.65	10.43	7.93	10.45	-0.57	-0.29
2	CD4 TCM	MT2A	ENSG00000125148	1.82e-96	7.51e-96	-0.744	0.335	0.537	1.16	1.91	416	4.12	-1.34	2.19	6.51	2.19	3.38	5.86	6.86	6.76	5.88	12.05	15.79	14.18	-1.66	-0.316
2	CD4 TCM	VIM	ENSG00000026025	4.16e-96	1.7e-95	-0.512	0.721	0.788	2.03	2.55	417	15.26	-0.814	6.64	12.32	6.64	7.38	7.96	11.82	5.01	12.21	20.39	12.86	8.1	-1.03	0.241
2	CD4 TCM	S100A10	ENSG00000197747	1.88e-95	7.65e-95	-0.573	0.507	0.655	1.4	1.97	418	7.85	-0.996	3.05	5.86	3.05	3.89	6.5	6.13	4.18	4.78	7.67	8.4	4.8	-0.843	-0.19
2	CD4 TCM	PSMB9		2.49e-95	1.01e-94	-0.626	0.327	0.526	0.937	1.56	419	2.85	-1.23	1.55	4.32	1.55	3.5	4.47	3.01	4.71	3.66	5.94	5.89	3.2	-1	-0.412
2	CD4 TCM	SNHG5	ENSG00000203875	3.82e-95	1.54e-94	0.435	0.83	0.64	2.44	2	420	7.53	0.696	10.47	5.73	10.47	6.87	5.04	6.05	5.02	8.35	5.5	6.32	8.69	0.169	0.645
2	CD4 TCM	ALOX5AP	ENSG00000132965	3.24e-92	1.29e-91	-0.763	0.206	0.415	0.663	1.43	421	2.98	-1.65	0.94	2.97	0.94	4.79	2.26	1.76	3.64	4.06	3.22	5.01	3.73	-1.13	-0.352
2	CD4 TCM	XCL2	ENSG00000143185	5.47e-92	2.17e-91	-1.24	0.013	0.203	0.064	1.31	422	0.26	-4.07	0.0661	2.4	0.0661	13.57	0.804	0.0578	1.89	1.22	2.95	0.492	0.283	-2.61	0.00786
2	CD4 TCM	CTSD	ENSG00000117984	6.6e-92	2.61e-91	-0.719	0.104	0.32	0.37	1.09	423	1.34	-1.92	0.448	1.83	0.448	3.73	1.63	1.25	3.8	1.66	1.94	1.35	0.8	-1.2	-0.218
2	CD4 TCM	RGS1	ENSG00000090104	1.75e-91	6.86e-91	-0.815	0.3	0.522	1.57	2.38	424	12.12	-1.35	3.8	11.22	3.8	8.12	1.62	20.35	2.13	5.46	8.76	13.95	9.64	-1.49	0.608
2	CD4 TCM	CMC1	ENSG00000187118	2.31e-90	9.03e-90	-1.12	0.08	0.288	0.394	1.51	425	0.512	-2.64	0.484	4.84	0.484	10.66	1.73	0.457	6.89	0.924	3.34	2.77	0.587	-2.06	0.0182
2	CD4 TCM	SERF2	ENSG00000140264	1.05e-89	4.07e-89	-0.353	0.858	0.884	2.22	2.57	426	11.09	-0.555	8.2	11.68	8.2	12.61	12.57	12.63	15.23	10.58	14.58	11.37	15.56	-0.588	-0.23
2	CD4 TCM	IFNG	ENSG00000111537	1.86e-85	7.18e-85	-1.21	0.035	0.224	0.218	1.43	427	2.03	-3.26	0.244	5	0.244	4.04	3.31	0.186	3.45	1.8	4.2	3.69	1.16	-1.57	0.0483
2	CD4 TCM	LY6E		3.19e-84	1.22e-83	-0.643	0.333	0.507	0.948	1.59	428	3.25	-1.25	1.58	3.32	1.58	6.22	3.59	3.29	4.69	2.91	4.59	14.39	2.94	-1.79	-0.415
2	CD4 TCM	EEF2	ENSG00000167658	3.61e-84	1.38e-83	0.34	0.862	0.677	2.27	1.93	429	6.64	0.55	8.71	5.5	8.71	5.01	5.18	7.57	5.03	7.07	4.82	5.49	6.78	0.125	0.511
2	CD4 TCM	TRDC	ENSG00000211829	4.74e-84	1.8e-83	-1.12	0.01	0.185	0.0734	1.19	430	0.138	-3.76	0.0762	1.15	0.0762	9.7	0.963	0.127	6.49	3.11	3.01	0.287	0	-2.3	0.0734
2	CD4 TCM	SNHG6	ENSG00000245910	4.41e-83	1.66e-82	0.367	0.798	0.568	2.03	1.66	431	4.61	0.62	6.62	4.38	6.62	3.75	4.24	3.61	3.56	4.78	4.96	4.74	4.28	0.246	0.514
2	CD4 TCM	LSP1		7.94e-83	2.98e-82	-0.578	0.378	0.542	1.04	1.62	432	3.22	-1.1	1.82	4.24	1.82	5.4	4.01	3.83	5.33	2.98	4.27	3.53	2.37	-0.818	-0.176
2	CD4 TCM	LINC01871	ENSG00000235576	3.8e-82	1.42e-81	-0.747	0.105	0.31	0.464	1.21	433	1.8	-1.83	0.59	2.33	0.59	2.53	4.24	0.12	2.35	4.88	2.15	2.03	3.19	-1.31	0.351
2	CD4 TCM	MATK	ENSG00000007264	3.03e-81	1.12e-80	-0.718	0.031	0.213	0.134	0.852	434	0.373	-2.57	0.143	1.28	0.143	3.91	1.57	0.0772	2.38	1.34	1.29	0.691	0.0285	-1.46	0.106
2	CD4 TCM	SNHG25	ENSG00000266402	4.82e-81	1.78e-80	0.462	0.436	0.23	1.32	0.862	435	1.89	0.962	2.76	1.3	2.76	0.862	0.872	1.56	0.747	1.44	1.3	1.11	2.8	-0.01	0.766
2	CD4 TCM	RHOC	ENSG00000155366	5.81e-81	2.13e-80	-0.671	0.069	0.264	0.265	0.935	436	1.26	-2.03	0.303	1.24	0.303	2.57	1.03	1.71	2.87	1.39	1.68	1.28	0.972	-1.09	-0.415
2	CD4 TCM	HSP90AA1	ENSG00000080824	8.01e-81	2.92e-80	-0.538	0.703	0.779	2.04	2.58	437	12.48	-0.853	6.73	12.69	6.73	13.07	11.47	10.18	10.35	13.54	13.67	13.01	8.92	-0.641	-0.25
2	CD4 TCM	ZFAS1	ENSG00000177410	7.35e-80	2.66e-79	0.368	0.788	0.56	2.03	1.66	438	4.47	0.62	6.58	4.45	6.58	4.14	3.79	4	3.35	4.83	4.04	4.01	5.03	0.23	0.556
2	CD4 TCM	APOBEC3C	ENSG00000244509	1.21e-79	4.37e-79	-0.704	0.072	0.263	0.271	0.975	439	1.21	-2.09	0.312	2.19	0.312	1.58	1.76	1.42	2.01	1.22	1.98	1.06	1.03	-0.889	-0.435
2	CD4 TCM	TOMM7	ENSG00000196683	1.5e-79	5.39e-79	0.267	0.956	0.873	2.79	2.52	440	12.9	0.411	15.31	11.45	15.31	10.54	12.34	10.31	8.88	10.98	8.54	12.49	10.99	0.16	0.537
2	CD4 TCM	C12orf75	ENSG00000235162	8.01e-79	2.85e-78	-0.686	0.096	0.289	0.35	1.04	441	1.15	-1.89	0.419	2.01	0.419	1.13	3.57	0.876	3.35	1.44	3.48	1.12	0.132	-1.17	0.226
2	CD4 TCM	RAC2	ENSG00000128340	5.51e-78	1.95e-77	-0.513	0.427	0.581	1.19	1.7	442	4	-0.943	2.29	4.67	2.29	4.53	4.19	4.47	5.67	4.33	5.85	5.99	3.64	-0.755	-0.344
2	CD4 TCM	CHRM3-AS2	ENSG00000233355	6.43e-78	2.27e-77	0.263	0.102	0.021	0.354	0.0907	443	0.15	1.43	0.425	0.0601	0.425	0.0513	0.056	0.0779	0.0955	0.179	0.084	0.0783	0.174	0.19	0.304
2	CD4 TCM	ARPC5L	ENSG00000136950	1.63e-77	5.72e-77	-0.634	0.155	0.353	0.528	1.16	444	1.38	-1.53	0.696	2.36	0.696	3.42	2.31	1.43	3.44	1.78	3.52	1.47	1.43	-0.98	-0.337
2	CD4 TCM	GLIPR2	ENSG00000122694	5.65e-77	1.97e-76	-0.657	0.084	0.273	0.288	0.944	445	1.35	-1.95	0.333	1.65	0.333	2.37	1.47	0.78	1.97	1.22	2.23	1.27	0.608	-0.926	-0.187
2	CD4 TCM	PFDN5	ENSG00000123349	3.88e-75	1.35e-74	0.265	0.95	0.853	2.67	2.4	446	10.72	0.412	13.41	9.88	13.41	9.44	10.51	10.65	8.87	9.82	7.4	10.98	9.61	0.185	0.54
2	CD4 TCM	SERINC5	ENSG00000164300	1.47e-72	5.09e-72	0.275	0.131	0.036	0.434	0.159	447	0.375	1.24	0.543	0.102	0.543	0.0234	0.0355	0.134	0.0554	0.141	0.209	0.113	0.793	-0.15	0.411
2	CD4 TCM	PPP1CA	ENSG00000172531	2.3e-72	7.9e-72	-0.579	0.249	0.429	0.734	1.31	448	2.27	-1.25	1.08	2.74	1.08	2.53	3.29	2.78	3.75	2.17	4.07	2.17	2.97	-0.889	-0.419
2	CD4 TCM	SOCS3	ENSG00000184557	1.75e-71	5.98e-71	0.358	0.222	0.086	0.772	0.413	449	0.945	1.05	1.16	0.288	1.16	0.16	0.186	1.1	0.101	0.518	0.372	0.324	0.626	0.03	0.675
2	CD4 TCM	ITM2C	ENSG00000135916	1.63e-70	5.55e-70	-0.792	0.051	0.22	0.207	0.999	450	0.657	-2.46	0.23	3.29	0.23	3.2	0.501	0.561	0.284	2.12	2.54	1.33	0.308	-1.25	-0.0426
2	CD4 TCM	CXCR3	ENSG00000186810	1.99e-70	6.72e-70	-0.617	0.039	0.206	0.172	0.789	451	1.5	-2.18	0.187	1.7	0.187	0.901	0.547	0.809	0.243	0.787	1.44	1.37	0.655	-0.821	-0.0459
2	CD4 TCM	KLRF1	ENSG00000150045	3.69e-70	1.24e-69	-0.85	0.003	0.148	0.0125	0.862	452	0.0228	-3.71	0.0125	0.264	0.0125	5.34	0.997	0.0143	7.52	0.13	0.896	0.181	0	-2.13	0.0125
2	CD4 TCM	CD8A	ENSG00000153563	2.15e-69	7.21e-69	-0.809	0.071	0.245	0.357	1.17	453	0.506	-2.13	0.429	5.12	0.429	0.363	4.53	0.121	0.568	2.06	1.86	3.02	0.722	-1.45	0.242
2	CD4 TCM	LCP1	ENSG00000136167	4.88e-69	1.63e-68	-0.611	0.202	0.38	0.623	1.23	454	1.89	-1.39	0.865	2.65	0.865	3.1	2.2	1.67	3.23	3.15	3.48	2.07	1.47	-0.877	-0.28
2	CD4 TCM	XCL1	ENSG00000143184	1.26e-68	4.17e-68	-1.19	0.014	0.163	0.085	1.27	455	0.849	-3.83	0.0888	1.13	0.0888	15.43	0.296	0.0287	0.567	0.882	1.75	0.668	0.71	-2.71	0.0567
2	CD4 TCM	FGFBP2	ENSG00000137441	1.64e-68	5.41e-68	-1.12	0.007	0.153	0.0536	1.18	456	0.0367	-3.91	0.0551	0.181	0.0551	0.173	9.99	0.0397	15.96	0.0687	0.967	0.309	0.0233	-2.78	0.0305
2	CD4 TCM	SAMD3	ENSG00000164483	1.07e-67	3.53e-67	-0.611	0.08	0.252	0.289	0.899	457	0.852	-1.84	0.335	1.77	0.335	2.23	1.88	0.389	2.31	1.11	1.58	1.25	0.26	-0.909	0.0577
2	CD4 TCM	TMEM123	ENSG00000152558	2.91e-67	9.5e-67	0.358	0.411	0.219	1.12	0.764	458	1.65	0.8	2.07	0.894	2.07	0.802	0.849	1.22	0.608	1.24	1.16	2.48	2.11	-0.125	0.647
2	CD4 TCM	TXN	ENSG00000136810	6.91e-67	2.25e-66	-0.548	0.213	0.391	0.674	1.22	459	2.65	-1.23	0.961	2.39	0.961	1.88	2.09	3.19	1.54	1.9	3.9	2.18	2.61	-0.915	-0.258
2	CD4 TCM	ARPC1B	ENSG00000130429	1.19e-66	3.86e-66	-0.496	0.446	0.573	1.21	1.7	460	4.42	-0.909	2.35	4.2	2.35	3.26	4.37	7.24	4.8	3.9	6.39	3.94	6.4	-0.901	-0.242
2	CD4 TCM	CALM1	ENSG00000198668	1.48e-66	4.76e-66	-0.39	0.66	0.734	1.71	2.1	461	6.73	-0.65	4.55	6.93	4.55	6.17	8.71	6.74	9.34	7.64	9.28	6.56	5.06	-0.623	-0.089
2	CD4 TCM	GUK1	ENSG00000143774	1.68e-66	5.37e-66	-0.497	0.343	0.499	0.96	1.46	462	2.91	-0.988	1.61	3.66	1.61	3.45	3.34	2.75	3.65	3.34	3.63	3.72	2.65	-0.592	-0.333
2	CD4 TCM	FCER1G	ENSG00000158869	4.09e-66	1.3e-65	-1.01	0.008	0.15	0.0325	1.04	463	0.0952	-3.86	0.0331	0.135	0.0331	10.17	0.218	0.109	6.58	0.103	1.91	0.202	0.109	-2.38	-0.0584
2	CD4 TCM	SARAF	ENSG00000133872	1.01e-65	3.2e-65	0.307	0.847	0.678	2.24	1.93	464	7.07	0.499	8.4	5.88	8.4	4.81	4.23	6.61	4.64	6.8	4.48	6.92	7.86	0.059	0.586
2	CD4 TCM	PPP1R18		4.55e-64	1.44e-63	-0.58	0.171	0.343	0.538	1.12	465	1.63	-1.41	0.712	2.25	0.712	2.27	2.22	1.95	2.87	1.91	2.07	1.66	1.39	-0.816	-0.335
2	CD4 TCM	CAP1	ENSG00000131236	8.52e-64	2.68e-63	-0.545	0.288	0.446	0.831	1.38	466	2.38	-1.13	1.29	3	1.29	2.82	3.48	2.74	4.71	3.03	3.73	2.38	2.28	-0.912	-0.357
2	CD4 TCM	CCL3L1	ENSG00000276085	2.09e-63	6.53e-63	-1.06	0.009	0.147	0.0442	1.1	467	0.205	-3.86	0.0452	2.92	0.0452	5.02	1.29	0.174	3.96	2	2.3	1.75	0.0956	-1.75	-0.0471
2	CD4 TCM	UBL5	ENSG00000198258	7.61e-62	2.37e-61	-0.408	0.51	0.623	1.33	1.74	468	4.35	-0.731	2.78	5	2.78	4.48	4.51	5.07	4.92	3.83	6.27	5.32	4.37	-0.654	-0.244
2	CD4 TCM	CD53	ENSG00000143119	2.29e-61	7.09e-61	-0.484	0.362	0.512	1.04	1.53	469	3.07	-0.935	1.83	3.59	1.83	3.56	4.47	3.41	5.41	3.25	3.28	2.8	2.56	-0.816	-0.228
2	CD4 TCM	C1orf162	ENSG00000143110	4.74e-61	1.46e-60	0.295	0.302	0.142	0.898	0.603	470	1	0.745	1.45	0.359	1.45	1.46	0.865	0.274	1.69	0.53	0.433	0.468	1.06	-0.0908	0.656
2	CD4 TCM	CHST12	ENSG00000136213	6.38e-61	1.96e-60	-0.597	0.064	0.22	0.238	0.835	471	0.658	-1.93	0.269	1.21	0.269	2.43	1.73	0.451	2.94	1.12	0.826	2.14	0.238	-1.13	0.0248
2	CD4 TCM	HLA-E		2.7e-60	8.26e-60	-0.321	0.837	0.872	2.23	2.55	472	9.72	-0.503	8.31	12.18	8.31	11.13	15.17	10.55	18.09	11.15	10.07	14.38	6.71	-0.718	0.188
2	CD4 TCM	DUSP4	ENSG00000120875	1.36e-59	4.12e-59	-0.714	0.035	0.18	0.167	0.881	473	1.43	-2.42	0.182	1.83	0.182	0.838	0.145	3.8	0.142	1.01	1.51	1.6	3.01	-1.4	0.0344
2	CD4 TCM	TRGC2	ENSG00000227191	2.91e-59	8.82e-59	-0.684	0.03	0.173	0.158	0.842	474	0.374	-2.39	0.171	2.37	0.171	0.446	3.5	0.0487	0.761	1.88	1.13	1.35	0.0774	-1.35	0.11
2	CD4 TCM	MYO1F	ENSG00000142347	6.59e-59	1.99e-58	-0.584	0.085	0.244	0.307	0.89	475	1.02	-1.74	0.359	1.42	0.359	1.56	2.14	0.783	3.05	1.45	0.952	0.699	0.484	-1.09	-0.088
2	CD4 TCM	IL2RB	ENSG00000100385	2.49e-58	7.47e-58	-0.631	0.044	0.19	0.168	0.799	476	0.46	-2.23	0.183	0.821	0.183	4.6	0.485	1.14	1.81	0.563	1.07	0.59	0.579	-1.55	-0.21
2	CD4 TCM	PSME2		2.73e-58	8.15e-58	-0.532	0.269	0.42	0.79	1.32	477	2.37	-1.13	1.2	2.93	1.2	2.87	2.34	2.58	3.21	2.71	4.63	4.55	3.21	-0.938	-0.415
2	CD4 TCM	CLIC3	ENSG00000169583	2.75e-58	8.17e-58	-0.642	0.007	0.134	0.0492	0.691	478	0.193	-2.86	0.0505	0.486	0.0505	3.27	0.952	0.084	3.87	0.75	0.513	0.324	0.0339	-1.53	0.0159
2	CD4 TCM	EIF2S3	ENSG00000130741	1.07e-57	3.15e-57	0.332	0.354	0.185	0.982	0.65	479	0.922	0.802	1.67	0.849	1.67	0.899	0.979	0.965	0.908	1.13	0.923	0.694	0.841	0.224	0.455
2	CD4 TCM	HMGB1	ENSG00000189403	1.76e-57	5.2e-57	-0.369	0.656	0.724	1.7	2.07	480	5.98	-0.619	4.5	6.99	4.5	7.42	6.68	5.65	7.65	6.59	18.71	6.29	6.06	-1.28	-0.19
2	CD4 TCM	RHOA	ENSG00000067560	2.11e-57	6.19e-57	-0.474	0.336	0.475	0.943	1.42	481	2.58	-0.952	1.57	3.15	1.57	3.31	3.22	3.16	4.48	2.7	4.92	2.34	3.1	-0.835	-0.262
2	CD4 TCM	FCGR3A	ENSG00000203747	1.16e-56	3.37e-56	-0.747	0.005	0.127	0.0378	0.785	482	0.048	-3.22	0.0385	0.253	0.0385	1.04	3.08	0.026	9.4	0.0538	0.864	0.12	0.0745	-2.3	0.0121
2	CD4 TCM	COX8A	ENSG00000176340	2.85e-56	8.3e-56	-0.464	0.381	0.507	1.04	1.5	483	3.25	-0.901	1.82	3.37	1.82	3.44	3.1	4.53	3.32	2.66	7.66	2.93	3.95	-1.12	-0.261
2	CD4 TCM	SUB1	ENSG00000113387	6.48e-56	1.87e-55	-0.375	0.598	0.663	1.51	1.88	484	5.03	-0.647	3.52	6.01	3.52	4.85	5.81	6.33	5.76	4.55	8.09	5.42	6.91	-0.699	-0.206
2	CD4 TCM	RSL1D1	ENSG00000171490	6.59e-56	1.9e-55	0.322	0.371	0.202	1.03	0.706	485	1.15	0.753	1.8	0.916	1.8	0.999	0.824	1.29	0.834	1.23	0.873	1.03	1.59	0.0763	0.427
2	CD4 TCM	GSTP1	ENSG00000084207	1.95e-54	5.59e-54	-0.63	0.223	0.369	0.675	1.3	486	1.26	-1.39	0.964	2.09	0.964	7.22	3.08	0.764	4.21	1.54	5.81	1.65	0.702	-1.43	0.143
2	CD4 TCM	HLA-DRB1		2.38e-53	6.81e-53	-0.564	0.039	0.173	0.159	0.723	487	0.547	-2.09	0.172	1.58	0.172	0.625	1.03	2.37	0.608	0.623	1.82	1.51	0.561	-1.05	-0.277
2	CD4 TCM	KLF2	ENSG00000127528	4.12e-52	1.17e-51	0.375	0.309	0.161	1.2	0.822	488	1.51	0.811	2.31	0.91	2.31	0.646	1.67	1.08	2.8	1.29	0.817	0.732	0.445	-0.138	0.83
2	CD4 TCM	GZMM	ENSG00000197540	5.67e-52	1.61e-51	-0.548	0.236	0.38	0.717	1.26	489	1.72	-1.2	1.05	3.17	1.05	2.92	3.31	0.773	4.22	2.33	2.02	2.09	1.49	-0.936	0.144
2	CD4 TCM	PAXX	ENSG00000148362	6.02e-51	1.7e-50	-0.495	0.195	0.346	0.631	1.13	490	1.79	-1.16	0.879	2.17	0.879	2.23	2.5	1.23	2.84	2.11	2.82	1.97	0.726	-0.714	0.0849
2	CD4 TCM	APMAP	ENSG00000101474	8.53e-51	2.4e-50	-0.548	0.065	0.203	0.242	0.791	491	0.417	-1.8	0.274	1.24	0.274	2.27	1.48	0.434	3.39	0.622	1.19	0.947	0.59	-1.24	-0.106
2	CD4 TCM	PYHIN1	ENSG00000163564	2.2e-50	6.15e-50	-0.556	0.08	0.221	0.298	0.854	492	0.635	-1.7	0.347	1.5	0.347	1.87	1.7	0.875	3.25	0.971	1.25	1	0.405	-1.15	-0.0422
2	CD4 TCM	NOP53	ENSG00000105373	3.38e-50	9.41e-50	0.395	0.643	0.502	2.02	1.62	493	4.51	0.668	6.53	3.98	6.53	3.47	4.47	4.04	3.64	4.42	2.14	3.85	4.09	0.312	0.875
2	CD4 TCM	ARPC4	ENSG00000241553	3.82e-50	1.06e-49	-0.491	0.231	0.374	0.683	1.17	494	1.84	-1.11	0.98	2.23	0.98	2.36	2.63	2.23	3.22	1.79	2.76	1.79	2.19	-0.758	-0.342
2	CD4 TCM	PSMA7	ENSG00000101182	1.23e-49	3.41e-49	-0.441	0.373	0.493	1.03	1.47	495	2.88	-0.862	1.79	3.89	1.79	3.01	3.16	3.58	3.58	2.65	5.12	2.84	3.18	-0.785	-0.269
2	CD4 TCM	PTPN7	ENSG00000143851	1.71e-49	4.7e-49	-0.536	0.125	0.27	0.421	0.957	496	1.27	-1.45	0.524	2.03	0.524	1.78	1.53	1.38	1.55	1.49	1.78	1.45	1.22	-0.687	-0.375
2	CD4 TCM	CXCR4	ENSG00000121966	4.72e-49	1.29e-48	-0.48	0.745	0.78	2.42	2.9	497	18.81	-0.74	10.25	21.2	10.25	21.11	7.45	11.28	7.36	24.05	13.21	17.1	10.54	-0.801	0.296
2	CD4 TCM	CLEC2B	ENSG00000110852	7.03e-49	1.92e-48	-0.514	0.283	0.423	0.911	1.43	498	2.38	-1.04	1.49	3.87	1.49	4.85	2.58	1.41	3.62	2.85	3.41	3.54	2.4	-0.856	0.0302
2	CD4 TCM	KLRC1	ENSG00000134545	9.12e-49	2.48e-48	-0.748	0.005	0.112	0.0381	0.787	499	0.0529	-3.22	0.0389	0.358	0.0389	6.49	0.435	0.0316	3.04	0.421	0.882	0.453	0	-1.97	0.0381
2	CD4 TCM	EIF3L	ENSG00000100129	1.16e-48	3.15e-48	0.304	0.438	0.261	1.17	0.867	500	1.53	0.653	2.23	1.25	2.23	1.33	1.35	1.71	1.14	1.38	1.1	0.931	1.94	0.094	0.514
2	CD4 TCM	CD55	ENSG00000196352	3.76e-48	1.01e-47	0.262	0.209	0.094	0.664	0.402	501	0.471	0.81	0.942	0.413	0.942	0.783	0.338	0.285	0.69	0.84	0.333	0.632	0.318	0.0538	0.413
2	CD4 TCM	HLA-DPB1		1.66e-47	4.46e-47	-0.566	0.113	0.255	0.48	1.05	502	0.773	-1.44	0.617	2.55	0.617	1.1	4.03	2.04	1.91	0.972	2.39	1.53	0.901	-1.14	-0.0923
2	CD4 TCM	REEP5	ENSG00000129625	3.07e-47	8.21e-47	-0.488	0.116	0.258	0.39	0.879	503	1.29	-1.38	0.478	1.72	0.478	1.28	1.4	1.28	1.29	1.3	1.31	1.25	1.03	-0.611	-0.319
2	CD4 TCM	H3F3A		4.87e-47	1.3e-46	-0.295	0.783	0.811	2.02	2.31	504	7.83	-0.476	6.52	8.65	6.52	10.08	8.92	10.29	12.29	8.09	14.07	7.81	9.04	-0.696	-0.159
2	CD4 TCM	PSME1		8.34e-47	2.21e-46	-0.379	0.574	0.643	1.47	1.85	505	4.85	-0.661	3.36	5.71	3.36	5.39	5.83	4.22	6.56	4.85	5.97	7.2	4.62	-0.632	-0.181
2	CD4 TCM	ZEB2	ENSG00000169554	1.04e-46	2.76e-46	-0.486	0.007	0.111	0.0295	0.515	506	0.127	-2.58	0.0299	0.6	0.0299	0.757	1.54	0.0625	2.71	0.309	0.803	0.472	0.239	-1.28	-0.0312
2	CD4 TCM	ELOB	ENSG00000103363	3.13e-46	8.25e-46	-0.381	0.476	0.567	1.24	1.62	507	3.78	-0.703	2.44	4.08	2.44	4.31	3.82	4.44	4.4	3.38	5.13	3.34	4.2	-0.579	-0.232
2	CD4 TCM	TNFRSF18	ENSG00000186891	8.32e-46	2.18e-45	-0.655	0.02	0.13	0.0724	0.727	508	0.463	-2.74	0.0751	0.103	0.0751	1.94	0.351	6.44	1.42	0.276	0.949	0.228	2.79	-1.93	-0.0252
2	CD4 TCM	DBI	ENSG00000155368	9e-46	2.35e-45	-0.457	0.241	0.377	0.721	1.18	509	1.79	-1.02	1.06	2.18	1.06	2.27	2.69	2.23	3.5	1.98	3.32	1.9	2.4	-0.784	-0.306
2	CD4 TCM	CXCR6	ENSG00000172215	1.31e-45	3.41e-45	-0.504	0.01	0.113	0.0361	0.54	510	0.608	-2.58	0.0367	0.941	0.0367	1.04	0.0555	0.979	0.0462	1.49	0.522	0.909	0.189	-0.877	-0.00906
2	CD4 TCM	ABI3	ENSG00000108798	1.41e-45	3.65e-45	-0.483	0.038	0.157	0.149	0.632	511	0.288	-1.91	0.16	1	0.16	0.983	1.4	0.278	2.71	0.725	1.15	0.724	0.0347	-1.16	0.115
2	CD4 TCM	SEC61B	ENSG00000106803	2.22e-45	5.74e-45	-0.433	0.304	0.431	0.865	1.3	512	2.64	-0.906	1.38	2.52	1.38	2.68	2.9	2.46	3.06	2.76	2.8	2.54	2.47	-0.536	-0.376
2	CD4 TCM	CCDC107	ENSG00000159884	2.38e-45	6.12e-45	-0.488	0.132	0.268	0.414	0.902	513	1.54	-1.35	0.513	1.44	0.513	1.17	1.57	1.72	1.29	1.79	1.29	1.54	0.79	-0.612	-0.168
2	CD4 TCM	KLRG1	ENSG00000139187	3.07e-45	7.86e-45	-0.56	0.087	0.218	0.325	0.886	514	0.806	-1.65	0.385	2.23	0.385	0.436	3.06	0.166	0.855	2.83	1.3	1.32	0.526	-1.08	0.171
2	CD4 TCM	LPAR6	ENSG00000139679	3.93e-45	1e-44	0.298	0.2	0.092	0.698	0.399	515	0.588	0.908	1.01	0.293	1.01	0.194	1.07	0.492	0.677	0.33	0.2	0.264	0.908	-0.0311	0.52
2	CD4 TCM	EMP3	ENSG00000142227	4.92e-45	1.25e-44	-0.402	0.498	0.585	1.37	1.77	516	5.02	-0.715	2.93	4.45	2.93	2.73	7.29	5.42	6.5	3.19	5.65	4.51	2.55	-0.746	0.103
2	CD4 TCM	GPR183	ENSG00000169508	7.38e-45	1.87e-44	0.336	0.386	0.227	1.3	0.965	517	2.76	0.685	2.67	1.69	2.67	0.607	0.153	2.5	0.18	1.32	1.01	1.65	1.97	-0.023	1.16
2	CD4 TCM	SEPTIN7	ENSG00000122545	1.46e-44	3.67e-44	-0.421	0.401	0.509	1.1	1.52	518	2.52	-0.805	2.01	3.67	2.01	5.06	4.03	2.29	5.51	3.43	5	2.96	2.68	-0.773	-0.09
2	CD4 TCM	PLEK	ENSG00000115956	1.64e-44	4.12e-44	-0.472	0.016	0.122	0.0714	0.543	519	0.0749	-2.24	0.074	0.618	0.074	0.876	1.82	0.146	2.89	0.321	0.695	0.447	0.0184	-1.29	0.0532
2	CD4 TCM	POLR2L	ENSG00000177700	1.99e-44	4.97e-44	-0.421	0.39	0.496	1.06	1.48	520	3.07	-0.816	1.89	3.29	1.89	4.41	2.97	3.38	3.83	3.05	4.55	3.86	3.16	-0.652	-0.317
2	CD4 TCM	ACTN4		6.98e-44	1.74e-43	-0.452	0.042	0.159	0.148	0.6	521	0.709	-1.83	0.159	0.743	0.159	1.34	0.659	0.672	1.14	0.681	1.03	0.711	0.536	-0.703	-0.281
2	CD4 TCM	DOK2	ENSG00000147443	1.03e-43	2.56e-43	-0.478	0.168	0.305	0.543	1.02	522	1.37	-1.19	0.721	1.59	0.721	2.31	2.18	2.3	2.79	1.05	1.48	1.37	1.01	-0.79	-0.155
2	CD4 TCM	YWHAQ	ENSG00000134308	5.71e-43	1.41e-42	-0.474	0.176	0.311	0.547	1.02	523	1.7	-1.18	0.728	1.44	0.728	1.37	2.9	1.5	1.92	2.01	3.07	1.59	2.51	-0.856	-0.314
2	CD4 TCM	LYAR	ENSG00000145220	6.09e-43	1.5e-42	-0.469	0.124	0.263	0.538	1.01	524	1.25	-1.18	0.713	2.45	0.713	0.579	3.29	0.286	2.3	2.25	1.36	2.01	0.38	-0.919	0.287
2	CD4 TCM	HSPA1A		1.06e-42	2.6e-42	-0.678	0.2	0.343	1.01	1.69	525	5.37	-1.29	1.74	4.6	1.74	5.26	3.02	3.25	1.93	4.95	3.15	3.6	2.06	-0.844	-0.067
2	CD4 TCM	PSMB10	ENSG00000205220	1.61e-42	3.95e-42	-0.464	0.258	0.384	0.76	1.23	526	1.8	-1.02	1.14	2.53	1.14	2.87	2.63	1.94	3.96	1.78	2.8	3.27	1.58	-0.841	-0.188
2	CD4 TCM	TPM4	ENSG00000167460	8.61e-42	2.1e-41	-0.478	0.102	0.228	0.338	0.816	527	1.31	-1.44	0.403	0.982	0.403	0.941	1.42	1.62	1.88	0.928	2.31	0.951	1.45	-0.857	-0.318
2	CD4 TCM	EIF3H	ENSG00000147677	9.29e-42	2.26e-41	0.28	0.601	0.416	1.54	1.26	528	2.7	0.52	3.67	2.41	3.67	2.08	2.58	3.38	1.97	2.77	2.27	2.47	3.03	0.064	0.453
2	CD4 TCM	PTGDR	ENSG00000168229	1.13e-41	2.73e-41	-0.408	0.008	0.103	0.036	0.444	529	0.21	-2.27	0.0366	0.592	0.0366	1.25	0.598	0.0635	1.31	0.47	0.448	0.45	0.0427	-0.802	-0.00583
2	CD4 TCM	IFI27L2		1.67e-41	4.03e-41	-0.477	0.103	0.229	0.341	0.818	530	0.984	-1.43	0.406	1.47	0.406	1.27	1.22	1.26	1.57	1.01	1.92	1.76	1.12	-0.73	-0.344
2	CD4 TCM	TPM3	ENSG00000143549	2.11e-41	5.07e-41	-0.407	0.352	0.468	1	1.41	531	3.03	-0.808	1.72	2.9	1.72	2.9	2.97	3.44	3.61	2.87	4.73	3.1	3.82	-0.743	-0.35
2	CD4 TCM	TMEM50A	ENSG00000183726	5.05e-41	1.21e-40	-0.45	0.191	0.32	0.573	1.02	532	1.61	-1.11	0.773	1.92	0.773	1.4	2.06	1.76	2.12	1.82	1.99	2.14	1.47	-0.572	-0.303
2	CD4 TCM	GNG2	ENSG00000186469	5.6e-41	1.33e-40	-0.465	0.089	0.213	0.305	0.77	533	0.862	-1.47	0.356	1.17	0.356	1.11	1.51	0.959	2.13	0.921	1.78	1.03	0.695	-0.837	-0.223
2	CD4 TCM	EVL	ENSG00000196405	9.55e-41	2.27e-40	-0.378	0.512	0.592	1.36	1.74	534	3.93	-0.675	2.91	4.98	2.91	6.61	4.17	3.69	6.06	4.46	3.95	5.51	3.11	-0.665	-0.05
2	CD4 TCM	IL2RG	ENSG00000147168	1.48e-40	3.51e-40	-0.41	0.35	0.465	1	1.41	535	2.84	-0.812	1.73	3.03	1.73	3.01	3.14	3.85	3.92	3.17	2.92	3.33	2.82	-0.589	-0.337
2	CD4 TCM	CHCHD2	ENSG00000106153	1.87e-40	4.4e-40	-0.315	0.607	0.659	1.51	1.83	536	4.81	-0.548	3.55	5.25	3.55	5.53	4.96	5.66	5.64	4.33	8.55	4.16	6.43	-0.742	-0.126
2	CD4 TCM	VAMP8	ENSG00000118640	3.32e-40	7.8e-40	-0.406	0.325	0.436	0.892	1.3	537	2.51	-0.843	1.44	2.4	1.44	3.14	2.65	3.07	3.06	2.53	2.57	2.84	2.78	-0.529	-0.331
2	CD4 TCM	DRAP1	ENSG00000175550	4.69e-40	1.1e-39	-0.421	0.292	0.41	0.843	1.26	538	2.34	-0.892	1.32	2.77	1.32	2.78	2.14	1.86	2.81	2.63	2.95	5.61	1.94	-1.04	-0.209
2	CD4 TCM	COX6A1	ENSG00000111775	5.14e-40	1.2e-39	-0.393	0.399	0.494	1.05	1.44	539	3.07	-0.769	1.85	3.15	1.85	3.16	3.18	3.5	3.61	2.69	5.07	2.94	3.38	-0.757	-0.26
2	CD4 TCM	PPIB	ENSG00000166794	7.67e-40	1.78e-39	-0.424	0.322	0.434	0.902	1.33	540	2.57	-0.872	1.47	2.86	1.47	2.88	2.89	2.2	3.56	2.63	2.86	2.94	2.26	-0.616	-0.262
2	CD4 TCM	ST13	ENSG00000100380	1.77e-39	4.1e-39	0.269	0.426	0.264	1.15	0.884	541	1.4	0.578	2.17	1.29	2.17	1.6	1.33	1.76	1.28	1.45	1.44	1.5	2.32	-0.047	0.328
2	CD4 TCM	CALR	ENSG00000179218	2.94e-39	6.79e-39	-0.498	0.245	0.361	0.724	1.22	542	1.83	-1.1	1.06	2.48	1.06	2.32	3.01	2.08	3.84	2.07	3.44	2.17	1.87	-0.852	-0.317
2	CD4 TCM	RUNX3	ENSG00000020633	2.97e-39	6.84e-39	-0.473	0.091	0.21	0.314	0.787	543	0.932	-1.47	0.369	1.44	0.369	1.41	0.946	0.893	1.51	1.52	1.31	1.58	0.207	-0.634	0.126
2	CD4 TCM	CARD16	ENSG00000204397	4.01e-39	9.19e-39	-0.472	0.152	0.28	0.517	0.989	544	1.12	-1.2	0.677	1.56	0.677	1.56	1.71	3.94	2.61	1.34	1.18	2.68	1.26	-1.08	-0.234
2	CD4 TCM	SRP14	ENSG00000140319	6.41e-39	1.47e-38	-0.287	0.676	0.71	1.67	1.96	545	5.39	-0.485	4.33	6.21	4.33	6.4	6.34	6.89	6.84	5.13	7.44	6.89	5.87	-0.46	-0.141
2	CD4 TCM	ADGRE5	ENSG00000123146	9.67e-39	2.2e-38	-0.488	0.122	0.243	0.399	0.887	546	1.14	-1.37	0.49	1.49	0.49	2.03	1.34	0.649	2.24	1.58	1.67	1.31	0.63	-0.777	-0.0896
2	CD4 TCM	PDIA3	ENSG00000167004	9.85e-39	2.24e-38	-0.458	0.2	0.323	0.615	1.07	547	1.61	-1.09	0.85	1.98	0.85	2.06	2.1	1.22	3.38	1.55	2.4	1.94	1.45	-0.861	-0.184
2	CD4 TCM	DYNLL1	ENSG00000088986	1.21e-38	2.73e-38	-0.445	0.262	0.381	0.796	1.24	548	2.24	-0.96	1.22	2.52	1.22	2.52	2.36	2.89	2.47	2.37	3.29	2.1	2.53	-0.661	-0.335
2	CD4 TCM	LGALS3	ENSG00000131981	2.38e-38	5.36e-38	-0.424	0.028	0.129	0.118	0.542	549	1.02	-1.86	0.126	0.614	0.126	0.294	0.255	1.67	0.282	0.912	0.602	0.71	0.223	-0.865	-0.0826
2	CD4 TCM	STOM	ENSG00000148175	2.44e-38	5.49e-38	-0.436	0.069	0.184	0.252	0.688	550	0.965	-1.49	0.287	0.876	0.287	1.39	1.13	0.143	1.64	1.06	0.78	0.847	0.648	-0.718	0.118
2	CD4 TCM	PLAAT3	ENSG00000176485	6.93e-38	1.55e-37	-0.395	0.027	0.126	0.114	0.509	551	0.37	-1.79	0.12	0.84	0.12	0.975	0.747	0.313	0.986	0.611	0.703	0.564	0.408	-0.573	-0.159
2	CD4 TCM	UQCR11	ENSG00000127540	8.52e-38	1.9e-37	-0.306	0.592	0.646	1.51	1.81	552	5.25	-0.533	3.52	5.23	3.52	4.57	5.04	5.88	4.89	4.61	5.2	4.75	6.5	-0.506	-0.209
2	CD4 TCM	FOXP1	ENSG00000114861	9.3e-38	2.07e-37	0.253	0.362	0.214	1.04	0.79	553	1.41	0.574	1.84	1.15	1.84	1.03	0.915	1.57	1.18	0.92	1.01	1.38	0.645	0.0992	0.546
2	CD4 TCM	APOBEC3H	ENSG00000100298	1.25e-37	2.78e-37	-0.379	0.017	0.109	0.0685	0.447	554	0.707	-1.96	0.0709	0.702	0.0709	0.396	0.404	0.308	0.241	0.501	0.751	0.809	0.199	-0.524	-0.113
2	CD4 TCM	PTPRC	ENSG00000213402	3.1e-37	6.85e-37	-0.326	0.567	0.64	1.53	1.86	555	4.7	-0.562	3.63	6.48	3.63	4.45	5.94	5.62	5.87	4.51	4.9	5.48	5.49	-0.479	-0.163
2	CD4 TCM	PLAAT4	ENSG00000133321	6.02e-37	1.33e-36	-0.404	0.478	0.543	1.25	1.65	556	3.52	-0.741	2.48	4.95	2.48	4.52	4.72	2	6.21	3.57	3.33	5.59	2.92	-0.727	0.149
2	CD4 TCM	CAPG	ENSG00000042493	9.97e-37	2.19e-36	-0.472	0.072	0.183	0.259	0.731	557	1.74	-1.57	0.296	0.876	0.296	1.59	0.123	0.527	0.0945	1.26	1.19	1.2	0.655	-0.749	0.169
2	CD4 TCM	TAGLN2	ENSG00000158710	1.12e-36	2.46e-36	-0.424	0.351	0.451	1.01	1.43	558	3.46	-0.837	1.74	2.94	1.74	3.25	2.66	3.76	2.82	3.11	4.33	2.79	2.83	-0.664	-0.288
2	CD4 TCM	BSG	ENSG00000172270	1.39e-36	3.03e-36	-0.408	0.175	0.298	0.557	0.965	559	1.39	-1.03	0.746	1.57	0.746	1.82	1.69	1.61	2.45	1.32	2.31	1.18	1.23	-0.681	-0.224
2	CD4 TCM	TAP1		4.28e-36	9.3e-36	-0.431	0.116	0.234	0.395	0.826	560	1	-1.24	0.484	1.49	0.484	1.02	1.44	1.35	1.56	1.31	1.66	2.16	1.01	-0.756	-0.299
2	CD4 TCM	RPS4Y1	ENSG00000129824	5.21e-36	1.13e-35	0.311	0.586	0.453	1.95	1.64	561	4.54	0.528	6.04	4.02	6.04	3.4	5.66	3.24	4.29	3.57	2.91	3.12	3.89	0.056	0.589
2	CD4 TCM	CD44	ENSG00000026508	2.18e-35	4.71e-35	-0.387	0.445	0.53	1.23	1.61	562	4.59	-0.716	2.41	4.66	2.41	4.35	2.16	3.96	1.6	4.5	3.17	4.46	3.03	-0.507	0.269
2	CD4 TCM	GYG1	ENSG00000163754	2.81e-35	6.06e-35	-0.403	0.05	0.153	0.177	0.58	563	0.62	-1.59	0.193	0.951	0.193	0.946	0.546	0.37	0.683	1.73	1.09	0.97	0.21	-0.828	-0.0141
2	CD4 TCM	ATP6V0E1	ENSG00000113732	3.16e-35	6.78e-35	-0.348	0.396	0.495	1.08	1.42	564	2.95	-0.679	1.93	3.21	1.93	3.02	3.23	3.72	3.62	2.7	3.03	3.28	3.31	-0.475	-0.231
2	CD4 TCM	ITGB1	ENSG00000150093	4.56e-35	9.76e-35	-0.422	0.183	0.312	0.685	1.11	565	1.9	-0.971	0.983	1.4	0.983	1.88	4.53	1.97	2.38	0.819	1.75	1.34	1.59	-1.03	0.0861
2	CD4 TCM	EFHD2	ENSG00000142634	4.93e-35	1.05e-34	-0.412	0.032	0.127	0.119	0.531	566	0.383	-1.82	0.127	0.387	0.127	0.779	1.25	0.541	2.67	0.524	0.733	0.245	0.135	-1.18	-0.0071
2	CD4 TCM	SCP2	ENSG00000116171	5.05e-35	1.07e-34	-0.418	0.18	0.296	0.54	0.958	567	1.32	-1.06	0.717	1.61	0.717	1.63	2	1.52	2.41	1.38	1.67	1.42	1.65	-0.686	-0.302
2	CD4 TCM	BAX	ENSG00000087088	6.07e-35	1.29e-34	-0.487	0.197	0.313	0.624	1.11	568	2.12	-1.15	0.866	2.02	0.866	1.76	1.65	2.54	1.89	2.23	2.62	2.55	1.68	-0.663	-0.35
2	CD4 TCM	TUBA4A	ENSG00000127824	6.28e-35	1.33e-34	-0.439	0.252	0.367	0.81	1.25	569	2.44	-0.94	1.25	3.39	1.25	1.99	2.08	1.59	1.37	2.33	3.79	2.12	2.54	-0.756	-0.0534
2	CD4 TCM	RAP1B	ENSG00000127314	1.37e-34	2.88e-34	-0.418	0.319	0.421	0.899	1.32	570	1.88	-0.864	1.46	2.4	1.46	2.78	4.73	1.76	5.91	2.14	2.81	2.31	2.15	-1.03	-0.118
2	CD4 TCM	POMP	ENSG00000132963	1.91e-34	4.02e-34	-0.397	0.262	0.374	0.767	1.16	571	1.87	-0.876	1.15	2.27	1.15	2.29	2.1	2.29	2.81	1.93	3.6	2.06	2.89	-0.758	-0.287
2	CD4 TCM	CALM2	ENSG00000143933	2.39e-34	5e-34	-0.31	0.537	0.605	1.44	1.75	572	4.33	-0.548	3.2	5.13	3.2	5.06	4.11	4.6	4.6	3.83	8.31	4.3	4.34	-0.796	-0.14
2	CD4 TCM	TPI1	ENSG00000111669	3.68e-34	7.68e-34	-0.397	0.339	0.436	0.958	1.35	573	2.53	-0.803	1.61	2.4	1.61	3.38	2.51	3.41	3.8	2.55	6.93	2.06	3.74	-1.11	-0.16
2	CD4 TCM	FTL	ENSG00000087086	4.67e-34	9.71e-34	0.255	0.767	0.637	2.55	2.3	574	8.37	0.4	11.81	7.75	11.81	6.97	12.36	12.8	10.98	9.58	5.72	7.03	7.57	-0.075	0.645
2	CD4 TCM	SUMO2	ENSG00000188612	1.7e-33	3.51e-33	-0.283	0.596	0.642	1.51	1.8	575	4.45	-0.494	3.54	4.74	3.54	4.86	5.04	7.12	5.89	4.29	7.99	4.8	5.3	-0.682	-0.151
2	CD4 TCM	FAM49B		2.29e-33	4.73e-33	-0.435	0.211	0.321	0.626	1.06	576	1.24	-1.03	0.871	1.77	0.871	2.81	2.11	1.49	3.64	1.67	2.4	1.36	0.985	-0.908	-0.0592
2	CD4 TCM	AC004687.1		7.52e-33	1.55e-32	-0.417	0.08	0.186	0.321	0.739	577	0.781	-1.32	0.379	1.11	0.379	1.28	1.57	0.567	1.91	1.13	1.11	0.994	0.478	-0.747	-0.0693
2	CD4 TCM	MSN	ENSG00000147065	1.08e-32	2.22e-32	-0.43	0.163	0.273	0.495	0.925	578	1.38	-1.13	0.64	1.48	0.64	1.68	1.54	0.967	2.38	1.52	2.02	1.78	1.29	-0.724	-0.181
2	CD4 TCM	BLOC1S1	ENSG00000135441	1.29e-32	2.65e-32	-0.396	0.206	0.319	0.636	1.03	579	1.63	-0.947	0.889	1.81	0.889	1.67	1.94	1.9	2.16	1.37	3.66	1.46	1.45	-0.902	-0.228
2	CD4 TCM	PPIA	ENSG00000196262	1.51e-32	3.07e-32	-0.261	0.715	0.741	1.84	2.11	580	6.58	-0.43	5.33	6.93	5.33	6.85	7.9	7.3	8.48	6.13	13.59	6.92	8.27	-0.835	-0.12
2	CD4 TCM	DUSP2	ENSG00000158050	1.93e-32	3.93e-32	-0.736	0.149	0.258	0.628	1.36	581	2.44	-1.63	0.873	3.6	0.873	4.69	0.927	2	1.62	6.04	2.22	2	1.99	-1.32	-0.0284
2	CD4 TCM	NDUFB2	ENSG00000090266	4.29e-32	8.7e-32	-0.382	0.327	0.424	0.926	1.31	582	2.47	-0.784	1.53	2.37	1.53	3	2.56	2.69	4.14	2.08	4.5	2.8	3.69	-0.778	-0.198
2	CD4 TCM	NDUFA13	ENSG00000186010	5.5e-32	1.11e-31	-0.343	0.398	0.482	1.06	1.41	583	2.9	-0.672	1.9	3.27	1.9	2.81	2.97	3.89	3.17	2.4	3.92	2.91	3.08	-0.529	-0.158
2	CD4 TCM	CD58	ENSG00000116815	5.68e-32	1.15e-31	-0.355	0.034	0.123	0.118	0.473	584	0.629	-1.65	0.125	0.589	0.125	0.461	0.601	0.862	0.549	0.57	0.657	0.573	0.617	-0.504	-0.261
2	CD4 TCM	MCL1	ENSG00000143384	7.49e-32	1.51e-31	-0.478	0.281	0.381	0.854	1.33	585	3.52	-0.997	1.35	2.73	1.35	2.56	1.4	2.68	1.77	4.35	2.35	2.72	3.15	-0.824	-0.0201
2	CD4 TCM	BRK1	ENSG00000254999	9.64e-32	1.93e-31	-0.374	0.303	0.401	0.84	1.21	586	2.12	-0.8	1.32	2.31	1.32	2.63	2.32	2.58	2.89	2.13	3	1.77	3.16	-0.585	-0.179
2	CD4 TCM	ANKRD28	ENSG00000206560	1.06e-31	2.12e-31	-0.417	0.024	0.108	0.0964	0.514	587	1.15	-1.94	0.101	0.289	0.101	0.672	0.623	0.226	0.699	0.837	0.488	0.599	0.2	-0.671	-0.0857
2	CD4 TCM	CD247	ENSG00000198821	1.09e-31	2.18e-31	-0.498	0.298	0.393	0.867	1.36	588	1.44	-1.03	1.38	1.96	1.38	4.97	3.3	2.05	10.42	2.36	2.43	1.42	1.67	-1.57	-0.0171
2	CD4 TCM	HLA-F		1.34e-31	2.66e-31	-0.403	0.225	0.333	0.696	1.1	589	1.58	-0.928	1	2.33	1	1.86	2.26	1.73	2.77	1.9	2.13	2.17	0.969	-0.631	0.0182
2	CD4 TCM	TRAPPC1	ENSG00000170043	1.46e-31	2.88e-31	-0.364	0.297	0.401	0.86	1.23	590	2.13	-0.774	1.36	2.36	1.36	2.74	2.32	2.55	3.04	1.97	3.12	2.39	2.76	-0.557	-0.229
2	CD4 TCM	PLEKHF1	ENSG00000166289	1.63e-31	3.22e-31	-0.388	0.042	0.133	0.157	0.545	591	0.386	-1.61	0.17	0.65	0.17	1.1	1.17	0.372	1.65	0.673	0.59	0.439	0.249	-0.817	-0.0654
2	CD4 TCM	CD8B	ENSG00000172116	2.34e-31	4.6e-31	-0.503	0.077	0.179	0.403	0.906	592	0.442	-1.4	0.496	3.38	0.496	0.0536	3.52	0.0657	0.114	0.639	1.26	2.14	1.01	-1.1	0.351
2	CD4 TCM	OSTF1	ENSG00000134996	2.76e-31	5.42e-31	-0.41	0.188	0.295	0.564	0.974	593	1.39	-1.03	0.758	1.37	0.758	2.18	1.63	1.38	3.02	1.9	1.96	1.51	0.763	-0.828	-0.0033
2	CD4 TCM	PSMB3		6.31e-31	1.23e-30	-0.388	0.217	0.321	0.631	1.02	594	1.51	-0.932	0.879	1.89	0.879	1.73	1.87	1.84	2.11	1.3	2.52	2.19	2.12	-0.627	-0.204
2	CD4 TCM	RNF213	ENSG00000173821	1.25e-30	2.44e-30	-0.417	0.199	0.306	0.62	1.04	595	1.5	-1	0.859	1.85	0.859	1.66	2.06	2.02	2.43	1.76	1.68	4.73	1.36	-1.13	-0.24
2	CD4 TCM	C5orf56		1.51e-30	2.93e-30	-0.41	0.069	0.165	0.243	0.653	596	0.534	-1.45	0.275	0.911	0.275	1.28	1.23	0.415	2.09	0.689	0.999	1.72	0.205	-0.885	0.0564
2	CD4 TCM	HLA-DPA1		2.03e-30	3.93e-30	-0.425	0.07	0.168	0.28	0.705	597	0.527	-1.41	0.323	1.25	0.323	0.664	1.89	1.69	0.946	0.505	1.56	1.26	0.813	-0.781	-0.129
2	CD4 TCM	PTPN22	ENSG00000134242	2.13e-30	4.13e-30	-0.377	0.05	0.141	0.178	0.555	598	0.58	-1.51	0.195	0.746	0.195	1.05	0.762	0.708	0.882	0.726	0.767	0.71	0.68	-0.539	-0.279
2	CD4 TCM	HNRNPA2B1	ENSG00000122566	2.27e-30	4.38e-30	-0.307	0.548	0.597	1.44	1.74	599	3.9	-0.543	3.21	4.78	3.21	5.21	4.71	4.49	6.21	4.19	8.71	4.28	4.01	-0.836	-0.153
2	CD4 TCM	PSMA6	ENSG00000100902	2.45e-30	4.71e-30	-0.387	0.181	0.287	0.543	0.93	600	1.2	-0.992	0.722	1.62	0.722	1.55	1.56	1.44	2.3	1.44	2.46	2.18	1.21	-0.698	-0.244
2	CD4 TCM	AGTRAP	ENSG00000177674	2.64e-30	5.07e-30	-0.366	0.047	0.137	0.172	0.538	601	0.445	-1.5	0.188	0.628	0.188	1.37	0.831	0.658	1.02	0.425	0.955	0.533	0.299	-0.69	-0.0892
2	CD4 TCM	PGAM1	ENSG00000171314	3.33e-30	6.36e-30	-0.392	0.159	0.265	0.49	0.882	602	1.31	-1.05	0.632	1.39	0.632	0.929	1.43	1.73	1.8	1.37	3.03	1.44	1.76	-0.905	-0.167
2	CD4 TCM	PHPT1	ENSG00000054148	4.57e-30	8.71e-30	-0.401	0.116	0.22	0.389	0.79	603	1.28	-1.18	0.476	1.12	0.476	1.15	0.779	1.76	1.01	1.22	1.74	1.25	1.62	-0.625	-0.187
2	CD4 TCM	CDC42	ENSG00000070831	5.15e-30	9.79e-30	-0.359	0.437	0.512	1.23	1.59	604	3.53	-0.666	2.41	3.6	2.41	4.33	4.24	3.97	5.07	3.6	4.21	3.66	4.47	-0.576	-0.284
2	CD4 TCM	SH2D2A	ENSG00000027869	5.29e-30	1e-29	-0.379	0.056	0.149	0.192	0.571	605	0.65	-1.48	0.212	0.592	0.212	0.737	0.72	1.16	1.47	1.06	0.833	0.672	0.73	-0.714	-0.273
2	CD4 TCM	KLF6	ENSG00000067082	9.28e-30	1.75e-29	-0.395	0.58	0.642	1.82	2.21	606	11.64	-0.646	5.17	7.44	5.17	5.53	3.85	9.92	3.96	11.3	6.4	9.37	9.55	-0.717	0.242
2	CD4 TCM	PRELID1	ENSG00000169230	1.49e-29	2.8e-29	-0.388	0.154	0.262	0.507	0.895	607	1.19	-1.03	0.66	1.33	0.66	1.69	1.73	1.23	2.48	1.23	1.56	1.29	1.1	-0.741	-0.233
2	CD4 TCM	NDUFB7	ENSG00000099795	2.91e-29	5.46e-29	-0.382	0.21	0.311	0.62	1	608	1.42	-0.928	0.859	1.62	0.859	1.67	2.2	1.81	2.6	1.51	2.2	1.54	2.12	-0.661	-0.263
2	CD4 TCM	WDR83OS	ENSG00000105583	3.78e-29	7.08e-29	-0.371	0.216	0.317	0.637	1.01	609	1.48	-0.894	0.89	1.66	0.89	2.36	1.69	1.95	1.98	1.39	1.93	2	1.76	-0.574	-0.236
2	CD4 TCM	RNASEK	ENSG00000219200	6.12e-29	1.14e-28	-0.306	0.483	0.547	1.26	1.57	610	3.45	-0.568	2.54	4.02	2.54	3.61	3.95	4.37	4.25	3.65	3.67	3.6	3.19	-0.418	-0.17
2	CD4 TCM	PDIA6	ENSG00000143870	9.04e-29	1.68e-28	-0.381	0.115	0.215	0.376	0.757	611	0.932	-1.15	0.457	1.09	0.457	1.3	1.25	1.13	1.42	1.04	1.88	1.04	1.27	-0.681	-0.282
2	CD4 TCM	RAB27A	ENSG00000069974	9.88e-29	1.83e-28	-0.357	0.053	0.141	0.18	0.536	612	0.496	-1.45	0.197	0.875	0.197	0.824	0.677	0.463	1	0.69	0.881	0.678	1.08	-0.551	-0.201
2	CD4 TCM	CASP4	ENSG00000196954	1.63e-28	3.01e-28	-0.401	0.184	0.285	0.561	0.962	613	1.3	-1.01	0.753	1.76	0.753	1.96	1.6	1.46	1.96	1.64	1.43	2.26	1.6	-0.622	-0.271
2	CD4 TCM	WIPF1	ENSG00000115935	2.23e-28	4.12e-28	-0.401	0.199	0.299	0.602	1	614	1.57	-0.979	0.826	1.97	0.826	2.12	1.36	1.26	1.9	1.79	1.55	1.88	1.18	-0.535	-0.178
2	CD4 TCM	AC020916.1		2.51e-28	4.62e-28	-0.499	0.112	0.211	0.43	0.928	615	1.89	-1.36	0.537	1.44	0.537	2.11	0.56	0.854	0.627	3.34	1.19	1.62	0.514	-1.04	0.015
2	CD4 TCM	NOP10	ENSG00000182117	3.31e-28	6.08e-28	-0.374	0.241	0.341	0.713	1.09	616	1.81	-0.857	1.04	1.94	1.04	1.89	1.89	2.55	2.28	1.63	2.53	2.26	1.81	-0.553	-0.254
2	CD4 TCM	ATP5MD		3.66e-28	6.7e-28	-0.311	0.449	0.521	1.21	1.52	617	3.55	-0.584	2.35	3.84	2.35	3.39	3.41	3.17	3.38	3.07	4.88	3.77	4.25	-0.563	-0.194
2	CD4 TCM	TPST2	ENSG00000128294	4.19e-28	7.65e-28	-0.355	0.058	0.148	0.216	0.571	618	0.469	-1.35	0.241	0.673	0.241	1.01	1.44	0.366	1.62	0.519	0.649	0.611	0.733	-0.748	-0.0953
2	CD4 TCM	TAPBP	ENSG00000139192	4.22e-28	7.69e-28	-0.385	0.209	0.309	0.634	1.02	619	1.61	-0.924	0.886	2	0.886	2	1.72	1.3	1.93	1.67	1.58	2.12	1.32	-0.503	-0.197
2	CD4 TCM	IDH2	ENSG00000182054	4.27e-28	7.75e-28	-0.383	0.105	0.202	0.348	0.731	620	0.883	-1.19	0.417	1.3	0.417	0.887	1.04	0.707	1.12	0.744	3.11	1.62	1.25	-1.06	-0.187
2	CD4 TCM	CAPZA1	ENSG00000116489	6.99e-28	1.27e-27	-0.402	0.202	0.302	0.616	1.02	621	1.56	-0.973	0.852	1.83	0.852	1.56	2.12	1.93	2.04	1.42	2.35	1.64	1.9	-0.593	-0.269
2	CD4 TCM	ANXA6	ENSG00000197043	9.76e-28	1.76e-27	-0.38	0.201	0.302	0.625	1	622	1.52	-0.92	0.868	1.94	0.868	1.65	1.94	1.33	2.09	1.5	2.19	1.95	1.3	-0.535	-0.206
2	CD4 TCM	BST2	ENSG00000130303	1.04e-27	1.87e-27	-0.391	0.172	0.274	0.552	0.943	623	1.09	-0.995	0.737	1.26	0.737	2.84	1.51	1.51	2.31	1.3	1.41	5.04	1.07	-1.25	-0.176
2	CD4 TCM	PPDPF	ENSG00000125534	1.23e-27	2.21e-27	-0.254	0.738	0.739	1.85	2.11	624	6.67	-0.419	5.39	8.27	5.39	6.82	7.06	7.2	5.65	6.71	10.88	7	7.05	-0.621	-0.04
2	CD4 TCM	TRIR	ENSG00000123144	1.36e-27	2.44e-27	-0.299	0.45	0.519	1.2	1.5	625	3.08	-0.564	2.32	3.62	2.32	3.49	3.67	3.65	4.02	3.2	4.08	3.38	3.03	-0.426	-0.194
2	CD4 TCM	SRSF7	ENSG00000115875	1.43e-27	2.55e-27	-0.356	0.427	0.501	1.21	1.56	626	3.74	-0.665	2.34	4.54	2.34	2.93	2.96	3.52	2.74	4.53	5.28	4.82	2.94	-0.631	-0.112
2	CD4 TCM	AKIRIN2	ENSG00000135334	2.09e-27	3.72e-27	-0.35	0.061	0.151	0.228	0.578	627	0.607	-1.31	0.256	0.875	0.256	0.777	0.691	1.22	0.826	0.952	0.751	0.619	0.392	-0.568	-0.102
2	CD4 TCM	COX7B	ENSG00000131174	2.16e-27	3.83e-27	-0.326	0.374	0.455	1.03	1.35	628	2.62	-0.649	1.8	2.91	1.8	2.85	2.76	3.01	3.3	2.51	4.62	2.69	3.44	-0.699	-0.229
2	CD4 TCM	PHLDA1	ENSG00000139289	2.79e-27	4.94e-27	-0.429	0.048	0.134	0.22	0.649	629	1.32	-1.55	0.246	0.492	0.246	0.437	0.233	2.59	0.542	1.32	0.9	0.632	2.02	-1.06	0.011
2	CD4 TCM	SH2D1A	ENSG00000183918	3.71e-27	6.57e-27	-0.401	0.125	0.223	0.433	0.834	630	0.775	-1.13	0.542	2.03	0.542	1.98	0.623	0.83	0.837	1.24	1.92	1.55	1.4	-0.677	-0.0513
2	CD4 TCM	YWHAB	ENSG00000166913	3.99e-27	7.03e-27	-0.314	0.396	0.478	1.12	1.43	631	3.03	-0.606	2.06	3.13	2.06	2.8	3.21	4.37	3.53	2.67	3.84	3.08	4.04	-0.56	-0.18
2	CD4 TCM	COX7A2	ENSG00000112695	5.79e-27	1.02e-26	-0.275	0.551	0.588	1.39	1.67	632	4.16	-0.494	3.01	4.47	3.01	4.02	4.07	4.81	4.18	3.59	5.45	4.57	5.5	-0.482	-0.134
2	CD4 TCM	ENO1	ENSG00000074800	5.88e-27	1.03e-26	-0.334	0.423	0.489	1.18	1.52	633	3.61	-0.63	2.26	3.24	2.26	2.76	2.74	5.64	3.43	3.38	7.5	3.53	3.95	-0.957	-0.135
2	CD4 TCM	CASP1	ENSG00000137752	6.55e-27	1.15e-26	-0.365	0.084	0.176	0.288	0.653	634	0.686	-1.23	0.334	1.02	0.334	0.627	1.28	1.22	1.24	1	0.646	1.35	0.243	-0.568	0.0707
2	CD4 TCM	CAPZB	ENSG00000077549	1.47e-26	2.57e-26	-0.329	0.389	0.467	1.06	1.39	635	2.89	-0.646	1.9	3.31	1.9	2.67	3.01	2.87	3.52	2.79	3.17	2.99	3.25	-0.444	-0.235
2	CD4 TCM	ACTR3	ENSG00000115091	1.78e-26	3.11e-26	-0.35	0.319	0.409	0.924	1.27	636	2.28	-0.725	1.52	2.39	1.52	2.7	2.89	2.62	3.89	2.05	3.08	2.26	2.82	-0.663	-0.19
2	CD4 TCM	VASP	ENSG00000125753	2.25e-26	3.9e-26	-0.372	0.116	0.211	0.375	0.747	637	0.903	-1.13	0.455	1.05	0.455	1.26	1.3	1.15	1.85	0.88	1.08	0.957	0.823	-0.673	-0.226
2	CD4 TCM	PSMA4	ENSG00000041357	2.27e-26	3.94e-26	-0.36	0.174	0.271	0.55	0.91	638	1.21	-0.928	0.733	1.5	0.733	1.76	1.52	1.32	2.08	1.05	2.55	1.48	1.22	-0.716	-0.168
2	CD4 TCM	PSMB8		3.32e-26	5.72e-26	-0.366	0.252	0.345	0.738	1.1	639	1.55	-0.828	1.09	2.1	1.09	1.78	2.47	2.42	2.55	1.58	2.9	4.09	1.68	-0.89	-0.198
2	CD4 TCM	SEC61G	ENSG00000132432	3.42e-26	5.89e-26	-0.323	0.375	0.45	1.01	1.33	640	2.74	-0.648	1.75	2.7	1.75	2.9	2.9	2.74	2.94	2.65	3.41	2.62	3.05	-0.474	-0.277
2	CD4 TCM	CD300A	ENSG00000167851	3.45e-26	5.93e-26	-0.331	0.028	0.101	0.107	0.437	641	0.313	-1.61	0.112	0.318	0.112	1.14	0.837	0.0344	1.72	0.415	0.442	0.132	0.0541	-0.894	0.0728
2	CD4 TCM	SELENOT	ENSG00000198843	3.88e-26	6.64e-26	-0.37	0.196	0.291	0.585	0.955	642	1.31	-0.925	0.794	1.54	0.794	1.65	1.71	1.77	2.58	1.61	1.59	1.69	1.46	-0.691	-0.252
2	CD4 TCM	XBP1	ENSG00000100219	5.71e-26	9.75e-26	-0.411	0.183	0.28	0.612	1.02	643	1.75	-0.993	0.845	1.12	0.845	2.5	2.5	0.552	3.88	1.69	1.17	1.22	1.14	-0.974	0.173
2	CD4 TCM	UBE2L6	ENSG00000156587	5.72e-26	9.76e-26	-0.374	0.128	0.223	0.415	0.789	644	0.88	-1.08	0.514	1.26	0.514	1.64	1.18	0.95	1.51	1.23	1.26	3.23	0.886	-1.03	-0.217
2	CD4 TCM	CFLAR	ENSG00000003402	1.3e-25	2.21e-25	-0.383	0.14	0.234	0.457	0.84	645	1.06	-1.06	0.579	1.25	0.579	1.76	1.29	1.62	1.77	1.22	0.896	1.62	1.29	-0.561	-0.183
2	CD4 TCM	P4HB	ENSG00000185624	1.49e-25	2.52e-25	-0.358	0.135	0.23	0.444	0.802	646	1.1	-1.01	0.558	1.13	0.558	1.37	1.23	0.889	1.95	1.35	1.86	0.93	1.3	-0.64	-0.193
2	CD4 TCM	ARHGDIA	ENSG00000141522	1.99e-25	3.37e-25	-0.362	0.217	0.311	0.656	1.02	647	1.61	-0.862	0.927	1.97	0.927	1.71	1.69	1.55	1.98	1.64	2.37	1.68	1.78	-0.56	-0.279
2	CD4 TCM	TBCB	ENSG00000105254	3.05e-25	5.15e-25	-0.371	0.183	0.277	0.552	0.923	648	1.5	-0.95	0.737	1.47	0.737	1.42	1.61	1.78	1.68	1.13	1.75	1.12	1.81	-0.482	-0.197
2	CD4 TCM	FERMT3	ENSG00000149781	3.68e-25	6.2e-25	-0.361	0.097	0.186	0.317	0.679	649	0.857	-1.18	0.374	1.11	0.374	0.938	0.881	0.886	1.14	0.962	1.12	0.881	1.13	-0.442	-0.302
2	CD4 TCM	DHRS7	ENSG00000100612	4.12e-25	6.91e-25	-0.359	0.183	0.278	0.576	0.936	650	1.35	-0.907	0.78	1.45	0.78	1.6	1.95	1.2	2.86	1.38	1.04	1.12	1.04	-0.774	-0.137
2	CD4 TCM	HERPUD1	ENSG00000051108	6.35e-25	1.06e-24	-0.392	0.18	0.275	0.61	1	651	1.55	-0.956	0.84	2.05	0.84	1.45	1.36	2.5	1.34	2.06	1.67	1.36	1.08	-0.642	-0.121
2	CD4 TCM	SPN	ENSG00000197471	9.22e-25	1.54e-24	-0.355	0.089	0.176	0.298	0.653	652	0.636	-1.19	0.348	0.855	0.348	0.853	1.63	0.646	1.74	0.774	1.23	0.784	0.455	-0.711	-0.0768
2	CD4 TCM	ZFP36	ENSG00000128016	1.07e-24	1.79e-24	-0.392	0.601	0.657	2.15	2.55	653	14.86	-0.619	7.62	9.41	7.62	18.47	4.54	9.55	7.32	18.51	7.31	9.43	7.59	-0.817	0.442
2	CD4 TCM	SAMSN1	ENSG00000155307	1.51e-24	2.51e-24	-0.402	0.186	0.281	0.623	1.02	654	2.34	-0.968	0.865	1.42	0.865	1.25	1.29	3.62	1.14	1.01	1.51	1.95	2.21	-0.908	-0.0762
2	CD4 TCM	IFI16	ENSG00000163565	1.64e-24	2.72e-24	-0.372	0.254	0.342	0.769	1.14	655	1.59	-0.828	1.16	2.09	1.16	2.99	1.94	2	2.66	1.48	3.79	5.42	1.87	-1.09	-0.141
2	CD4 TCM	TMEM258	ENSG00000134825	2.27e-24	3.75e-24	-0.298	0.424	0.486	1.12	1.42	656	2.99	-0.576	2.08	3.15	2.08	2.84	3.19	3.61	3.64	2.9	3.81	3.22	3.16	-0.446	-0.22
2	CD4 TCM	ARF1	ENSG00000143761	2.47e-24	4.08e-24	-0.341	0.289	0.374	0.826	1.17	657	1.89	-0.741	1.29	2.18	1.29	2.64	2.18	2.26	2.74	2.21	2.5	2.73	2.06	-0.494	-0.234
2	CD4 TCM	YWHAZ	ENSG00000164924	2.89e-24	4.76e-24	-0.347	0.315	0.394	0.887	1.23	658	2.32	-0.73	1.43	2.42	1.43	2.52	2.3	2.38	3	2.32	2.83	2.19	3.03	-0.508	-0.274
2	CD4 TCM	PARK7	ENSG00000116288	2.91e-24	4.78e-24	-0.332	0.343	0.421	0.949	1.28	659	2.04	-0.681	1.58	2.9	1.58	2.65	2.49	3.54	2.83	2.11	3.5	2.57	2.56	-0.564	-0.162
2	CD4 TCM	MAPK1	ENSG00000100030	3.74e-24	6.13e-24	-0.354	0.04	0.113	0.138	0.492	660	0.253	-1.57	0.148	0.495	0.148	1.82	0.689	0.19	1.29	0.47	0.598	0.3	0.089	-0.898	0.0525
2	CD4 TCM	TMED9	ENSG00000184840	4.35e-24	7.11e-24	-0.345	0.155	0.246	0.482	0.827	661	1.08	-0.947	0.62	1.16	0.62	1.44	1.58	1.32	1.97	1.16	1.39	1.34	0.73	-0.606	-0.0662
2	CD4 TCM	IQGAP1	ENSG00000140575	4.79e-24	7.79e-24	-0.345	0.106	0.196	0.371	0.716	662	0.903	-1.06	0.449	1.06	0.449	1.28	0.842	1.1	1.36	1.03	1.27	0.875	1.16	-0.488	-0.24
2	CD4 TCM	SLA	ENSG00000155926	6.32e-24	1.03e-23	-0.39	0.172	0.264	0.584	0.974	663	1.27	-0.97	0.793	1.64	0.793	2.18	1.3	1.82	2.18	2.21	1.44	2	2.98	-0.797	-0.236
2	CD4 TCM	BZW1	ENSG00000082153	7.84e-24	1.27e-23	-0.369	0.171	0.26	0.508	0.877	664	1.14	-0.981	0.662	1.39	0.662	1.73	1.34	1.05	2.05	1.76	1.93	1.52	1.11	-0.606	-0.21
2	CD4 TCM	RGS2	ENSG00000116741	9.96e-24	1.61e-23	-0.442	0.125	0.216	0.501	0.943	665	1.81	-1.15	0.651	1.57	0.651	1.21	1.23	0.855	1.3	3.35	1.04	1.85	2.88	-0.97	-0.117
2	CD4 TCM	EMB	ENSG00000170571	1.25e-23	2.02e-23	-0.343	0.161	0.255	0.528	0.872	666	1.58	-0.905	0.696	1.49	0.696	1.15	1.21	0.924	1.1	1.68	1.87	1.12	1.32	-0.527	-0.126
2	CD4 TCM	SLC9A3R1	ENSG00000109062	1.61e-23	2.6e-23	-0.34	0.091	0.176	0.311	0.651	667	0.692	-1.13	0.364	0.844	0.364	0.946	1.48	0.57	1.77	0.65	1.03	0.882	0.686	-0.709	-0.14
2	CD4 TCM	SRSF3	ENSG00000112081	1.62e-23	2.6e-23	-0.293	0.48	0.533	1.31	1.6	668	3.71	-0.534	2.71	3.96	2.71	4.22	3.59	3.74	4.31	4.17	6.66	3.86	2.96	-0.726	-0.065
2	CD4 TCM	GPR65	ENSG00000140030	1.68e-23	2.69e-23	-0.376	0.118	0.206	0.408	0.784	669	0.98	-1.09	0.505	0.971	0.505	1.72	1.46	0.537	1.95	2.12	0.731	0.874	0.679	-0.728	-0.0213
2	CD4 TCM	MYO1G	ENSG00000136286	1.75e-23	2.8e-23	-0.356	0.087	0.17	0.289	0.644	670	0.728	-1.21	0.335	0.933	0.335	0.714	1.3	0.838	1.5	0.727	1.08	0.645	0.379	-0.628	-0.0331
2	CD4 TCM	SSR4	ENSG00000180879	2.12e-23	3.38e-23	-0.286	0.507	0.549	1.3	1.58	671	3.96	-0.525	2.67	4.11	2.67	3.94	3.63	3.17	3.99	3.95	3.14	4.1	3.55	-0.332	-0.121
2	CD4 TCM	MT1E	ENSG00000169715	2.63e-23	4.18e-23	-0.308	0.036	0.108	0.132	0.439	672	0.39	-1.44	0.141	0.761	0.141	0.0515	0.746	1.03	0.266	0.399	1.03	0.633	1.7	-0.86	0.0814
2	CD4 TCM	COX5A	ENSG00000178741	2.79e-23	4.42e-23	-0.343	0.194	0.282	0.577	0.92	673	1.29	-0.871	0.781	1.41	0.781	1.62	1.45	2.09	1.33	1.37	3.34	2.03	1.58	-0.892	-0.252
2	CD4 TCM	TNFRSF1B	ENSG00000028137	3.35e-23	5.3e-23	-0.332	0.074	0.157	0.275	0.608	674	0.743	-1.17	0.317	0.669	0.317	0.372	0.833	2.15	1.45	0.566	0.942	0.606	0.602	-0.872	-0.0411
2	CD4 TCM	TBC1D10C	ENSG00000175463	4.76e-23	7.51e-23	-0.313	0.324	0.407	0.95	1.26	675	2.32	-0.645	1.59	2.88	1.59	2.21	2.76	2.37	2.81	2.49	2.29	2.24	1.92	-0.407	-0.123
2	CD4 TCM	JPT1	ENSG00000189159	5.14e-23	8.1e-23	-0.329	0.146	0.237	0.493	0.821	676	1.37	-0.899	0.637	1.37	0.637	0.806	1.08	1.79	0.925	0.562	2.9	0.915	1.29	-0.868	0.0464
2	CD4 TCM	CDC42EP3	ENSG00000163171	8.12e-23	1.28e-22	-0.335	0.072	0.151	0.241	0.577	677	0.786	-1.24	0.273	0.808	0.273	0.413	1.11	0.581	0.986	0.894	0.788	0.909	0.17	-0.506	0.084
2	CD4 TCM	ATP5MC3	ENSG00000154518	1.01e-22	1.58e-22	-0.327	0.306	0.382	0.853	1.18	678	2	-0.702	1.35	2.25	1.35	2.21	2.19	2.43	2.63	1.83	4.42	1.95	3.28	-0.837	-0.188
2	CD4 TCM	ARL6IP5	ENSG00000144746	1.05e-22	1.65e-22	-0.309	0.361	0.434	1.02	1.33	679	2.68	-0.62	1.76	2.74	1.76	2.16	3.38	3.32	3.65	2.06	2.1	2.43	1.93	-0.519	-0.059
2	CD4 TCM	PSTPIP1	ENSG00000140368	1.19e-22	1.85e-22	-0.34	0.078	0.158	0.254	0.594	680	0.707	-1.23	0.289	0.959	0.289	1.06	0.629	0.638	0.615	0.831	0.914	0.939	0.944	-0.468	-0.226
2	CD4 TCM	ITGA4	ENSG00000115232	1.92e-22	2.98e-22	-0.314	0.099	0.185	0.369	0.683	681	0.844	-0.982	0.446	0.987	0.446	1.05	1.26	0.943	1.17	0.801	0.867	0.763	1.05	-0.448	-0.198
2	CD4 TCM	SNRPB	ENSG00000125835	2.39e-22	3.72e-22	-0.342	0.284	0.357	0.783	1.12	682	1.93	-0.759	1.19	1.97	1.19	2.16	2.01	2.01	2.43	1.77	4.51	1.92	2.01	-0.924	-0.236
2	CD4 TCM	ARPC5	ENSG00000162704	2.45e-22	3.8e-22	-0.313	0.356	0.427	0.991	1.3	683	2.49	-0.633	1.69	2.55	1.69	2.51	3.22	2.13	3.87	2.23	4.14	1.96	2.63	-0.647	-0.0942
2	CD4 TCM	TRMT112	ENSG00000173113	3.11e-22	4.8e-22	-0.299	0.379	0.448	1.04	1.33	684	2.48	-0.597	1.82	3.04	1.82	3.3	2.69	2.8	2.59	2.34	3.15	3.11	2.99	-0.422	-0.169
2	CD4 TCM	SNRPG	ENSG00000143977	3.81e-22	5.88e-22	-0.324	0.33	0.401	0.907	1.23	685	2.21	-0.678	1.48	2.45	1.48	2.23	2.51	2.58	2.47	1.88	5.05	3.02	2.56	-0.893	-0.15
2	CD4 TCM	CD96	ENSG00000153283	5.49e-22	8.44e-22	-0.34	0.121	0.207	0.412	0.752	686	1.03	-1	0.51	1.25	0.51	1.62	0.741	0.876	0.782	1.38	1.16	1.25	0.993	-0.549	-0.142
2	CD4 TCM	SH3GLB1	ENSG00000097033	5.74e-22	8.81e-22	-0.331	0.088	0.168	0.288	0.619	687	0.719	-1.14	0.334	0.805	0.334	1.12	0.829	0.911	1.1	1.03	0.762	0.789	0.925	-0.461	-0.254
2	CD4 TCM	RBX1	ENSG00000100387	6.18e-22	9.47e-22	-0.332	0.249	0.329	0.729	1.06	688	1.52	-0.761	1.07	1.94	1.07	1.92	2.07	2.16	2.3	1.38	3.21	2.54	1.73	-0.709	-0.139
2	CD4 TCM	RHOF	ENSG00000139725	8.97e-22	1.37e-21	-0.339	0.173	0.258	0.533	0.872	689	1.29	-0.891	0.704	1.51	0.704	1.2	1.36	1.62	1.65	1.34	1.16	1.2	1.39	-0.441	-0.238
2	CD4 TCM	UBE2L3	ENSG00000185651	9.79e-22	1.49e-21	-0.337	0.241	0.32	0.687	1.02	690	1.53	-0.792	0.988	1.97	0.988	1.8	1.82	1.8	2	1.52	2.38	1.66	1.7	-0.531	-0.238
2	CD4 TCM	LMNA	ENSG00000160789	2.38e-21	3.61e-21	-0.455	0.062	0.136	0.257	0.712	691	1.95	-1.53	0.293	0.768	0.293	0.38	0.161	1.57	0.195	1.07	0.852	1.61	0.609	-0.825	0.107
2	CD4 TCM	STK17A	ENSG00000164543	2.47e-21	3.75e-21	-0.401	0.192	0.276	0.638	1.04	692	1.81	-0.958	0.892	2.22	0.892	2.78	0.92	0.833	1.26	2.11	1.55	1.63	0.781	-0.693	0.0601
2	CD4 TCM	DNAJB1	ENSG00000132002	2.49e-21	3.77e-21	-0.386	0.469	0.531	1.63	2.02	693	8.12	-0.654	4.1	7.15	4.1	6.28	3.78	5.81	2.56	8.35	4.23	7.19	4.24	-0.606	0.36
2	CD4 TCM	C17orf49	ENSG00000258315	2.96e-21	4.47e-21	-0.338	0.177	0.263	0.556	0.894	694	1.31	-0.873	0.743	1.27	0.743	1.55	1.3	1.96	1.86	1.39	2.4	1.17	1.35	-0.668	-0.221
2	CD4 TCM	OPTN	ENSG00000123240	3.36e-21	5.06e-21	-0.325	0.108	0.189	0.357	0.681	695	0.909	-1.03	0.429	1.08	0.429	0.911	0.846	1.24	0.986	0.93	0.875	0.935	0.946	-0.452	-0.256
2	CD4 TCM	SKAP1	ENSG00000141293	3.51e-21	5.28e-21	-0.341	0.149	0.232	0.464	0.805	696	0.991	-0.954	0.59	1.31	0.59	1.4	1.18	1.71	1.42	1.16	1.07	1.23	0.999	-0.533	-0.225
2	CD4 TCM	ARF6	ENSG00000165527	3.54e-21	5.31e-21	-0.357	0.226	0.31	0.718	1.07	697	1.94	-0.819	1.05	1.9	1.05	1.96	1.63	1.98	2.34	1.97	1.89	2.14	1.48	-0.488	-0.19
2	CD4 TCM	PTTG1	ENSG00000164611	3.94e-21	5.9e-21	-0.274	0.05	0.123	0.223	0.497	698	0.532	-1.09	0.25	0.728	0.25	0.275	0.519	1.38	0.273	0.246	2.6	0.783	0.796	-1.06	0.0036
2	CD4 TCM	FLNA	ENSG00000196924	6.58e-21	9.83e-21	-0.332	0.1	0.18	0.347	0.679	699	0.713	-1.06	0.414	0.87	0.414	0.571	1.77	0.996	2.12	0.717	1.06	0.773	0.483	-0.79	-0.0476
2	CD4 TCM	COPS9	ENSG00000172428	7.23e-21	1.08e-20	-0.309	0.299	0.372	0.836	1.15	700	1.96	-0.672	1.31	2.29	1.31	2.08	2.33	2.14	2.35	1.73	2.54	1.99	2.2	-0.427	-0.169
2	CD4 TCM	TIMM8B	ENSG00000150779	7.25e-21	1.08e-20	-0.284	0.077	0.155	0.272	0.555	701	0.619	-1.03	0.312	0.691	0.312	0.997	0.61	0.823	0.921	0.638	1.34	0.589	1.17	-0.577	-0.191
2	CD4 TCM	CSTB	ENSG00000160213	7.48e-21	1.11e-20	-0.309	0.356	0.42	0.978	1.29	702	2.62	-0.629	1.66	2.94	1.66	2.43	2.21	2.85	2.09	2.44	3.01	2.87	2.46	-0.41	-0.149
2	CD4 TCM	C9orf16	ENSG00000196366	8e-21	1.18e-20	-0.317	0.328	0.399	0.922	1.24	703	2.24	-0.659	1.51	2.43	1.51	2.5	2.23	3.2	2.62	2.38	2.79	1.91	4.13	-0.714	-0.145
2	CD4 TCM	LASP1	ENSG00000002834	9.67e-21	1.43e-20	-0.272	0.045	0.114	0.174	0.446	704	0.366	-1.19	0.19	0.594	0.19	0.877	0.512	0.476	0.889	0.544	0.61	0.445	0.461	-0.462	-0.138
2	CD4 TCM	AHNAK	ENSG00000124942	1.01e-20	1.48e-20	-0.335	0.116	0.199	0.407	0.741	705	1.3	-0.994	0.502	1.17	0.502	0.594	1.3	0.852	0.944	1.24	0.732	0.833	0.954	-0.428	-0.0593
2	CD4 TCM	PYCARD	ENSG00000103490	1.11e-20	1.63e-20	-0.316	0.1	0.18	0.326	0.642	706	0.859	-1.04	0.385	0.959	0.385	0.801	0.874	0.859	1.22	0.671	1	0.959	0.784	-0.471	-0.187
2	CD4 TCM	PSMA5	ENSG00000143106	1.22e-20	1.79e-20	-0.312	0.146	0.23	0.471	0.783	707	1.02	-0.876	0.602	1.24	0.602	1.19	1.35	1.18	1.33	1.14	1.53	1.44	1.2	-0.455	-0.232
2	CD4 TCM	CISD3		1.27e-20	1.86e-20	-0.275	0.045	0.114	0.164	0.44	708	0.407	-1.23	0.179	0.495	0.179	0.516	0.66	0.558	1.2	0.634	0.648	0.669	0.26	-0.622	-0.0664
2	CD4 TCM	PLP2	ENSG00000102007	1.28e-20	1.86e-20	-0.315	0.368	0.433	1.07	1.38	709	3.58	-0.619	1.91	3.36	1.91	2.56	1.44	3.45	1.02	3.17	4.47	2.99	2.52	-0.632	0.364
2	CD4 TCM	POLR2K	ENSG00000147669	1.42e-20	2.07e-20	-0.315	0.193	0.278	0.601	0.916	710	1.31	-0.791	0.824	1.62	0.824	1.65	1.43	1.44	1.54	1.49	2.19	0.927	1.57	-0.558	-0.0546
2	CD4 TCM	NEAT1	ENSG00000245532	1.45e-20	2.11e-20	-0.342	0.435	0.487	1.25	1.59	711	3.74	-0.631	2.5	3.34	2.5	3.74	4.16	4.78	6.49	4.02	2.78	3.28	3.88	-0.762	-0.079
2	CD4 TCM	COPE	ENSG00000105669	1.59e-20	2.3e-20	-0.319	0.293	0.362	0.815	1.13	712	1.86	-0.698	1.26	2.13	1.26	2.22	2.12	2.32	2.37	1.97	2.64	2.54	2.07	-0.476	-0.236
2	CD4 TCM	DUSP10	ENSG00000143507	1.64e-20	2.37e-20	-0.308	0.043	0.11	0.153	0.461	713	0.457	-1.37	0.165	0.596	0.165	0.942	0.226	1.12	0.347	0.606	0.696	0.491	0.849	-0.597	-0.0508
2	CD4 TCM	TNF		2.04e-20	2.95e-20	-0.406	0.054	0.124	0.241	0.647	714	1.04	-1.44	0.272	1.09	0.272	0.296	1.04	0.376	0.77	1.7	0.842	0.721	0.152	-0.753	0.0993
2	CD4 TCM	NEDD8	ENSG00000226970	2.12e-20	3.05e-20	-0.294	0.371	0.428	0.993	1.29	715	2.51	-0.597	1.7	2.66	1.7	2.64	2.44	2.58	2.79	2.7	3.55	2.77	2.79	-0.522	-0.242
2	CD4 TCM	PSMB1		4.15e-20	5.96e-20	-0.306	0.289	0.361	0.816	1.12	716	1.77	-0.673	1.26	2.16	1.26	2.42	1.92	2.06	2.49	1.78	2.66	2.12	2.63	-0.481	-0.203
2	CD4 TCM	BHLHE40	ENSG00000134107	5.9e-20	8.47e-20	-0.343	0.075	0.148	0.268	0.61	717	0.965	-1.21	0.307	0.665	0.307	1.13	0.667	0.388	0.985	1.37	0.652	0.468	1.16	-0.595	-0.0601
2	CD4 TCM	SUPT4H1	ENSG00000213246	6.13e-20	8.78e-20	-0.328	0.115	0.193	0.368	0.696	718	0.842	-1.02	0.445	1.02	0.445	1.01	1.29	0.969	1.28	1.02	0.985	0.712	1.19	-0.459	-0.17
2	CD4 TCM	RNF167	ENSG00000108523	6.72e-20	9.6e-20	-0.328	0.124	0.204	0.414	0.742	719	0.946	-0.968	0.513	1.17	0.513	0.86	1.3	0.953	1.64	1.16	1.46	0.963	0.765	-0.557	-0.154
2	CD4 TCM	TMED2	ENSG00000086598	8.08e-20	1.15e-19	-0.303	0.241	0.322	0.716	1.02	720	1.7	-0.706	1.05	1.72	1.05	1.83	2	1.33	2.2	1.82	1.97	1.7	1.54	-0.448	-0.131
2	CD4 TCM	ISG15	ENSG00000187608	8.19e-20	1.17e-19	-0.436	0.186	0.269	0.656	1.09	721	1.54	-1.02	0.927	1.78	0.927	2.04	1.47	2.43	1.54	1.42	2.22	22.93	2.1	-2.52	-0.228
2	CD4 TCM	COX17	ENSG00000138495	8.26e-20	1.17e-19	-0.323	0.178	0.261	0.566	0.888	722	1.24	-0.832	0.761	1.34	0.761	1.33	1.37	2.35	1.65	1.28	2.09	1.31	1.64	-0.643	-0.243
2	CD4 TCM	PARP8	ENSG00000151883	9.43e-20	1.34e-19	-0.319	0.07	0.142	0.248	0.567	723	0.642	-1.18	0.282	0.859	0.282	1.05	0.784	0.209	0.892	1.02	0.448	1.33	0.344	-0.599	0.0579
2	CD4 TCM	KRTCAP2	ENSG00000163463	9.56e-20	1.35e-19	-0.292	0.364	0.428	1	1.3	724	2.47	-0.591	1.73	2.92	1.73	2.41	2.74	2.48	2.84	2.56	3.26	2.37	2.01	-0.445	-0.098
2	CD4 TCM	LCK	ENSG00000182866	1.17e-19	1.65e-19	-0.282	0.422	0.474	1.14	1.43	725	3.09	-0.545	2.13	3.73	2.13	2.06	3.13	3.64	2.72	3.27	2.98	3.38	3.12	-0.411	0.025
2	CD4 TCM	SDF2L1	ENSG00000128228	1.17e-19	1.65e-19	-0.328	0.091	0.165	0.295	0.623	726	0.674	-1.12	0.343	0.831	0.343	0.849	1.13	0.814	1.41	0.596	1.52	0.777	0.597	-0.627	-0.172
2	CD4 TCM	GABARAPL1	ENSG00000139112	1.26e-19	1.77e-19	-0.321	0.058	0.126	0.213	0.534	727	0.378	-1.26	0.237	0.823	0.237	1.3	0.65	0.737	0.731	0.719	0.509	0.771	0.253	-0.621	-0.0133
2	CD4 TCM	RORA	ENSG00000069667	1.32e-19	1.86e-19	-0.37	0.18	0.261	0.592	0.962	728	1.85	-0.919	0.808	1.01	0.808	1.31	1.69	2.18	1.74	3.37	1.21	1.49	1.9	-0.883	-0.106
2	CD4 TCM	SRI	ENSG00000075142	1.38e-19	1.93e-19	-0.321	0.179	0.258	0.542	0.864	729	1.23	-0.844	0.72	1.44	0.72	1.61	1.33	1.27	1.57	1.25	1.21	1.53	1.6	-0.416	-0.252
2	CD4 TCM	TIGIT	ENSG00000181847	1.65e-19	2.31e-19	-0.343	0.083	0.16	0.379	0.722	730	0.257	-1.05	0.461	1.28	0.461	1.39	0.703	4.1	0.791	0.109	0.905	0.953	1.85	-1.25	0.276
2	CD4 TCM	CHMP4A	ENSG00000231722	1.95e-19	2.71e-19	-0.301	0.204	0.286	0.647	0.948	731	1.44	-0.735	0.909	1.68	0.909	1.83	1.4	1.45	1.79	1.54	1.68	1.51	1.5	-0.393	-0.227
2	CD4 TCM	RHOG	ENSG00000177105	3.03e-19	4.21e-19	-0.321	0.207	0.287	0.63	0.952	732	1.39	-0.789	0.878	1.6	0.878	1.27	1.54	2.67	1.9	1.25	1.9	1.58	2	-0.67	-0.18
2	CD4 TCM	ITGAL	ENSG00000005844	3.16e-19	4.38e-19	-0.274	0.043	0.107	0.16	0.434	733	0.39	-1.23	0.174	0.603	0.174	0.577	0.818	0.379	0.882	0.375	0.349	0.378	0.477	-0.472	-0.139
2	CD4 TCM	ATP5MF	ENSG00000241468	3.34e-19	4.62e-19	-0.286	0.332	0.398	0.928	1.21	734	2.07	-0.598	1.53	2.24	1.53	2.63	2.35	2.73	2.89	1.81	3.98	2.1	3.01	-0.677	-0.104
2	CD4 TCM	ATP5ME	ENSG00000169020	6.11e-19	8.44e-19	-0.267	0.442	0.49	1.19	1.46	735	3.07	-0.507	2.29	3.31	2.29	3.58	3.2	3.55	3.64	2.52	4.24	3.24	3.69	-0.465	-0.067
2	CD4 TCM	TANK	ENSG00000136560	6.41e-19	8.84e-19	-0.316	0.106	0.181	0.346	0.662	736	0.975	-1.02	0.414	1.01	0.414	0.685	0.786	1.24	0.805	1.01	0.745	1.38	1.07	-0.52	-0.175
2	CD4 TCM	ZFP36L1	ENSG00000185650	7.52e-19	1.03e-18	-0.358	0.221	0.299	0.737	1.09	737	2.19	-0.812	1.09	1.74	1.09	2.03	1.52	2.3	1.82	2.97	1.9	1.51	2.48	-0.641	-0.184
2	CD4 TCM	IKZF3	ENSG00000161405	8.05e-19	1.1e-18	-0.303	0.071	0.141	0.257	0.56	738	0.565	-1.11	0.293	0.919	0.293	1.03	0.698	0.43	0.813	0.771	0.63	0.83	0.9	-0.453	-0.101
2	CD4 TCM	PTPN4	ENSG00000088179	8.06e-19	1.1e-18	-0.309	0.06	0.127	0.214	0.523	739	0.431	-1.22	0.238	0.631	0.238	1.13	0.921	0.254	1.48	0.762	0.412	0.462	0.0356	-0.695	0.178
2	CD4 TCM	LYST	ENSG00000143669	9.45e-19	1.29e-18	-0.307	0.05	0.114	0.188	0.494	740	0.266	-1.27	0.206	1.01	0.206	0.888	0.294	0.624	0.933	0.501	0.729	0.795	0.708	-0.51	-0.0482
2	CD4 TCM	GNG5	ENSG00000174021	1.07e-18	1.46e-18	-0.317	0.234	0.307	0.683	1	741	1.42	-0.751	0.98	1.69	0.98	1.78	1.7	1.99	2.11	1.45	3.17	2.22	2.37	-0.744	-0.202
2	CD4 TCM	RPS27L	ENSG00000185088	1.41e-18	1.92e-18	-0.343	0.407	0.458	1.19	1.53	742	3.83	-0.644	2.27	3.34	2.27	2.55	3.18	6.07	2.73	3.65	5.23	4.39	3.29	-0.771	-0.083
2	CD4 TCM	TNFAIP3	ENSG00000118503	1.43e-18	1.94e-18	-0.393	0.325	0.398	1.16	1.55	743	5.35	-0.74	2.2	3.13	2.2	2.58	1.16	4.81	1.35	7.86	3.87	3.66	3.55	-1.02	0.391
2	CD4 TCM	RABAC1	ENSG00000105404	1.46e-18	1.98e-18	-0.31	0.251	0.326	0.753	1.06	744	1.75	-0.706	1.12	2	1.12	2.14	2.27	1.49	2.1	1.4	1.38	2	1.56	-0.432	-0.113
2	CD4 TCM	RBM8A	ENSG00000265241	1.66e-18	2.24e-18	-0.305	0.27	0.342	0.793	1.1	745	1.87	-0.681	1.21	2.11	1.21	2.11	1.69	1.95	2.36	1.77	2.56	2.06	1.92	-0.476	-0.197
2	CD4 TCM	SLA2	ENSG00000101082	1.79e-18	2.42e-18	-0.258	0.044	0.107	0.172	0.43	746	0.442	-1.15	0.188	0.611	0.188	0.838	0.344	0.414	0.557	0.411	0.7	0.849	0.31	-0.442	-0.0975
2	CD4 TCM	FKBP11	ENSG00000134285	2.05e-18	2.76e-18	-0.343	0.157	0.231	0.497	0.84	747	1.33	-0.929	0.644	1.09	0.644	1.14	1.76	0.287	2.2	2.45	1.2	1.84	0.327	-0.74	0.244
2	CD4 TCM	ILK	ENSG00000166333	2.14e-18	2.88e-18	-0.266	0.053	0.118	0.182	0.447	748	0.471	-1.15	0.199	0.532	0.199	0.793	0.481	0.55	0.727	0.38	1	0.597	0.723	-0.513	-0.14
2	CD4 TCM	ZFP36L2	ENSG00000152518	2.56e-18	3.43e-18	-0.504	0.444	0.493	1.56	2.07	749	10.07	-0.855	3.78	6.65	3.78	6.74	2.65	4.09	3.59	10.66	4.73	6.23	5.06	-0.891	0.271
2	CD4 TCM	PMAIP1	ENSG00000141682	2.8e-18	3.75e-18	-0.42	0.11	0.185	0.443	0.863	750	1.03	-1.16	0.557	1.33	0.557	1.18	0.698	4.24	0.972	1.24	1.84	2.14	0.943	-1.21	-0.0867
2	CD4 TCM	HSPA5	ENSG00000044574	2.82e-18	3.76e-18	-0.337	0.164	0.24	0.54	0.877	751	1.16	-0.881	0.717	1.47	0.717	1.65	1.56	0.745	2.11	1.54	1.56	1.54	0.958	-0.595	-0.0163
2	CD4 TCM	TGFB1	ENSG00000105329	3.19e-18	4.26e-18	-0.298	0.076	0.145	0.263	0.561	752	0.648	-1.09	0.301	0.646	0.301	0.991	0.798	0.605	1.25	0.829	0.76	0.576	0.667	-0.55	-0.192
2	CD4 TCM	ARL4C	ENSG00000188042	3.2e-18	4.26e-18	-0.34	0.222	0.295	0.7	1.04	753	1.92	-0.793	1.01	1.88	1.01	1.2	1.89	1.67	2.66	1.97	1.36	1.53	1.68	-0.596	-0.0888
2	CD4 TCM	PET100	ENSG00000229833	3.29e-18	4.37e-18	-0.302	0.279	0.349	0.814	1.12	754	1.86	-0.665	1.26	2.32	1.26	1.96	1.92	2.22	2	1.8	2.57	2.27	1.7	-0.458	-0.179
2	CD4 TCM	WDR1	ENSG00000071127	4.97e-18	6.58e-18	-0.315	0.168	0.243	0.522	0.837	755	1.08	-0.844	0.685	1.23	0.685	1.23	1.5	1.5	2.1	1	1.99	1.5	1.35	-0.609	-0.172
2	CD4 TCM	CD164	ENSG00000135535	5.37e-18	7.11e-18	-0.32	0.259	0.328	0.752	1.07	756	1.52	-0.727	1.12	1.69	1.12	2.56	2.12	1.63	3.38	1.68	1.92	2.84	1.65	-0.726	-0.173
2	CD4 TCM	NDUFS6	ENSG00000145494	6.09e-18	8.04e-18	-0.299	0.186	0.262	0.567	0.866	757	1.21	-0.776	0.763	1.36	0.763	1.49	1.31	1.66	1.61	1.07	2.14	1.41	1.61	-0.576	-0.161
2	CD4 TCM	NCOR1	ENSG00000141027	7.46e-18	9.84e-18	-0.317	0.154	0.229	0.493	0.81	758	0.991	-0.87	0.638	1.42	0.638	1.42	1.09	1.33	1.45	1.4	1.22	1.49	0.844	-0.418	-0.119
2	CD4 TCM	SEC11A	ENSG00000140612	7.83e-18	1.03e-17	-0.307	0.19	0.267	0.584	0.89	759	1.16	-0.784	0.792	1.19	0.792	2.24	1.43	1.48	1.92	1.22	2.1	1.28	1.79	-0.592	-0.186
2	CD4 TCM	RAB5IF	ENSG00000101084	7.92e-18	1.04e-17	-0.292	0.088	0.159	0.304	0.596	760	0.681	-1.01	0.355	0.823	0.355	0.792	0.845	0.79	1.35	0.755	1.12	0.617	0.581	-0.551	-0.154
2	CD4 TCM	PSMD8	ENSG00000099341	7.97e-18	1.04e-17	-0.305	0.173	0.249	0.534	0.838	761	1.13	-0.811	0.705	1.33	0.705	1.46	1.18	1.47	1.57	0.96	2.22	1.27	1.86	-0.634	-0.14
2	CD4 TCM	HNRNPA3	ENSG00000170144	9.79e-18	1.28e-17	-0.301	0.309	0.374	0.887	1.19	762	1.85	-0.64	1.43	2.42	1.43	2.23	2.27	2.25	3.03	2.13	4.43	1.95	1.92	-0.805	-0.16
2	CD4 TCM	CCDC167	ENSG00000198937	1.02e-17	1.33e-17	-0.304	0.105	0.177	0.354	0.657	763	0.977	-0.974	0.424	1	0.424	0.703	0.622	1.22	0.478	0.888	2.1	0.975	1.65	-0.779	-0.0371
2	CD4 TCM	ATP1B3	ENSG00000069849	1.06e-17	1.38e-17	-0.299	0.084	0.153	0.286	0.585	764	0.616	-1.06	0.331	0.833	0.331	0.787	0.877	0.753	1.16	0.569	1.47	0.742	1.34	-0.619	-0.165
2	CD4 TCM	CAPN2	ENSG00000162909	1.08e-17	1.4e-17	-0.304	0.082	0.15	0.262	0.566	765	0.835	-1.11	0.3	0.724	0.3	0.333	1.02	0.724	1.05	0.738	0.79	0.804	0.441	-0.454	-0.0253
2	CD4 TCM	ADAM8	ENSG00000151651	1.42e-17	1.84e-17	-0.293	0.054	0.116	0.187	0.48	766	0.537	-1.23	0.205	0.508	0.205	0.919	0.653	0.347	1.25	0.518	0.326	0.718	0.271	-0.625	-0.0532
2	CD4 TCM	SASH3	ENSG00000122122	1.49e-17	1.93e-17	-0.282	0.059	0.123	0.203	0.484	767	0.435	-1.16	0.225	0.641	0.225	0.88	0.686	0.49	1.01	0.518	0.778	0.504	0.198	-0.497	0.0222
2	CD4 TCM	SPCS2	ENSG00000118363	2.13e-17	2.75e-17	-0.297	0.275	0.342	0.794	1.09	768	1.71	-0.662	1.21	2.05	1.21	1.93	2.54	1.54	2.54	1.69	2.46	2.05	1.75	-0.471	-0.138
2	CD4 TCM	RER1	ENSG00000157916	2.25e-17	2.9e-17	-0.296	0.109	0.181	0.354	0.65	769	0.864	-0.951	0.425	0.896	0.425	0.799	0.919	1	1.1	0.975	1.24	1.19	0.825	-0.451	-0.234
2	CD4 TCM	AKNA	ENSG00000106948	2.38e-17	3.06e-17	-0.311	0.097	0.167	0.33	0.641	770	0.664	-1.02	0.392	1.04	0.392	1.04	0.876	0.62	1.59	0.856	0.784	0.675	0.671	-0.62	-0.152
2	CD4 TCM	TSEN54	ENSG00000182173	2.55e-17	3.28e-17	-0.257	0.046	0.106	0.163	0.42	771	0.458	-1.17	0.177	0.54	0.177	0.614	0.637	0.239	0.711	0.642	0.493	0.199	0.167	-0.374	0.0089
2	CD4 TCM	TERF2IP	ENSG00000166848	2.73e-17	3.5e-17	-0.309	0.174	0.25	0.571	0.88	772	1.17	-0.797	0.77	1.69	0.77	1.45	1.26	1.38	1.47	1.72	1.1	1.46	1.31	-0.431	-0.17
2	CD4 TCM	HSPA1B		2.99e-17	3.83e-17	-0.406	0.293	0.368	1.24	1.65	773	5.87	-0.746	2.46	4.32	2.46	3.41	2.93	2.33	1.29	6.12	2.71	5.94	2.15	-0.723	0.411
2	CD4 TCM	PPP4C	ENSG00000149923	3.01e-17	3.85e-17	-0.276	0.151	0.227	0.491	0.767	774	0.954	-0.771	0.634	1.22	0.634	1.09	1.28	1.29	1.53	0.849	1.66	0.789	1.43	-0.486	-0.0905
2	CD4 TCM	TLN1	ENSG00000137076	3.22e-17	4.11e-17	-0.282	0.07	0.136	0.232	0.514	775	0.553	-1.1	0.261	0.616	0.261	1.06	0.55	0.596	0.975	0.639	0.813	0.417	0.545	-0.491	-0.116
2	CD4 TCM	COMMD7	ENSG00000149600	6.96e-17	8.86e-17	-0.282	0.085	0.152	0.275	0.557	776	0.648	-1.02	0.316	0.631	0.316	1.09	0.668	0.906	0.933	0.714	1.01	0.365	0.506	-0.46	-0.0361
2	CD4 TCM	TRG-AS1	ENSG00000281103	7.84e-17	9.96e-17	-0.329	0.103	0.171	0.351	0.68	777	0.62	-1.04	0.42	1.23	0.42	1.07	1.32	0.399	1.5	1.08	0.79	0.878	0.356	-0.564	0.0463
2	CD4 TCM	ANAPC11	ENSG00000141552	8.92e-17	1.13e-16	-0.296	0.162	0.236	0.505	0.801	778	1.1	-0.809	0.658	1.2	0.658	1.35	1.14	1.32	1.29	1.18	2.46	0.889	1.33	-0.734	-0.131
2	CD4 TCM	REL	ENSG00000162924	1.03e-16	1.31e-16	-0.304	0.086	0.152	0.304	0.609	779	0.627	-1.04	0.356	0.861	0.356	1.3	0.374	1.12	0.853	1.45	0.824	0.523	1.02	-0.592	-0.0131
2	CD4 TCM	PIP4K2A	ENSG00000150867	1.04e-16	1.32e-16	-0.309	0.13	0.201	0.432	0.741	780	0.866	-0.904	0.54	1.19	0.54	1.35	1.24	0.598	1.64	1.19	1.1	1.09	0.318	-0.538	0.156
2	CD4 TCM	TMEM59	ENSG00000116209	1.25e-16	1.57e-16	-0.273	0.351	0.409	0.976	1.25	781	2.31	-0.562	1.66	2.53	1.66	2.38	2.81	2.61	3.05	2.15	2.36	2.24	1.96	-0.422	-0.108
2	CD4 TCM	PSMB2	ENSG00000126067	1.58e-16	1.99e-16	-0.286	0.106	0.175	0.338	0.624	782	0.699	-0.945	0.402	0.915	0.402	0.902	0.857	0.943	0.989	0.805	1.59	0.932	0.918	-0.612	-0.192
2	CD4 TCM	HNRNPK	ENSG00000165119	1.62e-16	2.03e-16	-0.265	0.461	0.496	1.22	1.49	783	2.95	-0.499	2.39	3.57	2.39	3.93	3.16	3.51	4.13	3.09	4.24	2.78	3.17	-0.436	-0.11
2	CD4 TCM	PTP4A2	ENSG00000184007	2.11e-16	2.64e-16	-0.307	0.213	0.283	0.667	0.974	784	1.63	-0.737	0.948	1.86	0.948	1.19	1.86	1.45	1.82	1.41	1.8	1.07	1.9	-0.396	-0.0597
2	CD4 TCM	ANXA5	ENSG00000164111	2.2e-16	2.75e-16	-0.302	0.112	0.181	0.361	0.663	785	0.9	-0.959	0.435	1.15	0.435	0.463	1.05	1.14	0.512	0.851	1.76	0.938	0.926	-0.655	-0.019
2	CD4 TCM	BUB3	ENSG00000154473	2.33e-16	2.91e-16	-0.294	0.196	0.267	0.599	0.894	786	1.2	-0.746	0.821	1.52	0.821	1.64	1.41	1.73	1.41	1.39	2.31	0.876	0.932	-0.599	-0.03
2	CD4 TCM	RNF19A	ENSG00000034677	3.04e-16	3.79e-16	-0.287	0.078	0.143	0.285	0.572	787	0.836	-1.02	0.33	0.896	0.33	0.6	0.406	1.02	0.537	0.703	0.66	0.522	2.6	-0.997	-0.0558
2	CD4 TCM	CHMP2A	ENSG00000130724	3.91e-16	4.87e-16	-0.284	0.146	0.217	0.461	0.745	788	1.05	-0.815	0.586	1.09	0.586	1.1	0.962	1.6	1.29	0.852	1.13	0.956	1.18	-0.496	-0.155
2	CD4 TCM	SURF4		4.1e-16	5.09e-16	-0.256	0.069	0.131	0.241	0.497	789	0.554	-0.996	0.273	0.754	0.273	0.632	0.542	0.803	0.492	0.667	0.845	0.685	0.732	-0.371	-0.159
2	CD4 TCM	MIEN1	ENSG00000141741	5.61e-16	6.95e-16	-0.272	0.097	0.164	0.327	0.598	790	0.632	-0.919	0.386	0.753	0.386	0.902	1.03	0.721	1.43	0.712	1.14	0.777	0.846	-0.562	-0.164
2	CD4 TCM	TMBIM6	ENSG00000139644	5.87e-16	7.26e-16	-0.276	0.368	0.421	1.02	1.3	791	2.27	-0.555	1.78	2.82	1.78	2.42	3.03	2.5	3.8	2.35	3.39	2.87	2.39	-0.544	-0.16
2	CD4 TCM	HCLS1	ENSG00000180353	5.98e-16	7.38e-16	-0.299	0.196	0.263	0.576	0.876	792	1.15	-0.771	0.78	1.45	0.78	1.34	1.57	1.72	1.72	1.39	1.56	1.56	0.926	-0.423	-0.0788
2	CD4 TCM	CIAO2B	ENSG00000166595	5.99e-16	7.38e-16	-0.293	0.201	0.267	0.584	0.877	793	1.31	-0.752	0.792	1.45	0.792	1.3	1.41	1.5	1.52	1.32	1.77	1.33	2.05	-0.531	-0.249
2	CD4 TCM	POLR2G	ENSG00000168002	6.22e-16	7.65e-16	-0.291	0.113	0.18	0.364	0.655	794	0.677	-0.927	0.44	0.934	0.44	1.27	0.928	0.743	1.43	0.908	1.33	0.767	0.643	-0.522	-0.132
2	CD4 TCM	PTPN6	ENSG00000111679	7.32e-16	8.98e-16	-0.311	0.117	0.184	0.386	0.698	795	0.542	-0.956	0.472	1.19	0.472	1.33	1.03	0.681	2.01	0.99	1.24	0.755	0.808	-0.717	-0.047
2	CD4 TCM	SRSF2	ENSG00000161547	8.11e-16	9.94e-16	-0.316	0.342	0.392	0.968	1.28	796	2.31	-0.647	1.63	2.96	1.63	2.75	2.16	2.09	2.47	3.22	4.88	1.93	1.75	-0.804	-0.0416
2	CD4 TCM	MFSD10	ENSG00000109736	8.84e-16	1.08e-15	-0.266	0.091	0.156	0.326	0.592	797	0.659	-0.902	0.386	0.926	0.386	0.579	1.29	0.615	1	0.702	0.623	0.819	0.78	-0.502	-0.131
2	CD4 TCM	BTG3	ENSG00000235334	9.25e-16	1.13e-15	-0.279	0.066	0.127	0.23	0.509	798	0.581	-1.09	0.258	0.678	0.258	0.538	0.409	1.53	0.417	0.675	1.09	0.61	0.969	-0.698	-0.113
2	CD4 TCM	MAF	ENSG00000178573	1.05e-15	1.28e-15	-0.273	0.061	0.122	0.241	0.514	799	0.899	-1.05	0.273	0.678	0.273	0.138	0.487	1.09	0.402	0.611	0.597	0.964	1.56	-0.699	0.112
2	CD4 TCM	MRPS6	ENSG00000243927	1.13e-15	1.38e-15	-0.3	0.156	0.225	0.5	0.799	800	0.982	-0.823	0.648	1.12	0.648	1.79	1.19	1.27	1.57	1.13	1.67	0.874	1.11	-0.525	-0.128
2	CD4 TCM	COMMD8	ENSG00000169019	1.29e-15	1.57e-15	-0.25	0.091	0.156	0.312	0.562	801	0.684	-0.874	0.366	0.787	0.366	0.861	0.727	0.636	0.82	0.851	0.905	0.806	0.391	-0.333	-0.0183
2	CD4 TCM	ZNHIT1	ENSG00000106400	1.33e-15	1.62e-15	-0.286	0.162	0.23	0.501	0.787	802	1.11	-0.789	0.65	1.18	0.65	1.21	1.18	1.46	1.24	1.33	1.27	0.934	1.2	-0.399	-0.159
2	CD4 TCM	ITM2A	ENSG00000078596	1.38e-15	1.67e-15	-0.338	0.225	0.291	0.727	1.06	803	1.8	-0.775	1.07	2.81	1.07	1.13	1.27	2.3	0.845	0.946	2.32	2.11	4.92	-1.05	0.115
2	CD4 TCM	GBP5	ENSG00000154451	1.62e-15	1.95e-15	-0.263	0.048	0.103	0.171	0.434	804	0.383	-1.17	0.187	0.518	0.187	0.59	0.514	0.969	0.671	0.692	0.551	0.829	0.473	-0.506	-0.153
2	CD4 TCM	SEM1	ENSG00000127922	2.09e-15	2.52e-15	-0.284	0.268	0.328	0.764	1.05	805	1.75	-0.648	1.15	2.01	1.15	1.83	1.7	1.94	1.78	1.44	2.81	1.72	2.32	-0.573	-0.128
2	CD4 TCM	PIN1	ENSG00000127445	2.49e-15	2.99e-15	-0.285	0.142	0.209	0.437	0.722	806	0.907	-0.837	0.548	1.13	0.548	1.08	1.05	1.14	1.14	0.97	1.56	0.972	1.12	-0.504	-0.208
2	CD4 TCM	TMCO1	ENSG00000143183	2.71e-15	3.25e-15	-0.29	0.166	0.233	0.506	0.796	807	1.18	-0.794	0.659	1.18	0.659	1.02	1.21	1.47	1.51	1.21	1.48	1.25	0.955	-0.415	-0.164
2	CD4 TCM	PSMB6	ENSG00000142507	2.93e-15	3.52e-15	-0.281	0.163	0.231	0.492	0.772	808	1.09	-0.783	0.635	1.13	0.635	1.2	1.05	1.29	1.34	0.899	2.03	1.31	1.27	-0.618	-0.149
2	CD4 TCM	DYNLRB1	ENSG00000125971	3.17e-15	3.78e-15	-0.28	0.226	0.289	0.662	0.942	809	1.45	-0.68	0.938	1.6	0.938	1.71	1.51	1.92	1.55	1.24	1.67	1.48	1.28	-0.41	-0.143
2	CD4 TCM	ORMDL2	ENSG00000123353	3.17e-15	3.78e-15	-0.274	0.073	0.133	0.243	0.517	810	0.639	-1.05	0.276	0.764	0.276	0.645	0.623	0.676	0.776	0.575	0.696	0.277	0.678	-0.331	-0.0008
2	CD4 TCM	UQCRQ	ENSG00000164405	4.69e-15	5.59e-15	-0.282	0.332	0.381	0.911	1.19	811	2.12	-0.594	1.49	2.23	1.49	2.49	2.15	2.58	2.31	1.86	3.98	2.74	2.9	-0.694	-0.14
2	CD4 TCM	GTF3C6	ENSG00000155115	6.64e-15	7.91e-15	-0.272	0.109	0.173	0.341	0.613	812	0.713	-0.901	0.407	0.841	0.407	0.795	0.794	1.4	0.872	0.678	1.31	0.867	1.06	-0.536	-0.176
2	CD4 TCM	VDAC1	ENSG00000213585	6.9e-15	8.19e-15	-0.279	0.149	0.215	0.455	0.733	813	1.02	-0.807	0.576	0.995	0.576	1.19	0.919	1.26	1.11	1.02	2.15	0.833	1.63	-0.693	-0.151
2	CD4 TCM	AKAP13	ENSG00000170776	7.99e-15	9.47e-15	-0.303	0.178	0.242	0.548	0.852	814	1.17	-0.798	0.73	1.45	0.73	1.37	1.33	1.23	2.05	1.04	1.17	1.28	1.35	-0.568	-0.165
2	CD4 TCM	SIT1	ENSG00000137078	8.38e-15	9.92e-15	-0.297	0.17	0.237	0.549	0.846	815	1.6	-0.781	0.732	1.76	0.732	0.0318	1.21	2.13	0.0978	1.38	1.6	1.2	1.11	-0.593	0.518
2	CD4 TCM	PSMD13	ENSG00000185627	9.35e-15	1.11e-14	-0.259	0.089	0.151	0.289	0.548	816	0.644	-0.933	0.335	0.723	0.335	0.844	0.781	0.668	0.862	0.656	0.946	0.825	0.58	-0.377	-0.169
2	CD4 TCM	ITGB7	ENSG00000139626	1.11e-14	1.3e-14	-0.267	0.069	0.127	0.235	0.503	817	0.548	-1.04	0.265	0.632	0.265	0.556	0.963	0.369	1.11	0.663	0.874	0.813	0.19	-0.512	0.0617
2	CD4 TCM	IFNGR1	ENSG00000027697	1.12e-14	1.31e-14	-0.279	0.068	0.126	0.232	0.511	818	0.695	-1.09	0.262	0.869	0.262	0.6	0.371	0.248	0.582	1.2	0.445	0.829	0.368	-0.556	0.011
2	CD4 TCM	CDK2AP2	ENSG00000167797	1.2e-14	1.41e-14	-0.275	0.118	0.182	0.399	0.674	819	0.758	-0.847	0.49	0.859	0.49	1.28	1.19	0.857	1.39	0.711	1.6	0.442	0.863	-0.558	0.0332
2	CD4 TCM	ECH1		1.36e-14	1.6e-14	-0.283	0.181	0.246	0.545	0.828	820	1.03	-0.752	0.725	1.44	0.725	1.53	1.27	1.36	1.5	1.12	1.23	1.26	1.03	-0.382	-0.162
2	CD4 TCM	TSPO	ENSG00000100300	1.44e-14	1.68e-14	-0.278	0.35	0.395	0.946	1.22	821	2.46	-0.577	1.58	2.44	1.58	2.55	2.27	2.49	2.27	1.93	2.01	2.44	2.72	-0.366	-0.127
2	CD4 TCM	ATP5PF	ENSG00000154723	1.79e-14	2.09e-14	-0.25	0.317	0.372	0.893	1.14	822	1.97	-0.536	1.44	2.11	1.44	2.28	2.21	2.21	2.35	1.69	3.18	1.89	2.55	-0.537	-0.0977
2	CD4 TCM	ERH	ENSG00000100632	1.9e-14	2.21e-14	-0.26	0.286	0.345	0.82	1.08	823	1.58	-0.578	1.27	1.93	1.27	1.86	2.14	2.22	2.69	1.59	3.51	2.05	2.19	-0.686	-0.126
2	CD4 TCM	ARPP19	ENSG00000128989	2.26e-14	2.64e-14	-0.26	0.087	0.146	0.289	0.549	824	0.656	-0.934	0.335	0.683	0.335	0.762	0.712	1.03	0.827	0.574	1.13	0.668	0.801	-0.465	-0.164
2	CD4 TCM	HNRNPF	ENSG00000169813	2.54e-14	2.95e-14	-0.261	0.32	0.377	0.926	1.19	825	1.95	-0.549	1.52	2.37	1.52	2.09	2.39	2.01	3.06	1.98	4.56	2.15	2.04	-0.789	-0.157
2	CD4 TCM	FKBP8	ENSG00000105701	3.09e-14	3.58e-14	-0.271	0.233	0.295	0.691	0.961	826	1.53	-0.647	0.995	1.66	0.995	1.67	1.47	1.82	1.66	1.58	1.78	1.54	1.82	-0.346	-0.212
2	CD4 TCM	PLIN2	ENSG00000147872	3.15e-14	3.65e-14	-0.277	0.079	0.138	0.28	0.557	827	0.859	-0.999	0.323	0.663	0.323	0.606	0.639	0.759	0.63	1.15	0.685	0.943	1.33	-0.564	-0.194
2	CD4 TCM	ENSA	ENSG00000143420	3.25e-14	3.76e-14	-0.274	0.207	0.27	0.622	0.896	828	1.29	-0.687	0.862	1.41	0.862	1.71	1.42	1.33	1.78	1.37	1.88	1.6	1.82	-0.437	-0.208
2	CD4 TCM	MAP1LC3B	ENSG00000140941	3.32e-14	3.83e-14	-0.283	0.17	0.234	0.528	0.811	829	1.08	-0.763	0.696	1.36	0.696	1.44	1.29	1.21	1.47	1.09	1.05	1.02	0.89	-0.375	-0.108
2	CD4 TCM	PDLIM2	ENSG00000120913	3.54e-14	4.08e-14	-0.262	0.08	0.139	0.275	0.536	830	0.686	-0.96	0.316	0.878	0.316	0.471	0.606	0.714	0.778	0.627	0.827	0.769	0.54	-0.356	-0.111
2	CD4 TCM	TOMM5	ENSG00000175768	5.31e-14	6.11e-14	-0.275	0.198	0.261	0.59	0.866	831	1.37	-0.707	0.805	1.31	0.805	1.41	1.35	1.17	1.44	1.3	2.44	1.27	1.7	-0.645	-0.184
2	CD4 TCM	AP2S1	ENSG00000042753	6.03e-14	6.93e-14	-0.257	0.141	0.205	0.447	0.704	832	0.913	-0.758	0.564	0.956	0.564	1.01	1.11	1.14	1.22	0.782	2.05	0.753	1.42	-0.667	-0.114
2	CD4 TCM	ACAP1		6.07e-14	6.96e-14	-0.263	0.39	0.431	1.09	1.35	833	2.89	-0.518	1.97	3.26	1.97	3.42	1.94	2.73	1.94	3.16	2.05	2.83	2.13	-0.399	0.01
2	CD4 TCM	ARHGAP30	ENSG00000186517	7.81e-14	8.95e-14	-0.283	0.122	0.184	0.398	0.68	834	0.853	-0.869	0.488	0.987	0.488	1.01	1.14	0.882	1.35	0.803	1.02	0.933	0.773	-0.455	-0.175
2	CD4 TCM	TCF25	ENSG00000141002	9.11e-14	1.04e-13	-0.273	0.195	0.259	0.622	0.895	835	1.23	-0.684	0.863	1.42	0.863	1.52	1.67	1.39	2.3	1.3	1.29	1.09	1.29	-0.573	-0.117
2	CD4 TCM	ABRACL	ENSG00000146386	1.13e-13	1.29e-13	-0.263	0.321	0.37	0.893	1.16	836	2.57	-0.564	1.44	2.16	1.44	1.57	1.71	2.09	1.89	2.77	2.7	2.01	2.69	-0.433	-0.049
2	CD4 TCM	ZFAND6	ENSG00000086666	1.16e-13	1.32e-13	-0.265	0.115	0.175	0.364	0.629	837	0.678	-0.855	0.44	0.93	0.44	0.98	0.973	0.787	1.29	0.762	0.927	0.956	1.05	-0.463	-0.153
2	CD4 TCM	LMAN2	ENSG00000169223	1.2e-13	1.36e-13	-0.275	0.167	0.23	0.518	0.794	838	0.972	-0.751	0.679	1.21	0.679	1.36	1.23	1.22	1.85	1.24	1.42	0.989	1.05	-0.531	-0.161
2	CD4 TCM	SELENOS	ENSG00000131871	1.22e-13	1.39e-13	-0.274	0.107	0.168	0.368	0.641	839	0.753	-0.876	0.444	0.967	0.444	0.916	1.2	0.706	1.15	0.758	0.77	0.9	0.576	-0.42	-0.087
2	CD4 TCM	PCMT1	ENSG00000120265	1.4e-13	1.59e-13	-0.263	0.116	0.176	0.377	0.64	840	0.75	-0.837	0.457	0.937	0.457	0.986	0.969	0.916	0.995	0.777	1.29	0.998	0.558	-0.453	-0.0668
2	CD4 TCM	DUSP1	ENSG00000120129	1.73e-13	1.96e-13	-0.541	0.36	0.405	1.38	1.92	841	8.45	-0.947	2.98	5.05	2.98	6.11	1.45	5.85	2.15	11.11	3.22	6.4	2.66	-1.11	0.485
2	CD4 TCM	NDUFB3	ENSG00000119013	1.87e-13	2.12e-13	-0.266	0.173	0.234	0.522	0.788	842	1.12	-0.726	0.685	1.26	0.685	1.05	1.18	1.24	1.4	1.06	1.83	1.07	1.08	-0.518	-0.198
2	CD4 TCM	LCP2	ENSG00000043462	1.98e-13	2.23e-13	-0.253	0.083	0.141	0.283	0.536	843	0.612	-0.921	0.328	0.816	0.328	0.829	0.591	0.654	0.794	0.695	0.681	0.636	0.644	-0.32	-0.181
2	CD4 TCM	LINC-PINT	ENSG00000231721	2.05e-13	2.31e-13	-0.326	0.309	0.358	0.936	1.26	844	3.13	-0.673	1.55	2.68	1.55	2.05	1.46	2.93	1.47	3.07	1.88	2.25	2.97	-0.482	0.0369
2	CD4 TCM	IDS	ENSG00000010404	2.17e-13	2.43e-13	-0.28	0.188	0.251	0.612	0.893	845	1.72	-0.707	0.845	1.44	0.845	1.28	1.11	1.43	1.13	1.72	0.973	1.49	1.41	-0.389	-0.0671
2	CD4 TCM	TMEM9B	ENSG00000175348	2.32e-13	2.61e-13	-0.266	0.123	0.183	0.389	0.655	846	0.829	-0.833	0.475	0.981	0.475	0.806	0.963	0.904	1.39	0.797	0.949	0.77	0.976	-0.482	-0.182
2	CD4 TCM	GHITM	ENSG00000165678	2.74e-13	3.07e-13	-0.262	0.21	0.268	0.622	0.884	847	1.14	-0.661	0.862	1.44	0.862	1.5	1.72	1.43	1.93	1.38	1.66	1.2	1.28	-0.453	-0.137
2	CD4 TCM	AC245297.3		2.82e-13	3.15e-13	-0.284	0.148	0.208	0.492	0.776	848	1.01	-0.791	0.635	1.32	0.635	1.6	1.14	0.498	1.5	1.21	0.93	0.751	0.522	-0.466	0.0873
2	CD4 TCM	TRAC	ENSG00000277734	2.87e-13	3.21e-13	-0.283	0.751	0.701	2.12	2.41	849	11.03	-0.451	7.36	12.96	7.36	1.28	9.91	19.72	1.15	10.06	8.63	11.79	10.62	-0.907	1.36
2	CD4 TCM	LINC00623	ENSG00000226067	3.03e-13	3.38e-13	-0.272	0.188	0.25	0.603	0.876	850	1.29	-0.693	0.828	1.51	0.828	1.82	1.51	0.604	1.67	1.29	1.11	1.46	0.727	-0.435	0.131
2	CD4 TCM	SSNA1	ENSG00000176101	3.85e-13	4.28e-13	-0.254	0.111	0.17	0.352	0.606	851	0.777	-0.84	0.421	0.806	0.421	0.89	0.714	0.968	0.933	0.759	1.29	0.897	0.996	-0.476	-0.187
2	CD4 TCM	MYDGF	ENSG00000074842	4.09e-13	4.54e-13	-0.254	0.121	0.181	0.389	0.642	852	0.825	-0.8	0.475	0.731	0.475	1.34	0.975	0.722	1.25	0.675	1.2	0.678	0.753	-0.461	-0.127
2	CD4 TCM	ROCK1	ENSG00000067900	4.15e-13	4.6e-13	-0.276	0.136	0.196	0.432	0.708	853	0.859	-0.818	0.541	1.12	0.541	1.17	0.928	0.868	1.28	1.11	1.41	0.821	1.34	-0.447	-0.167
2	CD4 TCM	TENT5C	ENSG00000183508	4.28e-13	4.74e-13	-0.289	0.091	0.148	0.332	0.621	854	1.05	-0.961	0.394	0.816	0.394	0.983	0.363	1.28	0.337	0.944	0.825	0.909	0.457	-0.492	0.0413
2	CD4 TCM	NDUFA2	ENSG00000131495	4.73e-13	5.23e-13	-0.264	0.208	0.267	0.625	0.89	855	1.28	-0.664	0.869	1.5	0.869	1.48	1.38	1.55	1.66	1.15	2.07	1.04	1.74	-0.498	-0.0874
2	CD4 TCM	TMED10	ENSG00000170348	5.29e-13	5.82e-13	-0.264	0.137	0.197	0.439	0.703	856	0.915	-0.781	0.552	0.982	0.552	1.2	0.971	0.976	1.38	1.14	0.941	0.957	0.957	-0.426	-0.21
2	CD4 TCM	CLDND1	ENSG00000080822	5.29e-13	5.82e-13	-0.319	0.124	0.182	0.41	0.729	857	0.717	-0.949	0.508	1.24	0.508	2.52	0.408	1.05	0.589	0.808	0.934	1.48	0.847	-0.848	0.0681
2	CD4 TCM	PRDM1	ENSG00000057657	5.37e-13	5.9e-13	-0.309	0.15	0.212	0.544	0.853	858	1.53	-0.813	0.723	1.11	0.723	0.946	0.982	2.33	1.83	1.52	0.797	1.43	0.695	-0.66	0.0162
2	CD4 TCM	ARHGAP9	ENSG00000123329	6.3e-13	6.92e-13	-0.28	0.115	0.173	0.372	0.652	859	0.725	-0.887	0.451	0.987	0.451	1.54	0.633	0.784	1.07	0.716	1.04	1.02	0.509	-0.562	-0.0389
2	CD4 TCM	BUD31	ENSG00000106245	6.42e-13	7.04e-13	-0.251	0.145	0.207	0.469	0.72	860	0.893	-0.726	0.598	1.08	0.598	1.32	0.955	1	1.26	0.979	1.43	1.1	1.11	-0.417	-0.169
2	CD4 TCM	ATP6V1F	ENSG00000128524	6.52e-13	7.14e-13	-0.263	0.217	0.274	0.629	0.892	861	1.35	-0.658	0.875	1.42	0.875	1.48	1.53	1.69	1.57	1.15	1.62	1.16	1.47	-0.359	-0.135
2	CD4 TCM	RALY	ENSG00000125970	8.95e-13	9.78e-13	-0.263	0.145	0.205	0.458	0.721	862	0.872	-0.764	0.58	0.999	0.58	1.09	0.973	1.02	1.67	0.993	2.44	0.752	1.07	-0.778	-0.103
2	CD4 TCM	MT1X	ENSG00000187193	9.31e-13	1.02e-12	-0.265	0.156	0.216	0.51	0.775	863	1.09	-0.733	0.665	1.54	0.665	0.809	0.841	1.42	0.722	1.38	1.26	1.58	1.34	-0.437	-0.0335
2	CD4 TCM	ATP6V0B	ENSG00000117410	9.37e-13	1.02e-12	-0.266	0.137	0.196	0.426	0.692	864	0.946	-0.799	0.531	0.96	0.531	0.878	1.07	1.19	1.18	0.931	1.19	1.09	1.15	-0.359	-0.204
2	CD4 TCM	JTB	ENSG00000143543	1.12e-12	1.22e-12	-0.261	0.293	0.341	0.82	1.08	865	1.78	-0.579	1.27	1.94	1.27	2.02	1.89	2.01	2.38	1.87	2.48	2.03	1.84	-0.427	-0.204
2	CD4 TCM	LAMTOR5	ENSG00000134248	1.16e-12	1.26e-12	-0.262	0.197	0.254	0.578	0.839	866	1.22	-0.682	0.782	1.33	0.782	1.41	1.32	1.42	1.43	0.96	1.62	1.61	1.26	-0.386	-0.0955
2	CD4 TCM	VAMP5	ENSG00000168899	1.2e-12	1.3e-12	-0.256	0.153	0.212	0.487	0.744	867	0.939	-0.726	0.628	1.04	0.628	0.931	1.22	1.76	1.37	1.24	0.932	1.4	0.945	-0.529	-0.171
2	CD4 TCM	HNRNPC	ENSG00000092199	1.25e-12	1.35e-12	-0.251	0.358	0.399	0.988	1.24	868	2.11	-0.516	1.69	2.51	1.69	2.83	2.27	2.56	2.78	2.36	3.29	2.79	2.92	-0.469	-0.147
2	CD4 TCM	MYH9	ENSG00000100345	1.32e-12	1.42e-12	-0.271	0.13	0.188	0.415	0.687	869	0.93	-0.822	0.515	1.18	0.515	0.81	1.05	0.79	1.01	0.924	1.2	0.62	0.54	-0.375	-0.0163
2	CD4 TCM	CCDC12	ENSG00000160799	1.39e-12	1.49e-12	-0.26	0.13	0.188	0.412	0.672	870	0.758	-0.794	0.51	1	0.51	1.11	1.06	1.01	1.31	0.807	0.964	0.812	0.641	-0.425	-0.0831
2	CD4 TCM	SP100	ENSG00000067066	1.39e-12	1.49e-12	-0.274	0.194	0.252	0.596	0.87	871	1.22	-0.7	0.815	1.47	0.815	1.48	1.09	1.51	1.62	1.53	1.23	3.31	0.913	-0.866	-0.0524
2	CD4 TCM	SRP19	ENSG00000153037	1.55e-12	1.66e-12	-0.252	0.141	0.2	0.451	0.702	872	0.979	-0.74	0.57	0.966	0.57	1.05	1.02	0.996	1.36	0.884	1.2	1.19	0.868	-0.408	-0.174
2	CD4 TCM	SH3BGRL	ENSG00000131171	1.61e-12	1.72e-12	-0.269	0.256	0.308	0.728	0.998	873	1.52	-0.629	1.07	1.66	1.07	1.71	1.77	2.23	2.2	1.75	1.39	1.68	1.41	-0.446	-0.142
2	CD4 TCM	RNF7	ENSG00000114125	2.03e-12	2.18e-12	-0.258	0.17	0.228	0.521	0.779	874	1.07	-0.706	0.684	1.21	0.684	1.28	1.24	1.24	1.35	1.1	0.96	0.958	1.21	-0.334	-0.151
2	CD4 TCM	POLR3GL	ENSG00000121851	2.05e-12	2.19e-12	-0.265	0.168	0.226	0.521	0.785	875	1.13	-0.724	0.683	1.2	0.683	1.08	1.19	1.32	1.38	1.35	1.14	1.35	1.07	-0.348	-0.208
2	CD4 TCM	NDUFB10	ENSG00000140990	2.23e-12	2.38e-12	-0.266	0.216	0.269	0.624	0.89	876	1.3	-0.668	0.866	1.57	0.866	1.25	1.69	1.35	1.43	1.07	2.06	1.87	1.51	-0.495	-0.105
2	CD4 TCM	ROMO1	ENSG00000125995	2.31e-12	2.46e-12	-0.263	0.179	0.238	0.55	0.813	877	1.2	-0.7	0.734	1.27	0.734	1.35	0.972	1.5	1.33	1.11	1.74	1.26	1.22	-0.458	-0.129
2	CD4 TCM	SYTL3	ENSG00000164674	2.45e-12	2.61e-12	-0.281	0.089	0.142	0.304	0.586	878	0.558	-0.975	0.356	0.729	0.356	1.01	1.01	0.865	1.61	0.549	0.558	0.502	0.351	-0.654	0.0039
2	CD4 TCM	NAA38	ENSG00000183011	4.14e-12	4.4e-12	-0.263	0.16	0.217	0.496	0.76	879	1.05	-0.736	0.643	1.07	0.643	1.12	1.18	1.16	1.23	0.77	2.77	1.19	1.23	-0.832	-0.0743
2	CD4 TCM	MTDH	ENSG00000147649	4.44e-12	4.71e-12	-0.267	0.192	0.25	0.592	0.859	880	1.39	-0.687	0.808	1.38	0.808	1.35	1.14	1.33	1.47	1.48	1.43	1.33	1.42	-0.315	-0.17
2	CD4 TCM	PSMA2	ENSG00000106588	5.76e-12	6.1e-12	-0.258	0.284	0.328	0.782	1.04	881	1.55	-0.584	1.19	1.75	1.19	1.86	1.88	2.14	2.47	1.5	3.12	2.06	1.82	-0.634	-0.133
2	CD4 TCM	NDUFC2	ENSG00000151366	6.05e-12	6.4e-12	-0.267	0.206	0.26	0.603	0.87	882	1.3	-0.68	0.827	1.33	0.827	1.39	1.4	1.57	1.54	1.17	2.25	1.08	1.85	-0.576	-0.13
2	CD4 TCM	BTN3A2	ENSG00000186470	6.57e-12	6.93e-12	-0.264	0.143	0.2	0.5	0.764	883	0.775	-0.735	0.649	1.35	0.649	1.28	1.47	0.971	1.58	0.956	1.1	1.11	0.698	-0.447	-0.0293
2	CD4 TCM	TNFRSF4	ENSG00000186827	7.19e-12	7.58e-12	-0.514	0.061	0.11	0.244	0.758	884	0.611	-1.71	0.276	0.0887	0.276	0.598	0.158	9.99	0.479	0.279	0.713	0.192	4.65	-2.15	0.159
2	CD4 TCM	PTGER2	ENSG00000125384	7.92e-12	8.33e-12	-0.252	0.092	0.145	0.334	0.586	885	0.906	-0.852	0.397	0.513	0.397	0.803	1.13	0.316	1.57	0.864	0.561	0.632	0.218	-0.611	0.137
2	CD4 TCM	MANF	ENSG00000145050	8.34e-12	8.76e-12	-0.254	0.114	0.169	0.367	0.62	886	0.713	-0.821	0.443	0.812	0.443	0.806	1.08	0.692	1.57	0.663	1.39	0.726	0.456	-0.578	-0.0088
2	CD4 TCM	ATP6V0C	ENSG00000185883	1.15e-11	1.21e-11	-0.253	0.25	0.303	0.75	1	887	1.5	-0.586	1.12	1.8	1.12	2.23	1.61	1.63	1.81	1.64	1.66	1.97	1.78	-0.422	-0.167
2	CD4 TCM	RBCK1	ENSG00000125826	1.52e-11	1.59e-11	-0.253	0.147	0.202	0.466	0.72	888	0.911	-0.733	0.594	1.24	0.594	1.15	0.927	0.846	1.06	0.965	1.09	2.15	1.07	-0.681	-0.146
2	CD4 TCM	EZR	ENSG00000092820	1.58e-11	1.65e-11	-0.262	0.185	0.24	0.576	0.837	889	1.32	-0.683	0.778	1.4	0.778	1.08	1.09	1.6	0.95	1.38	1.97	1.36	1.97	-0.513	-0.0922
2	CD4 TCM	RAB5C	ENSG00000108774	1.78e-11	1.86e-11	-0.255	0.153	0.207	0.468	0.723	890	0.934	-0.736	0.596	1.07	0.596	1.14	1.16	1.02	1.37	1.02	1.17	0.764	0.814	-0.393	-0.0999
2	CD4 TCM	HSPB11	ENSG00000081870	1.97e-11	2.05e-11	-0.252	0.117	0.17	0.371	0.623	891	0.651	-0.814	0.449	0.998	0.449	0.908	0.831	0.668	1.03	0.644	2.26	0.877	0.836	-0.811	-0.126
2	CD4 TCM	DEK	ENSG00000124795	2.59e-11	2.7e-11	-0.276	0.194	0.246	0.595	0.871	892	1.23	-0.707	0.813	1.25	0.813	1.38	1.28	1.04	1.59	1.49	5.33	1.06	1.37	-1.25	-0.119
2	CD4 TCM	CELF2	ENSG00000048740	3.25e-11	3.38e-11	-0.279	0.211	0.262	0.639	0.917	893	1.22	-0.689	0.894	1.49	0.894	1.73	1.52	1.25	2.31	2.11	1.39	1.1	1.16	-0.559	-0.103
2	CD4 TCM	FKBP1A	ENSG00000088832	3.39e-11	3.52e-11	-0.256	0.271	0.318	0.782	1.04	894	1.85	-0.58	1.18	1.83	1.18	1.77	1.03	3.14	1.28	1.44	2.65	1.62	3.76	-0.78	0.0741
2	CD4 TCM	PRDX5	ENSG00000126432	3.45e-11	3.58e-11	-0.265	0.207	0.258	0.62	0.885	895	1.13	-0.668	0.858	1.32	0.858	2.21	1.23	1.44	2.03	1.28	1.57	1.02	1.3	-0.545	-0.0829
2	CD4 TCM	MGST3	ENSG00000143198	4.1e-11	4.25e-11	-0.257	0.164	0.217	0.503	0.76	896	1.05	-0.715	0.654	1.29	0.654	0.908	1.42	1.07	1.06	0.819	1.43	1.22	0.72	-0.383	-0.039
2	CD4 TCM	BIN2	ENSG00000110934	4.21e-11	4.35e-11	-0.254	0.243	0.295	0.738	0.992	897	1.19	-0.592	1.09	1.5	1.09	1.91	2.64	1.24	3.41	1.68	1.77	1.3	0.95	-0.746	0.0707
2	CD4 TCM	RASSF5	ENSG00000266094	4.53e-11	4.67e-11	-0.252	0.145	0.198	0.46	0.712	898	0.945	-0.734	0.584	1.04	0.584	1.27	0.888	0.946	1.36	1.03	1.04	1.18	0.691	-0.401	-0.0652
2	CD4 TCM	SYNE2	ENSG00000054654	4.93e-11	5.07e-11	-0.253	0.164	0.219	0.554	0.807	899	1.34	-0.676	0.74	1.19	0.74	0.539	1.36	1.36	1.79	1.41	1.21	1.48	1.44	-0.472	0.123
2	CD4 TCM	DNAJB6	ENSG00000105993	6.81e-11	7e-11	-0.267	0.234	0.281	0.698	0.966	900	1.45	-0.636	1.01	1.63	1.01	2.1	1.42	1.5	1.88	1.73	1.83	1.06	1.66	-0.433	-0.0242
2	CD4 TCM	IL10RA	ENSG00000110324	7.11e-11	7.3e-11	-0.252	0.122	0.175	0.42	0.671	901	0.96	-0.767	0.521	0.921	0.521	0.83	1.06	1.44	1.09	0.586	0.653	0.784	0.288	-0.472	0.166
2	CD4 TCM	ACTR2	ENSG00000138071	7.4e-11	7.58e-11	-0.252	0.168	0.22	0.519	0.771	902	0.951	-0.693	0.68	1.15	0.68	1.14	1.33	1.23	1.62	1.31	1.49	1.05	0.77	-0.444	-0.0521
2	CD4 TCM	FMNL1	ENSG00000184922	9.21e-11	9.42e-11	-0.255	0.096	0.145	0.314	0.569	903	0.699	-0.885	0.369	0.824	0.369	0.744	0.665	0.974	0.955	0.72	0.635	0.507	0.511	-0.366	-0.0958
2	CD4 TCM	PPP2R5C	ENSG00000078304	1.07e-10	1.09e-10	-0.26	0.32	0.361	0.949	1.21	904	2.28	-0.541	1.58	2.67	1.58	1.26	2.77	1.59	3.36	3.13	1.84	2.34	2.08	-0.523	0.135
2	CD4 TCM	GATA3	ENSG00000107485	3.14e-10	3.2e-10	-0.259	0.125	0.176	0.44	0.699	905	1.22	-0.767	0.553	0.765	0.553	1.09	0.443	2.38	0.361	0.908	0.727	1.25	1.61	-0.777	0.132
2	CD4 TCM	UCP2	ENSG00000175567	3.86e-10	3.93e-10	-0.253	0.288	0.332	0.882	1.14	906	1.52	-0.546	1.42	1.77	1.42	1.6	3.08	3.95	3.53	1.62	2.34	1.68	2.83	-0.718	-0.0411
2	CD4 TCM	PDCD4	ENSG00000150593	4.68e-10	4.76e-10	-0.256	0.187	0.237	0.594	0.85	907	1.26	-0.66	0.811	1.56	0.811	2.15	0.787	0.852	0.756	1.67	0.994	1.46	0.843	-0.553	0.0309
2	CD4 TCM	TUBB		8.83e-10	8.97e-10	-0.29	0.266	0.309	0.88	1.17	908	1.61	-0.621	1.41	1.65	1.41	2.01	2.13	2.02	2.53	1.67	16.51	1.56	0.912	-1.98	0.232
2	CD4 TCM	GLRX	ENSG00000173221	1.26e-09	1.27e-09	-0.273	0.183	0.23	0.566	0.839	909	1.01	-0.715	0.762	1.04	0.762	0.925	1.37	3.5	1.9	1.58	0.874	1.21	0.94	-0.938	-0.062
2	CD4 TCM	HSPE1	ENSG00000115541	2.18e-09	2.21e-09	-0.252	0.432	0.448	1.23	1.48	910	3.32	-0.474	2.41	3.35	2.41	4.41	2.89	3.47	2.43	2.89	4.39	3.54	5.11	-0.582	-0.005
2	CD4 TCM	NFKBIA	ENSG00000100906	2.64e-09	2.66e-09	-0.27	0.514	0.528	1.81	2.08	911	9.36	-0.446	5.11	5.15	5.11	8.53	2.99	6.05	4.71	14.21	6.16	6.06	4.59	-0.912	0.426
2	CD4 TCM	TUBA1B	ENSG00000123416	4.8e-09	4.84e-09	-0.303	0.303	0.34	1.04	1.34	912	2.03	-0.603	1.83	2.12	1.83	2.31	2.31	2.1	2.86	1.99	26.14	1.57	2.02	-2.26	0.0953
2	CD4 TCM	DSTN	ENSG00000125868	5.47e-09	5.51e-09	-0.26	0.226	0.267	0.672	0.932	913	1.42	-0.63	0.959	1.18	0.959	0.905	3.27	0.802	3.01	1.2	1.45	1.34	1.41	-0.779	0.0836
2	CD4 TCM	COTL1	ENSG00000103187	6.09e-08	6.13e-08	-0.32	0.212	0.251	0.712	1.03	914	2.3	-0.744	1.04	2.33	1.04	1.59	0.398	1.91	0.223	1.09	2.68	1.6	2.94	-0.66	0.511
2	CD4 TCM	NR4A2	ENSG00000153234	6.92e-08	6.95e-08	-0.299	0.264	0.308	1.02	1.32	915	2.53	-0.6	1.78	2.96	1.78	5.25	1.42	1.51	1.68	3.12	2.49	2.03	3.78	-0.81	0.138
2	CD4 TCM	PIK3R1	ENSG00000145675	1.12e-07	1.13e-07	-0.258	0.142	0.183	0.484	0.742	916	0.835	-0.732	0.622	1.24	0.622	2.34	0.6	0.865	0.752	0.908	0.772	1.04	0.9	-0.723	0.0135
2	CD4 TCM	IFI6	ENSG00000126709	1.26e-05	1.26e-05	-0.32	0.13	0.161	0.437	0.757	917	0.662	-0.927	0.548	0.884	0.548	1.28	0.986	1.58	1.03	0.596	1.48	17.32	0.963	-2.47	-0.0306
2	CD4 TCM	CD7	ENSG00000173762	0.0192	0.0192	-0.284	0.537	0.484	1.52	1.81	918	2.59	-0.496	3.58	3.35	3.58	15.3	2.5	5.83	8.26	3.97	4.35	2.29	7	-1.27	0.329
3	NK XCL1+	XCL1	ENSG00000143184	0	0	2.27	0.758	0.071	2.8	0.53	919	0.849	4.28	15.43	1.13	0.0888	15.43	0.296	0.0287	0.567	0.882	1.75	0.668	0.71	1.79	2.77
3	NK XCL1+	TYROBP	ENSG00000011600	0	0	2.02	0.956	0.14	3.04	1.02	920	0.231	3.42	19.93	0.828	0.112	19.93	2.47	0.189	15.73	2.03	3.39	0.38	0.248	0.224	2.93
3	NK XCL1+	XCL2	ENSG00000143185	0	0	1.97	0.716	0.115	2.68	0.709	921	0.26	3.59	13.57	2.4	0.0661	13.57	0.804	0.0578	1.89	1.22	2.95	0.492	0.283	1.3	2.62
3	NK XCL1+	FCER1G	ENSG00000158869	0	0	1.95	0.778	0.055	2.41	0.461	922	0.0952	3.9	10.17	0.135	0.0331	10.17	0.218	0.109	6.58	0.103	1.91	0.202	0.109	0.388	2.38
3	NK XCL1+	CCL3	ENSG00000276085	0	0	1.81	0.718	0.216	3.79	1.98	923	0.709	2.78	43.17	6.87	0.12	43.17	9.71	0.476	37.59	8.08	14.26	4.2	1.14	0.135	3.67
3	NK XCL1+	KLRC1	ENSG00000134545	0	0	1.67	0.549	0.045	2.01	0.339	924	0.0529	3.71	6.49	0.358	0.0389	6.49	0.435	0.0316	3.04	0.421	0.882	0.453	0	0.617	2.01
3	NK XCL1+	TRDC	ENSG00000211829	0	0	1.63	0.741	0.094	2.37	0.737	925	0.138	3.04	9.7	1.15	0.0762	9.7	0.963	0.127	6.49	3.11	3.01	0.287	0	0.357	2.37
3	NK XCL1+	CD160	ENSG00000117281	0	0	1.38	0.409	0.027	1.54	0.156	926	0.0135	3.81	3.66	0.203	0.00761	3.66	0.075	0.00742	0.746	0.809	0.73	0.0863	0	0.948	1.54
3	NK XCL1+	KLRD1	ENSG00000134539	0	0	1.32	0.835	0.225	2.58	1.25	927	0.17	2.24	12.14	2.16	0.176	12.14	7.25	0.0877	14.12	2.44	3.1	1.31	0.119	-0.14	2.49
3	NK XCL1+	KLRF1	ENSG00000150045	0	0	1.31	0.571	0.077	1.85	0.533	928	0.0228	2.76	5.34	0.264	0.0125	5.34	0.997	0.0143	7.52	0.13	0.896	0.181	0	-0.296	1.85
3	NK XCL1+	CMC1	ENSG00000187118	0	0	1.28	0.639	0.217	2.46	1.18	929	0.512	2.19	10.66	4.84	0.484	10.66	1.73	0.457	6.89	0.924	3.34	2.77	0.587	0.39	2.08
3	NK XCL1+	CD7	ENSG00000173762	0	0	1.25	0.873	0.446	2.79	1.54	930	2.59	2.03	15.3	3.35	3.58	15.3	2.5	5.83	8.26	3.97	4.35	2.29	7	0.565	1.6
3	NK XCL1+	IL2RB	ENSG00000100385	0	0	1.21	0.551	0.126	1.72	0.516	931	0.46	2.6	4.6	0.821	0.183	4.6	0.485	1.14	1.81	0.563	1.07	0.59	0.579	0.691	1.55
3	NK XCL1+	KRT86	ENSG00000170442	0	0	1.18	0.315	0.004	1.2	0.0233	932	0.00475	4.3	2.33	0.0425	0	2.33	0.0123	0.00359	0.0884	0.0227	0.124	0	0	1.09	1.2
3	NK XCL1+	KLRB1	ENSG00000111796	0	0	1.13	0.906	0.387	3.33	2.2	933	10.12	1.73	27.05	4.34	2.78	27.05	3.97	4.01	18.65	35.71	5.88	6.69	9.58	-0.269	2
3	NK XCL1+	KRT81	ENSG00000205426	0	0	1.12	0.271	0.002	1.13	0.0092	934	0.00457	4.33	2.1	0.0092	0	2.1	0.0109	0	0.0281	0	0.0773	0.0587	0	1.06	1.13
3	NK XCL1+	TXK	ENSG00000074966	0	0	0.912	0.32	0.048	1.12	0.211	935	0.106	2.7	2.08	0.093	0.458	2.08	0.0909	0.0606	1.21	0.225	0.356	0.128	0.451	0.332	1.07
3	NK XCL1+	TMIGD2	ENSG00000167664	0	0	0.867	0.279	0.032	1.01	0.142	936	0.064	2.87	1.75	0.0211	0.259	1.75	0.0155	0.00251	0.745	0.781	0.22	0.15	0.104	0.433	1.01
3	NK XCL1+	NKG7	ENSG00000105374	0	0	0.856	0.982	0.512	3.69	2.84	937	1.67	1.28	39.08	18.55	0.988	39.08	47.18	0.573	72.63	11.37	19.72	10.93	0.648	-0.608	3.24
3	NK XCL1+	LAT2	ENSG00000086730	0	0	0.851	0.291	0.036	1.02	0.169	938	0.0901	2.72	1.77	0.0718	0.0253	1.77	0.161	0.234	1.3	0.0109	0.573	0.188	0.13	0.185	1.01
3	NK XCL1+	KIR2DL4		0	0	0.633	0.16	0.004	0.655	0.022	939	0	3.07	0.924	0.0188	0	0.924	0.0266	0.00292	0.15	0	0.176	0	0	0.493	0.655
3	NK XCL1+	CD52	ENSG00000169442	0	0	-1.2	0.42	0.913	1.93	3.13	940	28.9	-1.87	5.9	20.91	12.08	5.9	28.28	20.65	11.37	20.48	19.93	19.21	20.07	-1.47	-0.583
3	NK XCL1+	TRAC	ENSG00000277734	0	0	-1.64	0.204	0.767	0.825	2.46	941	11.03	-2.97	1.28	12.96	7.36	1.28	9.91	19.72	1.15	10.06	8.63	11.79	10.62	-2.21	0.061
3	NK XCL1+	CD3D	ENSG00000167286	0	0	-2.01	0.049	0.772	0.267	2.28	942	9	-4.45	0.306	10.58	6.35	0.306	10.34	11.27	1.29	8.83	7.58	9.36	10.17	-2.24	-0.561
3	NK XCL1+	CTSW	ENSG00000172543	2.05e-305	2.58e-304	0.94	0.799	0.405	2.48	1.54	943	1.51	1.55	10.93	4.85	0.719	10.93	6.94	0.251	12.89	3.95	5.01	3.8	0.254	-0.152	2.25
3	NK XCL1+	MATK	ENSG00000007264	2.03e-299	2.46e-298	0.966	0.513	0.151	1.59	0.625	944	0.373	2.05	3.91	1.28	0.143	3.91	1.57	0.0772	2.38	1.34	1.29	0.691	0.0285	0.373	1.56
3	NK XCL1+	CD63	ENSG00000135404	3.27e-299	3.82e-298	0.974	0.702	0.311	2.06	1.08	945	1.59	1.75	6.81	2.13	0.501	6.81	2.7	1.78	4.65	1.75	3.27	1.76	1.24	0.324	1.65
3	NK XCL1+	SPRY2	ENSG00000136158	5.62e-298	6.32e-297	0.577	0.147	0.006	0.604	0.0277	946	0.00552	2.86	0.83	0.0486	0.00527	0.83	0.00268	0.0124	0.0455	0.0877	0.212	0	0	0.413	0.604
3	NK XCL1+	GSTP1	ENSG00000084207	5.36e-284	5.82e-283	1.04	0.675	0.312	2.11	1.07	947	1.26	1.87	7.22	2.09	0.964	7.22	3.08	0.764	4.21	1.54	5.81	1.65	0.702	0.188	1.58
3	NK XCL1+	SH2D1B	ENSG00000198574	1.92e-281	2.01e-280	0.619	0.179	0.014	0.692	0.0735	948	0.00454	2.64	0.999	0.000877	0.00322	0.999	0.0351	0.00559	0.996	0	0.183	0	0	0.0012	0.692
3	NK XCL1+	LDB2	ENSG00000169744	3.18e-271	3.23e-270	0.47	0.105	0.001	0.477	0.00652	949	0.00335	2.74	0.611	0.00325	0.000659	0.611	0.00234	0	0.02	0.0279	0.0705	0	0.00652	0.409	0.477
3	NK XCL1+	CCL4		3.8e-270	3.74e-269	1.08	0.88	0.507	4.25	3.17	950	7.95	1.59	69.11	41.82	1.11	69.11	30.28	1.72	58.62	40.31	29.69	26.85	11.21	0.162	3.5
3	NK XCL1+	AREG	ENSG00000109321	1.35e-266	1.29e-265	1.48	0.412	0.109	2.11	0.628	951	0.797	2.91	7.23	0.5	1.94	7.23	0.222	0.235	1.66	1.14	1.16	0.852	1.55	1.03	1.91
3	NK XCL1+	BCO2	ENSG00000197580	4.36e-266	4.04e-265	0.493	0.114	0.003	0.504	0.0112	952	0.0103	2.76	0.655	0.00297	0.00105	0.655	0.0173	0.00282	0.0323	0.014	0.0644	0.0937	0.00652	0.414	0.503
3	NK XCL1+	KLRK1	ENSG00000213809	3.24e-264	2.91e-263	0.865	0.635	0.237	1.89	1.02	953	0.345	1.6	5.61	3.23	0.327	5.61	3.57	0.0966	4.58	1.74	2.26	1.85	0.316	0.169	1.8
3	NK XCL1+	SRGN	ENSG00000122862	2.51e-262	2.2e-261	0.709	0.966	0.814	3.28	2.57	954	12.18	1.08	25.66	12.89	6.81	25.66	8.54	17.71	17.28	13.66	12.56	12.52	22.1	0.143	1.23
3	NK XCL1+	CLIC3	ENSG00000169583	2.36e-250	2.01e-249	0.988	0.369	0.088	1.45	0.464	955	0.193	2.29	3.27	0.486	0.0505	3.27	0.952	0.084	3.87	0.75	0.513	0.324	0.0339	-0.132	1.42
3	NK XCL1+	B3GNT7	ENSG00000156966	1.1e-247	9.09e-247	0.514	0.113	0.004	0.534	0.0198	956	0.0016	2.75	0.705	0.00949	0	0.705	0.00358	0.0133	0.172	0.00772	0.158	0	0	0.375	0.534
3	NK XCL1+	IFITM3	ENSG00000142089	4.2e-246	3.39e-245	0.7	0.175	0.017	0.777	0.0772	957	0.0568	2.82	1.17	0.033	0.00772	1.17	0.0408	0.0254	0.458	0.0897	0.342	0.358	0.254	0.4	0.769
3	NK XCL1+	S100A4	ENSG00000196154	4.1e-243	3.23e-242	-0.948	0.674	0.885	2.29	3.24	958	31.79	-1.45	8.87	18.26	8.48	8.87	32.55	41.14	20.12	28.81	22.34	21.15	20.67	-1.45	0.041
3	NK XCL1+	AC017104.1		3.19e-233	2.45e-232	0.53	0.13	0.008	0.571	0.0407	959	0.000551	2.62	0.77	0.0438	0.00178	0.77	0.0276	0.0287	0.295	0.0345	0.161	0	0	0.312	0.571
3	NK XCL1+	IRF8	ENSG00000140968	2.32e-230	1.74e-229	0.59	0.158	0.014	0.653	0.0635	960	0.0149	2.62	0.921	0.0293	0.0225	0.921	0.0736	0.0311	0.449	0.065	0.316	0.0329	0	0.282	0.653
3	NK XCL1+	LINC00996	ENSG00000242258	1.78e-227	1.31e-226	0.46	0.108	0.004	0.478	0.0186	961	0.0153	2.59	0.614	0.019	0	0.614	0.0111	0	0.0674	0.041	0.0823	0.0265	0	0.399	0.478
3	NK XCL1+	CAPN12	ENSG00000182472	8.41e-214	6.02e-213	0.676	0.216	0.033	0.826	0.149	962	0.155	2.4	1.28	0.216	0.0503	1.28	0.115	0.0992	0.206	0.391	0.196	0.161	0.0427	0.496	0.784
3	NK XCL1+	CD3G	ENSG00000160654	1.18e-211	8.26e-211	-1.28	0.014	0.426	0.0575	1.34	963	2.8	-4.2	0.0592	3.38	2.12	0.0592	4.09	2.78	0.849	2.49	2.15	3.13	2.21	-1.57	-0.557
3	NK XCL1+	S100A6	ENSG00000197956	7.32e-210	5.01e-209	-0.808	0.591	0.859	1.85	2.66	964	15.02	-1.29	5.39	12.64	6.11	5.39	17.92	18.63	10.59	15.76	12.25	12.22	10.43	-1.12	-0.107
3	NK XCL1+	IL32	ENSG00000008517	5.72e-208	3.83e-207	-0.726	0.405	0.858	2.27	3	965	19.07	-1.12	8.72	21.62	7.51	8.72	18.38	45.06	8.79	18.01	15.64	20.71	19.68	-1.56	0.133
3	NK XCL1+	NCAM1	ENSG00000149294	1.15e-206	7.52e-206	0.49	0.132	0.01	0.535	0.0453	966	0.00247	2.46	0.707	0.0137	0.00149	0.707	0.115	0.0116	0.315	0.0602	0.226	0	0	0.261	0.535
3	NK XCL1+	HOPX	ENSG00000171476	3.83e-200	2.46e-199	0.823	0.603	0.268	1.97	1.15	967	1.67	1.48	6.16	1.76	0.244	6.16	4.52	0.0928	7.59	3.67	2.4	1.09	0.235	-0.182	1.88
3	NK XCL1+	KLRC3	ENSG00000205810	9.85e-182	6.21e-181	0.62	0.172	0.024	0.761	0.141	968	0.0061	2.3	1.14	0.187	0.00915	1.14	0.234	0	1.05	0.0294	0.214	0.136	0.0388	0.0453	0.761
3	NK XCL1+	SPRY1	ENSG00000164056	1.89e-181	1.17e-180	0.641	0.169	0.023	0.784	0.143	969	0.176	2.35	1.19	0.158	0.134	1.19	0.0311	0.0888	0.0451	0.559	0.254	0.0471	0.226	0.34	0.753
3	NK XCL1+	IFITM2	ENSG00000185201	1.12e-173	6.77e-173	0.684	0.831	0.629	2.6	1.92	970	6.33	1.09	12.46	4.74	3.29	12.46	8.27	4.68	10.6	4.24	6.48	8.99	5.99	0.149	1.14
3	NK XCL1+	NCR1		1.23e-159	7.29e-159	0.383	0.107	0.009	0.43	0.0466	971	0.00168	2.11	0.537	0.0148	0	0.537	0.0511	0.0137	0.52	0.0255	0.0765	0	0	0.0112	0.43
3	NK XCL1+	CXXC5	ENSG00000171604	1.39e-158	8.14e-158	0.448	0.123	0.013	0.512	0.0636	972	0.0203	2.21	0.668	0.0457	0.0211	0.668	0.0447	0.0192	0.431	0.186	0.121	0	0	0.154	0.512
3	NK XCL1+	FGR	ENSG00000000938	1.58e-147	9.02e-147	0.544	0.209	0.044	0.765	0.221	973	0.0211	1.85	1.15	0.149	0.0258	1.15	0.714	0.0257	1.73	0.0455	0.377	0.0371	0	-0.238	0.765
3	NK XCL1+	MCTP2	ENSG00000140563	3.25e-146	1.83e-145	0.508	0.154	0.024	0.623	0.115	974	0.0401	2.12	0.864	0.13	0.0299	0.864	0.23	0.0204	0.577	0.138	0.156	0.0584	0	0.167	0.623
3	NK XCL1+	CCL5		3.97e-145	2.19e-144	0.62	0.882	0.703	3.86	3.24	975	13.41	0.919	46.42	43.52	3.54	46.42	43.12	1.21	43.79	22.9	25.05	28.81	2.22	0.057	3.07
3	NK XCL1+	IL7R	ENSG00000168685	2.14e-144	1.16e-143	-1.13	0.066	0.399	0.399	1.53	976	6.06	-2.65	0.49	1.82	5.07	0.49	1.86	2.27	0.193	6.46	1.13	3.81	3.3	-1.61	0.222
3	NK XCL1+	MAPK1	ENSG00000100030	6.28e-137	3.35e-136	0.682	0.278	0.083	1.04	0.354	977	0.253	1.87	1.82	0.495	0.148	1.82	0.689	0.19	1.29	0.47	0.598	0.3	0.089	0.205	0.951
3	NK XCL1+	CD3E	ENSG00000198851	3.19e-136	1.67e-135	-0.704	0.288	0.633	1.1	1.8	978	5.15	-1.3	2	6.23	4.24	2	5.5	5.39	1.12	5.2	4.19	5.92	4.74	-0.88	0.345
3	NK XCL1+	TRBC2		3.07e-135	1.59e-134	-0.889	0.352	0.642	1.21	2.1	979	7.06	-1.56	2.35	8.77	5.46	2.35	7.69	9.72	3.01	5.66	5.75	6.93	7.95	-1.16	-0.179
3	NK XCL1+	LTB		3.13e-134	1.59e-133	-1.15	0.234	0.548	1.06	2.21	980	10.35	-2.05	1.88	3.88	10.42	1.88	1.67	22.15	0.888	16.27	3.14	7.24	6.77	-2.08	0.424
3	NK XCL1+	CD38	ENSG00000004468	1.35e-128	6.74e-128	0.473	0.144	0.024	0.58	0.106	981	0.0278	2.06	0.786	0.134	0.0149	0.786	0.0679	0.0177	0.581	0.0843	0.588	0.205	0.115	0.117	0.565
3	NK XCL1+	RPS2	ENSG00000140988	2.02e-128	9.95e-128	-0.306	0.992	0.997	3.64	3.95	982	53.65	-0.451	37.24	46.51	69.46	37.24	46.42	45.53	32.18	52.3	41.27	46.56	58.03	-0.611	0.142
3	NK XCL1+	RPL39	ENSG00000198918	2.14e-128	1.04e-127	-0.311	0.997	0.996	3.84	4.15	983	64.5	-0.456	45.57	55.43	97	45.57	58.44	52.46	36.19	57.15	43.43	57.67	67.17	-0.744	0.225
3	NK XCL1+	KLRC2	ENSG00000205809	5.72e-127	2.73e-126	0.483	0.118	0.016	0.597	0.114	984	0.0159	2.05	0.817	0.126	0.00512	0.817	0.393	0.00924	0.556	0.0123	0.122	0.222	0.0637	0.155	0.592
3	NK XCL1+	RPL28	ENSG00000108107	8.3e-122	3.9e-121	-0.266	0.997	0.997	3.89	4.15	985	67.85	-0.39	47.72	63.97	71.31	47.72	51.51	61.36	35.82	64.5	53.82	64.63	66.49	-0.395	0.28
3	NK XCL1+	RPL36	ENSG00000130255	3.54e-121	1.64e-120	-0.335	0.976	0.989	3.32	3.65	986	38.85	-0.499	26.58	33.47	56.34	26.58	33.61	36.98	21.58	32.92	26.63	36.15	40.64	-0.732	0.2
3	NK XCL1+	RPL13A	ENSG00000142541	4.74e-121	2.16e-120	-0.25	0.999	0.999	4.21	4.46	987	87.23	-0.365	66.15	83.1	115.98	66.15	82.01	73.37	52.73	80.94	54.87	79.88	86.36	-0.555	0.223
3	NK XCL1+	RPS12	ENSG00000112306	1.45e-116	6.52e-116	-0.299	0.997	0.997	4.1	4.4	988	81.93	-0.437	59.16	70.52	126.74	59.16	77.41	59.22	45.25	81.27	57.26	75.63	76.32	-0.753	0.263
3	NK XCL1+	SH3BGRL3	ENSG00000142669	9.04e-116	4.01e-115	-0.512	0.759	0.895	2.28	2.79	989	17.32	-0.796	8.76	16.51	6.29	8.76	19.17	14.99	16.69	13.54	17.12	13.51	13.3	-0.726	0.292
3	NK XCL1+	ZBTB16	ENSG00000109906	3.34e-113	1.45e-112	0.53	0.162	0.035	0.699	0.168	990	0.0857	1.97	1.01	0.0607	0.0779	1.01	0.0431	0.0344	0.898	1.39	0.214	0.107	0.0291	-0.171	0.67
3	NK XCL1+	CTSD	ENSG00000117984	3.35e-113	1.45e-112	0.619	0.508	0.267	1.55	0.934	991	1.34	1.22	3.73	1.83	0.448	3.73	1.63	1.25	3.8	1.66	1.94	1.35	0.8	-0.016	1.18
3	NK XCL1+	RPS25		1.22e-111	5.17e-111	-0.27	0.997	0.997	3.62	3.89	992	50.42	-0.398	36.19	45.71	66.69	36.19	42.99	39.25	29.17	43.57	31.79	45.34	45.9	-0.599	0.209
3	NK XCL1+	CEBPD	ENSG00000221869	1.64e-111	6.87e-111	0.751	0.187	0.046	1.04	0.288	993	0.354	2.15	1.82	0.328	0.011	1.82	0.135	0.085	0.566	1.95	0.231	0.302	0	-0.045	1.04
3	NK XCL1+	SIT1	ENSG00000137078	1.48e-107	6.15e-107	-0.843	0.008	0.255	0.0314	0.874	994	1.6	-3.51	0.0318	1.76	0.732	0.0318	1.21	2.13	0.0978	1.38	1.6	1.2	1.11	-1.11	-0.062
3	NK XCL1+	CLDND1	ENSG00000080822	4.76e-107	1.95e-106	0.66	0.358	0.153	1.26	0.599	995	0.717	1.51	2.52	1.24	0.508	2.52	0.408	1.05	0.589	0.808	0.934	1.48	0.847	0.35	0.917
3	NK XCL1+	AC243829.4		1.46e-105	5.9e-105	0.45	0.11	0.017	0.539	0.0892	996	0.00847	2.07	0.714	0.22	0.00155	0.714	0.0902	0.0163	0.201	0.12	0.226	0.0638	0	0.335	0.539
3	NK XCL1+	TMSB10	ENSG00000034510	8.81e-104	3.51e-103	-0.338	0.984	0.994	3.62	3.96	997	55.54	-0.496	36.41	45.57	43.39	36.41	60.81	60.44	53.98	37.02	54.53	57.26	70.52	-0.648	-0.016
3	NK XCL1+	GNLY	ENSG00000115523	4.61e-103	1.82e-102	0.809	0.514	0.262	3.39	2.58	998	1.56	1.22	28.7	5.35	0.679	28.7	47.67	2.53	73.89	2.36	10.11	4.65	0.192	-0.925	3.21
3	NK XCL1+	TNFRSF18	ENSG00000186891	5.46e-103	2.12e-102	0.478	0.278	0.096	1.08	0.601	999	0.463	1.14	1.94	0.103	0.0751	1.94	0.351	6.44	1.42	0.276	0.949	0.228	2.79	-0.929	1.01
3	NK XCL1+	RPL38	ENSG00000172809	2.41e-102	9.25e-102	-0.291	0.977	0.987	3.22	3.51	1000	34.02	-0.433	24	30.75	44.51	24	31.2	25.6	21.78	30.22	22.5	32.48	27.88	-0.599	0.093
3	NK XCL1+	APOBEC3G	ENSG00000239713	7.91e-100	3e-99	0.573	0.613	0.379	1.91	1.33	1001	1.87	1.01	5.73	4.85	0.443	5.73	3.66	1.38	3.74	2.63	4.1	3.64	1.07	0.139	1.54
3	NK XCL1+	LIME1	ENSG00000203896	1.09e-99	4.08e-99	-0.718	0.154	0.438	0.637	1.35	1002	2.9	-1.59	0.89	3.47	2.41	0.89	3.33	2.54	1.74	2.28	2.9	2.73	1.82	-0.86	-0.372
3	NK XCL1+	CD247	ENSG00000198821	1.65e-98	6.1e-98	0.548	0.58	0.357	1.79	1.24	1003	1.44	0.991	4.97	1.96	1.38	4.97	3.3	2.05	10.42	2.36	2.43	1.42	1.67	-0.648	0.92
3	NK XCL1+	ABCB1	ENSG00000085563	2.62e-98	9.6e-98	0.4	0.124	0.023	0.509	0.109	1004	0.084	1.83	0.664	0.128	0.0376	0.664	0.0808	0	0.27	0.515	0.18	0.147	0	0.0938	0.509
3	NK XCL1+	HCST	ENSG00000126264	7.46e-97	2.7e-96	0.376	0.915	0.814	2.86	2.48	1005	9.03	0.58	16.43	14.82	4.48	16.43	15.04	7.58	16.27	11.29	10.28	11.68	6.29	0.009	1.16
3	NK XCL1+	RPL34	ENSG00000109475	3.07e-96	1.1e-95	-0.287	0.997	0.997	3.95	4.24	1006	70.45	-0.42	50.83	53.98	114.35	50.83	61.43	62.62	43.93	63.01	39.37	56.57	69.67	-0.8	0.25
3	NK XCL1+	RPL11	ENSG00000142676	2.7e-94	9.55e-94	-0.276	0.994	0.997	3.62	3.9	1007	50.32	-0.407	36.45	40.02	75.55	36.45	43.84	47.57	30.94	43.88	31.27	42.64	54.15	-0.715	0.159
3	NK XCL1+	PRF1	ENSG00000180644	1e-92	3.5e-92	0.335	0.497	0.247	1.6	1.27	1008	0.492	0.614	3.98	1.53	0.219	3.98	6.55	0.558	17.03	2.23	2.67	1.13	0.0597	-1.29	1.55
3	NK XCL1+	RPS16	ENSG00000105193	2.79e-91	9.66e-91	-0.257	0.989	0.992	3.35	3.6	1009	37.74	-0.381	27.36	33.23	47.96	27.36	31.14	32.62	23.17	35.42	29.33	32.45	37.78	-0.546	0.16
3	NK XCL1+	LDHB	ENSG00000111716	8.59e-89	2.94e-88	-0.638	0.271	0.524	0.928	1.57	1010	4.12	-1.26	1.53	2.93	6.64	1.53	2.42	4.3	1.74	2.59	4.37	3.3	3.62	-1.1	-0.0806
3	NK XCL1+	RPS8	ENSG00000142937	3.83e-88	1.3e-87	-0.323	0.979	0.988	3.34	3.66	1011	38.57	-0.479	27.25	30.63	65.02	27.25	29.85	36.49	22.76	37.21	29.05	33.33	51.83	-0.849	0.173
3	NK XCL1+	CCL3L1	ENSG00000276085	7.72e-87	2.59e-86	0.933	0.282	0.111	1.79	0.862	1012	0.205	1.8	5.02	2.92	0.0452	5.02	1.29	0.174	3.96	2	2.3	1.75	0.0956	0.193	1.75
3	NK XCL1+	MAP3K8	ENSG00000107968	3.53e-83	1.17e-82	0.488	0.201	0.065	0.775	0.287	1013	0.245	1.56	1.17	0.437	0.09	1.17	0.256	0.185	0.734	0.71	0.668	0.379	0.201	0.225	0.689
3	NK XCL1+	LY6E		1.04e-82	3.42e-82	0.518	0.648	0.466	1.98	1.46	1014	3.25	0.894	6.22	3.32	1.58	6.22	3.59	3.29	4.69	2.91	4.59	14.39	2.94	-0.757	1.03
3	NK XCL1+	CORO1B	ENSG00000172725	1.33e-81	4.31e-81	-0.78	0.052	0.272	0.233	1.01	1015	2.37	-2.35	0.262	1.28	1.11	0.262	0.751	5.17	0.487	0.959	1.54	1.34	4.61	-1.59	-0.164
3	NK XCL1+	CHST12	ENSG00000136213	3.96e-80	1.27e-79	0.528	0.372	0.18	1.23	0.704	1016	0.658	1.17	2.43	1.21	0.269	2.43	1.73	0.451	2.94	1.12	0.826	2.14	0.238	-0.138	1.02
3	NK XCL1+	CST7	ENSG00000077984	7.27e-79	2.31e-78	0.319	0.773	0.515	2.23	1.91	1017	2.29	0.518	8.26	8.6	0.622	8.26	10.36	1.8	18.34	5.42	5.51	6.13	1.48	-0.736	1.74
3	NK XCL1+	RPL36A	ENSG00000241343	3.75e-78	1.18e-77	-0.285	0.957	0.975	3.15	3.43	1018	33.36	-0.425	22.27	25.58	42.9	22.27	27.96	22.71	16.05	30.98	24.89	29.69	33.16	-0.635	0.311
3	NK XCL1+	CD27	ENSG00000139193	1.35e-77	4.2e-77	-0.767	0.071	0.289	0.305	1.07	1019	1.46	-2.14	0.357	3.22	1.63	0.357	0.172	4.28	0.057	1.31	1.33	2.51	3.14	-1.36	0.25
3	NK XCL1+	PTGDR	ENSG00000168229	6.54e-76	2.02e-75	0.475	0.214	0.076	0.813	0.337	1020	0.21	1.43	1.25	0.592	0.0366	1.25	0.598	0.0635	1.31	0.47	0.448	0.45	0.0427	-0.0248	0.777
3	NK XCL1+	ID2	ENSG00000115738	5.31e-74	1.62e-73	0.478	0.729	0.54	2.37	1.9	1021	5.55	0.773	9.73	5.95	2.11	9.73	7.98	2.55	10.37	8.84	5.6	5.12	6.01	-0.058	1.24
3	NK XCL1+	STARD3NL	ENSG00000010270	3.78e-72	1.14e-71	0.438	0.179	0.058	0.684	0.246	1022	0.166	1.51	0.982	0.265	0.094	0.982	0.421	0.168	1.02	0.227	0.603	0.312	0.244	-0.0179	0.594
3	NK XCL1+	AOAH	ENSG00000136250	6.02e-72	1.8e-71	0.445	0.196	0.067	0.758	0.313	1023	0.116	1.4	1.13	0.555	0.0513	1.13	0.73	0.027	1.3	0.271	0.436	0.315	0.0303	-0.0754	0.732
3	NK XCL1+	ERGIC1	ENSG00000113719	1.37e-71	4.07e-71	0.369	0.123	0.031	0.498	0.129	1024	0.114	1.65	0.645	0.117	0.0985	0.645	0.108	0.18	0.345	0.247	0.147	0.0336	0.127	0.201	0.465
3	NK XCL1+	GZMA	ENSG00000145649	5.57e-71	1.64e-70	0.343	0.844	0.623	2.71	2.37	1025	7.94	0.534	14.09	15.79	1.01	14.09	11.62	1.2	17.65	9.62	15.04	11.28	2.51	-0.212	2.02
3	NK XCL1+	FASLG	ENSG00000117560	1.04e-70	3.03e-70	0.46	0.201	0.071	0.79	0.33	1026	0.215	1.41	1.2	0.61	0.0338	1.2	0.588	0.0341	1.06	0.443	0.609	0.459	0.0852	0.0694	0.757
3	NK XCL1+	RPS20	ENSG00000008988	6.93e-70	2e-69	-0.262	0.962	0.977	3.06	3.32	1027	27.9	-0.394	20.31	25.87	35.38	20.31	23.17	21.78	17.43	27.73	24	26.83	25.82	-0.535	0.145
3	NK XCL1+	CD8B	ENSG00000172116	9.25e-70	2.65e-69	-0.866	0.01	0.184	0.0523	0.918	1028	0.442	-3.38	0.0536	3.38	0.496	0.0536	3.52	0.0657	0.114	0.639	1.26	2.14	1.01	-1.46	-0.0113
3	NK XCL1+	BST2	ENSG00000130303	3.19e-69	9.04e-69	0.514	0.422	0.242	1.35	0.832	1029	1.09	1.07	2.84	1.26	0.737	2.84	1.51	1.51	2.31	1.3	1.41	5.04	1.07	-0.453	0.794
3	NK XCL1+	APMAP	ENSG00000101474	6.07e-69	1.71e-68	0.521	0.337	0.167	1.19	0.666	1030	0.417	1.18	2.27	1.24	0.274	2.27	1.48	0.434	3.39	0.622	1.19	0.947	0.59	-0.294	0.943
3	NK XCL1+	CLEC2D	ENSG00000069493	4.73e-68	1.32e-67	-0.622	0.105	0.319	0.447	1.07	1031	1.86	-1.6	0.563	1.99	1.59	0.563	2.7	2.13	1.5	1.35	1.44	2.33	2.21	-0.861	-0.407
3	NK XCL1+	MT-CO3	ENSG00000198938	8.18e-67	2.26e-66	0.261	0.979	0.966	3.64	3.38	1032	27.13	0.387	37.13	27.76	27.96	37.13	32.25	26.94	31.01	29.51	30.69	24.84	31.72	0.137	0.389
3	NK XCL1+	RGS10	ENSG00000148908	8.57e-67	2.35e-66	-0.568	0.118	0.334	0.479	1.05	1033	2.13	-1.45	0.614	1.88	2.16	0.614	0.987	2.39	0.536	1.69	1.96	1.71	3.05	-0.92	0.0493
3	NK XCL1+	RPL12	ENSG00000197958	2.06e-66	5.59e-66	-0.263	0.976	0.986	3.3	3.56	1034	36.23	-0.391	26.09	27.39	52.79	26.09	27.33	36.86	22.9	33.85	24.79	33.64	40.22	-0.686	0.125
3	NK XCL1+	CD2	ENSG00000116824	2.55e-66	6.88e-66	-0.437	0.496	0.731	1.76	2.2	1035	9.65	-0.721	4.84	9.65	3.86	4.84	7.43	8.15	5.01	8.17	6.5	10.4	9.21	-0.669	0.184
3	NK XCL1+	ZFP36	ENSG00000128016	1.26e-64	3.38e-64	0.539	0.768	0.636	2.97	2.43	1036	14.86	0.828	18.47	9.41	7.62	18.47	4.54	9.55	7.32	18.51	7.31	9.43	7.59	-0.002	1.26
3	NK XCL1+	BEX4	ENSG00000102409	5.22e-64	1.38e-63	0.402	0.161	0.053	0.612	0.211	1037	0.231	1.5	0.845	0.184	0.387	0.845	0.116	0.154	0.403	0.252	0.229	0.145	0.151	0.274	0.502
3	NK XCL1+	PIK3R1	ENSG00000145675	8.42e-64	2.21e-63	0.574	0.318	0.161	1.21	0.633	1038	0.835	1.31	2.34	1.24	0.622	2.34	0.6	0.865	0.752	0.908	0.772	1.04	0.9	0.4	0.737
3	NK XCL1+	CLEC2B	ENSG00000110852	2.15e-63	5.6e-63	0.455	0.566	0.386	1.77	1.31	1039	2.38	0.814	4.85	3.87	1.49	4.85	2.58	1.41	3.62	2.85	3.41	3.54	2.4	0.184	0.886
3	NK XCL1+	HAVCR2	ENSG00000135077	2.57e-63	6.63e-63	0.442	0.15	0.047	0.68	0.238	1040	0.139	1.54	0.974	0.139	0.0387	0.974	0.234	0.314	1.91	0.147	0.363	0.0417	0.0397	-0.389	0.642
3	NK XCL1+	CD8A	ENSG00000153563	1.63e-62	4.16e-62	-0.845	0.061	0.242	0.31	1.15	1041	0.506	-2.29	0.363	5.12	0.429	0.363	4.53	0.121	0.568	2.06	1.86	3.02	0.722	-1.5	0.195
3	NK XCL1+	ANXA1	ENSG00000135046	1.76e-61	4.46e-61	-0.579	0.38	0.583	1.4	1.98	1042	9.19	-1	3.06	6.37	2.79	3.06	6.65	1.24	5.63	6.33	5.03	11.5	4.02	-1.12	0.594
3	NK XCL1+	RHOC	ENSG00000155366	1.22e-60	3.09e-60	0.462	0.391	0.221	1.27	0.81	1043	1.26	0.984	2.57	1.24	0.303	2.57	1.03	1.71	2.87	1.39	1.68	1.28	0.972	-0.081	1.01
3	NK XCL1+	ARPC5L	ENSG00000136950	7.7e-60	1.93e-59	0.444	0.486	0.309	1.49	1.04	1044	1.38	0.861	3.42	2.36	0.696	3.42	2.31	1.43	3.44	1.78	3.52	1.47	1.43	-0.022	0.958
3	NK XCL1+	ITM2C	ENSG00000135916	1.34e-59	3.32e-59	0.592	0.341	0.181	1.44	0.844	1045	0.657	1.21	3.2	3.29	0.23	3.2	0.501	0.561	0.284	2.12	2.54	1.33	0.308	-0.02	1.23
3	NK XCL1+	RPS13	ENSG00000110700	5.99e-58	1.47e-57	-0.266	0.963	0.979	3.13	3.39	1046	28.28	-0.398	21.78	23.22	49.91	21.78	23.83	26.03	19.88	28.43	20.5	26.36	31.95	-0.804	0.087
3	NK XCL1+	EMP3	ENSG00000142227	1.01e-57	2.46e-57	-0.451	0.388	0.596	1.32	1.77	1047	5.02	-0.808	2.73	4.45	2.93	2.73	7.29	5.42	6.5	3.19	5.65	4.51	2.55	-0.799	0.05
3	NK XCL1+	ALOX5AP	ENSG00000132965	1.3e-57	3.14e-57	0.462	0.537	0.371	1.76	1.29	1048	2.98	0.832	4.79	2.97	0.94	4.79	2.26	1.76	3.64	4.06	3.22	5.01	3.73	-0.037	1.09
3	NK XCL1+	SPOCK2	ENSG00000107742	1.67e-57	4.02e-57	-0.533	0.11	0.308	0.499	1.03	1049	2.06	-1.35	0.648	1.54	1.22	0.648	1.28	3.49	1.13	3.37	1.41	1.59	2.08	-1	-0.258
3	NK XCL1+	CD40LG	ENSG00000102245	3.64e-55	8.68e-55	-0.581	0.006	0.147	0.0276	0.608	1050	1.91	-2.87	0.028	0.229	0.694	0.028	0.376	0.198	0.0328	1.46	0.313	1.2	1.57	-1.04	-0.00458
3	NK XCL1+	CCL4L2		8.27e-55	1.96e-54	0.714	0.385	0.218	2.48	1.77	1051	0.636	1.16	10.93	9.86	0.247	10.93	6.78	0.384	14.78	5.86	5.8	3.31	2.77	-0.28	2.26
3	NK XCL1+	VIM	ENSG00000026025	8.61e-55	2.02e-54	-0.403	0.666	0.793	2.13	2.53	1052	15.26	-0.638	7.38	12.32	6.64	7.38	7.96	11.82	5.01	12.21	20.39	12.86	8.1	-0.937	0.333
3	NK XCL1+	EOMES	ENSG00000163508	2.59e-54	6.03e-54	0.38	0.169	0.062	0.679	0.3	1053	0.127	1.25	0.973	0.768	0.0451	0.973	0.382	0.0182	0.566	0.423	0.608	0.309	0	0.11	0.679
3	NK XCL1+	TOB1	ENSG00000141232	3.55e-54	8.22e-54	-0.572	0.025	0.176	0.123	0.695	1054	1.29	-2.26	0.131	0.88	0.908	0.131	1.06	0.983	0.48	1.17	0.716	0.989	0.475	-0.706	-0.266
3	NK XCL1+	CD300A	ENSG00000167851	4.23e-53	9.72e-53	0.415	0.194	0.08	0.763	0.348	1055	0.313	1.27	1.14	0.318	0.112	1.14	0.837	0.0344	1.72	0.415	0.442	0.132	0.0541	-0.238	0.729
3	NK XCL1+	SKAP2	ENSG00000005020	1.16e-52	2.65e-52	0.354	0.136	0.045	0.552	0.198	1056	0.142	1.39	0.736	0.196	0.0562	0.736	0.332	0.476	0.516	0.235	0.262	0.12	0.12	0.135	0.497
3	NK XCL1+	GPR183	ENSG00000169508	2.3e-51	5.21e-51	-0.589	0.092	0.266	0.475	1.06	1057	2.76	-1.5	0.607	1.69	2.67	0.607	0.153	2.5	0.18	1.32	1.01	1.65	1.97	-0.849	0.332
3	NK XCL1+	SEPTIN7	ENSG00000122545	3.02e-51	6.8e-51	0.371	0.621	0.48	1.8	1.43	1058	2.52	0.653	5.06	3.67	2.01	5.06	4.03	2.29	5.51	3.43	5	2.96	2.68	-0.072	0.701
3	NK XCL1+	FOS	ENSG00000170345	3.15e-51	7.03e-51	0.467	0.723	0.572	2.97	2.5	1059	18.75	0.716	18.45	9.85	9.69	18.45	2.44	5.4	3.31	18.69	8.95	16.67	6.88	-0.015	1.73
3	NK XCL1+	NR4A2	ENSG00000153234	5.36e-51	1.19e-50	0.634	0.437	0.286	1.83	1.2	1060	2.53	1.15	5.25	2.96	1.78	5.25	1.42	1.51	1.68	3.12	2.49	2.03	3.78	0.269	0.948
3	NK XCL1+	HMGN3	ENSG00000118418	3.1e-50	6.83e-50	0.424	0.349	0.203	1.14	0.711	1061	0.801	0.961	2.11	0.959	0.756	2.11	1.5	0.882	2.11	1.09	1.73	0.791	0.939	0	0.572
3	NK XCL1+	VPS37B	ENSG00000139722	4.51e-50	9.86e-50	0.423	0.202	0.087	0.788	0.365	1062	0.422	1.27	1.2	0.48	0.265	1.2	0.289	0.52	0.644	0.741	0.536	0.679	0.16	0.233	0.639
3	NK XCL1+	EVL	ENSG00000196405	5.74e-50	1.25e-49	0.375	0.683	0.57	2.03	1.65	1063	3.93	0.632	6.61	4.98	2.91	6.61	4.17	3.69	6.06	4.46	3.95	5.51	3.11	0.075	0.665
3	NK XCL1+	DHRS3	ENSG00000162496	1.16e-49	2.5e-49	0.359	0.145	0.052	0.579	0.22	1064	0.285	1.35	0.784	0.277	0.172	0.784	0.0767	0.06	0.546	0.27	0.377	0.205	0.0912	0.143	0.521
3	NK XCL1+	BCL11B	ENSG00000127152	3.49e-49	7.48e-49	-0.523	0.056	0.212	0.245	0.767	1065	1.27	-1.73	0.277	1.25	1.29	0.277	0.77	1.15	0.744	1.21	0.643	1.37	1.01	-0.619	-0.251
3	NK XCL1+	CD69	ENSG00000110848	4.99e-49	1.06e-48	0.385	0.839	0.717	3.09	2.71	1066	18.55	0.586	21.02	15.31	12.79	21.02	5.18	7.64	7.2	23.83	11.95	17.92	8.16	-0.12	1.27
3	NK XCL1+	SLC16A3	ENSG00000141526	3.33e-48	7.04e-48	0.348	0.129	0.044	0.532	0.184	1067	0.232	1.41	0.702	0.165	0.105	0.702	0.155	0.221	0.424	0.25	0.322	0.125	0.145	0.179	0.432
3	NK XCL1+	RPL4	ENSG00000174444	7.29e-48	1.53e-47	-0.286	0.791	0.879	2.35	2.64	1068	13.37	-0.447	9.5	10.61	20.35	9.5	11.01	12.67	8.92	13.15	10.32	9.22	16.98	-0.71	0.056
3	NK XCL1+	LYAR	ENSG00000145220	2.65e-46	5.53e-46	-0.547	0.1	0.262	0.457	1	1069	1.25	-1.43	0.579	2.45	0.713	0.579	3.29	0.286	2.3	2.25	1.36	2.01	0.38	-1	0.206
3	NK XCL1+	AGTRAP	ENSG00000177674	1.53e-45	3.18e-45	0.419	0.231	0.113	0.863	0.444	1070	0.445	1.16	1.37	0.628	0.188	1.37	0.831	0.658	1.02	0.425	0.955	0.533	0.299	0.16	0.69
3	NK XCL1+	CD5	ENSG00000110448	2.1e-45	4.32e-45	-0.441	0.003	0.117	0.00779	0.448	1071	0.687	-2.63	0.00782	0.585	0.43	0.00782	0.595	0.776	0.0132	0.408	0.689	0.471	1	-0.687	-0.00533
3	NK XCL1+	UQCRB	ENSG00000156467	3.77e-45	7.7e-45	-0.288	0.69	0.811	1.99	2.28	1072	8.39	-0.465	6.33	8.5	10	6.33	9.01	10.58	7.33	8.23	7.73	8.13	8.57	-0.457	-0.128
3	NK XCL1+	DUSP2	ENSG00000158050	7.63e-45	1.55e-44	0.512	0.38	0.228	1.74	1.23	1073	2.44	0.933	4.69	3.6	0.873	4.69	0.927	2	1.62	6.04	2.22	2	1.99	-0.213	1.11
3	NK XCL1+	GRAP2	ENSG00000100351	2.83e-44	5.72e-44	-0.456	0.014	0.136	0.0689	0.525	1074	0.598	-2.21	0.0713	0.891	0.406	0.0713	1.01	0.383	0.651	0.907	0.752	0.729	0.317	-0.628	-0.207
3	NK XCL1+	ICOS	ENSG00000163600	3.58e-44	7.18e-44	-0.5	0.011	0.129	0.0472	0.548	1075	0.908	-2.48	0.0483	0.509	0.761	0.0483	0.278	2.29	0.07	0.33	0.521	0.544	0.999	-1.14	-0.0205
3	NK XCL1+	NCR3	ENSG00000188211	8.68e-44	1.73e-43	0.327	0.182	0.078	0.694	0.368	1076	0.136	1.02	1	0.206	0.0809	1	0.677	0.489	1.78	2.3	0.722	0.138	0.165	-0.5	0.617
3	NK XCL1+	RPLP0	ENSG00000089157	2.43e-43	4.82e-43	-0.283	0.786	0.874	2.36	2.64	1077	14.78	-0.441	9.6	11.13	17.3	9.6	10.35	10.68	7.44	17.01	15.22	11	15.88	-0.546	0.228
3	NK XCL1+	BIRC3	ENSG00000023445	2.97e-42	5.84e-42	-0.553	0.167	0.335	0.76	1.31	1078	3.43	-1.19	1.14	1.85	3.34	1.14	1.03	5.91	1	2.58	1.66	3.29	4.37	-1.17	0.064
3	NK XCL1+	SAMD3	ENSG00000164483	3.59e-42	7.02e-42	0.381	0.358	0.214	1.17	0.791	1079	0.852	0.834	2.23	1.77	0.335	2.23	1.88	0.389	2.31	1.11	1.58	1.25	0.26	-0.026	0.941
3	NK XCL1+	FGFBP2	ENSG00000137441	5.06e-42	9.84e-42	-0.994	0.026	0.147	0.16	1.15	1080	0.0367	-3.06	0.173	0.181	0.0551	0.173	9.99	0.0397	15.96	0.0687	0.967	0.309	0.0233	-2.67	0.136
3	NK XCL1+	EIF3G	ENSG00000130811	1.56e-41	3.01e-41	0.395	0.529	0.403	1.6	1.2	1081	2.23	0.734	3.95	2.56	2.31	3.95	1.94	2.38	2.82	2.38	1.65	2.24	2.14	0.259	0.623
3	NK XCL1+	KLRG1	ENSG00000139187	2.15e-41	4.14e-41	-0.511	0.073	0.216	0.362	0.873	1082	0.806	-1.48	0.436	2.23	0.385	0.436	3.06	0.166	0.855	2.83	1.3	1.32	0.526	-1.04	0.208
3	NK XCL1+	LAPTM5	ENSG00000162511	1.71e-40	3.27e-40	-0.331	0.529	0.688	1.59	1.92	1083	6.6	-0.566	3.92	6.01	4.55	3.92	5.26	5.88	4.92	7.65	5.03	5.95	5.69	-0.565	-0.12
3	NK XCL1+	CRTAM	ENSG00000109943	7.55e-40	1.43e-39	0.367	0.153	0.062	0.707	0.34	1084	0.0678	1.16	1.03	1.19	0.0963	1.03	0.278	0.0155	0.155	0.362	0.437	0.371	0.317	-0.0767	0.691
3	NK XCL1+	UBB	ENSG00000170315	1.05e-39	1.98e-39	0.251	0.85	0.77	2.47	2.22	1085	7.54	0.396	10.87	9.46	5.12	10.87	8.42	7.17	11.86	8.95	12.76	8.87	6.8	-0.148	0.663
3	NK XCL1+	GABARAPL1	ENSG00000139112	2.24e-39	4.21e-39	0.384	0.216	0.106	0.834	0.45	1086	0.378	1.07	1.3	0.823	0.237	1.3	0.65	0.737	0.731	0.719	0.509	0.771	0.253	0.233	0.621
3	NK XCL1+	CD6	ENSG00000013725	1.16e-38	2.16e-38	-0.436	0.019	0.13	0.0863	0.522	1087	0.975	-2.05	0.0901	0.674	0.518	0.0901	0.509	0.382	0.314	1.09	0.527	0.589	0.609	-0.652	-0.187
3	NK XCL1+	ARID5B	ENSG00000150347	3.84e-38	7.12e-38	-0.438	0.058	0.189	0.298	0.736	1088	1.23	-1.41	0.347	0.759	1.13	0.347	0.558	3.06	0.735	0.303	0.948	0.814	2.6	-1.1	0.0333
3	NK XCL1+	FAM3C	ENSG00000196937	2.94e-37	5.42e-37	0.306	0.133	0.053	0.528	0.223	1089	0.156	1.19	0.696	0.252	0.123	0.696	0.29	0.208	0.725	0.415	0.329	0.293	0.449	-0.0169	0.413
3	NK XCL1+	FAM49B		3.24e-37	5.93e-37	0.368	0.427	0.293	1.34	0.969	1090	1.24	0.745	2.81	1.77	0.871	2.81	2.11	1.49	3.64	1.67	2.4	1.36	0.985	-0.198	0.71
3	NK XCL1+	THEMIS		4.32e-37	7.86e-37	-0.4	0.004	0.101	0.0161	0.416	1091	0.521	-2.4	0.0162	0.805	0.258	0.0162	0.842	0.0823	0.0241	0.544	0.238	0.606	0.289	-0.595	-0.0077
3	NK XCL1+	GLIPR2	ENSG00000122694	1.04e-36	1.88e-36	0.381	0.364	0.235	1.21	0.833	1092	1.35	0.817	2.37	1.65	0.333	2.37	1.47	0.78	1.97	1.22	2.23	1.27	0.608	0.043	0.926
3	NK XCL1+	HSH2D	ENSG00000196684	2.42e-36	4.36e-36	0.304	0.11	0.04	0.478	0.174	1093	0.12	1.29	0.613	0.157	0.0857	0.613	0.151	0.222	0.81	0.11	0.289	0.661	0.138	-0.116	0.396
3	NK XCL1+	CCR7	ENSG00000126353	8.51e-36	1.52e-35	-0.478	0.021	0.128	0.12	0.598	1094	0.865	-2.01	0.127	0.315	2.97	0.127	0.0291	0.355	0.0153	0.457	0.351	0.364	1.44	-1.26	0.105
3	NK XCL1+	MT1E	ENSG00000169715	1.37e-35	2.44e-35	-0.39	0.011	0.109	0.0502	0.44	1095	0.39	-2.11	0.0515	0.761	0.141	0.0515	0.746	1.03	0.266	0.399	1.03	0.633	1.7	-0.942	-0.0814
3	NK XCL1+	PDCD4	ENSG00000150593	1.75e-35	3.1e-35	0.373	0.343	0.217	1.15	0.774	1096	1.26	0.827	2.15	1.56	0.811	2.15	0.787	0.852	0.756	1.67	0.994	1.46	0.843	0.165	0.584
3	NK XCL1+	ARHGAP9	ENSG00000123329	2.64e-35	4.65e-35	0.358	0.269	0.153	0.934	0.576	1097	0.725	0.905	1.54	0.987	0.451	1.54	0.633	0.784	1.07	0.716	1.04	1.02	0.509	0.208	0.562
3	NK XCL1+	PPP2R5C	ENSG00000078304	3.92e-35	6.87e-35	-0.401	0.209	0.373	0.814	1.22	1098	2.28	-0.863	1.26	2.67	1.58	1.26	2.77	1.59	3.36	3.13	1.84	2.34	2.08	-0.658	-0.135
3	NK XCL1+	GNPTAB	ENSG00000111670	6.31e-35	1.1e-34	0.285	0.154	0.068	0.592	0.307	1099	0.22	0.981	0.808	0.322	0.107	0.808	0.526	0.287	1.59	0.345	0.243	0.134	0.0711	-0.361	0.523
3	NK XCL1+	LSP1		1.94e-34	3.36e-34	0.339	0.61	0.511	1.86	1.52	1100	3.22	0.589	5.4	4.24	1.82	5.4	4.01	3.83	5.33	2.98	4.27	3.53	2.37	0.01	0.818
3	NK XCL1+	S100A10	ENSG00000197747	8.62e-34	1.48e-33	-0.358	0.506	0.652	1.59	1.95	1101	7.85	-0.611	3.89	5.86	3.05	3.89	6.5	6.13	4.18	4.78	7.67	8.4	4.8	-0.653	0.19
3	NK XCL1+	SLAMF7	ENSG00000026751	2.62e-33	4.49e-33	0.278	0.116	0.045	0.492	0.214	1102	0.0857	1.12	0.636	0.448	0.0272	0.636	0.361	0.00895	0.64	0.211	0.265	0.235	0.0637	-0.0024	0.484
3	NK XCL1+	PRDX2	ENSG00000167815	3.97e-33	6.76e-33	-0.354	0.142	0.289	0.566	0.921	1103	1.54	-0.903	0.762	1.31	1.6	0.762	1.48	1.97	1.3	1.46	2.07	1.06	2.04	-0.556	-0.155
3	NK XCL1+	GZMH	ENSG00000100450	4.7e-33	7.97e-33	-0.814	0.227	0.343	0.98	1.79	1104	1.11	-1.53	1.66	6.26	0.203	1.66	18.97	0.316	13.86	1.16	4.65	4.52	0.362	-2.01	0.795
3	NK XCL1+	AQP3	ENSG00000165272	1.07e-32	1.8e-32	-0.357	0.02	0.119	0.102	0.458	1105	0.886	-1.72	0.107	0.282	0.657	0.107	0.11	1.11	0.077	1.37	0.317	0.48	0.285	-0.759	0.0276
3	NK XCL1+	NR4A1	ENSG00000123358	2.88e-32	4.82e-32	0.39	0.259	0.151	1.03	0.639	1106	1.22	0.932	1.8	0.785	0.92	1.8	0.363	0.653	0.617	1.53	0.904	0.805	0.566	0.1	0.719
3	NK XCL1+	MAF	ENSG00000178573	3.28e-32	5.47e-32	-0.389	0.024	0.125	0.129	0.518	1107	0.899	-1.71	0.138	0.678	0.273	0.138	0.487	1.09	0.402	0.611	0.597	0.964	1.56	-0.811	-0.112
3	NK XCL1+	LAT	ENSG00000213658	3.66e-32	6.08e-32	-0.379	0.206	0.357	0.743	1.12	1108	2.27	-0.854	1.1	2.13	1.51	1.1	1.96	2.99	1.46	1.67	2.08	2.29	3.57	-0.776	-0.157
3	NK XCL1+	C12orf57	ENSG00000111678	3.9e-32	6.43e-32	-0.353	0.245	0.406	0.901	1.25	1109	2.38	-0.739	1.46	2.58	2.8	1.46	2.31	3.17	2.02	2.07	2.7	1.95	2.47	-0.527	-0.181
3	NK XCL1+	FLT3LG	ENSG00000090554	5.45e-32	8.93e-32	-0.355	0.083	0.211	0.371	0.727	1110	1.53	-1.09	0.45	0.712	1.28	0.45	0.733	1.25	0.375	1.36	0.604	1.15	0.721	-0.556	0.0527
3	NK XCL1+	BATF	ENSG00000156127	5.61e-32	9.16e-32	-0.447	0.068	0.186	0.284	0.731	1111	0.97	-1.46	0.328	0.626	0.795	0.328	0.921	4.2	0.791	0.585	1.09	0.759	3.05	-1.36	-0.177
3	NK XCL1+	FXYD5	ENSG00000089327	6.95e-32	1.13e-31	-0.297	0.496	0.645	1.55	1.85	1112	6.7	-0.515	3.72	4.17	5.89	3.72	4.58	6.69	3.66	4.62	4.12	4.79	6.61	-0.49	0.011
3	NK XCL1+	SUSD3	ENSG00000157303	9e-31	1.45e-30	-0.337	0.031	0.131	0.15	0.487	1113	0.903	-1.47	0.162	0.605	0.641	0.162	0.243	0.818	0.0312	0.494	0.549	0.525	0.687	-0.494	0.119
3	NK XCL1+	ACTN4		9.53e-31	1.53e-30	0.34	0.236	0.133	0.851	0.51	1114	0.709	0.913	1.34	0.743	0.159	1.34	0.659	0.672	1.14	0.681	1.03	0.711	0.536	0.0877	0.703
3	NK XCL1+	GADD45B	ENSG00000099860	3.65e-30	5.83e-30	0.456	0.387	0.271	1.67	1.21	1115	2.64	0.84	4.29	1.85	3.2	4.29	1.99	1.42	2.47	3.41	1.87	2.62	0.752	0.182	1.1
3	NK XCL1+	SYNE2	ENSG00000054654	4.2e-30	6.68e-30	-0.381	0.098	0.225	0.431	0.812	1116	1.34	-1.08	0.539	1.19	0.74	0.539	1.36	1.36	1.79	1.41	1.21	1.48	1.44	-0.595	-0.123
3	NK XCL1+	SEC11A	ENSG00000140612	1.97e-29	3.12e-29	0.365	0.355	0.245	1.18	0.811	1117	1.16	0.793	2.24	1.19	0.792	2.24	1.43	1.48	1.92	1.22	2.1	1.28	1.79	0.043	0.592
3	NK XCL1+	RNASET2	ENSG00000026297	5.22e-29	8.21e-29	-0.347	0.115	0.244	0.475	0.823	1118	1.47	-0.959	0.608	1.07	1.71	0.608	0.973	1.44	0.746	1.2	0.861	1.2	2.28	-0.713	-0.0821
3	NK XCL1+	GSTK1	ENSG00000197448	6.68e-29	1.05e-28	-0.329	0.298	0.45	1.01	1.33	1119	3.29	-0.661	1.73	2.73	2.47	1.73	2.87	3.25	1.69	2.24	2.21	3.51	2.4	-0.5	0.0155
3	NK XCL1+	MT2A	ENSG00000125148	1.11e-28	1.73e-28	-0.393	0.384	0.526	1.48	1.87	1120	4.12	-0.683	3.38	6.51	2.19	3.38	5.86	6.86	6.76	5.88	12.05	15.79	14.18	-1.34	0.316
3	NK XCL1+	PRDX5	ENSG00000126432	2.15e-28	3.34e-28	0.354	0.348	0.24	1.17	0.811	1121	1.13	0.773	2.21	1.32	0.858	2.21	1.23	1.44	2.03	1.28	1.57	1.02	1.3	0.058	0.545
3	NK XCL1+	SAT1	ENSG00000130066	2.75e-28	4.25e-28	-0.428	0.288	0.435	1.14	1.57	1122	3.98	-0.807	2.14	3.42	3.41	2.14	2.77	8.27	2.73	2.54	2.82	7.22	4.66	-1.08	-0.121
3	NK XCL1+	AC103591.3		4.2e-28	6.45e-28	0.481	0.165	0.085	0.901	0.42	1123	0.499	1.33	1.46	0.555	0.479	1.46	0.196	0.787	0.467	0.848	0.829	0.315	0.802	0.287	0.723
3	NK XCL1+	AC016831.5		6.46e-28	9.89e-28	-0.359	0.037	0.133	0.173	0.532	1124	1.02	-1.47	0.189	0.614	0.53	0.189	0.231	1.3	0.221	0.874	0.407	0.484	0.538	-0.658	-0.0264
3	NK XCL1+	JUN	ENSG00000177606	9.87e-28	1.5e-27	-0.413	0.489	0.621	1.99	2.41	1125	13.82	-0.663	6.34	10.55	8.12	6.34	5.67	6.68	4.47	18.28	6.37	9.31	4.77	-0.966	0.294
3	NK XCL1+	POLR2L	ENSG00000177700	2.54e-27	3.84e-27	0.286	0.565	0.473	1.69	1.4	1126	3.07	0.511	4.41	3.29	1.89	4.41	2.97	3.38	3.83	3.05	4.55	3.86	3.16	-0.024	0.628
3	NK XCL1+	STK17A	ENSG00000164543	3.59e-27	5.41e-27	0.383	0.364	0.254	1.33	0.948	1127	1.81	0.779	2.78	2.22	0.892	2.78	0.92	0.833	1.26	2.11	1.55	1.63	0.781	0.16	0.753
3	NK XCL1+	PILRB	ENSG00000121716	3.68e-27	5.52e-27	0.301	0.138	0.066	0.581	0.28	1128	0.226	1.07	0.788	0.503	0.165	0.788	0.324	0.113	0.573	0.499	0.27	0.226	0.125	0.128	0.474
3	NK XCL1+	LCK	ENSG00000182866	8.26e-27	1.23e-26	-0.304	0.335	0.483	1.12	1.42	1129	3.09	-0.588	2.06	3.73	2.13	2.06	3.13	3.64	2.72	3.27	2.98	3.38	3.12	-0.436	-0.025
3	NK XCL1+	CRIP1	ENSG00000213145	8.5e-27	1.26e-26	-0.354	0.751	0.824	2.49	2.84	1130	21.2	-0.545	11.01	15.48	7.16	11.01	13.63	19.13	10.79	11.68	37.4	17.63	19.21	-1.16	0.387
3	NK XCL1+	ERP29	ENSG00000089248	1.58e-26	2.34e-26	-0.312	0.239	0.383	0.851	1.16	1131	2.15	-0.673	1.34	2.13	2.35	1.34	2.74	1.9	2.03	1.86	2.51	1.87	2.1	-0.467	-0.201
3	NK XCL1+	CCDC69	ENSG00000198624	1.96e-26	2.88e-26	0.292	0.167	0.087	0.637	0.345	1132	0.33	0.954	0.892	0.387	0.275	0.892	0.436	0.595	0.882	0.401	0.447	0.415	0.567	0.005	0.395
3	NK XCL1+	FTH1	ENSG00000167996	2.52e-26	3.69e-26	-0.26	0.895	0.921	2.71	2.97	1133	22.62	-0.396	14.01	16	17.69	14.01	13.51	23.95	13.34	19.55	16.85	18.22	22.13	-0.508	0.046
3	NK XCL1+	LGALS1	ENSG00000100097	2.62e-26	3.82e-26	-0.38	0.329	0.461	1.53	1.91	1134	6.09	-0.654	3.62	5.4	1.26	3.62	9.59	8.37	8.14	2.68	8.56	4.1	3.5	-0.829	0.718
3	NK XCL1+	TIMP1	ENSG00000102265	4.65e-26	6.74e-26	-0.329	0.058	0.16	0.269	0.598	1135	1.44	-1.17	0.308	0.34	0.563	0.308	0.602	1.49	0.469	0.584	0.536	0.433	1.21	-0.644	-0.0242
3	NK XCL1+	SH2D1A	ENSG00000183918	4.66e-26	6.74e-26	0.343	0.299	0.2	1.09	0.749	1136	0.775	0.775	1.98	2.03	0.542	1.98	0.623	0.83	0.837	1.24	1.92	1.55	1.4	-0.019	0.658
3	NK XCL1+	SOCS3	ENSG00000184557	5.76e-26	8.28e-26	-0.35	0.027	0.113	0.149	0.498	1137	0.945	-1.52	0.16	0.288	1.16	0.16	0.186	1.1	0.101	0.518	0.372	0.324	0.626	-0.623	0.0522
3	NK XCL1+	PTPN4	ENSG00000088179	5.79e-26	8.29e-26	0.302	0.197	0.109	0.754	0.452	1138	0.431	0.869	1.13	0.631	0.238	1.13	0.921	0.254	1.48	0.762	0.412	0.462	0.0356	-0.155	0.719
3	NK XCL1+	XBP1	ENSG00000100219	7.38e-26	1.05e-25	0.311	0.365	0.256	1.25	0.942	1139	1.75	0.643	2.5	1.12	0.845	2.5	2.5	0.552	3.88	1.69	1.17	1.22	1.14	-0.334	0.812
3	NK XCL1+	IFI16	ENSG00000163565	1.42e-25	2.02e-25	0.324	0.425	0.319	1.39	1.06	1140	1.59	0.638	2.99	2.09	1.16	2.99	1.94	2	2.66	1.48	3.79	5.42	1.87	-0.474	0.616
3	NK XCL1+	TRAT1	ENSG00000163519	1.43e-25	2.02e-25	-0.334	0.081	0.188	0.372	0.707	1141	1.24	-1.03	0.451	1.39	1.21	0.451	0.35	0.384	0.0628	1.16	0.682	1.09	1.8	-0.658	0.312
3	NK XCL1+	AC058791.1		1.98e-25	2.78e-25	-0.363	0.037	0.126	0.18	0.543	1142	1.03	-1.47	0.197	0.608	0.507	0.197	0.32	1.27	0.297	1.02	0.553	0.523	0.449	-0.639	-0.0798
3	NK XCL1+	NOSIP	ENSG00000142546	1.37e-24	1.92e-24	-0.364	0.129	0.244	0.508	0.872	1143	1.57	-0.969	0.662	0.837	3.05	0.662	0.794	0.968	0.861	1.5	0.827	0.895	1.03	-0.89	-0.0764
3	NK XCL1+	TRBC1		1.62e-24	2.25e-24	-0.558	0.378	0.469	1.39	1.95	1144	5.3	-0.971	3.02	6.72	4.5	3.02	5.99	10.09	7.36	3.68	4.55	6.76	5.89	-1.01	-0.152
3	NK XCL1+	KLF6	ENSG00000067082	2.36e-24	3.27e-24	-0.326	0.516	0.648	1.88	2.2	1145	11.64	-0.533	5.53	7.44	5.17	5.53	3.85	9.92	3.96	11.3	6.4	9.37	9.55	-0.661	0.298
3	NK XCL1+	SESN1	ENSG00000080546	2.97e-24	4.1e-24	0.267	0.105	0.046	0.464	0.198	1146	0.175	1.12	0.591	0.196	0.311	0.591	0.148	0.267	0.195	0.494	0.151	0.109	0.314	0.0627	0.361
3	NK XCL1+	RBM39	ENSG00000131051	3.04e-24	4.18e-24	0.287	0.548	0.461	1.66	1.38	1147	2.83	0.516	4.28	3.2	2.42	4.28	2.68	3.08	3.95	3.09	3.24	2.7	2.94	0.064	0.435
3	NK XCL1+	KLF2	ENSG00000127528	3.48e-24	4.76e-24	-0.417	0.087	0.191	0.498	0.916	1148	1.51	-1.1	0.646	0.91	2.31	0.646	1.67	1.08	2.8	1.29	0.817	0.732	0.445	-0.838	0.13
3	NK XCL1+	S100A11	ENSG00000163191	4.2e-24	5.72e-24	-0.317	0.439	0.556	1.43	1.75	1149	7.09	-0.561	3.2	4.12	2.09	3.2	4.39	4.68	3.54	4.42	5.23	6.43	4.99	-0.657	0.307
3	NK XCL1+	ADGRE5	ENSG00000123146	5.16e-24	7.01e-24	0.31	0.318	0.217	1.11	0.799	1150	1.14	0.688	2.03	1.49	0.49	2.03	1.34	0.649	2.24	1.58	1.67	1.31	0.63	-0.067	0.71
3	NK XCL1+	JUNB	ENSG00000171223	5.36e-24	7.24e-24	-0.255	0.652	0.753	2.62	2.87	1151	22.55	-0.391	12.68	14.78	18.67	12.68	6.61	18.57	5.39	24.36	9.27	15.69	23.48	-0.617	0.762
3	NK XCL1+	TMEM173		6.85e-24	9.22e-24	-0.305	0.091	0.198	0.39	0.695	1152	1.52	-0.934	0.477	0.632	0.753	0.477	0.864	1.2	1.12	0.662	0.691	0.897	1.17	-0.536	-0.0998
3	NK XCL1+	MPG	ENSG00000103152	9.06e-24	1.21e-23	0.295	0.197	0.115	0.713	0.418	1153	0.548	0.882	1.04	0.516	0.346	1.04	0.455	0.7	0.677	0.453	0.655	0.304	0.788	0.132	0.448
3	NK XCL1+	HELZ	ENSG00000198265	1.35e-23	1.8e-23	0.26	0.134	0.066	0.533	0.273	1154	0.292	0.958	0.703	0.318	0.151	0.703	0.339	0.293	0.564	0.588	0.379	0.0814	0.249	0.0699	0.454
3	NK XCL1+	IFITM1	ENSG00000185885	2.04e-23	2.71e-23	0.33	0.219	0.133	0.854	0.524	1155	0.728	0.878	1.35	0.602	0.604	1.35	0.799	0.508	0.968	0.372	0.862	1.95	0.935	-0.228	0.538
3	NK XCL1+	RIPOR2	ENSG00000111913	4.95e-23	6.55e-23	-0.307	0.073	0.17	0.312	0.619	1156	0.776	-1.04	0.365	0.724	0.957	0.365	1.31	0.78	1.14	0.695	0.606	0.582	0.608	-0.527	-0.147
3	NK XCL1+	CXCR4	ENSG00000121966	6.08e-23	8.02e-23	0.28	0.82	0.77	3.1	2.82	1157	18.81	0.424	21.11	21.2	10.25	21.11	7.45	11.28	7.36	24.05	13.21	17.1	10.54	-0.125	0.972
3	NK XCL1+	PYHIN1	ENSG00000163564	1.47e-22	1.93e-22	0.293	0.29	0.192	1.06	0.763	1158	0.635	0.666	1.87	1.5	0.347	1.87	1.7	0.875	3.25	0.971	1.25	1	0.405	-0.391	0.758
3	NK XCL1+	DUSP10	ENSG00000143507	2.22e-22	2.9e-22	0.269	0.169	0.093	0.664	0.394	1159	0.457	0.837	0.942	0.596	0.165	0.942	0.226	1.12	0.347	0.606	0.696	0.491	0.849	-0.0862	0.511
3	NK XCL1+	SOD1	ENSG00000142168	2.89e-22	3.76e-22	-0.266	0.369	0.508	1.2	1.47	1160	3.18	-0.503	2.33	3.21	3.54	2.33	2.86	5.49	2.58	2.24	4.15	4.19	5.19	-0.668	0.027
3	NK XCL1+	GPR65	ENSG00000140030	3.36e-22	4.35e-22	0.294	0.278	0.185	1	0.708	1161	0.98	0.691	1.72	0.971	0.505	1.72	1.46	0.537	1.95	2.12	0.731	0.874	0.679	-0.135	0.594
3	NK XCL1+	WDR83OS	ENSG00000105583	3.83e-22	4.94e-22	0.277	0.39	0.293	1.21	0.934	1162	1.48	0.578	2.36	1.66	0.89	2.36	1.69	1.95	1.98	1.39	1.93	2	1.76	0.114	0.574
3	NK XCL1+	TNFSF14	ENSG00000125735	3.9e-22	5.01e-22	0.258	0.13	0.065	0.554	0.295	1163	0.365	0.922	0.739	0.434	0.0599	0.739	0.306	0.217	0.404	0.734	0.483	0.348	0.333	0.0028	0.495
3	NK XCL1+	TNFRSF14		7.28e-22	9.32e-22	-0.297	0.087	0.185	0.36	0.657	1164	0.928	-0.948	0.433	0.866	0.799	0.433	1.03	1.3	1.1	0.882	0.485	0.986	0.93	-0.472	-0.0357
3	NK XCL1+	SERPINB9	ENSG00000170542	9.78e-22	1.25e-21	-0.29	0.037	0.116	0.176	0.466	1165	0.499	-1.24	0.193	0.568	0.466	0.193	0.679	0.893	0.802	0.81	0.439	0.678	0.668	-0.462	-0.188
3	NK XCL1+	CHD9	ENSG00000177200	1.29e-21	1.64e-21	0.273	0.172	0.097	0.668	0.395	1166	0.478	0.844	0.95	0.526	0.23	0.95	0.501	0.387	0.926	0.598	0.479	0.593	0.246	0.0123	0.461
3	NK XCL1+	ZNF331	ENSG00000130844	1.51e-21	1.91e-21	0.4	0.271	0.183	1.21	0.812	1167	1.36	0.862	2.36	1.5	1.05	2.36	0.273	1.87	0.561	1.93	1.02	1.28	2.87	-0.143	0.97
3	NK XCL1+	SNHG25	ENSG00000266402	2.32e-21	2.93e-21	-0.344	0.158	0.268	0.622	0.965	1168	1.89	-0.843	0.862	1.3	2.76	0.862	0.872	1.56	0.747	1.44	1.3	1.11	2.8	-0.712	0.0637
3	NK XCL1+	CEMIP2	ENSG00000135048	2.93e-21	3.68e-21	0.292	0.138	0.073	0.595	0.303	1169	0.281	1.01	0.813	0.462	0.201	0.813	0.293	0.415	0.582	0.395	0.357	0.276	0.454	0.136	0.411
3	NK XCL1+	LPAR6	ENSG00000139679	6.75e-21	8.43e-21	-0.293	0.037	0.114	0.177	0.47	1170	0.588	-1.25	0.194	0.293	1.01	0.194	1.07	0.492	0.677	0.33	0.2	0.264	0.908	-0.551	-0.0054
3	NK XCL1+	CAPN2	ENSG00000162909	7.9e-21	9.84e-21	-0.27	0.062	0.151	0.287	0.558	1171	0.835	-0.968	0.333	0.724	0.3	0.333	1.02	0.724	1.05	0.738	0.79	0.804	0.441	-0.429	0.0253
3	NK XCL1+	TXNIP	ENSG00000265972	1.29e-20	1.6e-20	0.271	0.711	0.636	2.48	2.21	1172	7.98	0.428	10.98	8.08	7.08	10.98	9.49	5.85	13.08	8.46	4.07	9.61	6.69	-0.162	0.86
3	NK XCL1+	TCIRG1	ENSG00000110719	1.31e-20	1.62e-20	0.264	0.142	0.076	0.568	0.304	1173	0.357	0.925	0.764	0.371	0.15	0.764	0.346	0.38	0.658	0.292	0.549	0.535	0.315	0.0621	0.428
3	NK XCL1+	CAPG	ENSG00000042493	1.78e-20	2.19e-20	0.305	0.245	0.16	0.95	0.645	1174	1.74	0.745	1.59	0.876	0.296	1.59	0.123	0.527	0.0945	1.26	1.19	1.2	0.655	-0.0582	0.859
3	NK XCL1+	MRPS6	ENSG00000243927	2.55e-20	3.12e-20	0.295	0.296	0.206	1.02	0.73	1175	0.982	0.683	1.79	1.12	0.648	1.79	1.19	1.27	1.57	1.13	1.67	0.874	1.11	0.0426	0.525
3	NK XCL1+	ANXA2	ENSG00000182718	6.63e-20	8.1e-20	-0.299	0.224	0.34	0.834	1.13	1176	2.34	-0.653	1.3	2.46	0.568	1.3	2.32	2	2.42	2.09	3.25	3.06	0.99	-0.613	0.384
3	NK XCL1+	GPR171	ENSG00000174946	7.73e-20	9.4e-20	-0.323	0.079	0.167	0.336	0.659	1177	1.17	-1.05	0.4	0.954	0.837	0.4	0.635	0.589	0.554	1.55	0.476	1.57	1.17	-0.607	-0.0534
3	NK XCL1+	NDUFS8	ENSG00000110717	8.93e-20	1.08e-19	0.272	0.288	0.2	0.961	0.689	1178	0.882	0.651	1.62	1.07	0.702	1.62	0.979	1.22	1.3	0.908	1.77	0.907	1.07	-0.0587	0.429
3	NK XCL1+	TLN1	ENSG00000137076	1.01e-19	1.22e-19	0.274	0.195	0.119	0.723	0.449	1179	0.553	0.799	1.06	0.616	0.261	1.06	0.55	0.596	0.975	0.639	0.813	0.417	0.545	0.0422	0.491
3	NK XCL1+	ATP1A1	ENSG00000163399	1.28e-19	1.54e-19	-0.273	0.083	0.173	0.362	0.635	1180	1.04	-0.881	0.436	0.884	0.799	0.436	0.807	0.699	0.638	1.15	0.812	0.998	0.473	-0.404	-0.0257
3	NK XCL1+	MYDGF	ENSG00000074842	1.29e-19	1.55e-19	0.268	0.247	0.164	0.85	0.581	1181	0.825	0.695	1.34	0.731	0.475	1.34	0.975	0.722	1.25	0.675	1.2	0.678	0.753	0.0385	0.461
3	NK XCL1+	TNF		2.27e-19	2.71e-19	-0.378	0.048	0.123	0.259	0.637	1182	1.04	-1.32	0.296	1.09	0.272	0.296	1.04	0.376	0.77	1.7	0.842	0.721	0.152	-0.734	0.118
3	NK XCL1+	REL	ENSG00000162924	2.87e-19	3.41e-19	0.293	0.214	0.135	0.832	0.539	1183	0.627	0.781	1.3	0.861	0.356	1.3	0.374	1.12	0.853	1.45	0.824	0.523	1.02	-0.064	0.528
3	NK XCL1+	RCAN3	ENSG00000117602	3.05e-19	3.61e-19	-0.255	0.031	0.101	0.141	0.395	1184	0.66	-1.22	0.151	0.465	0.608	0.151	0.0521	0.695	0.0238	0.604	0.307	0.374	0.334	-0.387	0.117
3	NK XCL1+	IL16	ENSG00000172349	4.31e-19	5.08e-19	0.272	0.326	0.235	1.12	0.847	1185	1.37	0.594	2.06	1.69	0.978	2.06	0.906	1.19	1.44	1.49	1.12	1.19	0.837	0.129	0.511
3	NK XCL1+	ANXA5	ENSG00000164111	6.85e-19	8.05e-19	-0.275	0.091	0.181	0.38	0.655	1186	0.9	-0.865	0.463	1.15	0.435	0.463	1.05	1.14	0.512	0.851	1.76	0.938	0.926	-0.636	0.019
3	NK XCL1+	PRDX1	ENSG00000117450	7.43e-19	8.7e-19	-0.253	0.192	0.304	0.728	0.982	1187	1.83	-0.594	1.07	1.76	1.1	1.07	1.6	2.31	1.26	1.49	1.84	1.71	1.92	-0.468	-0.0144
3	NK XCL1+	CD96	ENSG00000153283	8.8e-19	1.03e-18	0.281	0.27	0.187	0.962	0.68	1188	1.03	0.675	1.62	1.25	0.51	1.62	0.741	0.876	0.782	1.38	1.16	1.25	0.993	0.0956	0.549
3	NK XCL1+	TLE5	ENSG00000104964	1.33e-18	1.55e-18	-0.272	0.189	0.299	0.719	0.99	1189	1.58	-0.638	1.05	1.4	1.85	1.05	1.94	1.82	2.7	1.57	1.55	1.12	1.08	-0.588	-0.0119
3	NK XCL1+	NME2	ENSG00000243678	1.71e-18	1.98e-18	0.291	0.481	0.406	1.54	1.25	1190	2.44	0.541	3.67	2.05	2.88	3.67	2.45	2.82	2.45	2.59	4.03	2.44	3.24	-0.075	0.425
3	NK XCL1+	TMEM123	ENSG00000152558	1.8e-18	2.08e-18	-0.253	0.152	0.255	0.589	0.842	1191	1.65	-0.655	0.802	0.894	2.07	0.802	0.849	1.22	0.608	1.24	1.16	2.48	2.11	-0.658	0.114
3	NK XCL1+	OSTF1	ENSG00000134996	2.19e-18	2.52e-18	0.257	0.359	0.272	1.16	0.9	1192	1.39	0.549	2.18	1.37	0.758	2.18	1.63	1.38	3.02	1.9	1.96	1.51	0.763	-0.235	0.593
3	NK XCL1+	GIMAP6	ENSG00000133561	2.52e-18	2.89e-18	0.264	0.17	0.102	0.67	0.406	1193	0.44	0.811	0.954	0.622	0.401	0.954	0.5	0.29	0.72	0.463	0.489	0.808	0.528	0.0775	0.416
3	NK XCL1+	CD164	ENSG00000135535	4.42e-18	5.05e-18	0.264	0.393	0.31	1.27	1	1194	1.52	0.537	2.56	1.69	1.12	2.56	2.12	1.63	3.38	1.68	1.92	2.84	1.65	-0.209	0.517
3	NK XCL1+	CD82	ENSG00000085117	4.71e-18	5.35e-18	-0.256	0.043	0.114	0.186	0.441	1195	0.764	-1.11	0.204	0.614	0.292	0.204	0.184	0.986	0.0532	0.551	0.456	0.702	1.23	-0.616	0.134
3	NK XCL1+	DSTN	ENSG00000125868	5.17e-18	5.86e-18	-0.284	0.171	0.272	0.644	0.929	1196	1.42	-0.699	0.905	1.18	0.959	0.905	3.27	0.802	3.01	1.2	1.45	1.34	1.41	-0.807	0.0556
3	NK XCL1+	PRMT9	ENSG00000164169	5.44e-18	6.14e-18	0.301	0.182	0.112	0.779	0.478	1197	0.78	0.844	1.18	0.58	0.528	1.18	0.334	0.824	0.312	0.767	0.525	0.665	0.932	0.121	0.508
3	NK XCL1+	STOM	ENSG00000148175	5.5e-18	6.18e-18	0.26	0.241	0.16	0.871	0.611	1198	0.965	0.66	1.39	0.876	0.287	1.39	1.13	0.143	1.64	1.06	0.78	0.847	0.648	-0.0997	0.737
3	NK XCL1+	AHNAK	ENSG00000124942	6.92e-18	7.76e-18	-0.263	0.106	0.198	0.466	0.729	1199	1.3	-0.759	0.594	1.17	0.502	0.594	1.3	0.852	0.944	1.24	0.732	0.833	0.954	-0.369	0.0593
3	NK XCL1+	LCP1	ENSG00000136167	7.42e-18	8.29e-18	0.268	0.434	0.348	1.41	1.14	1200	1.89	0.517	3.1	2.65	0.865	3.1	2.2	1.67	3.23	3.15	3.48	2.07	1.47	-0.09	0.787
3	NK XCL1+	PRDX6	ENSG00000117592	8.49e-18	9.45e-18	0.282	0.307	0.226	1.04	0.762	1201	0.971	0.644	1.84	1.3	1.04	1.84	1.23	0.939	1.33	1.25	1.53	1.45	0.789	0.116	0.462
3	NK XCL1+	OFD1	ENSG00000046651	9.22e-18	1.02e-17	0.286	0.229	0.152	0.869	0.583	1202	0.677	0.735	1.38	1.04	0.558	1.38	0.756	0.546	0.918	1.14	0.865	0.786	0.605	0.108	0.433
3	NK XCL1+	LMNA	ENSG00000160789	1.65e-17	1.83e-17	-0.375	0.06	0.135	0.322	0.698	1203	1.95	-1.21	0.38	0.768	0.293	0.38	0.161	1.57	0.195	1.07	0.852	1.61	0.609	-0.76	0.173
3	NK XCL1+	UBE2L6	ENSG00000156587	2.19e-17	2.41e-17	0.253	0.285	0.202	0.972	0.719	1204	0.88	0.598	1.64	1.26	0.514	1.64	1.18	0.95	1.51	1.23	1.26	3.23	0.886	-0.47	0.557
3	NK XCL1+	TNFRSF1B	ENSG00000028137	6.62e-17	7.26e-17	-0.28	0.076	0.154	0.316	0.597	1205	0.743	-0.957	0.372	0.669	0.317	0.372	0.833	2.15	1.45	0.566	0.942	0.606	0.602	-0.83	0.0411
3	NK XCL1+	BANF1	ENSG00000175334	7.48e-17	8.18e-17	0.26	0.265	0.186	0.911	0.65	1206	0.778	0.642	1.49	0.952	0.611	1.49	0.945	0.852	1.55	0.863	2.3	0.668	1.05	-0.282	0.434
3	NK XCL1+	PBXIP1	ENSG00000163346	8.67e-17	9.45e-17	-0.259	0.113	0.202	0.47	0.729	1207	1.36	-0.746	0.599	0.942	0.75	0.599	0.671	2.31	0.425	1.2	0.573	1.21	0.903	-0.726	0.116
3	NK XCL1+	C1orf162	ENSG00000143110	1.06e-16	1.15e-16	0.288	0.229	0.155	0.899	0.611	1208	1	0.724	1.46	0.359	1.45	1.46	0.865	0.274	1.69	0.53	0.433	0.468	1.06	-0.0897	0.657
3	NK XCL1+	ITGAE	ENSG00000083457	1.41e-16	1.53e-16	0.283	0.172	0.108	0.686	0.404	1209	0.497	0.863	0.986	0.528	0.301	0.986	0.542	0.53	0.552	0.504	0.778	0.379	0.899	0.0449	0.423
3	NK XCL1+	PLEKHF1	ENSG00000166289	1.78e-16	1.92e-16	0.271	0.181	0.114	0.742	0.471	1210	0.386	0.774	1.1	0.65	0.17	1.1	1.17	0.372	1.65	0.673	0.59	0.439	0.249	-0.232	0.585
3	NK XCL1+	PRKCH	ENSG00000027075	1.8e-16	1.94e-16	0.26	0.261	0.182	0.925	0.665	1211	0.779	0.636	1.52	1.11	0.608	1.52	1.03	0.783	1.76	1.09	0.861	0.727	0.77	-0.0919	0.45
3	NK XCL1+	LMO4	ENSG00000143013	2.62e-16	2.81e-16	0.272	0.14	0.081	0.614	0.342	1212	0.465	0.902	0.849	0.387	0.159	0.849	0.416	0.0636	0.902	0.614	0.582	0.52	0.64	-0.0283	0.553
3	NK XCL1+	FTL	ENSG00000087086	2.78e-16	2.97e-16	-0.282	0.601	0.66	2.08	2.36	1213	8.37	-0.451	6.97	7.75	11.81	6.97	12.36	12.8	10.98	9.58	5.72	7.03	7.57	-0.549	0.171
3	NK XCL1+	DOK2	ENSG00000147443	4.92e-16	5.24e-16	0.256	0.363	0.278	1.2	0.941	1214	1.37	0.537	2.31	1.59	0.721	2.31	2.18	2.3	2.79	1.05	1.48	1.37	1.01	-0.136	0.654
3	NK XCL1+	TRGC2	ENSG00000227191	5.23e-16	5.54e-16	-0.447	0.09	0.162	0.369	0.816	1215	0.374	-1.32	0.446	2.37	0.171	0.446	3.5	0.0487	0.761	1.88	1.13	1.35	0.0774	-1.14	0.321
3	NK XCL1+	FAM177A1	ENSG00000151327	1.08e-15	1.14e-15	0.327	0.286	0.215	1.1	0.771	1216	1.36	0.734	2	1.33	0.859	2	0.737	1.12	0.855	1.38	1.21	0.904	1.75	0.085	0.546
3	NK XCL1+	LINC01138	ENSG00000274020	1.57e-15	1.65e-15	0.255	0.121	0.068	0.545	0.29	1217	0.403	0.918	0.724	0.442	0.269	0.724	0.178	0.0664	0.246	0.482	0.373	0.434	0.0578	0.151	0.489
3	NK XCL1+	LGALS3	ENSG00000131981	2.32e-15	2.44e-15	-0.265	0.055	0.123	0.258	0.522	1218	1.02	-0.997	0.294	0.614	0.126	0.294	0.255	1.67	0.282	0.912	0.602	0.71	0.223	-0.726	0.139
3	NK XCL1+	NCL	ENSG00000115053	2.45e-15	2.56e-15	0.256	0.392	0.317	1.29	1.04	1219	1.61	0.512	2.64	1.81	1.43	2.64	1.88	1.85	2.69	1.82	3.57	1.97	2.22	-0.227	0.404
3	NK XCL1+	ITM2A	ENSG00000078596	2.86e-15	2.98e-15	-0.298	0.197	0.293	0.758	1.06	1220	1.8	-0.679	1.13	2.81	1.07	1.13	1.27	2.3	0.845	0.946	2.32	2.11	4.92	-1.02	0.145
3	NK XCL1+	CREM	ENSG00000095794	4.08e-15	4.24e-15	-0.293	0.159	0.249	0.747	1.04	1221	2.08	-0.673	1.11	1.48	1.26	1.11	0.72	4.56	1.67	2.1	2.14	1.85	2.52	-0.968	0.205
3	NK XCL1+	TNFAIP3	ENSG00000118503	5.01e-14	5.19e-14	-0.262	0.301	0.399	1.27	1.54	1222	5.35	-0.486	2.58	3.13	2.2	2.58	1.16	4.81	1.35	7.86	3.87	3.66	3.55	-0.907	0.504
3	NK XCL1+	CXCR6	ENSG00000172215	5.54e-14	5.72e-14	0.257	0.152	0.094	0.714	0.457	1223	0.608	0.75	1.04	0.941	0.0367	1.04	0.0555	0.979	0.0462	1.49	0.522	0.909	0.189	-0.199	0.678
3	NK XCL1+	PHLDA1	ENSG00000139289	8.38e-14	8.63e-14	-0.267	0.065	0.13	0.362	0.629	1224	1.32	-0.862	0.437	0.492	0.246	0.437	0.233	2.59	0.542	1.32	0.9	0.632	2.02	-0.915	0.153
3	NK XCL1+	AC007952.4		3.15e-13	3.23e-13	0.318	0.119	0.07	0.643	0.325	1225	0.231	1.05	0.902	0.324	0.399	0.902	0.453	0.305	1.19	0.447	0.445	0.259	0.0912	-0.141	0.556
3	NK XCL1+	SLA	ENSG00000155926	6.95e-13	7.1e-13	0.256	0.313	0.245	1.16	0.902	1226	1.27	0.546	2.18	1.64	0.793	2.18	1.3	1.82	2.18	2.21	1.44	2	2.98	-0.223	0.574
3	NK XCL1+	IFNG	ENSG00000111537	2.5e-12	2.54e-12	0.317	0.262	0.193	1.62	1.3	1227	2.03	0.579	4.04	5	0.244	4.04	3.31	0.186	3.45	1.8	4.2	3.69	1.16	-0.174	1.45
3	NK XCL1+	AC020916.1		3.59e-12	3.65e-12	0.293	0.257	0.191	1.14	0.842	1228	1.89	0.639	2.11	1.44	0.537	2.11	0.56	0.854	0.627	3.34	1.19	1.62	0.514	-0.332	0.72
3	NK XCL1+	HSPE1	ENSG00000115541	5.23e-11	5.3e-11	0.269	0.492	0.44	1.69	1.42	1229	3.32	0.48	4.41	3.35	2.41	4.41	2.89	3.47	2.43	2.89	4.39	3.54	5.11	-0.122	0.46
3	NK XCL1+	TAGAP	ENSG00000164691	6.54e-10	6.6e-10	0.277	0.269	0.214	1.11	0.83	1230	1.34	0.609	2.03	1.52	0.964	2.03	0.939	0.922	1.28	2.09	1.22	1.83	1.36	-0.022	0.454
3	NK XCL1+	HLA-DPB1		4.06e-08	4.09e-08	-0.273	0.185	0.243	0.742	1.01	1231	0.773	-0.631	1.1	2.55	0.617	1.1	4.03	2.04	1.91	0.972	2.39	1.53	0.901	-0.874	0.262
3	NK XCL1+	WDR74	ENSG00000133316	0.0022	0.00221	0.277	0.122	0.101	0.713	0.436	1232	0.359	0.817	1.04	0.446	0.853	1.04	0.41	0.475	1.52	0.447	0.483	0.401	0.135	-0.21	0.586
4	CD8 TEFF	FGFBP2	ENSG00000137441	0	0	1.63	0.763	0.071	2.4	0.765	1234	0.0367	3.01	9.99	0.181	0.0551	0.173	9.99	0.0397	15.96	0.0687	0.967	0.309	0.0233	-0.434	2.37
4	CD8 TEFF	GZMH	ENSG00000100450	0	0	1.56	0.937	0.27	2.99	1.44	1235	1.11	2.53	18.97	6.26	0.203	1.66	18.97	0.316	13.86	1.16	4.65	4.52	0.362	0.295	2.81
4	CD8 TEFF	GNLY	ENSG00000115523	0	0	1.44	0.947	0.223	3.88	2.45	1236	1.56	2.16	47.67	5.35	0.679	28.7	47.67	2.53	73.89	2.36	10.11	4.65	0.192	-0.431	3.71
4	CD8 TEFF	GZMB	ENSG00000100453	0	0	1.11	0.8	0.197	2.58	1.47	1237	0.51	1.83	12.16	2.14	0.147	5.36	12.16	0.266	27.33	1.72	5.73	1.48	0.0747	-0.767	2.5
4	CD8 TEFF	NKG7	ENSG00000105374	0	0	1.07	0.99	0.518	3.88	2.81	1238	1.67	1.59	47.18	18.55	0.988	39.08	47.18	0.573	72.63	11.37	19.72	10.93	0.648	-0.424	3.42
4	CD8 TEFF	LINC02446	ENSG00000256039	0	0	0.986	0.266	0.027	1.15	0.164	1239	0.0663	3.02	2.16	0.403	0.2	0.0507	2.16	0.00813	0.238	0.0909	0.196	0.127	0.0967	0.811	1.14
4	CD8 TEFF	CES1	ENSG00000260765	0	0	0.72	0.204	0.012	0.788	0.0676	1240	0.0307	2.93	1.2	0.0651	0.0162	0.00656	1.2	0.0232	0.572	0.0135	0.111	0.0295	0	0.336	0.788
4	CD8 TEFF	FCGR3A	ENSG00000203747	3.25e-239	9.45e-238	0.798	0.384	0.084	1.41	0.609	1241	0.048	1.76	3.08	0.253	0.0385	1.04	3.08	0.026	9.4	0.0538	0.864	0.12	0.0745	-0.935	1.38
4	CD8 TEFF	PRF1	ENSG00000180644	3.42e-232	8.86e-231	0.82	0.636	0.237	2.02	1.2	1242	0.492	1.46	6.55	1.53	0.219	3.98	6.55	0.558	17.03	2.23	2.67	1.13	0.0597	-0.87	1.96
4	CD8 TEFF	PRSS23	ENSG00000150687	3.78e-223	8.82e-222	0.613	0.189	0.02	0.738	0.125	1243	0.0106	2.35	1.09	0.0241	0.0011	0.0429	1.09	0.00652	1.8	0	0.0774	0.0414	0	-0.292	0.738
4	CD8 TEFF	MYOM2		8.61e-217	1.82e-215	0.693	0.202	0.025	0.927	0.234	1244	0.0206	2.16	1.53	0.0144	0.0625	0.0645	1.53	0.0406	3.57	0.00293	0.148	0	0	-0.592	0.927
4	CD8 TEFF	KLRD1	ENSG00000134539	9.04e-216	1.76e-214	0.689	0.675	0.25	2.11	1.42	1245	0.17	1.18	7.25	2.16	0.176	12.14	7.25	0.0877	14.12	2.44	3.1	1.31	0.119	-0.606	2.03
4	CD8 TEFF	LINC02384	ENSG00000251301	6.21e-214	1.11e-212	0.584	0.182	0.02	0.689	0.106	1246	0.0198	2.37	0.992	0.0483	0.00183	0.121	0.992	0	1.12	0.0911	0.0839	0.078	0.0641	-0.0622	0.689
4	CD8 TEFF	ZNF683	ENSG00000176083	2.08e-210	3.46e-209	0.816	0.286	0.055	1.15	0.329	1247	0.224	2.2	2.14	0.76	0.0555	0.647	2.14	0.0255	0.563	0.0916	0.371	0.496	0.0241	0.58	1.12
4	CD8 TEFF	TRGC2	ENSG00000227191	6.76e-189	1.05e-187	0.842	0.422	0.127	1.5	0.662	1248	0.374	1.79	3.5	2.37	0.171	0.446	3.5	0.0487	0.761	1.88	1.13	1.35	0.0774	0.29	1.46
4	CD8 TEFF	RPLP1	ENSG00000137818	1.71e-179	2.49e-178	-0.39	0.999	0.999	4.19	4.58	1249	110.05	-0.569	65.02	83.52	114.24	85.23	65.02	84.88	58.26	125.72	105.91	87.41	125.22	-0.652	0.108
4	CD8 TEFF	PATL2		3.33e-172	4.56e-171	0.679	0.236	0.045	0.894	0.215	1250	0.142	2.18	1.44	0.436	0.119	0.149	1.44	0.122	0.534	0.0672	0.28	0.389	0.215	0.466	0.829
4	CD8 TEFF	CX3CR1	ENSG00000168329	1.23e-171	1.59e-170	0.476	0.159	0.019	0.584	0.108	1251	0.00445	2.06	0.792	0.0378	0.00555	0.00809	0.792	0.0304	1.46	0.00751	0.189	0	0	-0.316	0.584
4	CD8 TEFF	CCL5		1.7e-170	2.09e-169	0.522	0.993	0.695	3.79	3.27	1252	13.41	0.774	43.12	43.52	3.54	46.42	43.12	1.21	43.79	22.9	25.05	28.81	2.22	-0.072	2.99
4	CD8 TEFF	ADGRG1	ENSG00000205336	2.17e-163	2.53e-162	0.54	0.196	0.032	0.72	0.18	1253	0.0181	1.96	1.05	0.0728	0.00434	0.311	1.05	0.0144	2.03	0	0.157	0.0292	0.0874	-0.388	0.72
4	CD8 TEFF	FOS	ENSG00000170345	1.84e-150	2.04e-149	-1.4	0.284	0.618	1.24	2.63	1254	18.75	-2.36	2.44	9.85	9.69	18.45	2.44	5.4	3.31	18.69	8.95	16.67	6.88	-1.75	-0.227
4	CD8 TEFF	ITGB1	ENSG00000150093	3.44e-145	3.64e-144	0.745	0.567	0.268	1.71	0.965	1255	1.9	1.42	4.53	1.4	0.983	1.88	4.53	1.97	2.38	0.819	1.75	1.34	1.59	0.492	1.11
4	CD8 TEFF	CD8A	ENSG00000153563	1.01e-141	1.02e-140	0.708	0.492	0.196	1.71	1	1256	0.506	1.34	4.53	5.12	0.429	0.363	4.53	0.121	0.568	2.06	1.86	3.02	0.722	-0.101	1.6
4	CD8 TEFF	HLA-B		1.35e-140	1.31e-139	0.368	0.997	0.994	4.16	3.79	1257	37.9	0.54	62.82	51.25	26.91	41.73	62.82	43.08	71.68	42.03	45.43	55.2	29.54	-0.13	0.827
4	CD8 TEFF	RGS1	ENSG00000090104	6.48e-139	6.04e-138	-1.42	0.18	0.525	0.962	2.38	1258	12.12	-2.53	1.62	11.22	3.8	8.12	1.62	20.35	2.13	5.46	8.76	13.95	9.64	-2.1	-0.18
4	CD8 TEFF	GZMK	ENSG00000113088	1.35e-137	1.21e-136	-1.47	0.074	0.42	0.479	1.95	1259	4.12	-3.1	0.614	14.38	1.41	4.99	0.614	0.74	0.388	5.81	5.28	9.33	1.6	-2.25	0.151
4	CD8 TEFF	CD69	ENSG00000110848	3.6e-134	3.1e-133	-0.993	0.496	0.754	1.82	2.81	1260	18.55	-1.58	5.18	15.31	12.79	21.02	5.18	7.64	7.2	23.83	11.95	17.92	8.16	-1.39	-0.283
4	CD8 TEFF	PLEK	ENSG00000115956	3.92e-132	3.26e-131	0.619	0.305	0.089	1.04	0.418	1261	0.0749	1.63	1.82	0.618	0.074	0.876	1.82	0.146	2.89	0.321	0.695	0.447	0.0184	-0.321	1.02
4	CD8 TEFF	CST7	ENSG00000077984	5.52e-132	4.44e-131	0.549	0.827	0.513	2.43	1.88	1262	2.29	0.884	10.36	8.6	0.622	8.26	10.36	1.8	18.34	5.42	5.51	6.13	1.48	-0.532	1.95
4	CD8 TEFF	LTB		2.18e-130	1.69e-129	-1.21	0.218	0.545	0.984	2.2	1263	10.35	-2.19	1.67	3.88	10.42	1.88	1.67	22.15	0.888	16.27	3.14	7.24	6.77	-2.16	0.348
4	CD8 TEFF	KLRG1	ENSG00000139187	6.06e-130	4.56e-129	0.654	0.445	0.177	1.4	0.748	1264	0.806	1.38	3.06	2.23	0.385	0.436	3.06	0.166	0.855	2.83	1.3	1.32	0.526	0.06	1.25
4	CD8 TEFF	FCRL6	ENSG00000181036	2.36e-128	1.72e-127	0.546	0.227	0.053	0.816	0.271	1265	0.0571	1.73	1.26	0.481	0.0165	0.64	1.26	0.00858	1.39	0.0654	0.162	0.18	0	-0.0568	0.816
4	CD8 TEFF	C12orf75	ENSG00000235162	6.95e-125	4.91e-124	0.626	0.522	0.239	1.52	0.894	1266	1.15	1.25	3.57	2.01	0.419	1.13	3.57	0.876	3.35	1.44	3.48	1.12	0.132	0.021	1.4
4	CD8 TEFF	CD8B	ENSG00000172116	1.05e-119	7.2e-119	0.751	0.384	0.144	1.51	0.757	1267	0.442	1.55	3.52	3.38	0.496	0.0536	3.52	0.0657	0.114	0.639	1.26	2.14	1.01	0.032	1.46
4	CD8 TEFF	S1PR5	ENSG00000180739	1.84e-113	1.23e-112	0.457	0.155	0.029	0.616	0.158	1268	0.0249	1.81	0.851	0.111	0.00974	0.126	0.851	0.0113	1.68	0.123	0.213	0.0402	0.0637	-0.372	0.606
4	CD8 TEFF	LINC01871	ENSG00000235576	1.39e-111	8.99e-111	0.585	0.538	0.258	1.66	1.07	1269	1.8	1.11	4.24	2.33	0.59	2.53	4.24	0.12	2.35	4.88	2.15	2.03	3.19	-0.115	1.54
4	CD8 TEFF	HLA-DPB1		3.6e-111	2.27e-110	0.718	0.462	0.214	1.62	0.898	1270	0.773	1.41	4.03	2.55	0.617	1.1	4.03	2.04	1.91	0.972	2.39	1.53	0.901	0.348	1.14
4	CD8 TEFF	CXCR4	ENSG00000121966	4.17e-110	2.56e-109	-0.766	0.558	0.797	2.13	2.9	1271	18.81	-1.19	7.45	21.2	10.25	21.11	7.45	11.28	7.36	24.05	13.21	17.1	10.54	-1.09	0.01
4	CD8 TEFF	S100A4	ENSG00000196154	4.69e-98	2.8e-97	0.385	0.969	0.852	3.51	3.13	1272	31.79	0.574	32.55	18.26	8.48	8.87	32.55	41.14	20.12	28.81	22.34	21.15	20.67	-0.228	1.26
4	CD8 TEFF	PLAC8	ENSG00000145287	1.14e-97	6.66e-97	0.54	0.476	0.229	1.5	0.958	1273	0.919	1.07	3.47	0.757	1.76	2.27	3.47	0.138	8.54	1.03	1.33	1.26	0.432	-0.758	1.37
4	CD8 TEFF	CD52	ENSG00000169442	7.26e-96	4.13e-95	0.362	0.98	0.849	3.38	3.02	1274	28.9	0.542	28.28	20.91	12.08	5.9	28.28	20.65	11.37	20.48	19.93	19.21	20.07	-0.021	1.44
4	CD8 TEFF	ZEB2	ENSG00000169554	2.09e-94	1.16e-93	0.53	0.257	0.082	0.933	0.403	1275	0.127	1.46	1.54	0.6	0.0299	0.757	1.54	0.0625	2.71	0.309	0.803	0.472	0.239	-0.379	0.903
4	CD8 TEFF	JUNB	ENSG00000171223	7.13e-94	3.87e-93	-0.872	0.593	0.757	2.03	2.9	1276	22.55	-1.37	6.61	14.78	18.67	12.68	6.61	18.57	5.39	24.36	9.27	15.69	23.48	-1.2	0.175
4	CD8 TEFF	DSTN	ENSG00000125868	1.62e-93	8.59e-93	0.626	0.469	0.241	1.45	0.826	1277	1.42	1.28	3.27	1.18	0.959	0.905	3.27	0.802	3.01	1.2	1.45	1.34	1.41	0.062	0.862
4	CD8 TEFF	SPON2	ENSG00000159674	4.36e-93	2.26e-92	0.487	0.236	0.071	0.948	0.461	1278	0.193	1.29	1.58	0.192	0.0657	0.272	1.58	0.0848	6.34	0.175	0.61	0.32	0.238	-1.05	0.885
4	CD8 TEFF	LGALS1	ENSG00000100097	2.27e-92	1.15e-91	0.548	0.678	0.424	2.36	1.81	1279	6.09	0.892	9.59	5.4	1.26	3.62	9.59	8.37	8.14	2.68	8.56	4.1	3.5	0.102	1.55
4	CD8 TEFF	C1orf21	ENSG00000116667	5.08e-92	2.52e-91	0.491	0.207	0.058	0.773	0.283	1280	0.0261	1.57	1.17	0.358	0.0228	0.687	1.17	0.00966	1.86	0.158	0.694	0.169	0	-0.278	0.773
4	CD8 TEFF	PABPC1	ENSG00000070756	1.42e-91	6.87e-91	-0.617	0.669	0.815	1.99	2.6	1281	13.73	-0.981	6.3	9.65	19.37	11.17	6.3	10.98	8.32	14.6	9.34	9.85	11.27	-1.03	-0.244
4	CD8 TEFF	CD27	ENSG00000139193	2.96e-91	1.41e-90	-0.912	0.034	0.289	0.159	1.07	1282	1.46	-2.89	0.172	3.22	1.63	0.357	0.172	4.28	0.057	1.31	1.33	2.51	3.14	-1.5	0.103
4	CD8 TEFF	HOPX	ENSG00000171476	6.03e-90	2.81e-89	0.492	0.545	0.279	1.71	1.22	1283	1.67	0.899	4.52	1.76	0.244	6.16	4.52	0.0928	7.59	3.67	2.4	1.09	0.235	-0.443	1.62
4	CD8 TEFF	CTSW	ENSG00000172543	1.69e-88	7.72e-88	0.427	0.706	0.42	2.07	1.65	1284	1.51	0.718	6.94	4.85	0.719	10.93	6.94	0.251	12.89	3.95	5.01	3.8	0.254	-0.559	1.85
4	CD8 TEFF	RAP1B	ENSG00000127314	4.72e-88	2.11e-87	0.536	0.616	0.386	1.75	1.21	1285	1.88	0.978	4.73	2.4	1.46	2.78	4.73	1.76	5.91	2.14	2.81	2.31	2.15	-0.188	0.846
4	CD8 TEFF	GPR183	ENSG00000169508	1.41e-84	6.19e-84	-0.929	0.03	0.269	0.142	1.07	1286	2.76	-3	0.153	1.69	2.67	0.607	0.153	2.5	0.18	1.32	1.01	1.65	1.97	-1.18	-0.0231
4	CD8 TEFF	ZFP36	ENSG00000128016	1.27e-79	5.46e-79	-0.844	0.468	0.668	1.71	2.56	1287	14.86	-1.37	4.54	9.41	7.62	18.47	4.54	9.55	7.32	18.51	7.31	9.43	7.59	-1.26	-0.405
4	CD8 TEFF	S100A6	ENSG00000197956	1.49e-78	6.3e-78	0.381	0.934	0.82	2.94	2.56	1288	15.02	0.583	17.92	12.64	6.11	5.39	17.92	18.63	10.59	15.76	12.25	12.22	10.43	-0.037	1.09
4	CD8 TEFF	BTG1	ENSG00000133639	7.6e-74	3.16e-73	-0.745	0.518	0.711	1.9	2.65	1289	16.12	-1.19	5.71	12.36	11.06	12.5	5.71	14.17	8.69	17.6	6.77	11.29	8.4	-1.02	-0.146
4	CD8 TEFF	MT-CO2	ENSG00000198712	9.71e-74	3.97e-73	0.259	0.995	0.972	3.69	3.43	1290	26.99	0.384	38.96	28.81	27.22	37.78	38.96	28.25	37.82	27.5	36.23	26.39	34.2	0.029	0.378
4	CD8 TEFF	LYAR	ENSG00000145220	5.04e-71	2.02e-70	0.566	0.429	0.227	1.46	0.891	1291	1.25	1.14	3.29	2.45	0.713	0.579	3.29	0.286	2.3	2.25	1.36	2.01	0.38	0.22	1.21
4	CD8 TEFF	EMP3	ENSG00000142227	1.85e-70	7.31e-70	0.437	0.74	0.557	2.12	1.68	1292	5.02	0.73	7.29	4.45	2.93	2.73	7.29	5.42	6.5	3.19	5.65	4.51	2.55	0.1	0.849
4	CD8 TEFF	DUSP1	ENSG00000120129	1.77e-69	6.87e-69	-1.03	0.186	0.421	0.897	1.93	1293	8.45	-1.95	1.45	5.05	2.98	6.11	1.45	5.85	2.15	11.11	3.22	6.4	2.66	-1.6	-0.25
4	CD8 TEFF	TNFAIP3	ENSG00000118503	5.42e-67	2.07e-66	-0.793	0.18	0.41	0.771	1.56	1294	5.35	-1.62	1.16	3.13	2.2	2.58	1.16	4.81	1.35	7.86	3.87	3.66	3.55	-1.41	-0.0838
4	CD8 TEFF	HLA-E		1.1e-66	4.09e-66	0.299	0.935	0.861	2.78	2.48	1295	9.72	0.461	15.17	12.18	8.31	11.13	15.17	10.55	18.09	11.15	10.07	14.38	6.71	-0.166	0.74
4	CD8 TEFF	FOSB	ENSG00000125740	1.11e-66	4.09e-66	-0.837	0.08	0.295	0.362	1.2	1296	3.01	-2.17	0.436	2.21	1.87	2.42	0.436	1.42	0.488	4.38	2.06	2.18	0.943	-1.32	-0.0357
4	CD8 TEFF	MT-ND4	ENSG00000198886	1.48e-66	5.38e-66	0.271	0.978	0.942	3.38	3.11	1297	19.45	0.405	28.4	19.97	21.09	27.02	28.4	21.07	26.33	20.82	23.68	17.25	20.69	0.048	0.477
4	CD8 TEFF	MYL12A	ENSG00000101608	7.98e-66	2.86e-65	0.335	0.926	0.876	2.93	2.59	1298	12.22	0.513	17.67	13.06	8.2	13.76	17.67	9.59	20.22	11.74	12.46	14.69	8.76	-0.128	0.708
4	CD8 TEFF	SH3BGRL3	ENSG00000142669	1.4e-61	4.96e-61	0.287	0.951	0.873	3	2.72	1299	17.32	0.438	19.17	16.51	6.29	8.76	19.17	14.99	16.69	13.54	17.12	13.51	13.3	0.096	1.02
4	CD8 TEFF	KLRB1	ENSG00000111796	2.7e-61	9.38e-61	-0.857	0.241	0.463	1.6	2.46	1300	10.12	-1.41	3.97	4.34	2.78	27.05	3.97	4.01	18.65	35.71	5.88	6.69	9.58	-2	0.272
4	CD8 TEFF	KLRK1	ENSG00000213809	1.11e-59	3.81e-59	0.404	0.474	0.259	1.52	1.12	1301	0.345	0.771	3.57	3.23	0.327	5.61	3.57	0.0966	4.58	1.74	2.26	1.85	0.316	-0.369	1.43
4	CD8 TEFF	HLA-DPA1		8.66e-59	2.93e-58	0.452	0.305	0.141	1.06	0.609	1302	0.527	1.08	1.89	1.25	0.323	0.664	1.89	1.69	0.946	0.505	1.56	1.26	0.813	0.0731	0.781
4	CD8 TEFF	ADRB2	ENSG00000169252	1.2e-56	3.98e-56	0.368	0.197	0.071	0.716	0.348	1303	0.243	1.15	1.05	0.59	0.0826	0.473	1.05	0.0451	1.35	0.786	0.343	0.439	0.0474	-0.137	0.672
4	CD8 TEFF	COTL1	ENSG00000103187	2.21e-56	7.25e-56	-0.71	0.071	0.263	0.335	1.04	1304	2.3	-1.96	0.398	2.33	1.04	1.59	0.398	1.91	0.223	1.09	2.68	1.6	2.94	-1.04	0.133
4	CD8 TEFF	TSC22D3	ENSG00000157514	2.15e-54	6.95e-54	-0.584	0.528	0.688	1.82	2.4	1305	12.72	-0.948	5.17	8.54	7.82	11.01	5.17	10.73	7	12.9	6.01	9.52	8.9	-0.813	-0.129
4	CD8 TEFF	ZFP36L2	ENSG00000152518	8.04e-54	2.57e-53	-0.774	0.307	0.505	1.29	2.07	1306	10.07	-1.35	2.65	6.65	3.78	6.74	2.65	4.09	3.59	10.66	4.73	6.23	5.06	-1.16	-0.23
4	CD8 TEFF	TTC38	ENSG00000075234	1.36e-53	4.28e-53	0.352	0.17	0.058	0.648	0.296	1307	0.0321	1.19	0.912	0.242	0.0197	0.651	0.912	0.0731	2.61	0.133	0.518	0.239	0.159	-0.636	0.628
4	CD8 TEFF	KLF6	ENSG00000067082	2.86e-52	8.88e-52	-0.638	0.489	0.648	1.58	2.22	1308	11.64	-1.07	3.85	7.44	5.17	5.53	3.85	9.92	3.96	11.3	6.4	9.37	9.55	-0.959	-0.023
4	CD8 TEFF	CAPG	ENSG00000042493	1.2e-51	3.67e-51	-0.609	0.023	0.184	0.116	0.724	1309	1.74	-2.38	0.123	0.876	0.296	1.59	0.123	0.527	0.0945	1.26	1.19	1.2	0.655	-0.892	0.0255
4	CD8 TEFF	HCST	ENSG00000126264	1.32e-51	3.99e-51	0.275	0.906	0.817	2.78	2.5	1310	9.03	0.424	15.04	14.82	4.48	16.43	15.04	7.58	16.27	11.29	10.28	11.68	6.29	-0.083	1.07
4	CD8 TEFF	LEPROTL1	ENSG00000104660	1.46e-51	4.37e-51	-0.541	0.19	0.395	0.69	1.23	1311	2.7	-1.21	0.993	2.48	2.6	2.07	0.993	2.65	1.25	2.59	1.61	2.19	2.62	-0.619	-0.12
4	CD8 TEFF	NCF1	ENSG00000158517	2.16e-51	6.38e-51	-0.594	0.047	0.219	0.216	0.81	1312	1.71	-1.98	0.241	1.57	0.829	0.937	0.241	0.898	0.101	1.21	1.02	1.47	0.742	-0.78	0.12
4	CD8 TEFF	NFKBIA	ENSG00000100906	3.37e-50	9.83e-50	-0.712	0.356	0.544	1.38	2.1	1313	9.36	-1.23	2.99	5.15	5.11	8.53	2.99	6.05	4.71	14.21	6.16	6.06	4.59	-1.34	-0.337
4	CD8 TEFF	SRGN	ENSG00000122862	1.39e-49	4e-49	-0.456	0.769	0.836	2.26	2.71	1314	12.18	-0.712	8.54	12.89	6.81	25.66	8.54	17.71	17.28	13.66	12.56	12.52	22.1	-1.03	0.201
4	CD8 TEFF	PLP2	ENSG00000102007	6.68e-49	1.9e-48	-0.492	0.237	0.444	0.891	1.38	1315	3.58	-1.01	1.44	3.36	1.91	2.56	1.44	3.45	1.02	3.17	4.47	2.99	2.52	-0.808	0.188
4	CD8 TEFF	TPST2	ENSG00000128294	6.06e-48	1.7e-47	0.405	0.263	0.124	0.892	0.488	1316	0.469	1.08	1.44	0.673	0.241	1.01	1.44	0.366	1.62	0.519	0.649	0.611	0.733	-0.0724	0.676
4	CD8 TEFF	TRGC1	ENSG00000211689	8.05e-48	2.23e-47	0.391	0.19	0.075	0.779	0.388	1317	0.124	1.16	1.18	0.547	0.05	0.859	1.18	0.00444	1.49	1.83	0.755	0.34	0	-0.262	0.779
4	CD8 TEFF	CD3G	ENSG00000160654	4.96e-47	1.36e-46	0.414	0.532	0.367	1.63	1.21	1318	2.8	0.766	4.09	3.38	2.12	0.0592	4.09	2.78	0.849	2.49	2.15	3.13	2.21	0.151	1.57
4	CD8 TEFF	LITAF	ENSG00000189067	2.31e-46	6.26e-46	0.409	0.489	0.32	1.48	1.07	1319	1.45	0.791	3.4	1.97	1.59	2.12	3.4	1.27	5.22	1.62	1.64	1.9	0.986	-0.346	0.795
4	CD8 TEFF	DUSP4	ENSG00000120875	2.89e-46	7.75e-46	-0.726	0.028	0.176	0.136	0.862	1320	1.43	-2.58	0.145	1.83	0.182	0.838	0.145	3.8	0.142	1.01	1.51	1.6	3.01	-1.43	0.003
4	CD8 TEFF	YWHAQ	ENSG00000134308	5.46e-46	1.45e-45	0.439	0.442	0.279	1.36	0.922	1321	1.7	0.895	2.9	1.44	0.728	1.37	2.9	1.5	1.92	2.01	3.07	1.59	2.51	-0.041	0.815
4	CD8 TEFF	ZNF331	ENSG00000130844	6.82e-46	1.79e-45	-0.667	0.049	0.206	0.241	0.908	1322	1.36	-2.08	0.273	1.5	1.05	2.36	0.273	1.87	0.561	1.93	1.02	1.28	2.87	-1.11	-0.204
4	CD8 TEFF	CCND3	ENSG00000112576	3.29e-45	8.52e-45	0.392	0.479	0.31	1.4	1.01	1323	1.64	0.777	3.07	1.75	1.47	1.95	3.07	1.15	3.16	1.48	2.27	1.62	1.42	-0.022	0.636
4	CD8 TEFF	ITGB2	ENSG00000160255	2.29e-44	5.86e-44	0.367	0.626	0.469	1.86	1.5	1324	2.87	0.639	5.46	4.1	1.35	4.3	5.46	2.45	8.31	2.68	4.21	3	1.87	-0.366	1.01
4	CD8 TEFF	CD44	ENSG00000026508	9.96e-43	2.52e-42	-0.456	0.361	0.535	1.15	1.6	1325	4.59	-0.855	2.16	4.66	2.41	4.35	2.16	3.96	1.6	4.5	3.17	4.46	3.03	-0.584	0.192
4	CD8 TEFF	FLNA	ENSG00000196924	4e-42	1e-41	0.424	0.295	0.157	1.02	0.595	1326	0.713	1.03	1.77	0.87	0.414	0.571	1.77	0.996	2.12	0.717	1.06	0.773	0.483	-0.119	0.671
4	CD8 TEFF	SH3BP5	ENSG00000131370	1.45e-41	3.59e-41	0.338	0.173	0.071	0.636	0.298	1327	0.336	1.14	0.889	0.295	0.278	0.269	0.889	0.175	1.24	0.3	0.214	0.123	0.0413	-0.171	0.596
4	CD8 TEFF	CD320	ENSG00000167775	3.27e-41	8.03e-41	0.371	0.208	0.095	0.735	0.364	1328	0.474	1.14	1.09	0.336	0.335	0.379	1.09	0.673	0.789	0.28	0.678	0.286	0.517	0.154	0.489
4	CD8 TEFF	CISH	ENSG00000114737	4.16e-41	1.01e-40	0.389	0.223	0.103	0.847	0.458	1329	0.558	1.07	1.33	0.709	0.343	0.366	1.33	0.804	0.902	0.551	0.678	0.488	0.0968	0.204	0.754
4	CD8 TEFF	SARAF	ENSG00000133872	2.37e-40	5.69e-40	-0.351	0.58	0.711	1.66	2.01	1330	7.07	-0.592	4.23	5.88	8.4	4.81	4.23	6.61	4.64	6.8	4.48	6.92	7.86	-0.586	-0.047
4	CD8 TEFF	CCR7	ENSG00000126353	3.21e-40	7.64e-40	-0.568	0.007	0.127	0.0287	0.597	1331	0.865	-2.83	0.0291	0.315	2.97	0.127	0.0291	0.355	0.0153	0.457	0.351	0.364	1.44	-1.35	0.0136
4	CD8 TEFF	SPN	ENSG00000197471	4.11e-40	9.68e-40	0.398	0.286	0.153	0.968	0.57	1332	0.636	0.996	1.63	0.855	0.348	0.853	1.63	0.646	1.74	0.774	1.23	0.784	0.455	-0.0411	0.67
4	CD8 TEFF	RGCC	ENSG00000102760	9.25e-40	2.16e-39	-0.619	0.041	0.182	0.23	0.849	1333	1.82	-2	0.259	1.38	1.05	0.862	0.259	1.53	0.276	1.75	1.05	1	1.66	-0.805	-0.0135
4	CD8 TEFF	BIRC3	ENSG00000023445	9.41e-40	2.17e-39	-0.604	0.165	0.333	0.706	1.31	1334	3.43	-1.32	1.03	1.85	3.34	1.14	1.03	5.91	1	2.58	1.66	3.29	4.37	-1.23	0.0101
4	CD8 TEFF	EFHD2	ENSG00000142634	1.04e-39	2.36e-39	0.362	0.221	0.104	0.81	0.448	1335	0.383	1.02	1.25	0.387	0.127	0.779	1.25	0.541	2.67	0.524	0.733	0.245	0.135	-0.489	0.69
4	CD8 TEFF	CKLF	ENSG00000217555	1.7e-39	3.83e-39	-0.472	0.303	0.475	1.02	1.49	1336	4.39	-0.922	1.77	3.64	1.24	3.3	1.77	4.41	1.67	3.98	4.97	3.75	4.24	-0.767	0.212
4	CD8 TEFF	ID2	ENSG00000115738	1.71e-38	3.83e-38	0.264	0.723	0.543	2.19	1.93	1337	5.55	0.43	7.98	5.95	2.11	9.73	7.98	2.55	10.37	8.84	5.6	5.12	6.01	-0.236	1.06
4	CD8 TEFF	MYO1F	ENSG00000142347	4.46e-38	9.9e-38	0.351	0.359	0.21	1.15	0.794	1338	1.02	0.772	2.14	1.42	0.359	1.56	2.14	0.783	3.05	1.45	0.952	0.699	0.484	-0.253	0.838
4	CD8 TEFF	CYBA	ENSG00000051523	1.12e-37	2.46e-37	0.275	0.848	0.75	2.45	2.18	1339	7.25	0.437	10.62	9.14	3.82	6.95	10.62	7.36	16.57	6.63	8.91	8.19	5.63	-0.413	0.88
4	CD8 TEFF	DUSP2	ENSG00000158050	2.26e-36	4.92e-36	-0.685	0.104	0.258	0.656	1.34	1340	2.44	-1.51	0.927	3.6	0.873	4.69	0.927	2	1.62	6.04	2.22	2	1.99	-1.3	0.0284
4	CD8 TEFF	PPP1R15A	ENSG00000087074	6.33e-36	1.37e-35	-0.499	0.227	0.393	0.889	1.39	1341	3.89	-1.02	1.43	2.64	2.36	2.94	1.43	3.12	1.57	4.25	2.55	2.92	2.4	-0.77	-0.056
4	CD8 TEFF	DDIT4	ENSG00000168209	6.85e-36	1.46e-35	-0.478	0.377	0.536	1.35	1.83	1342	5.97	-0.847	2.87	4.24	4.37	6.37	2.87	4.99	5.95	6.83	3.69	4.3	4.8	-0.705	-0.192
4	CD8 TEFF	BIN2	ENSG00000110934	2.21e-35	4.68e-35	0.368	0.421	0.275	1.29	0.923	1343	1.19	0.76	2.64	1.5	1.09	1.91	2.64	1.24	3.41	1.68	1.77	1.3	0.95	-0.192	0.624
4	CD8 TEFF	CD7	ENSG00000173762	6.71e-35	1.41e-34	-0.559	0.363	0.504	1.25	1.81	1344	2.59	-1.01	2.5	3.35	3.58	15.3	2.5	5.83	8.26	3.97	4.35	2.29	7	-1.54	0.062
4	CD8 TEFF	BTG2	ENSG00000159388	1.26e-34	2.61e-34	-0.532	0.216	0.377	0.882	1.41	1345	3.34	-1.08	1.41	2.76	3.48	3.74	1.41	2.02	1.93	5.49	1.81	2.89	1.55	-0.989	-0.0526
4	CD8 TEFF	CD99	ENSG00000002586	2.72e-34	5.6e-34	0.29	0.703	0.57	1.97	1.68	1346	4.75	0.489	6.2	5.28	1.91	3.85	6.2	2.85	6.52	4.63	6.32	4.86	4.25	-0.044	0.905
4	CD8 TEFF	AREG	ENSG00000109321	1.64e-33	3.35e-33	-0.787	0.034	0.152	0.2	0.987	1347	0.797	-2.47	0.222	0.5	1.94	7.23	0.222	0.235	1.66	1.14	1.16	0.852	1.55	-1.91	-0.0106
4	CD8 TEFF	UCP2	ENSG00000175567	1.65e-33	3.35e-33	0.336	0.461	0.312	1.41	1.07	1348	1.52	0.658	3.08	1.77	1.42	1.6	3.08	3.95	3.53	1.62	2.34	1.68	2.83	-0.193	0.525
4	CD8 TEFF	CD74	ENSG00000019582	1.99e-33	4.01e-33	-0.477	0.397	0.542	1.37	1.84	1349	3.74	-0.842	2.93	8.25	1.69	4.88	2.93	9.21	4.02	5.2	8.32	6.95	4.37	-0.955	0.379
4	CD8 TEFF	CD3D	ENSG00000167286	5.64e-33	1.12e-32	0.272	0.812	0.683	2.43	2.16	1350	9	0.432	10.34	10.58	6.35	0.306	10.34	11.27	1.29	8.83	7.58	9.36	10.17	-0.079	2.16
4	CD8 TEFF	JUND	ENSG00000130522	5.83e-33	1.15e-32	-0.458	0.155	0.308	0.623	1.08	1351	2.29	-1.09	0.865	1.83	1.45	2.33	0.865	2.08	0.975	2.55	1.54	1.69	2.46	-0.644	-0.0576
4	CD8 TEFF	FGR	ENSG00000000938	2.02e-32	3.95e-32	0.272	0.136	0.054	0.539	0.267	1352	0.0211	1	0.714	0.149	0.0258	1.15	0.714	0.0257	1.73	0.0455	0.377	0.0371	0	-0.464	0.539
4	CD8 TEFF	LPAR6	ENSG00000139679	2.69e-32	5.23e-32	0.32	0.197	0.096	0.729	0.409	1353	0.588	0.955	1.07	0.293	1.01	0.194	1.07	0.492	0.677	0.33	0.2	0.264	0.908	0.0311	0.551
4	CD8 TEFF	ABI3	ENSG00000108798	9.75e-32	1.88e-31	0.331	0.246	0.131	0.877	0.546	1354	0.288	0.863	1.4	1	0.16	0.983	1.4	0.278	2.71	0.725	1.15	0.724	0.0347	-0.434	0.843
4	CD8 TEFF	SELL	ENSG00000188404	1.17e-31	2.24e-31	-0.465	0.03	0.142	0.141	0.607	1355	0.511	-1.89	0.152	0.243	2.75	0.714	0.152	1.37	0.621	0.162	0.315	0.522	0.959	-1.18	-0.0085
4	CD8 TEFF	FCER1G	ENSG00000158869	3.85e-31	7.3e-31	-0.812	0.033	0.142	0.197	1.01	1356	0.0952	-2.54	0.218	0.135	0.0331	10.17	0.218	0.109	6.58	0.103	1.91	0.202	0.109	-2.22	0.164
4	CD8 TEFF	PLEKHF1	ENSG00000166289	6.83e-31	1.28e-30	0.306	0.218	0.111	0.777	0.471	1357	0.386	0.861	1.17	0.65	0.17	1.1	1.17	0.372	1.65	0.673	0.59	0.439	0.249	-0.197	0.62
4	CD8 TEFF	CXCR6	ENSG00000172215	1.09e-30	2.04e-30	-0.469	0.012	0.109	0.054	0.523	1358	0.608	-2.34	0.0555	0.941	0.0367	1.04	0.0555	0.979	0.0462	1.49	0.522	0.909	0.189	-0.859	0.0179
4	CD8 TEFF	SLC9A3R1	ENSG00000109062	4.53e-30	8.38e-30	0.329	0.272	0.155	0.907	0.578	1359	0.692	0.837	1.48	0.844	0.364	0.946	1.48	0.57	1.77	0.65	1.03	0.882	0.686	-0.113	0.597
4	CD8 TEFF	XCL1	ENSG00000143184	7.94e-30	1.46e-29	-0.982	0.044	0.154	0.259	1.24	1360	0.849	-2.69	0.296	1.13	0.0888	15.43	0.296	0.0287	0.567	0.882	1.75	0.668	0.71	-2.54	0.231
4	CD8 TEFF	FTH1	ENSG00000167996	8.16e-30	1.49e-29	-0.293	0.897	0.92	2.67	2.97	1361	22.62	-0.447	13.51	16	17.69	14.01	13.51	23.95	13.34	19.55	16.85	18.22	22.13	-0.542	0.012
4	CD8 TEFF	ITM2C	ENSG00000135916	1.06e-29	1.92e-29	-0.561	0.084	0.21	0.406	0.967	1362	0.657	-1.52	0.501	3.29	0.23	3.2	0.501	0.561	0.284	2.12	2.54	1.33	0.308	-1.05	0.199
4	CD8 TEFF	YPEL5	ENSG00000119801	1.71e-29	3.06e-29	-0.477	0.165	0.307	0.634	1.11	1363	2.14	-1.12	0.886	2.23	1.63	2.47	0.886	1.55	1.26	2.31	2.06	1.85	2.74	-0.685	-0.183
4	CD8 TEFF	LMNA	ENSG00000160789	2.38e-29	4.23e-29	-0.554	0.031	0.136	0.149	0.704	1364	1.95	-2.1	0.161	0.768	0.293	0.38	0.161	1.57	0.195	1.07	0.852	1.61	0.609	-0.933	-0.0285
4	CD8 TEFF	CREM	ENSG00000095794	5.87e-29	1.04e-28	-0.508	0.117	0.251	0.542	1.05	1365	2.08	-1.26	0.72	1.48	1.26	1.11	0.72	4.56	1.67	2.1	2.14	1.85	2.52	-1.17	-0.205
4	CD8 TEFF	TRAT1	ENSG00000163519	2.98e-28	5.23e-28	-0.407	0.069	0.188	0.3	0.707	1366	1.24	-1.33	0.35	1.39	1.21	0.451	0.35	0.384	0.0628	1.16	0.682	1.09	1.8	-0.73	0.239
4	CD8 TEFF	SNHG5	ENSG00000203875	8.54e-28	1.48e-27	-0.296	0.553	0.675	1.8	2.1	1367	7.53	-0.492	5.04	5.73	10.47	6.87	5.04	6.05	5.02	8.35	5.5	6.32	8.69	-0.641	0.004
4	CD8 TEFF	MCL1	ENSG00000143384	9.99e-28	1.72e-27	-0.442	0.242	0.38	0.874	1.32	1368	3.52	-0.918	1.4	2.73	1.35	2.56	1.4	2.68	1.77	4.35	2.35	2.72	3.15	-0.804	0.0201
4	CD8 TEFF	RASSF1	ENSG00000068028	1.63e-27	2.8e-27	0.297	0.186	0.094	0.684	0.387	1369	0.337	0.918	0.983	0.476	0.225	0.748	0.983	0.31	1.17	0.447	0.821	0.392	0.296	-0.0904	0.481
4	CD8 TEFF	RCAN3	ENSG00000117602	2.24e-27	3.82e-27	-0.348	0.012	0.101	0.0508	0.398	1370	0.66	-1.95	0.0521	0.465	0.608	0.151	0.0521	0.695	0.0238	0.604	0.307	0.374	0.334	-0.477	0.0273
4	CD8 TEFF	MFSD10	ENSG00000109736	4.48e-27	7.56e-27	0.298	0.245	0.138	0.828	0.53	1371	0.659	0.797	1.29	0.926	0.386	0.579	1.29	0.615	1	0.702	0.623	0.819	0.78	0.134	0.502
4	CD8 TEFF	AQP3	ENSG00000165272	1.73e-26	2.9e-26	-0.349	0.023	0.117	0.104	0.454	1372	0.886	-1.68	0.11	0.282	0.657	0.107	0.11	1.11	0.077	1.37	0.317	0.48	0.285	-0.756	0.0302
4	CD8 TEFF	CLEC2D	ENSG00000069493	2.01e-26	3.34e-26	0.324	0.41	0.285	1.31	0.984	1373	1.86	0.658	2.7	1.99	1.59	0.563	2.7	2.13	1.5	1.35	1.44	2.33	2.21	0.104	0.861
4	CD8 TEFF	GZMM	ENSG00000197540	3.26e-26	5.39e-26	0.28	0.485	0.349	1.46	1.18	1374	1.72	0.533	3.31	3.17	1.05	2.92	3.31	0.773	4.22	2.33	2.02	2.09	1.49	-0.193	0.888
4	CD8 TEFF	VIM	ENSG00000026025	1.38e-25	2.26e-25	-0.327	0.719	0.785	2.19	2.52	1375	15.26	-0.514	7.96	12.32	6.64	7.38	7.96	11.82	5.01	12.21	20.39	12.86	8.1	-0.87	0.4
4	CD8 TEFF	EBP	ENSG00000147155	1.81e-25	2.95e-25	0.29	0.212	0.116	0.723	0.433	1376	0.47	0.856	1.06	0.533	0.308	0.473	1.06	0.519	1.06	0.54	1.71	0.698	0.298	-0.274	0.462
4	CD8 TEFF	JUN	ENSG00000177606	1.84e-25	2.98e-25	-0.509	0.497	0.618	1.9	2.41	1377	13.82	-0.821	5.67	10.55	8.12	6.34	5.67	6.68	4.47	18.28	6.37	9.31	4.77	-1.06	0.199
4	CD8 TEFF	MYC	ENSG00000136997	2.71e-24	4.36e-24	-0.394	0.021	0.107	0.0928	0.486	1378	0.709	-1.88	0.0972	0.31	1.48	0.562	0.0972	0.28	0.14	0.772	0.6	0.106	0.522	-0.816	-0.00793
4	CD8 TEFF	IL7R	ENSG00000168685	4.54e-24	7.25e-24	-0.435	0.244	0.376	1.05	1.49	1379	6.06	-0.844	1.86	1.82	5.07	0.49	1.86	2.27	0.193	6.46	1.13	3.81	3.3	-0.96	0.873
4	CD8 TEFF	CORO1B	ENSG00000172725	8.81e-24	1.4e-23	-0.427	0.141	0.259	0.56	0.987	1380	2.37	-1.07	0.751	1.28	1.11	0.262	0.751	5.17	0.487	0.959	1.54	1.34	4.61	-1.26	0.327
4	CD8 TEFF	NR4A1	ENSG00000123358	1.09e-23	1.72e-23	-0.41	0.068	0.172	0.31	0.72	1381	1.22	-1.32	0.363	0.785	0.92	1.8	0.363	0.653	0.617	1.53	0.904	0.805	0.566	-0.719	-0.138
4	CD8 TEFF	DNAJB1	ENSG00000132002	1.24e-23	1.94e-23	-0.444	0.41	0.534	1.56	2.01	1382	8.12	-0.754	3.78	7.15	4.1	6.28	3.78	5.81	2.56	8.35	4.23	7.19	4.24	-0.671	0.295
4	CD8 TEFF	SNHG8	ENSG00000269893	2.45e-23	3.8e-23	-0.327	0.374	0.5	1.2	1.52	1383	3.92	-0.613	2.31	2.85	5.9	2.99	2.31	3.3	1.81	3.74	2.51	2.53	3.64	-0.736	0.162
4	CD8 TEFF	AC020916.1		2.85e-23	4.4e-23	-0.467	0.099	0.208	0.445	0.912	1384	1.89	-1.27	0.56	1.44	0.537	2.11	0.56	0.854	0.627	3.34	1.19	1.62	0.514	-1.02	0.0301
4	CD8 TEFF	RGS10	ENSG00000148908	4.16e-23	6.38e-23	-0.34	0.193	0.323	0.687	1.03	1385	2.13	-0.8	0.987	1.88	2.16	0.614	0.987	2.39	0.536	1.69	1.96	1.71	3.05	-0.712	0.257
4	CD8 TEFF	TNFRSF4	ENSG00000186827	5.38e-23	8.19e-23	-0.601	0.027	0.112	0.146	0.747	1386	0.611	-2.23	0.158	0.0887	0.276	0.598	0.158	9.99	0.479	0.279	0.713	0.192	4.65	-2.25	0.0613
4	CD8 TEFF	CD53	ENSG00000143119	9.28e-23	1.4e-22	0.25	0.59	0.483	1.7	1.45	1387	3.07	0.444	4.47	3.59	1.83	3.56	4.47	3.41	5.41	3.25	3.28	2.8	2.56	-0.158	0.658
4	CD8 TEFF	AC004687.1		6.82e-22	1.03e-21	0.28	0.265	0.163	0.945	0.665	1388	0.781	0.679	1.57	1.11	0.379	1.28	1.57	0.567	1.91	1.13	1.11	0.994	0.478	-0.123	0.623
4	CD8 TEFF	XBP1	ENSG00000100219	9.83e-22	1.47e-21	0.307	0.367	0.258	1.25	0.947	1389	1.75	0.634	2.5	1.12	0.845	2.5	2.5	0.552	3.88	1.69	1.17	1.22	1.14	-0.332	0.814
4	CD8 TEFF	NR4A2	ENSG00000153234	2.99e-21	4.44e-21	-0.437	0.194	0.313	0.885	1.32	1390	2.53	-0.905	1.42	2.96	1.78	5.25	1.42	1.51	1.68	3.12	2.49	2.03	3.78	-0.948	-0.0356
4	CD8 TEFF	LDHB	ENSG00000111716	6.03e-21	8.9e-21	-0.311	0.396	0.507	1.23	1.54	1391	4.12	-0.58	2.42	2.93	6.64	1.53	2.42	4.3	1.74	2.59	4.37	3.3	3.62	-0.804	0.301
4	CD8 TEFF	HLA-DRB5	ENSG00000198502	6.4e-21	9.38e-21	0.256	0.15	0.077	0.597	0.341	1392	0.214	0.856	0.817	0.646	0.092	0.254	0.817	1.27	0.297	0.145	0.83	0.532	0.3	-0.224	0.509
4	CD8 TEFF	CLDND1	ENSG00000080822	6.45e-21	9.4e-21	-0.381	0.085	0.183	0.342	0.723	1393	0.717	-1.19	0.408	1.24	0.508	2.52	0.408	1.05	0.589	0.808	0.934	1.48	0.847	-0.917	-0.0681
4	CD8 TEFF	THEMIS		6.55e-21	9.47e-21	0.257	0.16	0.084	0.611	0.354	1394	0.521	0.846	0.842	0.805	0.258	0.0162	0.842	0.0823	0.0241	0.544	0.238	0.606	0.289	0.0207	0.595
4	CD8 TEFF	LINC-PINT	ENSG00000231721	6.58e-21	9.47e-21	-0.354	0.239	0.363	0.899	1.25	1395	3.13	-0.741	1.46	2.68	1.55	2.05	1.46	2.93	1.47	3.07	1.88	2.25	2.97	-0.519	-0.0052
4	CD8 TEFF	NFKBIZ	ENSG00000144802	2.52e-20	3.6e-20	-0.33	0.038	0.121	0.162	0.492	1396	0.7	-1.42	0.176	0.422	0.618	0.818	0.176	0.961	0.269	1.1	0.502	0.623	0.691	-0.58	-0.0761
4	CD8 TEFF	FKBP1A	ENSG00000088832	3.07e-20	4.36e-20	-0.327	0.207	0.322	0.707	1.03	1397	1.85	-0.761	1.03	1.83	1.18	1.77	1.03	3.14	1.28	1.44	2.65	1.62	3.76	-0.854	-0.0741
4	CD8 TEFF	DNPH1	ENSG00000112667	3.14e-20	4.43e-20	-0.29	0.038	0.12	0.158	0.448	1398	0.519	-1.29	0.171	0.498	0.451	0.395	0.171	1.8	0.126	0.515	0.724	0.282	1.33	-0.873	0.0391
4	CD8 TEFF	OXNAD1	ENSG00000154814	5.08e-20	7.13e-20	-0.325	0.086	0.183	0.351	0.676	1399	1.13	-1.03	0.421	1	0.831	1.12	0.421	0.853	0.211	1.14	0.726	0.645	1.71	-0.644	0.16
4	CD8 TEFF	PPP1R2	ENSG00000184203	5.32e-20	7.42e-20	-0.331	0.229	0.35	0.81	1.14	1400	2.34	-0.728	1.25	2.3	1.86	2.13	1.25	2.27	1.26	2.02	1.71	2.4	2.04	-0.414	-0.0048
4	CD8 TEFF	PHLDA1	ENSG00000139289	9.48e-20	1.32e-19	-0.427	0.047	0.13	0.209	0.636	1401	1.32	-1.57	0.233	0.492	0.246	0.437	0.233	2.59	0.542	1.32	0.9	0.632	2.02	-1.07	-0.011
4	CD8 TEFF	CHST12	ENSG00000136213	2.34e-19	3.23e-19	0.254	0.293	0.191	1	0.749	1402	0.658	0.587	1.73	1.21	0.269	2.43	1.73	0.451	2.94	1.12	0.826	2.14	0.238	-0.368	0.79
4	CD8 TEFF	RBPJ	ENSG00000168214	2.57e-19	3.52e-19	-0.333	0.065	0.152	0.247	0.58	1403	1.02	-1.22	0.28	0.657	0.451	0.77	0.28	1	0.487	0.916	0.787	0.662	3.07	-1.16	-0.125
4	CD8 TEFF	AC026979.2		7.71e-19	1.05e-18	-0.324	0.097	0.196	0.431	0.755	1404	1.32	-0.944	0.538	1.15	1.18	1.05	0.538	0.959	0.562	1.06	0.951	1.15	1.15	-0.409	-0.0152
4	CD8 TEFF	TCF7	ENSG00000081059	1.23e-18	1.66e-18	-0.275	0.047	0.13	0.204	0.479	1405	0.668	-1.13	0.226	0.493	1.33	0.459	0.226	0.223	0.116	0.546	0.324	0.456	1.27	-0.643	0.0935
4	CD8 TEFF	ARL5A	ENSG00000162980	1.71e-18	2.3e-18	0.26	0.207	0.125	0.73	0.47	1406	0.491	0.747	1.08	0.618	0.444	0.632	1.08	0.724	1.12	0.676	0.675	0.448	0.335	-0.0206	0.442
4	CD8 TEFF	RIPOR2	ENSG00000111913	1.75e-18	2.34e-18	0.277	0.237	0.151	0.838	0.562	1407	0.776	0.727	1.31	0.724	0.957	0.365	1.31	0.78	1.14	0.695	0.606	0.582	0.608	0.0755	0.527
4	CD8 TEFF	AC016831.5		2.59e-18	3.45e-18	-0.317	0.049	0.13	0.208	0.525	1408	1.02	-1.26	0.231	0.614	0.53	0.189	0.231	1.3	0.221	0.874	0.407	0.484	0.538	-0.623	0.0346
4	CD8 TEFF	TNFRSF18	ENSG00000186891	2.87e-18	3.79e-18	-0.393	0.044	0.123	0.301	0.694	1409	0.463	-1.29	0.351	0.103	0.0751	1.94	0.351	6.44	1.42	0.276	0.949	0.228	2.79	-1.71	0.228
4	CD8 TEFF	LIMS1	ENSG00000169756	2.91e-18	3.83e-18	-0.278	0.038	0.115	0.164	0.442	1410	0.585	-1.24	0.179	0.423	0.469	0.69	0.179	0.873	0.341	0.587	0.51	0.445	2.41	-1.06	-0.129
4	CD8 TEFF	GATA3	ENSG00000107485	3.21e-18	4.2e-18	-0.328	0.086	0.178	0.367	0.695	1411	1.22	-1.02	0.443	0.765	0.553	1.09	0.443	2.38	0.361	0.908	0.727	1.25	1.61	-0.85	0.0585
4	CD8 TEFF	SH2D1A	ENSG00000183918	4.18e-18	5.44e-18	-0.333	0.121	0.219	0.484	0.817	1412	0.775	-0.916	0.623	2.03	0.542	1.98	0.623	0.83	0.837	1.24	1.92	1.55	1.4	-0.626	0.0513
4	CD8 TEFF	FTL	ENSG00000087086	8.79e-18	1.14e-17	0.291	0.677	0.651	2.59	2.3	1413	8.37	0.455	12.36	7.75	11.81	6.97	12.36	12.8	10.98	9.58	5.72	7.03	7.57	-0.033	0.687
4	CD8 TEFF	SUSD3	ENSG00000157303	1.09e-17	1.41e-17	-0.259	0.048	0.128	0.218	0.477	1414	0.903	-1.05	0.243	0.605	0.641	0.162	0.243	0.818	0.0312	0.494	0.549	0.525	0.687	-0.426	0.187
4	CD8 TEFF	PIK3IP1	ENSG00000100100	1.78e-17	2.27e-17	-0.297	0.174	0.281	0.679	0.976	1415	1.7	-0.711	0.972	1.49	2.18	1.58	0.972	2.03	1.01	1.68	0.819	1.57	1.91	-0.478	0.081
4	CD8 TEFF	TNFSF10	ENSG00000121858	2.03e-17	2.59e-17	-0.296	0.052	0.131	0.221	0.517	1416	0.877	-1.16	0.247	0.561	0.328	1	0.247	0.583	0.402	0.596	0.49	2.25	0.789	-0.959	-0.0631
4	CD8 TEFF	STK17A	ENSG00000164543	2.14e-17	2.71e-17	-0.372	0.174	0.275	0.652	1.02	1417	1.81	-0.887	0.92	2.22	0.892	2.78	0.92	0.833	1.26	2.11	1.55	1.63	0.781	-0.678	0.0751
4	CD8 TEFF	CTSA	ENSG00000064601	2.65e-17	3.33e-17	-0.297	0.075	0.161	0.312	0.608	1418	0.89	-1.01	0.366	0.957	0.467	0.849	0.366	1.15	0.449	1.22	0.684	0.709	0.611	-0.488	-0.0595
4	CD8 TEFF	SNHG32		2.78e-17	3.48e-17	-0.298	0.276	0.385	0.922	1.22	1419	2.21	-0.623	1.51	2	4.14	2.48	1.51	1.89	1.54	2.42	1.36	2.24	2.68	-0.716	0.065
4	CD8 TEFF	TENT5C	ENSG00000183508	2.95e-17	3.67e-17	-0.303	0.065	0.149	0.31	0.613	1420	1.05	-1.03	0.363	0.816	0.394	0.983	0.363	1.28	0.337	0.944	0.825	0.909	0.457	-0.514	0.0191
4	CD8 TEFF	TRDC	ENSG00000211829	3.71e-17	4.6e-17	-0.459	0.083	0.171	0.675	1.13	1421	0.138	-1.05	0.963	1.15	0.0762	9.7	0.963	0.127	6.49	3.11	3.01	0.287	0	-1.7	0.675
4	CD8 TEFF	GYPC	ENSG00000136732	5.1e-17	6.29e-17	-0.277	0.284	0.398	0.944	1.22	1422	2.11	-0.576	1.57	2.71	2.21	2.66	1.57	2.56	1.9	2.38	2.8	1.67	3.49	-0.557	-0.0383
4	CD8 TEFF	SNHG25	ENSG00000266402	5.42e-17	6.65e-17	-0.334	0.163	0.265	0.627	0.96	1423	1.89	-0.818	0.872	1.3	2.76	0.862	0.872	1.56	0.747	1.44	1.3	1.11	2.8	-0.707	0.0687
4	CD8 TEFF	OCIAD2	ENSG00000145247	5.93e-17	7.23e-17	-0.268	0.21	0.321	0.748	1.02	1424	2.2	-0.619	1.11	1.85	1.46	1.37	1.11	1.95	0.822	1.59	1.74	2.05	1.66	-0.415	0.148
4	CD8 TEFF	SYPL1	ENSG00000008282	9.04e-17	1.1e-16	-0.275	0.065	0.146	0.251	0.526	1425	0.787	-1.04	0.286	0.711	0.721	0.61	0.286	0.781	0.221	0.617	0.713	0.75	0.903	-0.392	0.0516
4	CD8 TEFF	SOCS3	ENSG00000184557	1.51e-16	1.82e-16	-0.322	0.039	0.11	0.17	0.492	1426	0.945	-1.36	0.186	0.288	1.16	0.16	0.186	1.1	0.101	0.518	0.372	0.324	0.626	-0.601	0.0741
4	CD8 TEFF	CD47	ENSG00000196776	1.76e-16	2.11e-16	0.254	0.306	0.214	0.999	0.746	1427	1.1	0.589	1.72	1.11	0.851	0.927	1.72	0.978	2.01	0.997	1.58	1.59	0.656	-0.103	0.495
4	CD8 TEFF	GAS5	ENSG00000234741	2.08e-16	2.48e-16	-0.263	0.546	0.629	1.63	1.89	1428	5.3	-0.449	4.08	4.42	11.17	4.77	4.08	5.35	2.49	5.69	2.84	4.97	4.84	-0.873	0.375
4	CD8 TEFF	CD82	ENSG00000085117	2.18e-16	2.59e-16	-0.27	0.042	0.113	0.169	0.439	1429	0.764	-1.2	0.184	0.614	0.292	0.204	0.184	0.986	0.0532	0.551	0.456	0.702	1.23	-0.633	0.117
4	CD8 TEFF	EIF5A		5.62e-16	6.64e-16	-0.251	0.22	0.331	0.856	1.11	1430	1.85	-0.548	1.35	1.83	1.55	2.56	1.35	2.09	2.47	2.39	3.88	2.13	2	-0.73	-0.0796
4	CD8 TEFF	AC114760.2		5.81e-16	6.84e-16	-0.311	0.124	0.217	0.531	0.843	1431	1.52	-0.829	0.701	1.35	1.13	1.14	0.701	2.08	0.876	1.01	0.707	0.893	1.09	-0.593	-0.0038
4	CD8 TEFF	CXCR3	ENSG00000186810	6.66e-16	7.8e-16	-0.317	0.107	0.193	0.436	0.754	1432	1.5	-0.921	0.547	1.7	0.187	0.901	0.547	0.809	0.243	0.787	1.44	1.37	0.655	-0.557	0.264
4	CD8 TEFF	SLC2A3	ENSG00000059804	8.83e-16	1.03e-15	-0.307	0.14	0.235	0.58	0.887	1433	1.92	-0.787	0.785	1.09	1.88	1.01	0.785	1.25	0.872	1.33	0.791	1.09	2.19	-0.58	-0.0033
4	CD8 TEFF	REL	ENSG00000162924	1.05e-15	1.22e-15	-0.28	0.07	0.151	0.317	0.597	1434	0.627	-0.953	0.374	0.861	0.356	1.3	0.374	1.12	0.853	1.45	0.824	0.523	1.02	-0.579	0.0131
4	CD8 TEFF	PNRC1	ENSG00000146278	1.11e-15	1.28e-15	-0.311	0.218	0.324	0.903	1.21	1435	2.66	-0.655	1.47	2.14	2.16	2.36	1.47	2.46	2.18	3.5	1.41	1.98	1.51	-0.602	0.0213
4	CD8 TEFF	MYO1G	ENSG00000136286	2.37e-15	2.72e-15	0.252	0.231	0.153	0.831	0.58	1436	0.728	0.657	1.3	0.933	0.335	0.714	1.3	0.838	1.5	0.727	1.08	0.645	0.379	-0.0856	0.542
4	CD8 TEFF	LGALS3	ENSG00000131981	2.5e-15	2.86e-15	-0.294	0.051	0.122	0.227	0.521	1437	1.02	-1.14	0.255	0.614	0.126	0.294	0.255	1.67	0.282	0.912	0.602	0.71	0.223	-0.756	0.109
4	CD8 TEFF	S1PR4	ENSG00000125910	2.87e-15	3.26e-15	0.261	0.234	0.156	0.839	0.578	1438	0.879	0.681	1.31	0.737	0.669	0.554	1.31	1.1	0.969	0.707	0.699	0.775	0.477	0.0972	0.449
4	CD8 TEFF	ACAP1		5.37e-15	6.07e-15	-0.264	0.334	0.436	1.08	1.34	1439	2.89	-0.522	1.94	3.26	1.97	3.42	1.94	2.73	1.94	3.16	2.05	2.83	2.13	-0.409	-0.001
4	CD8 TEFF	IL2RB	ENSG00000100385	5.79e-15	6.52e-15	-0.371	0.099	0.178	0.396	0.766	1440	0.46	-1.1	0.485	0.821	0.183	4.6	0.485	1.14	1.81	0.563	1.07	0.59	0.579	-1.33	0.228
4	CD8 TEFF	XCL2	ENSG00000143185	8.09e-15	9.06e-15	-0.668	0.109	0.186	0.59	1.26	1441	0.26	-1.53	0.804	2.4	0.0661	13.57	0.804	0.0578	1.89	1.22	2.95	0.492	0.283	-2.09	0.534
4	CD8 TEFF	STK17B	ENSG00000081320	2.28e-14	2.54e-14	-0.254	0.281	0.383	0.98	1.23	1442	2.64	-0.523	1.66	2.51	1.85	2.47	1.66	3.41	1.89	2.45	1.55	2.13	1.76	-0.505	0.0445
4	CD8 TEFF	SEPTIN6	ENSG00000125354	3.43e-14	3.8e-14	-0.256	0.151	0.241	0.562	0.818	1443	1.17	-0.677	0.754	1.38	1.1	1.32	0.754	1.55	0.863	1.29	1.71	1.48	1.73	-0.442	-0.0606
4	CD8 TEFF	ICOS	ENSG00000163600	4.58e-14	5.06e-14	-0.283	0.054	0.123	0.245	0.528	1444	0.908	-1.07	0.278	0.509	0.761	0.0483	0.278	2.29	0.07	0.33	0.521	0.544	0.999	-0.947	0.198
4	CD8 TEFF	P2RY10	ENSG00000078589	5.14e-14	5.65e-14	-0.254	0.059	0.129	0.248	0.502	1445	0.69	-0.98	0.281	0.715	0.632	0.449	0.281	1.32	0.185	0.363	0.545	0.459	0.662	-0.594	0.0777
4	CD8 TEFF	ARID5A	ENSG00000196843	1.02e-13	1.12e-13	-0.255	0.118	0.201	0.468	0.722	1446	0.991	-0.736	0.596	1.13	0.935	1.36	0.596	0.756	1.12	1.04	0.938	1.25	1.56	-0.472	-0.0952
4	CD8 TEFF	FAM177A1	ENSG00000151327	1.31e-13	1.42e-13	-0.282	0.144	0.23	0.552	0.834	1447	1.36	-0.745	0.737	1.33	0.859	2	0.737	1.12	0.855	1.38	1.21	0.904	1.75	-0.546	-0.0657
4	CD8 TEFF	CD40LG	ENSG00000102245	1.86e-13	2.01e-13	-0.263	0.068	0.138	0.319	0.582	1448	1.91	-0.903	0.376	0.229	0.694	0.028	0.376	0.198	0.0328	1.46	0.313	1.2	1.57	-0.749	0.291
4	CD8 TEFF	PIM1	ENSG00000137193	2.17e-13	2.35e-13	0.261	0.302	0.222	1.07	0.806	1449	1.29	0.585	1.91	1.01	0.978	1.48	1.91	1.18	2.04	1.34	1.21	1.34	0.911	-0.046	0.42
4	CD8 TEFF	CDC42SE1	ENSG00000197622	3.85e-13	4.13e-13	0.282	0.305	0.225	1.13	0.851	1450	1.1	0.612	2.1	1.25	1.08	1.64	2.1	1.35	3	1.01	1.46	1.01	1.2	-0.253	0.437
4	CD8 TEFF	CITED2	ENSG00000164442	4.18e-13	4.47e-13	-0.323	0.082	0.155	0.433	0.756	1451	1.68	-0.94	0.541	1.15	0.781	0.677	0.541	0.624	0.68	1.68	0.754	1.29	0.726	-0.554	-0.0525
4	CD8 TEFF	DNAJA1	ENSG00000086061	5.17e-13	5.5e-13	-0.29	0.255	0.348	0.923	1.21	1452	2.55	-0.608	1.52	2.65	1.67	2.39	1.52	2.33	1.43	3.2	2.38	2.66	2	-0.512	0.0345
4	CD8 TEFF	RHOH	ENSG00000168421	1.06e-12	1.12e-12	-0.262	0.263	0.354	0.915	1.18	1453	2.5	-0.553	1.5	2.27	2.07	1.55	1.5	3.64	1.36	2.1	1.98	1.79	2.41	-0.619	0.0545
4	CD8 TEFF	ARID5B	ENSG00000150347	1.14e-12	1.2e-12	-0.277	0.105	0.182	0.444	0.72	1454	1.23	-0.812	0.558	0.759	1.13	0.347	0.558	3.06	0.735	0.303	0.948	0.814	2.6	-0.956	0.179
4	CD8 TEFF	NOSIP	ENSG00000142546	1.49e-11	1.56e-11	-0.277	0.161	0.239	0.584	0.861	1455	1.57	-0.714	0.794	0.837	3.05	0.662	0.794	0.968	0.861	1.5	0.827	0.895	1.03	-0.814	0.0764
4	CD8 TEFF	PDCD4	ENSG00000150593	2.84e-11	2.97e-11	-0.261	0.16	0.237	0.58	0.842	1456	1.26	-0.68	0.787	1.56	0.811	2.15	0.787	0.852	0.756	1.67	0.994	1.46	0.843	-0.566	0.0176
4	CD8 TEFF	PIK3R1	ENSG00000145675	3.04e-11	3.16e-11	-0.263	0.113	0.184	0.47	0.734	1457	0.835	-0.756	0.6	1.24	0.622	2.34	0.6	0.865	0.752	0.908	0.772	1.04	0.9	-0.737	-0.0135
4	CD8 TEFF	IL16	ENSG00000172349	5.46e-11	5.65e-11	-0.255	0.174	0.251	0.645	0.9	1458	1.37	-0.634	0.906	1.69	0.978	2.06	0.906	1.19	1.44	1.49	1.12	1.19	0.837	-0.474	0.0365
4	CD8 TEFF	AC058791.1		1.37e-10	1.41e-10	-0.254	0.064	0.122	0.277	0.531	1459	1.03	-0.933	0.32	0.608	0.507	0.197	0.32	1.27	0.297	1.02	0.553	0.523	0.449	-0.542	0.0974
4	CD8 TEFF	PTGER4	ENSG00000171522	3.86e-10	3.97e-10	-0.258	0.109	0.174	0.449	0.707	1460	1.51	-0.759	0.566	1.01	0.66	0.694	0.566	0.374	0.981	1.37	0.935	1.11	0.964	-0.473	0.131
4	CD8 TEFF	CMC1	ENSG00000187118	1.12e-09	1.15e-09	-0.45	0.202	0.268	1	1.46	1461	0.512	-0.887	1.73	4.84	0.484	10.66	1.73	0.457	6.89	0.924	3.34	2.77	0.587	-1.45	0.629
4	CD8 TEFF	CHMP1B	ENSG00000255112	1.28e-09	1.3e-09	-0.253	0.136	0.202	0.518	0.771	1462	1.23	-0.697	0.678	1.01	1.07	1.48	0.678	1.32	1.22	0.893	0.952	0.852	1.09	-0.389	-0.0985
4	CD8 TEFF	KLRC1	ENSG00000134545	1.41e-09	1.43e-09	-0.385	0.053	0.103	0.361	0.747	1463	0.0529	-1.18	0.435	0.358	0.0389	6.49	0.435	0.0316	3.04	0.421	0.882	0.453	0	-1.65	0.361
4	CD8 TEFF	PMAIP1	ENSG00000141682	2.54e-09	2.56e-09	-0.313	0.118	0.181	0.53	0.843	1464	1.03	-0.834	0.698	1.33	0.557	1.18	0.698	4.24	0.972	1.24	1.84	2.14	0.943	-1.13	0.0867
4	CD8 TEFF	HSPA1B		0.00338	0.0034	-0.255	0.335	0.36	1.37	1.62	1465	5.87	-0.459	2.93	4.32	2.46	3.41	2.93	2.33	1.29	6.12	2.71	5.94	2.15	-0.594	0.54
4	CD8 TEFF	TYROBP	ENSG00000011600	0.00618	0.00618	-0.329	0.209	0.229	1.24	1.57	1466	0.231	-0.61	2.47	0.828	0.112	19.93	2.47	0.189	15.73	2.03	3.39	0.38	0.248	-1.8	1.14
5	CD4 Tregs	TNFRSF4	ENSG00000186827	0	0	2.06	0.556	0.072	2.4	0.337	1467	0.611	4.33	9.99	0.0887	0.276	0.598	0.158	9.99	0.479	0.279	0.713	0.192	4.65	0.665	2.31
5	CD4 Tregs	TNFRSF18	ENSG00000186891	0	0	1.56	0.507	0.088	2.01	0.445	1468	0.463	3.31	6.44	0.103	0.0751	1.94	0.351	6.44	1.42	0.276	0.949	0.228	2.79	0.674	1.93
5	CD4 Tregs	IL2RA	ENSG00000134460	0	0	1.39	0.397	0.022	1.49	0.0983	1469	0.171	4.11	3.42	0.0335	0.183	0.0649	0.00628	3.42	0.0168	0.114	0.328	0.0745	0.272	1.2	1.48
5	CD4 Tregs	CTLA4	ENSG00000163599	0	0	1.09	0.349	0.025	1.2	0.109	1470	0.224	3.49	2.32	0.0711	0.135	0.0103	0.024	2.32	0.00611	0.0613	0.232	0.0528	0.991	0.511	1.19
5	CD4 Tregs	LINC02195	ENSG00000236481	0	0	0.975	0.267	0.011	1.03	0.0505	1471	0.105	3.64	1.79	0.0435	0.0332	0.00139	0.0268	1.79	0.0158	0.0137	0.134	0.0879	0.0452	0.9	1.02
5	CD4 Tregs	FOXP3	ENSG00000049768	0	0	0.975	0.299	0.003	0.988	0.0131	1472	0.0156	3.98	1.69	0.00344	0.0348	0	0.00824	1.69	0.00121	0.00568	0.0637	0.0352	0.0513	0.926	0.988
5	CD4 Tregs	RTKN2	ENSG00000182010	0	0	0.865	0.251	0.016	0.943	0.0782	1473	0.0738	3.2	1.57	0.0737	0.265	0.00516	0.00887	1.57	0.0145	0.0482	0.0603	0.117	0.12	0.708	0.938
5	CD4 Tregs	ENTPD1	ENSG00000138185	0	0	0.67	0.188	0.008	0.702	0.032	1474	0.0285	3.08	1.02	0.017	0.0274	0.0285	0.0265	1.02	0.0398	0.048	0.143	0.0703	0.322	0.423	0.685
5	CD4 Tregs	LAYN	ENSG00000204381	0	0	0.577	0.161	0.004	0.595	0.0177	1475	0.00101	2.95	0.812	0.0102	0.00508	0.0762	0.00423	0.812	0.0545	0.0127	0.0572	0	0	0.521	0.595
5	CD4 Tregs	FANK1	ENSG00000203780	0	0	0.572	0.16	0.001	0.576	0.00421	1476	0.00497	3.08	0.779	0.00279	0.00844	0	0.00354	0.779	0	0	0.0237	0	0.0166	0.553	0.576
5	CD4 Tregs	CCL5		1.12e-303	3.31e-302	-2.59	0.146	0.762	0.794	3.39	1477	13.41	-4.45	1.21	43.52	3.54	46.42	43.12	1.21	43.79	22.9	25.05	28.81	2.22	-3.07	-0.375
5	CD4 Tregs	ICA1	ENSG00000003147	2.28e-290	6.16e-289	0.675	0.179	0.009	0.716	0.0409	1478	0.0249	3.02	1.05	0.0231	0.0997	0.0327	0.015	1.05	0.0492	0	0.0604	0	0.817	0.118	0.716
5	CD4 Tregs	LINC01943	ENSG00000280721	4.57e-263	1.14e-261	0.942	0.296	0.038	1.12	0.182	1479	0.329	2.86	2.08	0.199	0.0414	0.026	0.297	2.08	0.0551	0.0774	0.401	0.248	1.05	0.405	1.1
5	CD4 Tregs	IL32	ENSG00000008517	1.84e-255	4.25e-254	0.99	0.972	0.799	3.83	2.84	1480	19.07	1.48	45.06	21.62	7.51	8.72	18.38	45.06	8.79	18.01	15.64	20.71	19.68	0.711	1.69
5	CD4 Tregs	HACD1	ENSG00000165996	2.18e-242	4.71e-241	0.413	0.125	0.004	0.428	0.0158	1481	0.00641	2.45	0.535	0.00514	0.0205	0.0464	0.00678	0.535	0.0195	0.00443	0.0739	0	0.128	0.308	0.428
5	CD4 Tregs	TIGIT	ENSG00000181847	1.88e-237	3.81e-236	1.06	0.502	0.125	1.63	0.569	1482	0.257	2.28	4.1	1.28	0.461	1.39	0.703	4.1	0.791	0.109	0.905	0.953	1.85	0.583	1.53
5	CD4 Tregs	LAIR2		8.26e-234	1.57e-232	0.845	0.244	0.028	1.02	0.173	1483	0.11	2.69	1.77	0.0335	0.0327	0.0214	0.419	1.77	1.3	0	0.427	0.0506	1.38	0.15	1.02
5	CD4 Tregs	TBC1D4	ENSG00000136111	6.85e-230	1.23e-228	0.746	0.261	0.033	0.891	0.145	1484	0.218	2.59	1.44	0.139	0.308	0.0335	0.0276	1.44	0.00463	0.114	0.12	0.0572	1	0.196	0.887
5	CD4 Tregs	AC133644.2		1.7e-228	2.9e-227	0.73	0.202	0.019	0.816	0.0854	1485	0.123	2.85	1.26	0.0319	0.297	0.00223	0.0115	1.26	0.00472	0.0498	0.0341	0.0786	0.386	0.489	0.814
5	CD4 Tregs	GZMA	ENSG00000145649	3.9e-225	6.31e-224	-1.68	0.116	0.684	0.789	2.47	1486	7.94	-3.06	1.2	15.79	1.01	14.09	11.62	1.2	17.65	9.62	15.04	11.28	2.51	-2.14	0.091
5	CD4 Tregs	AC017002.3		2.38e-217	3.67e-216	0.441	0.11	0.004	0.458	0.0174	1487	0.0227	2.54	0.582	0.0136	0	0.00218	0.0602	0.582	0.0163	0	0.0249	0	0.0681	0.393	0.458
5	CD4 Tregs	BATF	ENSG00000156127	2.07e-215	3.06e-214	1.07	0.517	0.149	1.65	0.574	1488	0.97	2.29	4.2	0.626	0.795	0.328	0.921	4.2	0.791	0.585	1.09	0.759	3.05	0.25	1.36
5	CD4 Tregs	NKG7	ENSG00000105374	3.19e-194	4.49e-193	-2.58	0.099	0.594	0.453	3.03	1489	1.67	-4.88	0.573	18.55	0.988	39.08	47.18	0.573	72.63	11.37	19.72	10.93	0.648	-3.85	-0.0466
5	CD4 Tregs	CORO1B	ENSG00000172725	9.05e-165	1.22e-163	0.966	0.578	0.225	1.82	0.854	1490	2.37	1.86	5.17	1.28	1.11	0.262	0.751	5.17	0.487	0.959	1.54	1.34	4.61	0.096	1.59
5	CD4 Tregs	LTB		1.5e-160	1.95e-159	1.14	0.842	0.492	3.14	2	1491	10.35	1.77	22.15	3.88	10.42	1.88	1.67	22.15	0.888	16.27	3.14	7.24	6.77	0.293	2.51
5	CD4 Tregs	TNFRSF9	ENSG00000049249	2.53e-155	3.16e-154	0.559	0.168	0.02	0.663	0.104	1492	0.0228	2.31	0.941	0.252	0.0265	0.206	0.0257	0.941	0.151	0.0351	0.116	0	0.0315	0.438	0.663
5	CD4 Tregs	IKZF2	ENSG00000030419	5.23e-153	6.28e-152	0.402	0.126	0.01	0.453	0.0503	1493	0.0144	2.15	0.573	0.0903	0.0483	0.0783	0.0177	0.573	0.0517	0.0815	0.044	0.0638	0.0699	0.366	0.438
5	CD4 Tregs	MAST4	ENSG00000069020	7.21e-152	8.34e-151	0.475	0.16	0.018	0.552	0.0768	1494	0.142	2.22	0.737	0.0238	0.108	0.022	0.0468	0.737	0.0459	0.144	0.098	0.169	0.206	0.364	0.53
5	CD4 Tregs	GADD45A	ENSG00000116717	1.17e-150	1.31e-149	0.88	0.312	0.072	1.19	0.313	1495	0.431	2.36	2.29	0.363	0.384	0.369	0.17	2.29	0.299	0.374	0.558	0.126	0.706	0.658	1.07
5	CD4 Tregs	CCL4		2.67e-148	2.88e-147	-2.42	0.161	0.574	1	3.42	1496	7.95	-4.03	1.72	41.82	1.11	69.11	30.28	1.72	58.62	40.31	29.69	26.85	11.21	-3.25	0.252
5	CD4 Tregs	LINC02694	ENSG00000175779	6.61e-148	6.91e-147	0.418	0.14	0.014	0.479	0.0611	1497	0.121	2.13	0.615	0.051	0.0163	0.0258	0.0767	0.615	0.0106	0.0913	0.0584	0	0.0299	0.365	0.479
5	CD4 Tregs	TRAC	ENSG00000277734	5.47e-144	5.54e-143	0.722	0.944	0.691	3.03	2.31	1498	11.03	1.11	19.72	12.96	7.36	1.28	9.91	19.72	1.15	10.06	8.63	11.79	10.62	0.395	2.27
5	CD4 Tregs	CTSW	ENSG00000172543	3.03e-137	2.98e-136	-1.52	0.056	0.474	0.224	1.74	1499	1.51	-3.78	0.251	4.85	0.719	10.93	6.94	0.251	12.89	3.95	5.01	3.8	0.254	-2.41	-0.0021
5	CD4 Tregs	S100A4	ENSG00000196154	3.54e-136	3.37e-135	0.626	0.976	0.855	3.74	3.12	1500	31.79	0.931	41.14	18.26	8.48	8.87	32.55	41.14	20.12	28.81	22.34	21.15	20.67	0.228	1.49
5	CD4 Tregs	DUSP4	ENSG00000120875	7.77e-130	7.19e-129	0.835	0.433	0.143	1.57	0.732	1501	1.43	1.72	3.8	1.83	0.182	0.838	0.145	3.8	0.142	1.01	1.51	1.6	3.01	0.179	1.44
5	CD4 Tregs	ANXA1	ENSG00000135046	1.23e-129	1.1e-128	-1.17	0.181	0.588	0.808	1.98	1502	9.19	-2.24	1.24	6.37	2.79	3.06	6.65	1.24	5.63	6.33	5.03	11.5	4.02	-1.72	-0.525
5	CD4 Tregs	STAM	ENSG00000136738	2.91e-126	2.55e-125	0.433	0.141	0.017	0.506	0.0731	1503	0.0743	2.11	0.659	0.0598	0.0865	0.0984	0.0494	0.659	0.103	0.0964	0.0919	0	0.161	0.358	0.506
5	CD4 Tregs	RGS1	ENSG00000090104	2.08e-122	1.77e-121	0.831	0.791	0.473	3.06	2.23	1504	12.12	1.28	20.35	11.22	3.8	8.12	1.62	20.35	2.13	5.46	8.76	13.95	9.64	0.356	2.1
5	CD4 Tregs	NAMPT	ENSG00000105835	1.38e-120	1.15e-119	0.643	0.285	0.071	0.932	0.289	1505	0.444	1.91	1.54	0.369	0.247	0.283	0.141	1.54	0.157	0.337	0.652	0.487	0.535	0.43	0.8
5	CD4 Tregs	ICOS	ENSG00000163600	5.95e-120	4.82e-119	0.758	0.344	0.101	1.19	0.434	1506	0.908	1.9	2.29	0.509	0.761	0.0483	0.278	2.29	0.07	0.33	0.521	0.544	0.999	0.5	1.14
5	CD4 Tregs	PMAIP1	ENSG00000141682	1.25e-119	9.87e-119	0.935	0.435	0.157	1.66	0.722	1507	1.03	1.91	4.24	1.33	0.557	1.18	0.698	4.24	0.972	1.24	1.84	2.14	0.943	0.513	1.21
5	CD4 Tregs	ARID5B	ENSG00000150347	3.46e-118	2.67e-117	0.775	0.438	0.157	1.4	0.625	1508	1.23	1.7	3.06	0.759	1.13	0.347	0.558	3.06	0.735	0.303	0.948	0.814	2.6	0.119	1.14
5	CD4 Tregs	DNPH1	ENSG00000112667	2.72e-116	2.05e-115	0.666	0.332	0.098	1.03	0.365	1509	0.519	1.82	1.8	0.498	0.451	0.395	0.171	1.8	0.126	0.515	0.724	0.282	1.33	0.184	0.912
5	CD4 Tregs	PTP4A3		1.79e-114	1.32e-113	0.519	0.146	0.021	0.604	0.0842	1510	0.162	2.31	0.829	0.0753	0.122	0.00765	0.0226	0.829	0.00324	0.0565	0.0759	0.0424	0.281	0.356	0.6
5	CD4 Tregs	CD27	ENSG00000139193	1.22e-113	8.78e-113	0.715	0.559	0.245	1.66	0.948	1511	1.46	1.38	4.28	3.22	1.63	0.357	0.172	4.28	0.057	1.31	1.33	2.51	3.14	0.222	1.61
5	CD4 Tregs	HLA-DQA1		7.27e-108	5.12e-107	0.465	0.13	0.017	0.539	0.0738	1512	0.0604	2.21	0.715	0.116	0.0418	0.0762	0.049	0.715	0.0637	0.0522	0.205	0.139	0.103	0.353	0.498
5	CD4 Tregs	BIRC3	ENSG00000023445	1.19e-103	8.2e-103	0.734	0.605	0.298	1.93	1.2	1513	3.43	1.31	5.91	1.85	3.34	1.14	1.03	5.91	1	2.58	1.66	3.29	4.37	0.253	1.24
5	CD4 Tregs	MAGEH1	ENSG00000187601	2.52e-98	1.7e-97	0.642	0.181	0.037	0.795	0.154	1514	0.124	2.3	1.22	0.153	0.244	0.177	0.146	1.22	0.142	0.0773	0.155	0.132	1.51	-0.126	0.721
5	CD4 Tregs	CARD16	ENSG00000204397	5.69e-98	3.76e-97	0.724	0.53	0.245	1.6	0.873	1515	1.12	1.43	3.94	1.56	0.677	1.56	1.71	3.94	2.61	1.34	1.18	2.68	1.26	0.294	1.08
5	CD4 Tregs	PELI1	ENSG00000197329	8.54e-96	5.54e-95	0.445	0.155	0.028	0.556	0.111	1516	0.141	1.96	0.744	0.088	0.237	0.0548	0.0471	0.744	0.039	0.124	0.182	0.0956	0.386	0.23	0.518
5	CD4 Tregs	GZMK	ENSG00000113088	5.64e-95	3.58e-94	-1.37	0.072	0.41	0.554	1.93	1517	4.12	-2.83	0.74	14.38	1.41	4.99	0.614	0.74	0.388	5.81	5.28	9.33	1.6	-2.18	0.226
5	CD4 Tregs	RPLP2	ENSG00000177600	2.97e-94	1.85e-93	-0.289	0.998	0.999	4.12	4.41	1518	83.1	-0.422	60.87	80.13	115.28	71.53	72.92	60.87	53	75.86	61.36	79.4	77.41	-0.631	0.136
5	CD4 Tregs	RPL27A	ENSG00000166441	7.07e-94	4.32e-93	-0.282	0.995	0.998	3.84	4.12	1519	61.12	-0.414	45.57	64.1	71.53	56.4	60.44	45.57	41.06	59.16	42.95	60.19	53.33	-0.443	0.102
5	CD4 Tregs	NCF4		1.8e-92	1.08e-91	0.417	0.163	0.031	0.547	0.13	1520	0.31	1.79	0.728	0.0991	0.0664	0.0159	0.0431	0.728	0.0413	0.184	0.082	0.296	0.342	0.253	0.531
5	CD4 Tregs	RPL23A	ENSG00000198242	3.58e-89	2.11e-88	-0.27	0.996	0.999	3.85	4.12	1521	61.36	-0.396	45.76	61.12	71.53	52.52	64.43	45.76	42.38	58.8	48.9	54.76	52.89	-0.439	0.075
5	CD4 Tregs	CREM	ENSG00000095794	5.68e-87	3.29e-86	0.776	0.481	0.222	1.72	0.94	1522	2.08	1.49	4.56	1.48	1.26	1.11	0.72	4.56	1.67	2.1	2.14	1.85	2.52	0.456	1.17
5	CD4 Tregs	PHLDA1	ENSG00000139289	1.53e-86	8.69e-86	0.742	0.319	0.109	1.28	0.535	1523	1.32	1.74	2.59	0.492	0.246	0.437	0.233	2.59	0.542	1.32	0.9	0.632	2.02	0.173	1.07
5	CD4 Tregs	GZMH	ENSG00000100450	2.07e-86	1.15e-85	-1.51	0.044	0.351	0.275	1.78	1524	1.11	-3.6	0.316	6.26	0.203	1.66	18.97	0.316	13.86	1.16	4.65	4.52	0.362	-2.72	0.0902
5	CD4 Tregs	HOPX	ENSG00000171476	1.21e-85	6.66e-85	-1.23	0.024	0.323	0.0888	1.32	1525	1.67	-3.88	0.0928	1.76	0.244	6.16	4.52	0.0928	7.59	3.67	2.4	1.09	0.235	-2.06	-0.122
5	CD4 Tregs	GLRX	ENSG00000173221	1.33e-85	7.19e-85	0.769	0.453	0.208	1.5	0.736	1526	1.01	1.6	3.5	1.04	0.762	0.925	1.37	3.5	1.9	1.58	0.874	1.21	0.94	0.44	0.938
5	CD4 Tregs	UGP2	ENSG00000169764	3.18e-85	1.69e-84	0.755	0.475	0.224	1.53	0.775	1527	1.3	1.55	3.62	1.04	1.3	1.1	0.981	3.62	1.11	1.26	1.47	1.15	1.27	0.626	0.846
5	CD4 Tregs	TNFRSF1B	ENSG00000028137	2.46e-83	1.28e-82	0.632	0.355	0.132	1.15	0.515	1528	0.743	1.54	2.15	0.669	0.317	0.372	0.833	2.15	1.45	0.566	0.942	0.606	0.602	0.25	0.872
5	CD4 Tregs	KLRD1	ENSG00000134539	2.98e-82	1.53e-81	-1.48	0.018	0.308	0.0841	1.56	1529	0.17	-4.36	0.0877	2.16	0.176	12.14	7.25	0.0877	14.12	2.44	3.1	1.31	0.119	-2.63	-0.0285
5	CD4 Tregs	PIM2	ENSG00000102096	7.54e-82	3.82e-81	0.678	0.343	0.129	1.19	0.512	1530	0.753	1.63	2.29	0.408	1.06	0.703	0.468	2.29	0.763	0.603	0.544	0.668	1.11	0.441	0.848
5	CD4 Tregs	CST7	ENSG00000077984	3.57e-79	1.78e-78	-0.957	0.291	0.559	1.03	1.99	1531	2.29	-1.75	1.8	8.6	0.622	8.26	10.36	1.8	18.34	5.42	5.51	6.13	1.48	-1.93	0.547
5	CD4 Tregs	CCNG2	ENSG00000138764	3.78e-78	1.86e-77	0.328	0.105	0.016	0.396	0.068	1532	0.0464	1.78	0.485	0.0819	0.076	0.0926	0.0278	0.485	0.0673	0.153	0.103	0.0458	0.159	0.248	0.368
5	CD4 Tregs	SAT1	ENSG00000130066	1.33e-77	6.42e-77	0.765	0.647	0.403	2.23	1.46	1533	3.98	1.3	8.27	3.42	3.41	2.14	2.77	8.27	2.73	2.54	2.82	7.22	4.66	0.12	1.08
5	CD4 Tregs	DUSP16		2.27e-76	1.08e-75	0.392	0.138	0.027	0.504	0.112	1534	0.172	1.79	0.655	0.106	0.142	0.0371	0.0412	0.655	0.0304	0.293	0.133	0.132	0.0819	0.247	0.474
5	CD4 Tregs	KLRK1	ENSG00000213809	2.97e-75	1.39e-74	-1.11	0.024	0.297	0.0922	1.21	1535	0.345	-3.63	0.0966	3.23	0.327	5.61	3.57	0.0966	4.58	1.74	2.26	1.85	0.316	-1.8	-0.182
5	CD4 Tregs	HLA-DRB1		9.49e-75	4.39e-74	0.599	0.361	0.142	1.21	0.615	1536	0.547	1.38	2.37	1.58	0.172	0.625	1.03	2.37	0.608	0.623	1.82	1.51	0.561	0.179	1.05
5	CD4 Tregs	LINC01871	ENSG00000235576	2.72e-74	1.24e-73	-1.07	0.03	0.302	0.113	1.18	1537	1.8	-3.43	0.12	2.33	0.59	2.53	4.24	0.12	2.35	4.88	2.15	2.03	3.19	-1.66	-0.351
5	CD4 Tregs	CD79B	ENSG00000007312	4.07e-70	1.83e-69	0.468	0.238	0.074	0.772	0.304	1538	0.417	1.47	1.16	0.281	0.198	0.667	0.185	1.16	0.521	0.171	0.352	0.351	0.484	0.261	0.614
5	CD4 Tregs	RPS12	ENSG00000112306	2.76e-68	1.23e-67	-0.287	0.994	0.998	4.1	4.38	1539	81.93	-0.42	59.22	70.52	126.74	59.16	77.41	59.22	45.25	81.27	57.26	75.63	76.32	-0.752	0.264
5	CD4 Tregs	SIRPG	ENSG00000089012	2.71e-66	1.19e-65	0.41	0.208	0.061	0.659	0.249	1540	0.27	1.43	0.932	0.429	0.297	0.211	0.0404	0.932	0.0109	0.563	0.255	0.374	0.685	0.137	0.648
5	CD4 Tregs	GBP2	ENSG00000162645	3.12e-65	1.35e-64	0.532	0.436	0.205	1.28	0.75	1541	0.941	1.15	2.6	1.1	0.899	1.3	1.11	2.6	1.88	1.28	0.93	1.66	1.9	0.219	0.641
5	CD4 Tregs	GATA3	ENSG00000107485	3.33e-65	1.42e-64	0.6	0.364	0.156	1.22	0.617	1542	1.22	1.38	2.38	0.765	0.553	1.09	0.443	2.38	0.361	0.908	0.727	1.25	1.61	0.256	0.908
5	CD4 Tregs	PBXIP1	ENSG00000163346	2.02e-64	8.5e-64	0.537	0.397	0.178	1.2	0.659	1543	1.36	1.22	2.31	0.942	0.75	0.599	0.671	2.31	0.425	1.2	0.573	1.21	0.903	0.336	0.842
5	CD4 Tregs	SPOCK2	ENSG00000107742	1.08e-63	4.47e-63	0.561	0.508	0.272	1.5	0.94	1544	2.06	1.11	3.49	1.54	1.22	0.648	1.28	3.49	1.13	3.37	1.41	1.59	2.08	0.026	1
5	CD4 Tregs	BEX3	ENSG00000166681	2.71e-63	1.11e-62	0.442	0.133	0.03	0.555	0.114	1545	0.0698	1.94	0.742	0.0399	0.533	0.0722	0.00701	0.742	0.0149	0.0445	0.104	0.158	0.452	0.128	0.548
5	CD4 Tregs	ACP5	ENSG00000102575	2.21e-62	8.95e-62	0.429	0.186	0.053	0.652	0.223	1546	0.263	1.54	0.918	0.268	0.125	0.509	0.13	0.918	0.187	0.126	0.28	0.172	0.348	0.24	0.534
5	CD4 Tregs	PLAC8	ENSG00000145287	2.04e-61	8.17e-61	-0.933	0.029	0.267	0.13	1.06	1547	0.919	-3.06	0.138	0.757	1.76	2.27	3.47	0.138	8.54	1.03	1.33	1.26	0.432	-2.13	-0.23
5	CD4 Tregs	BTG3	ENSG00000235334	2.86e-61	1.13e-60	0.491	0.285	0.108	0.928	0.437	1548	0.581	1.33	1.53	0.678	0.258	0.538	0.409	1.53	0.417	0.675	1.09	0.61	0.969	0.192	0.698
5	CD4 Tregs	LGALS3	ENSG00000131981	2.37e-60	9.25e-60	0.531	0.277	0.105	0.983	0.453	1549	1.02	1.4	1.67	0.614	0.126	0.294	0.255	1.67	0.282	0.912	0.602	0.71	0.223	0.28	0.865
5	CD4 Tregs	CD74	ENSG00000019582	3.45e-60	1.33e-59	0.562	0.732	0.514	2.32	1.76	1550	3.74	0.918	9.21	8.25	1.69	4.88	2.93	9.21	4.02	5.2	8.32	6.95	4.37	0.091	1.33
5	CD4 Tregs	HLA-DRA		1.18e-59	4.51e-59	0.469	0.148	0.038	0.629	0.161	1551	0.159	1.83	0.876	0.148	0.205	0.293	0.0411	0.876	0.083	0.152	0.601	0.152	0.428	0.158	0.589
5	CD4 Tregs	ID3		1.44e-59	5.41e-59	0.585	0.15	0.039	0.782	0.196	1552	0.204	2.02	1.19	0.246	0.245	0.345	0.0574	1.19	0.0172	0.177	0.384	0.546	0.229	0.346	0.765
5	CD4 Tregs	HLA-DQB1		1.76e-59	6.56e-59	0.449	0.244	0.085	0.81	0.362	1553	0.414	1.33	1.25	0.773	0.219	0.398	0.233	1.25	0.127	0.298	0.637	0.513	0.187	0.238	0.691
5	CD4 Tregs	PHTF2	ENSG00000006576	4.2e-59	1.55e-58	0.384	0.171	0.048	0.582	0.198	1554	0.351	1.48	0.791	0.213	0.115	0.148	0.117	0.791	0.077	0.257	0.413	0.0844	0.616	0.102	0.508
5	CD4 Tregs	GZMB	ENSG00000100453	1.18e-58	4.28e-58	-1.45	0.039	0.267	0.236	1.69	1555	0.51	-3.63	0.266	2.14	0.147	5.36	12.16	0.266	27.33	1.72	5.73	1.48	0.0747	-3.11	0.164
5	CD4 Tregs	PTTG1	ENSG00000164611	1.48e-58	5.32e-58	0.435	0.274	0.102	0.867	0.431	1556	0.532	1.21	1.38	0.728	0.25	0.275	0.519	1.38	0.273	0.246	2.6	0.783	0.796	-0.413	0.647
5	CD4 Tregs	ARPC1B	ENSG00000130429	1.63e-58	5.82e-58	0.497	0.735	0.545	2.11	1.61	1557	4.42	0.836	7.24	4.2	2.35	3.26	4.37	7.24	4.8	3.9	6.39	3.94	6.4	0.107	0.901
5	CD4 Tregs	SAMSN1	ENSG00000155307	4.28e-58	1.51e-57	0.601	0.473	0.255	1.53	0.93	1558	2.34	1.19	3.62	1.42	0.865	1.25	1.29	3.62	1.14	1.01	1.51	1.95	2.21	0.324	0.908
5	CD4 Tregs	RPL31	ENSG00000071082	4.91e-58	1.71e-57	-0.259	0.983	0.991	3.46	3.72	1559	40.51	-0.383	30.98	38.21	57.85	36.11	38.33	30.98	26.8	41.01	28.61	38.92	37.98	-0.61	0.14
5	CD4 Tregs	HLA-DRB5	ENSG00000198502	1.47e-57	5.07e-57	0.495	0.22	0.074	0.822	0.327	1560	0.214	1.5	1.27	0.646	0.092	0.254	0.817	1.27	0.297	0.145	0.83	0.532	0.3	0.217	0.734
5	CD4 Tregs	SLAMF1	ENSG00000117090	1.53e-57	5.22e-57	0.39	0.186	0.056	0.622	0.232	1561	0.533	1.42	0.862	0.219	0.119	0.0129	0.173	0.862	0.0121	0.463	0.165	0.498	0.442	0.195	0.61
5	CD4 Tregs	ID2	ENSG00000115738	4.35e-57	1.47e-56	-0.724	0.351	0.574	1.27	1.99	1562	5.55	-1.28	2.55	5.95	2.11	9.73	7.98	2.55	10.37	8.84	5.6	5.12	6.01	-1.16	0.132
5	CD4 Tregs	PHACTR2	ENSG00000112419	1.56e-55	5.21e-55	0.356	0.16	0.044	0.536	0.18	1563	0.24	1.45	0.71	0.221	0.149	0.126	0.0644	0.71	0.131	0.454	0.223	0.261	0.594	0.0702	0.474
5	CD4 Tregs	GAPDH	ENSG00000111640	3.09e-55	1.02e-54	0.405	0.956	0.878	3.13	2.73	1564	15.38	0.612	21.97	16.03	7.89	12.89	12.42	21.97	12.94	14.17	36.45	14.6	23	-0.489	0.949
5	CD4 Tregs	CD8A	ENSG00000153563	4.27e-55	1.4e-54	-1.02	0.021	0.237	0.114	1.13	1565	0.506	-3.32	0.121	5.12	0.429	0.363	4.53	0.121	0.568	2.06	1.86	3.02	0.722	-1.7	-0.195
5	CD4 Tregs	SPATS2L	ENSG00000196141	7.56e-55	2.45e-54	0.359	0.126	0.03	0.491	0.132	1566	0.137	1.61	0.634	0.174	0.0685	0.124	0.0592	0.634	0.0934	0.264	0.321	0.639	0.311	-0.0029	0.434
5	CD4 Tregs	PKM	ENSG00000067225	7.92e-54	2.54e-53	0.621	0.519	0.308	1.66	1.04	1567	1.87	1.18	4.25	2	1.47	1.43	1.5	4.25	2.11	1.81	3.64	1.56	3.39	0.125	0.773
5	CD4 Tregs	GIMAP4	ENSG00000133574	1.69e-52	5.38e-52	-0.688	0.119	0.356	0.493	1.18	1568	2.27	-1.68	0.638	2.62	2.03	1.74	2.23	0.638	2.43	2	2.05	3.08	1.93	-0.912	-0.516
5	CD4 Tregs	S100A6	ENSG00000197956	4.15e-51	1.3e-50	0.409	0.929	0.824	2.98	2.57	1569	15.02	0.626	18.63	12.64	6.11	5.39	17.92	18.63	10.59	15.76	12.25	12.22	10.43	0.037	1.12
5	CD4 Tregs	FAS	ENSG00000026103	1.2e-50	3.75e-50	0.36	0.179	0.056	0.593	0.233	1570	0.345	1.33	0.81	0.347	0.161	0.0832	0.203	0.81	0.111	0.326	0.416	0.336	0.263	0.245	0.513
5	CD4 Tregs	GIMAP7	ENSG00000179144	1.68e-50	5.17e-50	-0.656	0.162	0.399	0.677	1.33	1571	2.6	-1.44	0.968	3.17	2.32	2.44	3.08	0.968	3.97	2.09	2.22	3.71	2.55	-0.927	-0.452
5	CD4 Tregs	GZMM	ENSG00000197540	7.34e-49	2.24e-48	-0.669	0.149	0.376	0.572	1.24	1572	1.72	-1.55	0.773	3.17	1.05	2.92	3.31	0.773	4.22	2.33	2.02	2.09	1.49	-1.08	-0.144
5	CD4 Tregs	CALM3	ENSG00000160014	1.01e-48	3.06e-48	0.491	0.48	0.271	1.4	0.91	1573	1.34	0.995	3.06	1.64	1.2	1.55	1.19	3.06	1.57	1.53	3.59	1.18	1.84	-0.122	0.623
5	CD4 Tregs	MYL6	ENSG00000092841	1.7e-48	5.11e-48	0.343	0.915	0.834	2.79	2.44	1574	11.35	0.53	15.25	11.77	5.23	10.57	10.4	15.25	11.9	9.5	16.27	11.21	13.38	-0.061	0.959
5	CD4 Tregs	SOD1	ENSG00000142168	1.76e-48	5.25e-48	0.465	0.684	0.48	1.87	1.41	1575	3.18	0.815	5.49	3.21	3.54	2.33	2.86	5.49	2.58	2.24	4.15	4.19	5.19	0.048	0.695
5	CD4 Tregs	UCP2	ENSG00000175567	2.1e-48	6.18e-48	0.539	0.513	0.313	1.6	1.06	1576	1.52	1.03	3.95	1.77	1.42	1.6	3.08	3.95	3.53	1.62	2.34	1.68	2.83	0.089	0.718
5	CD4 Tregs	RHBDD2	ENSG00000005486	2.21e-48	6.45e-48	0.432	0.253	0.1	0.824	0.392	1577	0.601	1.25	1.28	0.487	0.4	0.401	0.395	1.28	0.312	0.382	0.654	0.582	0.851	0.208	0.552
5	CD4 Tregs	TYMP	ENSG00000025708	2.23e-48	6.45e-48	0.498	0.213	0.078	0.837	0.339	1578	0.594	1.48	1.31	0.431	0.153	0.34	0.193	1.31	0.238	0.378	0.519	1.64	0.527	-0.132	0.695
5	CD4 Tregs	TYROBP	ENSG00000011600	3.64e-48	1.04e-47	-1.42	0.044	0.24	0.173	1.6	1579	0.231	-3.8	0.189	0.828	0.112	19.93	2.47	0.189	15.73	2.03	3.39	0.38	0.248	-2.87	0.0672
5	CD4 Tregs	SMS	ENSG00000102172	1.1e-47	3.12e-47	0.429	0.264	0.108	0.846	0.417	1580	0.495	1.21	1.33	0.571	0.28	0.593	0.499	1.33	0.482	0.508	1.28	0.373	0.892	0.0214	0.599
5	CD4 Tregs	GNLY	ENSG00000115523	1.29e-47	3.63e-47	-1.5	0.097	0.302	1.26	2.76	1581	1.56	-2.5	2.53	5.35	0.679	28.7	47.67	2.53	73.89	2.36	10.11	4.65	0.192	-3.06	1.08
5	CD4 Tregs	CYTOR	ENSG00000222041	1.61e-47	4.49e-47	0.499	0.514	0.301	1.58	1.09	1582	1.96	0.948	3.88	2.92	0.489	1.49	2.49	3.88	1.45	1.14	3.37	2.24	2.61	0.111	1.19
5	CD4 Tregs	CD3D	ENSG00000167286	1.7e-47	4.7e-47	0.35	0.873	0.683	2.51	2.16	1583	9	0.554	11.27	10.58	6.35	0.306	10.34	11.27	1.29	8.83	7.58	9.36	10.17	0.058	2.24
5	CD4 Tregs	CCR6	ENSG00000112486	8.18e-47	2.25e-46	0.379	0.12	0.031	0.519	0.14	1584	0.301	1.64	0.681	0.0725	0.0765	0.0505	0.0027	0.681	0.0184	0.741	0.0708	0.22	0.0778	-0.0351	0.517
5	CD4 Tregs	CCL3	ENSG00000276085	3.35e-46	9.13e-46	-2.08	0.086	0.282	0.389	2.47	1585	0.709	-4.24	0.476	6.87	0.12	43.17	9.71	0.476	37.59	8.08	14.26	4.2	1.14	-3.4	0.276
5	CD4 Tregs	CCL4L2		4e-46	1.08e-45	-1.6	0.053	0.248	0.325	1.92	1586	0.636	-3.62	0.384	9.86	0.247	10.93	6.78	0.384	14.78	5.86	5.8	3.31	2.77	-2.43	0.105
5	CD4 Tregs	CD69	ENSG00000110848	1.27e-45	3.4e-45	-0.63	0.587	0.74	2.16	2.79	1587	18.55	-0.985	7.64	15.31	12.79	21.02	5.18	7.64	7.2	23.83	11.95	17.92	8.16	-1.06	0.335
5	CD4 Tregs	FTH1	ENSG00000167996	4.77e-45	1.27e-44	0.295	0.97	0.914	3.22	2.92	1588	22.62	0.444	23.95	16	17.69	14.01	13.51	23.95	13.34	19.55	16.85	18.22	22.13	0.055	0.554
5	CD4 Tregs	MATK	ENSG00000007264	1.3e-44	3.42e-44	-0.745	0.02	0.201	0.0744	0.819	1589	0.373	-2.95	0.0772	1.28	0.143	3.91	1.57	0.0772	2.38	1.34	1.29	0.691	0.0285	-1.52	0.0462
5	CD4 Tregs	PLAAT4	ENSG00000133321	2.06e-44	5.38e-44	-0.537	0.328	0.549	1.1	1.64	1590	3.52	-1.01	2	4.95	2.48	4.52	4.72	2	6.21	3.57	3.33	5.59	2.92	-0.876	-0.149
5	CD4 Tregs	XCL2	ENSG00000143185	2.94e-44	7.62e-44	-1.2	0.014	0.191	0.0562	1.26	1591	0.26	-4.05	0.0578	2.4	0.0661	13.57	0.804	0.0578	1.89	1.22	2.95	0.492	0.283	-2.62	-0.00786
5	CD4 Tregs	IFNG	ENSG00000111537	3.96e-44	1.02e-43	-1.22	0.029	0.212	0.17	1.39	1592	2.03	-3.44	0.186	5	0.244	4.04	3.31	0.186	3.45	1.8	4.2	3.69	1.16	-1.62	-0.0483
5	CD4 Tregs	TMEM154	ENSG00000170006	6.52e-44	1.66e-43	0.294	0.137	0.04	0.46	0.166	1593	0.243	1.29	0.584	0.201	0.203	0.0539	0.121	0.584	0.0451	0.225	0.236	0.227	0.244	0.242	0.416
5	CD4 Tregs	CD28	ENSG00000178562	2.47e-43	6.26e-43	0.33	0.172	0.058	0.569	0.239	1594	0.42	1.23	0.766	0.315	0.324	0.00691	0.0138	0.766	0.00816	0.418	0.423	0.206	0.893	-0.0694	0.562
5	CD4 Tregs	METTL8	ENSG00000123600	7.23e-43	1.82e-42	0.335	0.111	0.029	0.458	0.122	1595	0.147	1.56	0.58	0.0957	0.164	0.0949	0.0889	0.58	0.115	0.0935	0.114	0.107	1.48	-0.45	0.372
5	CD4 Tregs	RPS27L	ENSG00000185088	7.69e-43	1.92e-42	0.508	0.626	0.44	1.96	1.45	1596	3.83	0.879	6.07	3.34	2.27	2.55	3.18	6.07	2.73	3.65	5.23	4.39	3.29	0.127	0.771
5	CD4 Tregs	CTSC	ENSG00000109861	2.75e-42	6.79e-42	0.491	0.506	0.309	1.57	1.08	1597	1.57	0.937	3.8	2.44	0.48	1.82	2.65	3.8	3.52	2.12	2.55	1.78	1.17	0.06	1.18
5	CD4 Tregs	GSTP1	ENSG00000084207	3.03e-42	7.43e-42	-0.71	0.164	0.364	0.567	1.28	1598	1.26	-1.64	0.764	2.09	0.964	7.22	3.08	0.764	4.21	1.54	5.81	1.65	0.702	-1.54	0.0355
5	CD4 Tregs	FKBP1A	ENSG00000088832	5.47e-42	1.33e-41	0.448	0.49	0.299	1.42	0.972	1599	1.85	0.893	3.14	1.83	1.18	1.77	1.03	3.14	1.28	1.44	2.65	1.62	3.76	-0.141	0.713
5	CD4 Tregs	LYAR	ENSG00000145220	7.31e-42	1.77e-41	-0.742	0.071	0.257	0.251	0.993	1600	1.25	-2.22	0.286	2.45	0.713	0.579	3.29	0.286	2.3	2.25	1.36	2.01	0.38	-1.21	-0.0711
5	CD4 Tregs	HTATIP2	ENSG00000109854	3.45e-40	8.28e-40	0.329	0.189	0.07	0.611	0.282	1601	0.31	1.15	0.842	0.362	0.215	0.327	0.429	0.842	0.337	0.341	0.343	0.24	0.264	0.254	0.416
5	CD4 Tregs	P2RY10	ENSG00000078589	3.49e-40	8.32e-40	0.392	0.258	0.113	0.842	0.45	1602	0.69	1.09	1.32	0.715	0.632	0.449	0.281	1.32	0.185	0.363	0.545	0.459	0.662	0.303	0.672
5	CD4 Tregs	HAPLN3	ENSG00000140511	7.06e-40	1.67e-39	0.281	0.102	0.026	0.391	0.11	1603	0.158	1.42	0.478	0.0631	0.218	0.117	0.00887	0.478	0.0427	0.0991	0.102	0.292	0.331	0.105	0.382
5	CD4 Tregs	KLRB1	ENSG00000111796	3.35e-39	7.82e-39	-0.832	0.266	0.455	1.61	2.44	1604	10.12	-1.37	4.01	4.34	2.78	27.05	3.97	4.01	18.65	35.71	5.88	6.69	9.58	-1.99	0.28
5	CD4 Tregs	TRDC	ENSG00000211829	3.35e-39	7.82e-39	-1.02	0.013	0.173	0.12	1.14	1605	0.138	-3.3	0.127	1.15	0.0762	9.7	0.963	0.127	6.49	3.11	3.01	0.287	0	-2.25	0.12
5	CD4 Tregs	CD8B	ENSG00000172116	4.21e-39	9.74e-39	-0.828	0.016	0.176	0.0636	0.892	1606	0.442	-3.22	0.0657	3.38	0.496	0.0536	3.52	0.0657	0.114	0.639	1.26	2.14	1.01	-1.44	0.0113
5	CD4 Tregs	POU2F2	ENSG00000028277	6.5e-39	1.49e-38	0.273	0.144	0.047	0.472	0.199	1607	0.269	1.14	0.603	0.217	0.234	0.12	0.185	0.603	0.231	0.196	0.212	0.282	0.268	0.223	0.359
5	CD4 Tregs	NDUFV2	ENSG00000178127	6.88e-39	1.57e-38	0.444	0.4	0.225	1.2	0.757	1608	1.34	0.975	2.32	1.06	1.08	0.897	0.978	2.32	0.968	1.02	1.79	1.45	1.79	0.174	0.56
5	CD4 Tregs	RPL36A	ENSG00000241343	9.2e-39	2.08e-38	-0.254	0.968	0.974	3.17	3.42	1609	33.36	-0.379	22.71	25.58	42.9	22.27	27.96	22.71	16.05	30.98	24.89	29.69	33.16	-0.616	0.33
5	CD4 Tregs	SUMO2	ENSG00000188612	1.03e-38	2.32e-38	0.356	0.772	0.627	2.09	1.74	1610	4.45	0.593	7.12	4.74	3.54	4.86	5.04	7.12	5.89	4.29	7.99	4.8	5.3	-0.102	0.58
5	CD4 Tregs	ENO1	ENSG00000074800	1.65e-38	3.69e-38	0.45	0.644	0.469	1.89	1.44	1611	3.61	0.782	5.64	3.24	2.26	2.76	2.74	5.64	3.43	3.38	7.5	3.53	3.95	-0.247	0.71
5	CD4 Tregs	CD4	ENSG00000010610	2.03e-38	4.5e-38	0.329	0.174	0.063	0.584	0.256	1612	0.685	1.19	0.794	0.107	0.331	0.00606	0.15	0.794	0.0181	0.16	0.251	0.238	1	-0.111	0.578
5	CD4 Tregs	HCST	ENSG00000126264	2.25e-38	4.96e-38	-0.401	0.755	0.83	2.15	2.55	1613	9.03	-0.633	7.58	14.82	4.48	16.43	15.04	7.58	16.27	11.29	10.28	11.68	6.29	-0.709	0.448
5	CD4 Tregs	KLRG1	ENSG00000139187	2.66e-38	5.83e-38	-0.709	0.044	0.212	0.154	0.863	1614	0.806	-2.46	0.166	2.23	0.385	0.436	3.06	0.166	0.855	2.83	1.3	1.32	0.526	-1.25	-0.171
5	CD4 Tregs	RAP1A	ENSG00000116473	3.47e-38	7.55e-38	0.416	0.471	0.283	1.33	0.918	1615	1.59	0.852	2.8	1.56	1.15	1.46	1.48	2.8	1.62	1.57	1.53	1.75	2.26	0.152	0.57
5	CD4 Tregs	PRDM1	ENSG00000057657	6.15e-38	1.33e-37	0.419	0.364	0.193	1.2	0.785	1616	1.53	0.913	2.33	1.11	0.723	0.946	0.982	2.33	1.83	1.52	0.797	1.43	0.695	0.163	0.676
5	CD4 Tregs	XCL1	ENSG00000143184	2.14e-37	4.59e-37	-1.2	0.005	0.154	0.0283	1.23	1617	0.849	-4.29	0.0287	1.13	0.0888	15.43	0.296	0.0287	0.567	0.882	1.75	0.668	0.71	-2.77	-0.0567
5	CD4 Tregs	RAB11FIP1	ENSG00000156675	3.36e-37	7.16e-37	0.332	0.176	0.066	0.614	0.282	1618	0.365	1.16	0.847	0.201	0.112	0.675	0.183	0.847	0.603	0.363	0.466	0.187	0.484	0.098	0.507
5	CD4 Tregs	CD70	ENSG00000125726	7.08e-37	1.5e-36	0.37	0.133	0.042	0.596	0.227	1619	0.343	1.37	0.815	0.42	0.0248	0.0218	0.137	0.815	0.0819	0.478	0.497	0.443	0.188	0.192	0.575
5	CD4 Tregs	CMC1	ENSG00000187118	3.82e-36	8.03e-36	-1.09	0.106	0.272	0.376	1.47	1620	0.512	-2.62	0.457	4.84	0.484	10.66	1.73	0.457	6.89	0.924	3.34	2.77	0.587	-2.08	-0.0182
5	CD4 Tregs	TRGC2	ENSG00000227191	3.84e-36	8.03e-36	-0.764	0.015	0.164	0.0476	0.812	1621	0.374	-3.18	0.0487	2.37	0.171	0.446	3.5	0.0487	0.761	1.88	1.13	1.35	0.0774	-1.46	-0.027
5	CD4 Tregs	PRF1	ENSG00000180644	9.41e-36	1.95e-35	-0.908	0.113	0.285	0.444	1.35	1622	0.492	-2.17	0.558	1.53	0.219	3.98	6.55	0.558	17.03	2.23	2.67	1.13	0.0597	-2.45	0.386
5	CD4 Tregs	MIR4435-2HG	ENSG00000172965	1.07e-35	2.21e-35	0.302	0.134	0.044	0.491	0.189	1623	0.176	1.26	0.634	0.266	0.0344	0.16	0.304	0.634	0.336	0.186	0.402	0.249	0.385	0.153	0.457
5	CD4 Tregs	PIM3	ENSG00000198355	2.18e-35	4.47e-35	0.409	0.163	0.061	0.672	0.263	1624	0.444	1.4	0.959	0.282	0.278	0.15	0.123	0.959	0.209	0.429	0.427	0.26	0.607	0.198	0.556
5	CD4 Tregs	FKBP11	ENSG00000134285	3.63e-35	7.4e-35	-0.578	0.065	0.232	0.252	0.831	1625	1.33	-1.85	0.287	1.09	0.644	1.14	1.76	0.287	2.2	2.45	1.2	1.84	0.327	-0.984	-0.0306
5	CD4 Tregs	DUSP10	ENSG00000143507	6.31e-35	1.28e-34	0.35	0.218	0.093	0.75	0.4	1626	0.457	1.04	1.12	0.596	0.165	0.942	0.226	1.12	0.347	0.606	0.696	0.491	0.849	0.0862	0.597
5	CD4 Tregs	NABP1	ENSG00000173559	7.69e-35	1.55e-34	0.356	0.245	0.111	0.814	0.458	1627	0.786	0.996	1.26	0.629	0.502	0.314	0.442	1.26	0.413	0.553	0.534	0.63	0.689	0.234	0.541
5	CD4 Tregs	FGFBP2	ENSG00000137441	1.72e-34	3.45e-34	-1.09	0.005	0.143	0.039	1.13	1628	0.0367	-3.97	0.0397	0.181	0.0551	0.173	9.99	0.0397	15.96	0.0687	0.967	0.309	0.0233	-2.79	0.0159
5	CD4 Tregs	RHOH	ENSG00000168421	3.62e-34	7.19e-34	0.411	0.516	0.334	1.53	1.12	1629	2.5	0.781	3.64	2.27	2.07	1.55	1.5	3.64	1.36	2.1	1.98	1.79	2.41	0.281	0.674
5	CD4 Tregs	KLRF1	ENSG00000150045	1.28e-33	2.52e-33	-0.809	0.004	0.138	0.0142	0.823	1630	0.0228	-3.59	0.0143	0.264	0.0125	5.34	0.997	0.0143	7.52	0.13	0.896	0.181	0	-2.13	0.0142
5	CD4 Tregs	RHOG	ENSG00000177105	2.32e-33	4.55e-33	0.417	0.438	0.265	1.3	0.883	1631	1.39	0.867	2.67	1.6	0.878	1.27	1.54	2.67	1.9	1.25	1.9	1.58	2	0.2	0.67
5	CD4 Tregs	FRMD4B	ENSG00000114541	4.52e-33	8.83e-33	0.323	0.166	0.064	0.61	0.288	1632	0.609	1.12	0.841	0.357	0.108	0.202	0.106	0.841	0.0535	0.403	0.371	0.337	0.727	0.0637	0.558
5	CD4 Tregs	FOS	ENSG00000170345	2.11e-32	4.09e-32	-0.741	0.454	0.597	1.86	2.6	1633	18.75	-1.19	5.4	9.85	9.69	18.45	2.44	5.4	3.31	18.69	8.95	16.67	6.88	-1.13	0.621
5	CD4 Tregs	COX17	ENSG00000138495	6.38e-32	1.23e-31	0.386	0.402	0.24	1.21	0.822	1634	1.24	0.832	2.35	1.34	0.761	1.33	1.37	2.35	1.65	1.28	2.09	1.31	1.64	0.081	0.643
5	CD4 Tregs	SIT1	ENSG00000137078	1.87e-31	3.58e-31	0.357	0.384	0.218	1.14	0.785	1635	1.6	0.79	2.13	1.76	0.732	0.0318	1.21	2.13	0.0978	1.38	1.6	1.2	1.11	0.127	1.11
5	CD4 Tregs	XBP1	ENSG00000100219	2.94e-31	5.61e-31	-0.568	0.116	0.278	0.44	1.01	1636	1.75	-1.5	0.552	1.12	0.845	2.5	2.5	0.552	3.88	1.69	1.17	1.22	1.14	-1.15	-0.173
5	CD4 Tregs	AQP3	ENSG00000165272	4.2e-31	7.96e-31	0.345	0.22	0.101	0.745	0.4	1637	0.886	1.03	1.11	0.282	0.657	0.107	0.11	1.11	0.077	1.37	0.317	0.48	0.285	-0.116	0.671
5	CD4 Tregs	ANKRD10	ENSG00000088448	7.12e-31	1.34e-30	0.294	0.175	0.071	0.58	0.286	1638	0.323	1.04	0.786	0.338	0.285	0.389	0.299	0.786	0.336	0.376	0.398	0.184	0.532	0.154	0.411
5	CD4 Tregs	STOM	ENSG00000148175	4.31e-30	8.07e-30	-0.535	0.039	0.178	0.134	0.67	1639	0.965	-2.11	0.143	0.876	0.287	1.39	1.13	0.143	1.64	1.06	0.78	0.847	0.648	-0.837	-0.118
5	CD4 Tregs	HLA-DPA1		4.77e-30	8.87e-30	0.355	0.284	0.147	0.988	0.633	1640	0.527	0.862	1.69	1.25	0.323	0.664	1.89	1.69	0.946	0.505	1.56	1.26	0.813	-0.0731	0.708
5	CD4 Tregs	CLEC2B	ENSG00000110852	4.84e-30	8.97e-30	-0.518	0.249	0.416	0.88	1.4	1641	2.38	-1.06	1.41	3.87	1.49	4.85	2.58	1.41	3.62	2.85	3.41	3.54	2.4	-0.886	-0.0302
5	CD4 Tregs	GTF3C6	ENSG00000155115	3.87e-29	7.13e-29	0.319	0.297	0.156	0.877	0.558	1642	0.713	0.828	1.4	0.841	0.407	0.795	0.794	1.4	0.872	0.678	1.31	0.867	1.06	0.0395	0.536
5	CD4 Tregs	APOBEC3G	ENSG00000239713	9.05e-29	1.66e-28	-0.575	0.27	0.413	0.866	1.44	1643	1.87	-1.17	1.38	4.85	0.443	5.73	3.66	1.38	3.74	2.63	4.1	3.64	1.07	-1.04	0.499
5	CD4 Tregs	SAMD3	ENSG00000164483	2.51e-28	4.57e-28	-0.538	0.093	0.239	0.329	0.867	1644	0.852	-1.6	0.389	1.77	0.335	2.23	1.88	0.389	2.31	1.11	1.58	1.25	0.26	-0.869	0.0976
5	CD4 Tregs	CD59	ENSG00000085063	3.4e-28	6.15e-28	0.282	0.157	0.064	0.537	0.255	1645	0.34	1.05	0.711	0.259	0.247	0.27	0.276	0.711	0.179	0.28	0.699	0.388	0.315	0.0069	0.373
5	CD4 Tregs	TRAF1	ENSG00000056558	9.92e-28	1.78e-27	0.251	0.128	0.047	0.447	0.196	1646	0.278	1.07	0.563	0.251	0.216	0.128	0.0926	0.563	0.0925	0.288	0.241	0.162	0.462	0.0667	0.358
5	CD4 Tregs	MIIP	ENSG00000116691	4.75e-27	8.51e-27	0.268	0.129	0.048	0.474	0.206	1647	0.216	1.1	0.606	0.286	0.151	0.237	0.191	0.606	0.225	0.18	0.406	0.284	0.224	0.133	0.333
5	CD4 Tregs	NDUFC1	ENSG00000109390	1.11e-26	1.98e-26	0.291	0.305	0.166	0.896	0.605	1648	0.788	0.736	1.45	0.945	0.683	0.75	0.94	1.45	0.832	0.562	1.18	0.985	1.18	0.114	0.45
5	CD4 Tregs	FCGR3A	ENSG00000203747	1.18e-26	2.08e-26	-0.724	0.008	0.119	0.0256	0.749	1649	0.048	-3.27	0.026	0.253	0.0385	1.04	3.08	0.026	9.4	0.0538	0.864	0.12	0.0745	-2.32	-0.0121
5	CD4 Tregs	GADD45G	ENSG00000130222	1.3e-26	2.29e-26	0.34	0.109	0.038	0.535	0.195	1650	0.416	1.36	0.708	0.0606	0.212	0.228	0.0527	0.708	0.0877	0.288	0.14	0.313	0.83	-0.0688	0.484
5	CD4 Tregs	NUDT5	ENSG00000165609	1.39e-26	2.43e-26	0.276	0.217	0.104	0.666	0.391	1651	0.476	0.857	0.947	0.527	0.32	0.454	0.519	0.947	0.487	0.422	0.833	0.514	0.635	0.0602	0.388
5	CD4 Tregs	HLA-DMA		2.51e-26	4.37e-26	0.262	0.165	0.07	0.563	0.301	1652	0.218	0.923	0.756	0.668	0.102	0.495	0.214	0.756	0.184	0.256	0.502	0.503	0.358	0.0513	0.466
5	CD4 Tregs	AL121933.2		2.75e-26	4.76e-26	0.251	0.123	0.045	0.449	0.199	1653	0.246	1.06	0.567	0.219	0.243	0.21	0.153	0.567	0.265	0.129	0.132	0.211	0.365	0.138	0.328
5	CD4 Tregs	MYL12A	ENSG00000101608	2.94e-26	5.06e-26	-0.284	0.825	0.884	2.36	2.64	1654	12.22	-0.442	9.59	13.06	8.2	13.76	17.67	9.59	20.22	11.74	12.46	14.69	8.76	-0.695	0.141
5	CD4 Tregs	GBP5	ENSG00000154451	3.16e-26	5.42e-26	0.295	0.195	0.09	0.678	0.382	1655	0.383	0.919	0.969	0.518	0.187	0.59	0.514	0.969	0.671	0.692	0.551	0.829	0.473	0.0735	0.506
5	CD4 Tregs	CD99	ENSG00000002586	6.14e-26	1.05e-25	-0.387	0.461	0.59	1.35	1.74	1656	4.75	-0.693	2.85	5.28	1.91	3.85	6.2	2.85	6.52	4.63	6.32	4.86	4.25	-0.669	0.28
5	CD4 Tregs	FCER1G	ENSG00000158869	7.48e-26	1.27e-25	-0.892	0.024	0.139	0.104	0.995	1657	0.0952	-3.11	0.109	0.135	0.0331	10.17	0.218	0.109	6.58	0.103	1.91	0.202	0.109	-2.31	0.0713
5	CD4 Tregs	AC016831.5		1.01e-25	1.71e-25	0.359	0.228	0.115	0.831	0.472	1658	1.02	0.989	1.3	0.614	0.53	0.189	0.231	1.3	0.221	0.874	0.407	0.484	0.538	0.128	0.658
5	CD4 Tregs	MT1E	ENSG00000169715	1.34e-25	2.25e-25	0.326	0.195	0.092	0.706	0.38	1659	0.39	1	1.03	0.761	0.141	0.0515	0.746	1.03	0.266	0.399	1.03	0.633	1.7	-0.286	0.656
5	CD4 Tregs	GIMAP5	ENSG00000196329	1.92e-25	3.21e-25	-0.456	0.072	0.21	0.325	0.782	1660	1.27	-1.41	0.384	1.38	1.25	0.877	1.07	0.384	1.03	0.898	0.779	1.24	1.03	-0.541	-0.251
5	CD4 Tregs	GNG10	ENSG00000242616	3.02e-25	5.03e-25	0.29	0.251	0.13	0.768	0.478	1661	0.628	0.817	1.16	0.585	0.568	0.86	0.462	1.16	0.554	0.646	0.558	0.633	0.493	0.148	0.388
5	CD4 Tregs	AC058791.1		5.25e-25	8.68e-25	0.334	0.22	0.109	0.819	0.485	1662	1.03	0.918	1.27	0.608	0.507	0.197	0.32	1.27	0.297	1.02	0.553	0.523	0.449	0.112	0.639
5	CD4 Tregs	CD82	ENSG00000085117	7.14e-25	1.17e-24	0.291	0.207	0.1	0.686	0.395	1663	0.764	0.893	0.986	0.614	0.292	0.204	0.184	0.986	0.0532	0.551	0.456	0.702	1.23	-0.116	0.634
5	CD4 Tregs	CLIC3	ENSG00000169583	1.4e-24	2.29e-24	-0.577	0.016	0.125	0.0806	0.658	1664	0.193	-2.49	0.084	0.486	0.0505	3.27	0.952	0.084	3.87	0.75	0.513	0.324	0.0339	-1.5	0.0473
5	CD4 Tregs	VAMP5	ENSG00000168899	2.24e-24	3.65e-24	0.326	0.329	0.195	1.02	0.69	1665	0.939	0.769	1.76	1.04	0.628	0.931	1.22	1.76	1.37	1.24	0.932	1.4	0.945	0.142	0.529
5	CD4 Tregs	TC2N		4.57e-24	7.41e-24	-0.447	0.046	0.167	0.192	0.639	1666	0.98	-1.67	0.212	1.18	0.618	0.8	0.65	0.212	0.316	1.39	0.712	1.3	0.697	-0.678	-0.0821
5	CD4 Tregs	SRGN	ENSG00000122862	7.16e-24	1.15e-23	0.272	0.882	0.826	2.93	2.66	1667	12.18	0.415	17.71	12.89	6.81	25.66	8.54	17.71	17.28	13.66	12.56	12.52	22.1	-0.354	0.874
5	CD4 Tregs	MAF	ENSG00000178573	1.19e-23	1.9e-23	0.274	0.216	0.107	0.737	0.463	1668	0.899	0.788	1.09	0.678	0.273	0.138	0.487	1.09	0.402	0.611	0.597	0.964	1.56	-0.203	0.608
5	CD4 Tregs	NDUFB1	ENSG00000183648	1.22e-23	1.95e-23	0.314	0.507	0.353	1.43	1.12	1669	2	0.606	3.2	2.09	1.79	1.87	2.21	3.2	2.31	1.8	3.81	2.43	2.48	-0.136	0.409
5	CD4 Tregs	AC114760.2		1.94e-23	3.07e-23	0.331	0.336	0.199	1.12	0.793	1670	1.52	0.734	2.08	1.35	1.13	1.14	0.701	2.08	0.876	1.01	0.707	0.893	1.09	0.201	0.593
5	CD4 Tregs	ISG20	ENSG00000172183	1.97e-23	3.11e-23	0.346	0.5	0.356	1.53	1.18	1671	1.97	0.652	3.6	2.52	1.92	2.09	2.31	3.6	2.6	1.63	1.64	11.04	2.25	-0.961	0.561
5	CD4 Tregs	APOLD1	ENSG00000178878	1.99e-23	3.13e-23	0.255	0.121	0.047	0.46	0.204	1672	0.242	1.06	0.584	0.213	0.27	0.235	0.167	0.584	0.126	0.186	0.383	0.216	0.565	0.0118	0.341
5	CD4 Tregs	AKIRIN2	ENSG00000135334	2.29e-23	3.58e-23	0.277	0.252	0.132	0.796	0.52	1673	0.607	0.753	1.22	0.875	0.256	0.777	0.691	1.22	0.826	0.952	0.751	0.619	0.392	0.127	0.568
5	CD4 Tregs	TIMP1	ENSG00000102265	2.8e-23	4.36e-23	0.374	0.256	0.142	0.912	0.539	1674	1.44	0.966	1.49	0.34	0.563	0.308	0.602	1.49	0.469	0.584	0.536	0.433	1.21	0.021	0.644
5	CD4 Tregs	HSPB1	ENSG00000106211	5.31e-23	8.23e-23	0.328	0.337	0.202	1.06	0.736	1675	1.29	0.75	1.9	1.08	1.25	0.802	0.88	1.9	0.723	0.813	1.4	0.862	1.89	0.002	0.52
5	CD4 Tregs	C1orf162	ENSG00000143110	9.13e-23	1.41e-22	-0.427	0.05	0.17	0.242	0.669	1676	1	-1.49	0.274	0.359	1.45	1.46	0.865	0.274	1.69	0.53	0.433	0.468	1.06	-0.747	-0.0653
5	CD4 Tregs	LST1		1.51e-22	2.32e-22	0.272	0.107	0.041	0.447	0.175	1677	0.181	1.19	0.564	0.0917	0.131	0.235	0.0458	0.564	0.076	1.32	0.307	0.279	0.242	-0.396	0.402
5	CD4 Tregs	KLRC1	ENSG00000134545	1.95e-22	2.98e-22	-0.72	0.009	0.105	0.0311	0.751	1678	0.0529	-3.21	0.0316	0.358	0.0389	6.49	0.435	0.0316	3.04	0.421	0.882	0.453	0	-1.98	0.0311
5	CD4 Tregs	HERPUD1	ENSG00000051108	2.22e-22	3.38e-22	0.316	0.398	0.254	1.25	0.936	1679	1.55	0.656	2.5	2.05	0.84	1.45	1.36	2.5	1.34	2.06	1.67	1.36	1.08	0.135	0.642
5	CD4 Tregs	LAT	ENSG00000213658	3.92e-22	5.94e-22	0.319	0.478	0.331	1.38	1.06	1680	2.27	0.628	2.99	2.13	1.51	1.1	1.96	2.99	1.46	1.67	2.08	2.29	3.57	-0.136	0.64
5	CD4 Tregs	GIMAP1	ENSG00000213203	4.24e-22	6.39e-22	-0.416	0.074	0.197	0.309	0.726	1681	0.924	-1.33	0.363	1.29	1.06	0.972	0.936	0.363	1.29	1.04	0.672	1.78	0.719	-0.712	-0.205
5	CD4 Tregs	CHMP2A	ENSG00000130724	7.14e-22	1.07e-21	0.263	0.334	0.199	0.957	0.694	1682	1.05	0.63	1.6	1.09	0.586	1.1	0.962	1.6	1.29	0.852	1.13	0.956	1.18	0.128	0.496
5	CD4 Tregs	ZNF292	ENSG00000188994	8.22e-22	1.23e-21	0.266	0.204	0.103	0.682	0.417	1683	0.487	0.807	0.979	0.55	0.412	0.544	0.551	0.979	0.591	0.539	0.524	0.539	0.753	0.121	0.337
5	CD4 Tregs	TNFAIP3	ENSG00000118503	1.1e-21	1.63e-21	0.267	0.545	0.378	1.76	1.49	1684	5.35	0.467	4.81	3.13	2.2	2.58	1.16	4.81	1.35	7.86	3.87	3.66	3.55	-0.423	0.988
5	CD4 Tregs	YWHAB	ENSG00000166913	1.34e-21	1.98e-21	0.304	0.599	0.459	1.68	1.38	1685	3.03	0.546	4.37	3.13	2.06	2.8	3.21	4.37	3.53	2.67	3.84	3.08	4.04	0.063	0.56
5	CD4 Tregs	ADI1		1.7e-21	2.51e-21	0.258	0.18	0.087	0.591	0.333	1686	0.543	0.871	0.806	0.254	0.446	0.331	0.283	0.806	0.385	0.418	0.56	0.326	0.681	0.0718	0.364
5	CD4 Tregs	NINJ1	ENSG00000131669	2.89e-21	4.24e-21	0.253	0.161	0.075	0.556	0.303	1687	0.356	0.894	0.743	0.316	0.376	0.353	0.255	0.743	0.346	0.617	0.41	0.419	0.683	0.0349	0.328
5	CD4 Tregs	LMNA	ENSG00000160789	3.01e-21	4.39e-21	0.302	0.226	0.12	0.944	0.641	1688	1.95	0.74	1.57	0.768	0.293	0.38	0.161	1.57	0.195	1.07	0.852	1.61	0.609	-0.139	0.794
5	CD4 Tregs	NUCB2	ENSG00000070081	3.02e-21	4.39e-21	-0.408	0.047	0.158	0.205	0.614	1689	0.381	-1.53	0.228	1.2	0.781	1.08	0.738	0.228	0.964	0.612	2.31	0.674	0.726	-0.993	-0.117
5	CD4 Tregs	SELL	ENSG00000188404	5.92e-21	8.56e-21	0.312	0.228	0.125	0.861	0.549	1690	0.511	0.819	1.37	0.243	2.75	0.714	0.152	1.37	0.621	0.162	0.315	0.522	0.959	-0.46	0.72
5	CD4 Tregs	NDUFA4	ENSG00000189043	7.15e-21	1.03e-20	0.268	0.698	0.579	1.89	1.62	1691	4.21	0.46	5.63	4.3	3.3	4.06	3.9	5.63	3.98	3.63	5.6	4.58	5.18	0.004	0.433
5	CD4 Tregs	TRBC2		8.57e-21	1.23e-20	0.365	0.713	0.604	2.37	2.01	1692	7.06	0.586	9.72	8.77	5.46	2.35	7.69	9.72	3.01	5.66	5.75	6.93	7.95	0.093	1.16
5	CD4 Tregs	USP15	ENSG00000135655	9.42e-21	1.34e-20	0.286	0.281	0.163	0.897	0.611	1693	0.851	0.719	1.45	0.894	0.691	0.963	0.735	1.45	0.826	0.945	0.715	1.29	0.656	0.0664	0.392
5	CD4 Tregs	TXNIP	ENSG00000265972	1.68e-20	2.39e-20	-0.339	0.534	0.651	1.92	2.26	1694	7.98	-0.551	5.85	8.08	7.08	10.98	9.49	5.85	13.08	8.46	4.07	9.61	6.69	-0.721	0.301
5	CD4 Tregs	CCL3L1	ENSG00000276085	2.17e-20	3.08e-20	-0.892	0.036	0.136	0.16	1.05	1695	0.205	-2.84	0.174	2.92	0.0452	5.02	1.29	0.174	3.96	2	2.3	1.75	0.0956	-1.63	0.116
5	CD4 Tregs	PRDX1	ENSG00000117450	3.51e-20	4.95e-20	0.259	0.429	0.283	1.2	0.938	1696	1.83	0.541	2.31	1.76	1.1	1.07	1.6	2.31	1.26	1.49	1.84	1.71	1.92	0.126	0.469
5	CD4 Tregs	COX8A	ENSG00000176340	3.53e-20	4.95e-20	0.278	0.628	0.481	1.71	1.43	1697	3.25	0.494	4.53	3.37	1.82	3.44	3.1	4.53	3.32	2.66	7.66	2.93	3.95	-0.449	0.673
5	CD4 Tregs	AREG	ENSG00000109321	6.11e-20	8.54e-20	-0.76	0.045	0.148	0.211	0.971	1698	0.797	-2.38	0.235	0.5	1.94	7.23	0.222	0.235	1.66	1.14	1.16	0.852	1.55	-1.9	0.0106
5	CD4 Tregs	SOCS3	ENSG00000184557	6.3e-20	8.76e-20	0.297	0.189	0.097	0.742	0.444	1699	0.945	0.862	1.1	0.288	1.16	0.16	0.186	1.1	0.101	0.518	0.372	0.324	0.626	-0.03	0.645
5	CD4 Tregs	CNIH1	ENSG00000100528	1.4e-19	1.94e-19	0.276	0.233	0.13	0.752	0.476	1700	0.669	0.783	1.12	0.594	0.642	0.51	0.54	1.12	0.485	0.62	0.698	0.74	1.29	-0.0754	0.356
5	CD4 Tregs	UBE2B	ENSG00000119048	1.71e-19	2.36e-19	0.299	0.322	0.201	1.01	0.711	1701	1.05	0.699	1.75	1.03	1.01	1.04	0.947	1.75	1.23	0.954	0.963	1.15	1.4	0.135	0.344
5	CD4 Tregs	FTL	ENSG00000087086	1.72e-19	2.37e-19	0.318	0.768	0.646	2.62	2.31	1702	8.37	0.495	12.8	7.75	11.81	6.97	12.36	12.8	10.98	9.58	5.72	7.03	7.57	0.033	0.72
5	CD4 Tregs	TXN	ENSG00000136810	2.33e-19	3.19e-19	0.288	0.503	0.359	1.43	1.15	1703	2.65	0.552	3.19	2.39	0.961	1.88	2.09	3.19	1.54	1.9	3.9	2.18	2.61	-0.157	0.758
5	CD4 Tregs	ZEB2	ENSG00000169554	3.17e-19	4.32e-19	-0.427	0.016	0.104	0.0606	0.488	1704	0.127	-2.17	0.0625	0.6	0.0299	0.757	1.54	0.0625	2.71	0.309	0.803	0.472	0.239	-1.25	0.0312
5	CD4 Tregs	ALOX5AP	ENSG00000132965	7.96e-19	1.08e-18	-0.359	0.258	0.397	1.01	1.38	1705	2.98	-0.716	1.76	2.97	0.94	4.79	2.26	1.76	3.64	4.06	3.22	5.01	3.73	-0.778	0.352
5	CD4 Tregs	SFT2D1	ENSG00000198818	1.06e-18	1.43e-18	0.26	0.283	0.168	0.87	0.61	1706	0.686	0.66	1.39	0.91	0.611	1.01	0.862	1.39	1.43	0.635	0.987	1.05	0.816	-0.0163	0.393
5	CD4 Tregs	PPM1G	ENSG00000115241	1.64e-18	2.21e-18	0.251	0.226	0.125	0.721	0.47	1707	0.57	0.725	1.06	0.646	0.358	0.61	0.641	1.06	0.729	0.654	1.24	0.304	0.74	-0.0851	0.456
5	CD4 Tregs	TRBC1		3.12e-18	4.17e-18	0.55	0.53	0.455	2.41	1.86	1708	5.3	0.89	10.09	6.72	4.5	3.02	5.99	10.09	7.36	3.68	4.55	6.76	5.89	0.283	1.01
5	CD4 Tregs	NSD3	ENSG00000147548	4.28e-18	5.7e-18	0.279	0.252	0.147	0.825	0.546	1709	0.769	0.743	1.28	0.707	0.756	0.594	0.652	1.28	0.76	0.781	0.82	1.02	0.874	0.122	0.359
5	CD4 Tregs	PARK7	ENSG00000116288	4.67e-18	6.2e-18	0.29	0.529	0.403	1.51	1.22	1710	2.04	0.544	3.54	2.9	1.58	2.65	2.49	3.54	2.83	2.11	3.5	2.57	2.56	0.009	0.564
5	CD4 Tregs	LINC00623	ENSG00000226067	8.63e-18	1.14e-17	-0.393	0.134	0.249	0.472	0.866	1711	1.29	-1.07	0.604	1.51	0.828	1.82	1.51	0.604	1.67	1.29	1.11	1.46	0.727	-0.566	-0.0737
5	CD4 Tregs	STK17B	ENSG00000081320	8.64e-18	1.14e-17	0.294	0.497	0.365	1.49	1.19	1712	2.64	0.556	3.41	2.51	1.85	2.47	1.66	3.41	1.89	2.45	1.55	2.13	1.76	0.194	0.55
5	CD4 Tregs	CD40LG	ENSG00000102245	1.03e-17	1.36e-17	-0.401	0.043	0.138	0.181	0.582	1713	1.91	-1.58	0.198	0.229	0.694	0.028	0.376	0.198	0.0328	1.46	0.313	1.2	1.57	-0.887	0.153
5	CD4 Tregs	STAT3	ENSG00000168610	1.07e-17	1.4e-17	0.289	0.284	0.175	0.92	0.631	1714	1.05	0.716	1.51	0.71	1.15	0.774	0.738	1.51	0.682	0.857	0.61	1.03	1.4	0.0438	0.444
5	CD4 Tregs	TRAT1	ENSG00000163519	1.56e-17	2.03e-17	-0.372	0.077	0.184	0.325	0.696	1715	1.24	-1.19	0.384	1.39	1.21	0.451	0.35	0.384	0.0628	1.16	0.682	1.09	1.8	-0.705	0.264
5	CD4 Tregs	RBMS1	ENSG00000153250	2.1e-17	2.72e-17	-0.354	0.043	0.136	0.163	0.517	1716	0.739	-1.49	0.177	0.666	0.436	0.932	0.539	0.177	0.64	0.916	0.503	0.857	0.524	-0.495	-0.199
5	CD4 Tregs	CHST12	ENSG00000136213	2.17e-17	2.8e-17	-0.426	0.101	0.207	0.372	0.798	1717	0.658	-1.26	0.451	1.21	0.269	2.43	1.73	0.451	2.94	1.12	0.826	2.14	0.238	-0.999	0.159
5	CD4 Tregs	SH2D2A	ENSG00000027869	3.27e-17	4.21e-17	0.258	0.229	0.13	0.769	0.511	1718	0.65	0.714	1.16	0.592	0.212	0.737	0.72	1.16	1.47	1.06	0.833	0.672	0.73	-0.137	0.577
5	CD4 Tregs	NR3C1	ENSG00000113580	5.02e-17	6.43e-17	0.281	0.237	0.14	0.828	0.548	1719	0.93	0.744	1.29	0.593	0.619	0.59	0.56	1.29	0.804	0.681	0.639	0.497	4.62	-0.899	0.425
5	CD4 Tregs	MGAT4A	ENSG00000071073	5.29e-17	6.75e-17	-0.337	0.033	0.121	0.132	0.47	1720	0.658	-1.53	0.141	0.532	0.601	0.308	0.661	0.141	0.786	1.04	0.419	0.914	0.386	-0.582	-0.136
5	CD4 Tregs	IL10RA	ENSG00000110324	7.97e-17	1.01e-16	0.269	0.267	0.161	0.892	0.623	1721	0.96	0.676	1.44	0.921	0.521	0.83	1.06	1.44	1.09	0.586	0.653	0.784	0.288	0.154	0.639
5	CD4 Tregs	ISCU	ENSG00000136003	1.23e-16	1.56e-16	0.268	0.421	0.298	1.22	0.956	1722	1.7	0.556	2.4	1.73	1.5	1.26	1.62	2.4	1.48	1.53	1.42	1.95	2.43	-0.009	0.409
5	CD4 Tregs	COX5A	ENSG00000178741	1.36e-16	1.71e-16	0.266	0.384	0.262	1.13	0.863	1723	1.29	0.576	2.09	1.41	0.781	1.62	1.45	2.09	1.33	1.37	3.34	2.03	1.58	-0.34	0.552
5	CD4 Tregs	TLK1	ENSG00000198586	2.07e-16	2.59e-16	0.294	0.171	0.091	0.654	0.36	1724	0.514	0.94	0.924	0.45	0.385	0.384	0.303	0.924	0.295	0.482	0.438	0.592	1.07	-0.0716	0.396
5	CD4 Tregs	CXCR4	ENSG00000121966	2.63e-16	3.29e-16	-0.362	0.726	0.779	2.51	2.87	1725	18.81	-0.556	11.28	21.2	10.25	21.11	7.45	11.28	7.36	24.05	13.21	17.1	10.54	-0.713	0.384
5	CD4 Tregs	PHPT1	ENSG00000054148	3.44e-16	4.29e-16	0.289	0.31	0.2	1.01	0.725	1726	1.28	0.672	1.76	1.12	0.476	1.15	0.779	1.76	1.01	1.22	1.74	1.25	1.62	0.006	0.625
5	CD4 Tregs	LGALS1	ENSG00000100097	4.14e-16	5.12e-16	0.391	0.548	0.44	2.24	1.85	1727	6.09	0.641	8.37	5.4	1.26	3.62	9.59	8.37	8.14	2.68	8.56	4.1	3.5	-0.122	1.42
5	CD4 Tregs	PTGER4	ENSG00000171522	4.14e-16	5.12e-16	-0.389	0.076	0.174	0.318	0.707	1728	1.51	-1.25	0.374	1.01	0.66	0.694	0.566	0.374	0.981	1.37	0.935	1.11	0.964	-0.604	-0.131
5	CD4 Tregs	PARP8	ENSG00000151883	4.49e-16	5.53e-16	-0.361	0.049	0.139	0.19	0.552	1729	0.642	-1.43	0.209	0.859	0.282	1.05	0.784	0.209	0.892	1.02	0.448	1.33	0.344	-0.657	-0.0579
5	CD4 Tregs	JPT1	ENSG00000189159	9.29e-16	1.14e-15	0.261	0.33	0.218	1.03	0.766	1730	1.37	0.598	1.79	1.37	0.637	0.806	1.08	1.79	0.925	0.562	2.9	0.915	1.29	-0.334	0.581
5	CD4 Tregs	APMAP	ENSG00000101474	1.19e-15	1.45e-15	-0.396	0.093	0.191	0.361	0.757	1731	0.417	-1.2	0.434	1.24	0.274	2.27	1.48	0.434	3.39	0.622	1.19	0.947	0.59	-1.12	0.118
5	CD4 Tregs	ITM2C	ENSG00000135916	1.22e-15	1.48e-15	-0.507	0.106	0.205	0.446	0.953	1732	0.657	-1.36	0.561	3.29	0.23	3.2	0.501	0.561	0.284	2.12	2.54	1.33	0.308	-1.01	0.239
5	CD4 Tregs	ZFP36L2	ENSG00000152518	1.88e-15	2.28e-15	-0.412	0.379	0.494	1.63	2.04	1733	10.07	-0.695	4.09	6.65	3.78	6.74	2.65	4.09	3.59	10.66	4.73	6.23	5.06	-0.828	0.334
5	CD4 Tregs	PLEK	ENSG00000115956	2.78e-15	3.36e-15	-0.378	0.034	0.114	0.137	0.515	1734	0.0749	-1.65	0.146	0.618	0.074	0.876	1.82	0.146	2.89	0.321	0.695	0.447	0.0184	-1.22	0.118
5	CD4 Tregs	GPR183	ENSG00000169508	4.69e-15	5.65e-15	0.256	0.356	0.24	1.25	0.996	1735	2.76	0.523	2.5	1.69	2.67	0.607	0.153	2.5	0.18	1.32	1.01	1.65	1.97	-0.072	1.11
5	CD4 Tregs	G3BP2	ENSG00000138757	1.27e-14	1.52e-14	0.254	0.258	0.161	0.862	0.608	1736	1.02	0.647	1.37	0.812	0.663	0.949	0.495	1.37	0.629	1.28	0.791	0.604	0.892	0.0393	0.459
5	CD4 Tregs	C9orf16	ENSG00000196366	1.28e-14	1.53e-14	0.25	0.509	0.382	1.44	1.19	1737	2.24	0.477	3.2	2.43	1.51	2.5	2.23	3.2	2.62	2.38	2.79	1.91	4.13	-0.201	0.513
5	CD4 Tregs	TENT5C	ENSG00000183508	1.35e-14	1.61e-14	0.254	0.225	0.135	0.824	0.57	1738	1.05	0.668	1.28	0.816	0.394	0.983	0.363	1.28	0.337	0.944	0.825	0.909	0.457	0.107	0.533
5	CD4 Tregs	STK17A	ENSG00000164543	1.78e-14	2.11e-14	-0.412	0.172	0.272	0.606	1.02	1739	1.81	-1	0.833	2.22	0.892	2.78	0.92	0.833	1.26	2.11	1.55	1.63	0.781	-0.724	0.0288
5	CD4 Tregs	LAPTM4A	ENSG00000068697	9.96e-14	1.18e-13	0.256	0.27	0.174	0.882	0.626	1740	0.77	0.643	1.42	0.949	0.756	0.971	1.01	1.42	1.09	0.577	0.897	0.661	0.617	0.144	0.427
5	CD4 Tregs	AC245297.3		1.2e-13	1.42e-13	-0.359	0.115	0.207	0.404	0.763	1741	1.01	-1.06	0.498	1.32	0.635	1.6	1.14	0.498	1.5	1.21	0.93	0.751	0.522	-0.553	-0.0157
5	CD4 Tregs	CDKN1B	ENSG00000111276	1.34e-13	1.57e-13	0.252	0.237	0.148	0.815	0.562	1742	0.818	0.669	1.26	0.772	0.734	0.73	0.626	1.26	0.771	0.772	0.615	0.722	0.666	0.217	0.335
5	CD4 Tregs	TCF7	ENSG00000081059	1.65e-13	1.93e-13	-0.271	0.047	0.127	0.201	0.472	1743	0.668	-1.12	0.223	0.493	1.33	0.459	0.226	0.223	0.116	0.546	0.324	0.456	1.27	-0.645	0.0913
5	CD4 Tregs	RPS4Y1	ENSG00000129824	2.08e-13	2.43e-13	-0.256	0.36	0.478	1.45	1.7	1744	4.54	-0.455	3.24	4.02	6.04	3.4	5.66	3.24	4.29	3.57	2.91	3.12	3.89	-0.507	0.082
5	CD4 Tregs	JUN	ENSG00000177606	2.39e-13	2.77e-13	-0.351	0.522	0.613	2.04	2.39	1745	13.82	-0.562	6.68	10.55	8.12	6.34	5.67	6.68	4.47	18.28	6.37	9.31	4.77	-0.921	0.339
5	CD4 Tregs	ABI3	ENSG00000108798	2.96e-13	3.42e-13	-0.356	0.065	0.147	0.246	0.602	1746	0.288	-1.29	0.278	1	0.16	0.983	1.4	0.278	2.71	0.725	1.15	0.724	0.0347	-1.07	0.211
5	CD4 Tregs	SCAND1	ENSG00000171222	3e-13	3.46e-13	0.264	0.322	0.222	1.03	0.769	1747	1.13	0.602	1.81	1.22	0.819	1.23	1.34	1.81	1.43	0.998	1.31	1.27	0.895	0.146	0.435
5	CD4 Tregs	PRKCQ-AS1	ENSG00000237943	4.95e-13	5.69e-13	-0.315	0.096	0.188	0.418	0.733	1748	1.07	-0.931	0.52	0.562	2.75	0.824	0.735	0.52	0.799	1.09	0.557	0.771	0.449	-0.904	0.0479
5	CD4 Tregs	GPR65	ENSG00000140030	1.65e-12	1.89e-12	-0.332	0.111	0.2	0.43	0.762	1749	0.98	-0.965	0.537	0.971	0.505	1.72	1.46	0.537	1.95	2.12	0.731	0.874	0.679	-0.707	0.0213
5	CD4 Tregs	CCND3	ENSG00000112576	1.85e-12	2.11e-12	-0.305	0.238	0.331	0.768	1.07	1750	1.64	-0.688	1.15	1.75	1.47	1.95	3.07	1.15	3.16	1.48	2.27	1.62	1.42	-0.659	-0.116
5	CD4 Tregs	IFITM2	ENSG00000185201	1.88e-12	2.14e-12	-0.295	0.594	0.654	1.74	2.03	1751	6.33	-0.493	4.68	4.74	3.29	12.46	8.27	4.68	10.6	4.24	6.48	8.99	5.99	-0.863	0.28
5	CD4 Tregs	SEPTIN7	ENSG00000122545	2.28e-12	2.58e-12	-0.304	0.429	0.5	1.19	1.5	1752	2.52	-0.574	2.29	3.67	2.01	5.06	4.03	2.29	5.51	3.43	5	2.96	2.68	-0.683	0.09
5	CD4 Tregs	ADGRE5	ENSG00000123146	2.56e-12	2.89e-12	-0.356	0.144	0.233	0.5	0.856	1753	1.14	-0.957	0.649	1.49	0.49	2.03	1.34	0.649	2.24	1.58	1.67	1.31	0.63	-0.676	0.101
5	CD4 Tregs	RORA	ENSG00000069667	4.45e-12	5.01e-12	0.253	0.344	0.244	1.16	0.903	1754	1.85	0.539	2.18	1.01	0.808	1.31	1.69	2.18	1.74	3.37	1.21	1.49	1.9	-0.319	0.564
5	CD4 Tregs	ITGB2	ENSG00000160255	6.13e-12	6.87e-12	-0.317	0.412	0.488	1.24	1.55	1755	2.87	-0.589	2.45	4.1	1.35	4.3	5.46	2.45	8.31	2.68	4.21	3	1.87	-0.993	0.384
5	CD4 Tregs	PTGER2	ENSG00000125384	7.93e-12	8.86e-12	-0.3	0.066	0.143	0.274	0.574	1756	0.906	-1.08	0.316	0.513	0.397	0.803	1.13	0.316	1.57	0.864	0.561	0.632	0.218	-0.672	0.0767
5	CD4 Tregs	C12orf75	ENSG00000235162	9.35e-12	1.04e-11	-0.361	0.186	0.27	0.629	0.991	1757	1.15	-0.877	0.876	2.01	0.419	1.13	3.57	0.876	3.35	1.44	3.48	1.12	0.132	-0.891	0.505
5	CD4 Tregs	GLIPR2	ENSG00000122694	2.59e-11	2.87e-11	-0.322	0.169	0.255	0.577	0.899	1758	1.35	-0.823	0.78	1.65	0.333	2.37	1.47	0.78	1.97	1.22	2.23	1.27	0.608	-0.637	0.289
5	CD4 Tregs	DSTN	ENSG00000125868	5.55e-11	6.14e-11	-0.332	0.184	0.267	0.589	0.921	1759	1.42	-0.837	0.802	1.18	0.959	0.905	3.27	0.802	3.01	1.2	1.45	1.34	1.41	-0.862	-0.0556
5	CD4 Tregs	PAXX	ENSG00000148362	6.46e-11	7.12e-11	-0.291	0.247	0.332	0.8	1.09	1760	1.79	-0.648	1.23	2.17	0.879	2.23	2.5	1.23	2.84	2.11	2.82	1.97	0.726	-0.545	0.255
5	CD4 Tregs	IER2	ENSG00000160888	1e-10	1.1e-10	-0.273	0.311	0.4	1.17	1.44	1761	3.22	-0.521	2.21	3.05	2.77	3.74	3.23	2.21	3.86	3.97	2.45	2.77	1.32	-0.438	0.322
5	CD4 Tregs	LITAF	ENSG00000189067	1.78e-10	1.95e-10	-0.316	0.259	0.34	0.819	1.14	1762	1.45	-0.693	1.27	1.97	1.59	2.12	3.4	1.27	5.22	1.62	1.64	1.9	0.986	-1.01	0.133
5	CD4 Tregs	IFNGR1	ENSG00000027697	1.94e-10	2.11e-10	-0.274	0.056	0.122	0.222	0.496	1763	0.695	-1.09	0.248	0.869	0.262	0.6	0.371	0.248	0.582	1.2	0.445	0.829	0.368	-0.567	-0.011
5	CD4 Tregs	HSPA5	ENSG00000044574	2.55e-10	2.78e-10	-0.3	0.154	0.236	0.557	0.857	1764	1.16	-0.785	0.745	1.47	0.717	1.65	1.56	0.745	2.11	1.54	1.56	1.54	0.958	-0.579	0.0163
5	CD4 Tregs	TRG-AS1	ENSG00000281103	2.74e-10	2.97e-10	-0.326	0.095	0.167	0.336	0.662	1765	0.62	-1.06	0.399	1.23	0.42	1.07	1.32	0.399	1.5	1.08	0.79	0.878	0.356	-0.58	0.0309
5	CD4 Tregs	PTPN4	ENSG00000088179	1.5e-09	1.62e-09	-0.278	0.06	0.122	0.226	0.504	1766	0.431	-1.09	0.254	0.631	0.238	1.13	0.921	0.254	1.48	0.762	0.412	0.462	0.0356	-0.682	0.191
5	CD4 Tregs	RAP1B	ENSG00000127314	2.78e-09	2.99e-09	-0.271	0.347	0.412	1.02	1.29	1767	1.88	-0.547	1.76	2.4	1.46	2.78	4.73	1.76	5.91	2.14	2.81	2.31	2.15	-0.916	0.118
5	CD4 Tregs	GADD45B	ENSG00000099860	4.8e-09	5.15e-09	-0.408	0.215	0.288	0.883	1.29	1768	2.64	-0.852	1.42	1.85	3.2	4.29	1.99	1.42	2.47	3.41	1.87	2.62	0.752	-0.783	0.322
5	CD4 Tregs	TUBA4A	ENSG00000127824	9.92e-09	1.06e-08	-0.264	0.28	0.358	0.953	1.22	1769	2.44	-0.548	1.59	3.39	1.25	1.99	2.08	1.59	1.37	2.33	3.79	2.12	2.54	-0.613	0.144
5	CD4 Tregs	MAPK1	ENSG00000100030	1.68e-08	1.79e-08	-0.296	0.053	0.107	0.174	0.47	1770	0.253	-1.27	0.19	0.495	0.148	1.82	0.689	0.19	1.29	0.47	0.598	0.3	0.089	-0.862	0.0885
5	CD4 Tregs	C5orf56		2.13e-08	2.27e-08	-0.278	0.094	0.157	0.347	0.625	1771	0.534	-0.91	0.415	0.911	0.275	1.28	1.23	0.415	2.09	0.689	0.999	1.72	0.205	-0.781	0.161
5	CD4 Tregs	ANKRD28	ENSG00000206560	2.18e-08	2.31e-08	-0.282	0.047	0.101	0.204	0.485	1772	1.15	-1.15	0.226	0.289	0.101	0.672	0.623	0.226	0.699	0.837	0.488	0.599	0.2	-0.564	0.107
5	CD4 Tregs	CCR7	ENSG00000126353	2.71e-08	2.86e-08	-0.268	0.061	0.12	0.304	0.572	1773	0.865	-0.936	0.355	0.315	2.97	0.127	0.0291	0.355	0.0153	0.457	0.351	0.364	1.44	-1.08	0.289
5	CD4 Tregs	MYO1F	ENSG00000142347	2.86e-08	3.01e-08	-0.269	0.16	0.228	0.578	0.848	1774	1.02	-0.699	0.783	1.42	0.359	1.56	2.14	0.783	3.05	1.45	0.952	0.699	0.484	-0.82	0.272
5	CD4 Tregs	C16orf54	ENSG00000185905	3.52e-08	3.69e-08	-0.276	0.073	0.131	0.278	0.554	1775	0.795	-0.998	0.32	0.783	0.505	0.709	0.978	0.32	0.793	0.61	0.509	0.436	0.521	-0.404	-0.0838
5	CD4 Tregs	NR4A2	ENSG00000153234	4.5e-08	4.71e-08	-0.39	0.24	0.307	0.92	1.31	1776	2.53	-0.801	1.51	2.96	1.78	5.25	1.42	1.51	1.68	3.12	2.49	2.03	3.78	-0.913	0.0356
5	CD4 Tregs	BHLHE40	ENSG00000134107	1.75e-07	1.82e-07	-0.26	0.086	0.143	0.328	0.588	1777	0.965	-0.883	0.388	0.665	0.307	1.13	0.667	0.388	0.985	1.37	0.652	0.468	1.16	-0.534	0.0601
5	CD4 Tregs	BTG2	ENSG00000159388	2.45e-07	2.54e-07	-0.286	0.304	0.366	1.11	1.39	1778	3.34	-0.557	2.02	2.76	3.48	3.74	1.41	2.02	1.93	5.49	1.81	2.89	1.55	-0.765	0.224
5	CD4 Tregs	TLE4	ENSG00000106829	2.59e-07	2.68e-07	-0.251	0.13	0.192	0.509	0.76	1779	1.13	-0.696	0.664	1.14	0.971	1.28	0.935	0.664	1.72	1.28	0.962	0.763	0.217	-0.492	0.313
5	CD4 Tregs	PIP4K2A	ENSG00000150867	5.16e-07	5.32e-07	-0.252	0.137	0.196	0.469	0.721	1780	0.866	-0.728	0.598	1.19	0.54	1.35	1.24	0.598	1.64	1.19	1.1	1.09	0.318	-0.501	0.193
5	CD4 Tregs	HSPA1B		9.37e-07	9.63e-07	-0.422	0.306	0.362	1.2	1.62	1781	5.87	-0.782	2.33	4.32	2.46	3.41	2.93	2.33	1.29	6.12	2.71	5.94	2.15	-0.76	0.374
5	CD4 Tregs	AC004687.1		9.96e-07	1.02e-06	-0.26	0.12	0.176	0.449	0.709	1782	0.781	-0.762	0.567	1.11	0.379	1.28	1.57	0.567	1.91	1.13	1.11	0.994	0.478	-0.619	0.128
5	CD4 Tregs	CAPG	ENSG00000042493	1.16e-06	1.18e-06	-0.274	0.118	0.173	0.423	0.698	1783	1.74	-0.822	0.527	0.876	0.296	1.59	0.123	0.527	0.0945	1.26	1.19	1.2	0.655	-0.585	0.333
5	CD4 Tregs	TNF		1.4e-06	1.42e-06	-0.301	0.07	0.119	0.319	0.62	1784	1.04	-1.01	0.376	1.09	0.272	0.296	1.04	0.376	0.77	1.7	0.842	0.721	0.152	-0.674	0.178
5	CD4 Tregs	FOSB	ENSG00000125740	1.41e-05	1.43e-05	-0.278	0.225	0.279	0.884	1.16	1785	3.01	-0.595	1.42	2.21	1.87	2.42	0.436	1.42	0.488	4.38	2.06	2.18	0.943	-0.799	0.522
5	CD4 Tregs	RGS2	ENSG00000116741	1.43e-05	1.44e-05	-0.295	0.156	0.208	0.618	0.913	1786	1.81	-0.736	0.855	1.57	0.651	1.21	1.23	0.855	1.3	3.35	1.04	1.85	2.88	-0.853	0.117
5	CD4 Tregs	STMN1	ENSG00000117632	1.9e-05	1.92e-05	-0.311	0.06	0.101	0.322	0.634	1787	0.217	-1.04	0.38	0.534	0.526	0.746	0.561	0.38	0.639	0.382	16.74	0.222	0.151	-2.55	0.182
5	CD4 Tregs	AC020916.1		2.27e-05	2.29e-05	-0.275	0.151	0.201	0.618	0.893	1788	1.89	-0.692	0.854	1.44	0.537	2.11	0.56	0.854	0.627	3.34	1.19	1.62	0.514	-0.85	0.203
5	CD4 Tregs	CITED2	ENSG00000164442	0.000345	0.000346	-0.26	0.112	0.151	0.485	0.746	1789	1.68	-0.737	0.624	1.15	0.781	0.677	0.541	0.624	0.68	1.68	0.754	1.29	0.726	-0.502	0.0525
5	CD4 Tregs	IL7R	ENSG00000168685	0.000351	0.000351	-0.284	0.333	0.366	1.19	1.47	1790	6.06	-0.539	2.27	1.82	5.07	0.49	1.86	2.27	0.193	6.46	1.13	3.81	3.3	-0.825	1.01
6	NK FCGR3A+	PTGDS	ENSG00000107317	0	0	2.34	0.317	0.011	2.44	0.0931	1791	0.0114	5.73	10.42	0.0256	0.00484	0.109	0.663	0.0483	10.42	0.0589	0.201	0	0.0268	1.93	2.44
6	NK FCGR3A+	FGFBP2	ENSG00000137441	0	0	2.1	0.834	0.091	2.83	0.735	1792	0.0367	3.76	15.96	0.181	0.0551	0.173	9.99	0.0397	15.96	0.0687	0.967	0.309	0.0233	0.434	2.81
6	NK FCGR3A+	GZMB	ENSG00000100453	0	0	2.04	0.916	0.211	3.34	1.31	1793	0.51	3.29	27.33	2.14	0.147	5.36	12.16	0.266	27.33	1.72	5.73	1.48	0.0747	0.767	3.27
6	NK FCGR3A+	FCGR3A	ENSG00000203747	0	0	1.92	0.75	0.072	2.34	0.421	1794	0.048	3.93	9.4	0.253	0.0385	1.04	3.08	0.026	9.4	0.0538	0.864	0.12	0.0745	0.935	2.32
6	NK FCGR3A+	GNLY	ENSG00000115523	0	0	1.9	0.954	0.248	4.32	2.42	1795	1.56	2.84	73.89	5.35	0.679	28.7	47.67	2.53	73.89	2.36	10.11	4.65	0.192	0.431	4.14
6	NK FCGR3A+	PRF1	ENSG00000180644	0	0	1.86	0.843	0.238	2.89	1.04	1796	0.492	3.16	17.03	1.53	0.219	3.98	6.55	0.558	17.03	2.23	2.67	1.13	0.0597	0.87	2.83
6	NK FCGR3A+	SPON2	ENSG00000159674	0	0	1.71	0.561	0.057	1.99	0.28	1797	0.193	3.93	6.34	0.192	0.0657	0.272	1.58	0.0848	6.34	0.175	0.61	0.32	0.238	1.05	1.93
6	NK FCGR3A+	KLRF1	ENSG00000150045	0	0	1.56	0.682	0.095	2.14	0.588	1798	0.0228	3.08	7.52	0.264	0.0125	5.34	0.997	0.0143	7.52	0.13	0.896	0.181	0	0.296	2.14
6	NK FCGR3A+	NKG7	ENSG00000105374	0	0	1.52	0.999	0.534	4.3	2.78	1799	1.67	2.26	72.63	18.55	0.988	39.08	47.18	0.573	72.63	11.37	19.72	10.93	0.648	0.424	3.85
6	NK FCGR3A+	TYROBP	ENSG00000011600	0	0	1.44	0.896	0.185	2.82	1.37	1800	0.231	2.38	15.73	0.828	0.112	19.93	2.47	0.189	15.73	2.03	3.39	0.38	0.248	-0.224	2.71
6	NK FCGR3A+	PLAC8	ENSG00000145287	0	0	1.4	0.706	0.223	2.26	0.857	1801	0.919	2.57	8.54	0.757	1.76	2.27	3.47	0.138	8.54	1.03	1.33	1.26	0.432	0.758	2.13
6	NK FCGR3A+	KLRD1	ENSG00000134539	0	0	1.37	0.855	0.254	2.72	1.35	1802	0.17	2.27	14.12	2.16	0.176	12.14	7.25	0.0877	14.12	2.44	3.1	1.31	0.119	0.14	2.63
6	NK FCGR3A+	AKR1C3	ENSG00000196139	0	0	0.956	0.257	0.013	1.01	0.055	1803	0.0213	3.56	1.75	0.00765	0.00731	0.0848	0.246	0.106	1.75	0.0452	0.193	0.0484	0	0.791	1.01
6	NK FCGR3A+	LINC00299	ENSG00000236790	1.61e-302	6.17e-301	0.79	0.202	0.012	0.84	0.0496	1804	0.0283	3.23	1.32	0.0248	0.00219	0.108	0.158	0.015	1.32	0.0992	0.149	0.0673	0	0.693	0.84
6	NK FCGR3A+	PRSS23	ENSG00000150687	1.84e-299	6.57e-298	0.914	0.259	0.022	1.03	0.116	1805	0.0106	3.09	1.8	0.0241	0.0011	0.0429	1.09	0.00652	1.8	0	0.0774	0.0414	0	0.292	1.03
6	NK FCGR3A+	MYOM2		1.73e-298	5.8e-297	1.35	0.276	0.026	1.52	0.165	1806	0.0206	3.71	3.57	0.0144	0.0625	0.0645	1.53	0.0406	3.57	0.00293	0.148	0	0	0.592	1.52
6	NK FCGR3A+	TRDC	ENSG00000211829	1.91e-295	6.02e-294	1.01	0.619	0.135	2.01	1	1807	0.138	1.85	6.49	1.15	0.0762	9.7	0.963	0.127	6.49	3.11	3.01	0.287	0	-0.357	2.01
6	NK FCGR3A+	ADGRG1	ENSG00000205336	2.57e-281	7.66e-280	0.954	0.292	0.032	1.11	0.154	1808	0.0181	3	2.03	0.0728	0.00434	0.311	1.05	0.0144	2.03	0	0.157	0.0292	0.0874	0.388	1.11
6	NK FCGR3A+	IGFBP7	ENSG00000163453	8.71e-281	2.46e-279	0.681	0.129	0.003	0.695	0.0138	1809	0.00431	3.28	1	0.00701	0	0.0452	0.0356	0.00258	1	0	0.0941	0	0	0.605	0.695
6	NK FCGR3A+	CD247	ENSG00000198821	1.4e-279	3.75e-278	1.26	0.8	0.355	2.44	1.18	1810	1.44	2.17	10.42	1.96	1.38	4.97	3.3	2.05	10.42	2.36	2.43	1.42	1.67	0.648	1.57
6	NK FCGR3A+	TTC38	ENSG00000075234	2.8e-276	7.16e-275	1.05	0.354	0.051	1.28	0.23	1811	0.0321	2.92	2.61	0.242	0.0197	0.651	0.912	0.0731	2.61	0.133	0.518	0.239	0.159	0.636	1.26
6	NK FCGR3A+	CST7	ENSG00000077984	1.08e-275	2.63e-274	1.13	0.924	0.518	2.96	1.83	1812	2.29	1.79	18.34	8.6	0.622	8.26	10.36	1.8	18.34	5.42	5.51	6.13	1.48	0.532	2.48
6	NK FCGR3A+	GZMH	ENSG00000100450	1.76e-256	4.1e-255	1.07	0.821	0.3	2.7	1.63	1813	1.11	1.74	13.86	6.26	0.203	1.66	18.97	0.316	13.86	1.16	4.65	4.52	0.362	-0.295	2.51
6	NK FCGR3A+	CX3CR1	ENSG00000168329	2.01e-254	4.48e-253	0.807	0.226	0.02	0.899	0.0918	1814	0.00445	2.99	1.46	0.0378	0.00555	0.00809	0.792	0.0304	1.46	0.00751	0.189	0	0	0.316	0.899
6	NK FCGR3A+	TRAC	ENSG00000277734	2.81e-231	6.03e-230	-1.66	0.154	0.742	0.764	2.42	1815	11.03	-3.06	1.15	12.96	7.36	1.28	9.91	19.72	1.15	10.06	8.63	11.79	10.62	-2.27	-0.061
6	NK FCGR3A+	RPS29	ENSG00000213741	4.99e-229	1.03e-227	-0.566	0.992	1	3.94	4.51	1816	97.1	-0.829	50.42	88.3	116.45	73.22	75.55	74.49	50.42	82.35	64.24	85.92	83.52	-0.826	-0.238
6	NK FCGR3A+	RPL41	ENSG00000229117	7.8e-229	1.55e-227	-0.465	0.998	1	4.46	4.93	1817	146.38	-0.676	85.75	129.06	165	125.34	125.09	131.16	85.75	129.84	97	127.12	146.38	-0.649	-0.122
6	NK FCGR3A+	S1PR5	ENSG00000180739	1.13e-228	2.17e-227	0.853	0.245	0.028	0.987	0.134	1818	0.0249	2.87	1.68	0.111	0.00974	0.126	0.851	0.0113	1.68	0.123	0.213	0.0402	0.0637	0.372	0.978
6	NK FCGR3A+	CTSW	ENSG00000172543	1.9e-221	3.51e-220	1.04	0.837	0.422	2.63	1.59	1819	1.51	1.7	12.89	4.85	0.719	10.93	6.94	0.251	12.89	3.95	5.01	3.8	0.254	0.152	2.41
6	NK FCGR3A+	CCL3	ENSG00000276085	1.66e-218	2.96e-217	1.41	0.693	0.242	3.65	2.24	1820	0.709	2.15	37.59	6.87	0.12	43.17	9.71	0.476	37.59	8.08	14.26	4.2	1.14	-0.135	3.54
6	NK FCGR3A+	CD3D	ENSG00000167286	1.64e-215	2.83e-214	-1.4	0.114	0.731	0.828	2.23	1821	9	-2.59	1.29	10.58	6.35	0.306	10.34	11.27	1.29	8.83	7.58	9.36	10.17	-1.68	0.561
6	NK FCGR3A+	RPL28	ENSG00000108107	2.23e-208	3.74e-207	-0.546	0.976	0.998	3.61	4.15	1822	67.85	-0.803	35.82	63.97	71.31	47.72	51.51	61.36	35.82	64.5	53.82	64.63	66.49	-0.675	-0.28
6	NK FCGR3A+	RPL13	ENSG00000167526	3.02e-207	4.91e-206	-0.536	0.99	1	3.88	4.42	1823	84.2	-0.785	47.57	74.04	126.74	65.42	66.29	73.14	47.57	84.11	52.2	72.85	88.57	-0.967	-0.091
6	NK FCGR3A+	RPS27	ENSG00000177954	2.91e-203	4.58e-202	-0.471	0.997	1	4.67	5.14	1824	176.51	-0.684	105.48	165.83	221.29	143.75	167.51	138.63	105.48	151.02	100.8	162.37	158.49	-0.736	0.045
6	NK FCGR3A+	CLIC3	ENSG00000169583	8.37e-201	1.28e-199	1.06	0.426	0.099	1.58	0.524	1825	0.193	2.33	3.87	0.486	0.0505	3.27	0.952	0.084	3.87	0.75	0.513	0.324	0.0339	0.132	1.55
6	NK FCGR3A+	FCER1G	ENSG00000158869	8.58e-197	1.28e-195	1.2	0.454	0.112	2.02	0.829	1826	0.0952	2.26	6.58	0.135	0.0331	10.17	0.218	0.109	6.58	0.103	1.91	0.202	0.109	-0.388	1.99
6	NK FCGR3A+	RPS18		1.16e-194	1.68e-193	-0.544	0.99	0.999	3.79	4.33	1827	78.92	-0.796	43.08	66.36	106.45	62.75	70.38	61.93	43.08	73	53.6	68.48	87.5	-0.891	-0.214
6	NK FCGR3A+	RPS15A	ENSG00000134419	1.02e-190	1.44e-189	-0.479	0.984	0.999	3.8	4.28	1828	70.59	-0.702	43.66	70.31	96.81	62.31	64.3	59.46	43.66	66.36	50.83	67.31	73.89	-0.784	-0.149
6	NK FCGR3A+	RPS12	ENSG00000112306	6.08e-190	8.36e-189	-0.56	0.989	0.998	3.83	4.39	1829	81.93	-0.82	45.25	70.52	126.74	59.16	77.41	59.22	45.25	81.27	57.26	75.63	76.32	-1.02	-0.231
6	NK FCGR3A+	B2M		1.62e-185	2.18e-184	0.328	1	1	5.6	5.27	1830	191.48	0.474	268.35	216.24	121.61	169.2	247.14	225.78	268.35	181.18	187.48	258.82	164.01	0.036	0.787
6	NK FCGR3A+	RPL13A	ENSG00000142541	7.17e-185	9.37e-184	-0.472	0.993	0.999	3.98	4.46	1831	87.23	-0.69	52.73	83.1	115.98	66.15	82.01	73.37	52.73	80.94	54.87	79.88	86.36	-0.778	-0.039
6	NK FCGR3A+	RAMP1	ENSG00000132329	2.47e-182	3.15e-181	0.489	0.107	0.005	0.508	0.0193	1832	0.00306	2.67	0.662	0.00576	0.00351	0.0932	0.0458	0	0.662	0.00512	0.0467	0	0.0622	0.419	0.508
6	NK FCGR3A+	RPL39	ENSG00000198918	2.36e-177	2.94e-176	-0.532	0.98	0.997	3.62	4.15	1833	64.5	-0.782	36.19	55.43	97	45.57	58.44	52.46	36.19	57.15	43.43	57.67	67.17	-0.969	-0.178
6	NK FCGR3A+	PLEK	ENSG00000115956	3.71e-176	4.52e-175	0.953	0.386	0.092	1.36	0.404	1834	0.0749	2.32	2.89	0.618	0.074	0.876	1.82	0.146	2.89	0.321	0.695	0.447	0.0184	0.321	1.34
6	NK FCGR3A+	RPLP2	ENSG00000177600	1.92e-167	2.29e-166	-0.43	0.992	1	3.99	4.42	1835	83.1	-0.629	53	80.13	115.28	71.53	72.92	60.87	53	75.86	61.36	79.4	77.41	-0.767	-0.136
6	NK FCGR3A+	RPS19	ENSG00000105372	4.64e-164	5.4e-163	-0.523	0.989	0.999	3.79	4.31	1836	84.63	-0.767	43.12	65.75	82.35	61.3	67.58	69.88	43.12	79	59.04	69.46	79.32	-0.663	-0.308
6	NK FCGR3A+	RPLP1	ENSG00000137818	5.05e-164	5.76e-163	-0.491	0.993	0.999	4.08	4.57	1837	110.05	-0.717	58.26	83.52	114.24	85.23	65.02	84.88	58.26	125.72	105.91	87.41	125.22	-0.76	-0.108
6	NK FCGR3A+	HAVCR2	ENSG00000135077	5.54e-164	6.19e-163	0.85	0.262	0.045	1.07	0.219	1838	0.139	2.54	1.91	0.139	0.0387	0.974	0.234	0.314	1.91	0.147	0.363	0.0417	0.0397	0.389	1.03
6	NK FCGR3A+	FGR	ENSG00000000938	2.57e-161	2.81e-160	0.774	0.27	0.048	1	0.229	1839	0.0211	2.35	1.73	0.149	0.0258	1.15	0.714	0.0257	1.73	0.0455	0.377	0.0371	0	0.238	1
6	NK FCGR3A+	HLA-B		2.25e-160	2.41e-159	0.496	0.997	0.994	4.29	3.79	1840	37.9	0.726	71.68	51.25	26.91	41.73	62.82	43.08	71.68	42.03	45.43	55.2	29.54	0.13	0.957
6	NK FCGR3A+	ZEB2	ENSG00000169554	6.5e-160	6.83e-159	0.934	0.351	0.082	1.31	0.378	1841	0.127	2.33	2.71	0.6	0.0299	0.757	1.54	0.0625	2.71	0.309	0.803	0.472	0.239	0.379	1.28
6	NK FCGR3A+	RPS25		2.89e-159	2.98e-158	-0.477	0.979	0.998	3.41	3.88	1842	50.42	-0.703	29.17	45.71	66.69	36.19	42.99	39.25	29.17	43.57	31.79	45.34	45.9	-0.808	-0.083
6	NK FCGR3A+	RPL36A	ENSG00000241343	3.04e-152	3.08e-151	-0.596	0.891	0.978	2.84	3.43	1843	33.36	-0.896	16.05	25.58	42.9	22.27	27.96	22.71	16.05	30.98	24.89	29.69	33.16	-0.946	-0.311
6	NK FCGR3A+	RPL36	ENSG00000130255	1.21e-150	1.21e-149	-0.529	0.952	0.99	3.12	3.65	1844	38.85	-0.788	21.58	33.47	56.34	26.58	33.61	36.98	21.58	32.92	26.63	36.15	40.64	-0.932	-0.2
6	NK FCGR3A+	RPL18A	ENSG00000105640	4.27e-150	4.16e-149	-0.47	0.969	0.996	3.39	3.87	1845	49.1	-0.696	28.78	40.6	67.1	37.28	42.12	45.29	28.78	45.43	34.23	41.78	56.05	-0.827	-0.168
6	NK FCGR3A+	HOPX	ENSG00000171476	1.26e-148	1.21e-147	0.97	0.644	0.282	2.15	1.18	1846	1.67	1.71	7.59	1.76	0.244	6.16	4.52	0.0928	7.59	3.67	2.4	1.09	0.235	0.182	2.06
6	NK FCGR3A+	KIR3DL2		5.86e-147	5.51e-146	0.539	0.117	0.009	0.579	0.0397	1847	0.00966	2.65	0.784	0.0324	0.0103	0.104	0.145	0.00344	0.784	0.0174	0.0653	0	0.0553	0.443	0.579
6	NK FCGR3A+	LINC02384	ENSG00000251301	1.94e-145	1.79e-144	0.625	0.188	0.025	0.752	0.126	1848	0.0198	2.38	1.12	0.0483	0.00183	0.121	0.992	0	1.12	0.0911	0.0839	0.078	0.0641	0.0622	0.752
6	NK FCGR3A+	RASSF4	ENSG00000107551	5.2e-141	4.72e-140	0.42	0.102	0.006	0.452	0.0316	1849	0.00556	2.35	0.572	0.0172	0	0.123	0.0903	0.00885	0.572	0.0354	0.062	0	0.0398	0.336	0.452
6	NK FCGR3A+	CYBA	ENSG00000051523	1.69e-140	1.51e-139	0.72	0.904	0.75	2.87	2.15	1850	7.25	1.12	16.57	9.14	3.82	6.95	10.62	7.36	16.57	6.63	8.91	8.19	5.63	0.413	1.29
6	NK FCGR3A+	KIR2DL3		1.29e-137	1.13e-136	0.51	0.101	0.006	0.546	0.0359	1851	0.00164	2.6	0.727	0.0172	0	0.158	0.117	0	0.727	0	0.111	0	0	0.399	0.546
6	NK FCGR3A+	RPL27A	ENSG00000166441	2.12e-137	1.83e-136	-0.388	0.982	0.999	3.74	4.13	1852	61.12	-0.568	41.06	64.1	71.53	56.4	60.44	45.57	41.06	59.16	42.95	60.19	53.33	-0.545	-0.044
6	NK FCGR3A+	C1orf21	ENSG00000116667	5.65e-137	4.8e-136	0.779	0.277	0.059	1.05	0.272	1853	0.0261	2.25	1.86	0.358	0.0228	0.687	1.17	0.00966	1.86	0.158	0.694	0.169	0	0.278	1.05
6	NK FCGR3A+	CD3E	ENSG00000198851	2.39e-135	2e-134	-1.03	0.144	0.625	0.753	1.79	1854	5.15	-2.05	1.12	6.23	4.24	2	5.5	5.39	1.12	5.2	4.19	5.92	4.74	-1.22	-0.345
6	NK FCGR3A+	RPS14	ENSG00000164587	2.19e-133	1.81e-132	-0.408	0.981	0.999	3.74	4.15	1855	63.72	-0.599	41.1	56.57	89.38	54.42	62.43	48.4	41.1	57.85	41.22	52.52	61.24	-0.764	-0.003
6	NK FCGR3A+	RPS2	ENSG00000140988	3.59e-131	2.92e-130	-0.441	0.976	0.998	3.5	3.94	1856	53.65	-0.651	32.18	46.51	69.46	37.24	46.42	45.53	32.18	52.3	41.27	46.56	58.03	-0.753	-0.142
6	NK FCGR3A+	EFHD2	ENSG00000142634	3.61e-129	2.89e-128	0.893	0.353	0.1	1.3	0.406	1857	0.383	2.2	2.67	0.387	0.127	0.779	1.25	0.541	2.67	0.524	0.733	0.245	0.135	0.489	1.18
6	NK FCGR3A+	RPS28	ENSG00000233927	5.37e-127	4.24e-126	-0.414	0.984	0.998	3.61	4.03	1858	58.32	-0.609	36.11	48.06	80.86	47.09	48.21	51.93	36.11	47.28	35.53	52.95	60.81	-0.791	0.016
6	NK FCGR3A+	CCL4		1.7e-124	1.32e-123	0.799	0.895	0.525	4.09	3.29	1859	7.95	1.18	58.62	41.82	1.11	69.11	30.28	1.72	58.62	40.31	29.69	26.85	11.21	-0.162	3.34
6	NK FCGR3A+	RPL11	ENSG00000142676	8.19e-124	6.27e-123	-0.429	0.982	0.997	3.46	3.89	1860	50.32	-0.635	30.94	40.02	75.55	36.45	43.84	47.57	30.94	43.88	31.27	42.64	54.15	-0.874	-0.01
6	NK FCGR3A+	KLRB1	ENSG00000111796	1.15e-119	8.7e-119	0.622	0.83	0.418	2.98	2.36	1861	10.12	0.958	18.65	4.34	2.78	27.05	3.97	4.01	18.65	35.71	5.88	6.69	9.58	-0.625	1.65
6	NK FCGR3A+	LTB		5.36e-118	3.99e-117	-1.54	0.136	0.538	0.635	2.18	1862	10.35	-3.01	0.888	3.88	10.42	1.88	1.67	22.15	0.888	16.27	3.14	7.24	6.77	-2.51	-0.348
6	NK FCGR3A+	RPS16	ENSG00000105193	9.99e-118	7.34e-117	-0.413	0.967	0.994	3.18	3.6	1863	37.74	-0.615	23.17	33.23	47.96	27.36	31.14	32.62	23.17	35.42	29.33	32.45	37.78	-0.706	-0.16
6	NK FCGR3A+	SH2D1B	ENSG00000198574	1.14e-116	8.27e-116	0.575	0.161	0.023	0.691	0.116	1864	0.00454	2.3	0.996	0.000877	0.00322	0.999	0.0351	0.00559	0.996	0	0.183	0	0	-0.0012	0.691
6	NK FCGR3A+	RPL30	ENSG00000156482	2.78e-116	1.99e-115	-0.397	0.977	0.997	3.55	3.94	1865	51.46	-0.585	33.67	46.47	72.04	44.33	47.96	41.65	33.67	49.2	31.17	45.95	47.96	-0.745	0.075
6	NK FCGR3A+	ABI3	ENSG00000108798	5.65e-116	3.98e-115	0.799	0.388	0.126	1.31	0.512	1866	0.288	1.87	2.71	1	0.16	0.983	1.4	0.278	2.71	0.725	1.15	0.724	0.0347	0.434	1.28
6	NK FCGR3A+	RPL23A	ENSG00000198242	1.91e-113	1.33e-112	-0.346	0.992	0.999	3.77	4.12	1867	61.36	-0.508	42.38	61.12	71.53	52.52	64.43	45.76	42.38	58.8	48.9	54.76	52.89	-0.514	-0.075
6	NK FCGR3A+	APMAP	ENSG00000101474	4.76e-113	3.27e-112	0.816	0.45	0.169	1.48	0.664	1868	0.417	1.74	3.39	1.24	0.274	2.27	1.48	0.434	3.39	0.622	1.19	0.947	0.59	0.294	1.24
6	NK FCGR3A+	RPL31	ENSG00000071082	5.5e-113	3.73e-112	-0.403	0.965	0.992	3.33	3.73	1869	40.51	-0.599	26.8	38.21	57.85	36.11	38.33	30.98	26.8	41.01	28.61	38.92	37.98	-0.75	-0.063
6	NK FCGR3A+	RPL32	ENSG00000144713	6.61e-113	4.43e-112	-0.417	0.99	0.998	3.72	4.13	1870	61.49	-0.614	40.1	49.55	104.32	47.81	56.57	55.6	40.1	58.74	44.15	54.59	62.88	-0.941	-0.094
6	NK FCGR3A+	RPL34	ENSG00000109475	2.02e-112	1.34e-111	-0.423	0.989	0.998	3.81	4.23	1871	70.45	-0.62	43.93	53.98	114.35	50.83	61.43	62.62	43.93	63.01	39.37	56.57	69.67	-0.943	0.107
6	NK FCGR3A+	RPS3	ENSG00000149273	8.04e-111	5.25e-110	-0.341	0.985	0.998	3.71	4.05	1872	56.4	-0.501	39.73	54.09	73.51	48.95	60.13	44.97	39.73	53	41.35	50.47	50.37	-0.604	-0.039
6	NK FCGR3A+	RPS8	ENSG00000142937	1.32e-110	8.53e-110	-0.489	0.954	0.989	3.17	3.66	1873	38.57	-0.727	22.76	30.63	65.02	27.25	29.85	36.49	22.76	37.21	29.05	33.33	51.83	-1.02	-0.173
6	NK FCGR3A+	ITGB2	ENSG00000160255	1.8e-108	1.15e-107	0.759	0.725	0.468	2.23	1.47	1874	2.87	1.28	8.31	4.1	1.35	4.3	5.46	2.45	8.31	2.68	4.21	3	1.87	0.366	1.38
6	NK FCGR3A+	RPS21	ENSG00000171858	8.85e-107	5.58e-106	-0.403	0.948	0.99	3.11	3.51	1875	33.81	-0.601	21.42	30.28	43.08	28.28	30.69	26.19	21.42	30.34	31.39	29.39	36.04	-0.676	-0.193
6	NK FCGR3A+	EEF1A1	ENSG00000156508	1.2e-106	7.49e-106	-0.343	0.997	0.999	4.16	4.51	1876	95.74	-0.501	63.26	77.65	123.34	75.78	78.68	82.76	63.26	102.13	58.26	77.02	103.58	-0.66	0.081
6	NK FCGR3A+	RPL35A	ENSG00000182899	8.54e-105	5.26e-104	-0.395	0.963	0.995	3.32	3.71	1877	39.77	-0.586	26.55	37.02	58.03	33.47	37.9	34.55	26.55	37.59	26	36.86	41.78	-0.762	0.02
6	NK FCGR3A+	RPS23	ENSG00000186468	9.52e-104	5.8e-103	-0.383	0.973	0.996	3.43	3.82	1878	44.65	-0.566	29.97	38.53	65.75	40.18	41.73	37.47	29.97	43.7	34.2	39.94	46.13	-0.768	-0.128
6	NK FCGR3A+	TPT1	ENSG00000133112	1.14e-102	6.85e-102	-0.42	0.975	0.996	3.54	3.96	1879	61.36	-0.619	33.36	39.73	66.9	43.61	41.91	48.01	33.36	62.31	34.09	46.7	53.43	-0.681	-0.021
6	NK FCGR3A+	RPL35	ENSG00000136942	7.49e-101	4.46e-100	-0.381	0.954	0.989	3.14	3.52	1880	35.02	-0.568	22.2	29.66	40.18	30.37	32.05	30.06	22.2	32.31	29.6	31.3	30.5	-0.574	-0.277
6	NK FCGR3A+	LITAF	ENSG00000189067	1.8e-99	1.06e-98	0.776	0.596	0.319	1.83	1.05	1881	1.45	1.44	5.22	1.97	1.59	2.12	3.4	1.27	5.22	1.62	1.64	1.9	0.986	0.346	1.14
6	NK FCGR3A+	CTBP2	ENSG00000175029	3.45e-98	2.01e-97	0.414	0.105	0.011	0.465	0.051	1882	0.00339	2.18	0.592	0.016	0.00407	0.327	0.0647	0.00513	0.592	0.0232	0.103	0	0	0.182	0.465
6	NK FCGR3A+	GZMK	ENSG00000113088	4.48e-98	2.58e-97	-1.6	0.048	0.409	0.328	1.93	1883	4.12	-3.61	0.388	14.38	1.41	4.99	0.614	0.74	0.388	5.81	5.28	9.33	1.6	-2.41	-0.151
6	NK FCGR3A+	RPS9	ENSG00000214889	8.05e-98	4.59e-97	-0.394	0.937	0.985	3	3.4	1884	29.81	-0.59	19.19	25.9	39	26.47	26.17	26.14	19.19	28.87	23.31	27.76	31.56	-0.684	-0.186
6	NK FCGR3A+	JUNB	ENSG00000171223	8.32e-96	4.69e-95	-1.03	0.469	0.759	1.85	2.88	1885	22.55	-1.63	5.39	14.78	18.67	12.68	6.61	18.57	5.39	24.36	9.27	15.69	23.48	-1.38	-0.175
6	NK FCGR3A+	RPL10A	ENSG00000198755	3.2e-95	1.79e-94	-0.424	0.904	0.979	2.87	3.29	1886	26.25	-0.638	16.55	23	36.9	23.02	22.67	22.97	16.55	26.49	19.99	22.31	28.08	-0.77	-0.179
6	NK FCGR3A+	AC092821.3		5.65e-95	3.12e-94	0.785	0.318	0.101	1.2	0.414	1887	0.441	1.98	2.31	0.441	0.37	0.998	0.677	0.374	2.31	0.323	0.634	0.519	0.308	0.506	0.93
6	NK FCGR3A+	IL32	ENSG00000008517	1.18e-94	6.46e-94	-0.693	0.482	0.831	2.28	2.97	1888	19.07	-1.07	8.79	21.62	7.51	8.72	18.38	45.06	8.79	18.01	15.64	20.71	19.68	-1.55	0.14
6	NK FCGR3A+	IL7R	ENSG00000168685	7.66e-93	4.15e-92	-1.32	0.036	0.384	0.177	1.5	1889	6.06	-3.6	0.193	1.82	5.07	0.49	1.86	2.27	0.193	6.46	1.13	3.81	3.3	-1.83	-0.222
6	NK FCGR3A+	RPS15	ENSG00000115268	1.25e-92	6.72e-92	-0.331	0.986	0.996	3.49	3.82	1890	43.66	-0.489	31.66	42.03	58.38	36.08	47.62	43.84	31.66	40.39	35.53	43.21	44.51	-0.598	-0.112
6	NK FCGR3A+	GTF3C1	ENSG00000077235	1.48e-92	7.86e-92	0.546	0.157	0.028	0.678	0.132	1891	0.0533	2.15	0.97	0.126	0.0391	0.0592	0.538	0.0828	0.97	0.489	0.217	0.0718	0.0808	0.248	0.64
6	NK FCGR3A+	GZMA	ENSG00000145649	1.84e-91	9.65e-91	0.555	0.897	0.631	2.93	2.37	1892	7.94	0.858	17.65	15.79	1.01	14.09	11.62	1.2	17.65	9.62	15.04	11.28	2.51	0.105	2.23
6	NK FCGR3A+	RAP1B	ENSG00000127314	2.39e-91	1.24e-90	0.721	0.645	0.393	1.93	1.21	1893	1.88	1.29	5.91	2.4	1.46	2.78	4.73	1.76	5.91	2.14	2.81	2.31	2.15	0.188	1.03
6	NK FCGR3A+	HLA-A		2.22e-90	1.15e-89	0.367	0.995	0.983	3.85	3.48	1894	27.02	0.542	45.95	39.94	17.07	31.72	38.13	38.25	45.95	30.28	32.82	41.35	23.07	0.103	0.955
6	NK FCGR3A+	RPS4X	ENSG00000198034	6.07e-90	3.1e-89	-0.383	0.965	0.992	3.35	3.73	1895	42.64	-0.567	27.45	35.13	57.32	34.23	36.19	37.36	27.45	45.57	31.17	36.41	49.5	-0.718	-0.123
6	NK FCGR3A+	VIM	ENSG00000026025	1.38e-89	6.98e-89	-0.731	0.51	0.796	1.79	2.52	1896	15.26	-1.18	5.01	12.32	6.64	7.38	7.96	11.82	5.01	12.21	20.39	12.86	8.1	-1.27	-0.241
6	NK FCGR3A+	RPL26	ENSG00000161970	2.86e-89	1.43e-88	-0.307	0.985	0.998	3.64	3.94	1897	51.04	-0.451	36.98	46.85	63.07	45.71	54.87	45.67	36.98	49.1	36.56	46.23	53.6	-0.523	0.011
6	NK FCGR3A+	RPL10	ENSG00000147403	1.09e-88	5.4e-88	-0.28	0.999	1	4.29	4.57	1898	98.29	-0.407	72.19	85.31	132.75	86.71	89.65	86.97	72.19	95.83	61.99	84.8	97	-0.603	0.15
6	NK FCGR3A+	CXCR4	ENSG00000121966	7.43e-88	3.65e-87	-0.758	0.494	0.793	2.12	2.88	1899	18.81	-1.18	7.36	21.2	10.25	21.11	7.45	11.28	7.36	24.05	13.21	17.1	10.54	-1.1	-0.01
6	NK FCGR3A+	RPL38	ENSG00000172809	1.22e-87	5.93e-87	-0.376	0.945	0.989	3.13	3.5	1900	34.02	-0.561	21.78	30.75	44.51	24	31.2	25.6	21.78	30.22	22.5	32.48	27.88	-0.692	-0.031
6	NK FCGR3A+	CCL5		4.02e-87	1.94e-86	0.515	0.951	0.708	3.8	3.29	1901	13.41	0.763	43.79	43.52	3.54	46.42	43.12	1.21	43.79	22.9	25.05	28.81	2.22	-0.057	3.01
6	NK FCGR3A+	RPL17	ENSG00000265681	1.81e-86	8.65e-86	-0.319	0.982	0.996	3.55	3.87	1902	48.35	-0.471	33.92	42.95	62.12	42.03	44.2	43.79	33.92	48.7	33.12	43.7	47.04	-0.592	0.023
6	NK FCGR3A+	RPS20	ENSG00000008988	9.78e-85	4.64e-84	-0.403	0.916	0.979	2.91	3.32	1903	27.9	-0.606	17.43	25.87	35.38	20.31	23.17	21.78	17.43	27.73	24	26.83	25.82	-0.68	-0.145
6	NK FCGR3A+	RPL19	ENSG00000108298	2.69e-84	1.26e-83	-0.321	0.976	0.997	3.52	3.84	1904	46.61	-0.474	32.78	39.98	64.1	39.04	42.95	43.75	32.78	44.88	32.45	42.08	52.68	-0.656	0.01
6	NK FCGR3A+	GNPTAB	ENSG00000111670	3.86e-82	1.8e-81	0.665	0.239	0.067	0.953	0.288	1905	0.22	1.97	1.59	0.322	0.107	0.808	0.526	0.287	1.59	0.345	0.243	0.134	0.0711	0.361	0.884
6	NK FCGR3A+	HLA-E		1.7e-81	7.85e-81	0.467	0.934	0.864	2.95	2.48	1906	9.72	0.718	18.09	12.18	8.31	11.13	15.17	10.55	18.09	11.15	10.07	14.38	6.71	0.166	0.906
6	NK FCGR3A+	RPSA	ENSG00000168028	5.69e-81	2.61e-80	-0.404	0.904	0.966	2.75	3.16	1907	23.7	-0.612	14.67	19.86	29.08	19.8	19.15	20.87	14.67	23.7	24.79	21.42	26.33	-0.652	-0.251
6	NK FCGR3A+	NCR3	ENSG00000188211	2.26e-80	1.03e-79	0.669	0.26	0.078	1.02	0.354	1908	0.136	1.84	1.78	0.206	0.0809	1	0.677	0.489	1.78	2.3	0.722	0.138	0.165	-0.172	0.944
6	NK FCGR3A+	FOS	ENSG00000170345	3.71e-80	1.67e-79	-1.14	0.29	0.606	1.46	2.6	1909	18.75	-1.88	3.31	9.85	9.69	18.45	2.44	5.4	3.31	18.69	8.95	16.67	6.88	-1.52	0.227
6	NK FCGR3A+	MYL12A	ENSG00000101608	1.83e-79	8.17e-79	0.46	0.931	0.877	3.06	2.59	1910	12.22	0.703	20.22	13.06	8.2	13.76	17.67	9.59	20.22	11.74	12.46	14.69	8.76	0.128	0.836
6	NK FCGR3A+	RPL9	ENSG00000163682	8.3e-79	3.68e-78	-0.349	0.965	0.99	3.33	3.68	1911	39.53	-0.519	26.94	33.06	61.36	31.79	33.74	34.55	26.94	36.71	24.56	35.56	40.02	-0.803	0.089
6	NK FCGR3A+	LAT2	ENSG00000086730	3.3e-77	1.45e-76	0.577	0.209	0.054	0.835	0.258	1912	0.0901	1.83	1.3	0.0718	0.0253	1.77	0.161	0.234	1.3	0.0109	0.573	0.188	0.13	-0.185	0.824
6	NK FCGR3A+	RPS6	ENSG00000137154	4.48e-76	1.95e-75	-0.353	0.983	0.997	3.6	3.96	1913	51.25	-0.52	35.74	41.69	88.48	40.02	45.95	45.57	35.74	48.25	36.56	43.79	53.11	-0.89	-0.022
6	NK FCGR3A+	TBX21	ENSG00000073861	5.14e-76	2.22e-75	0.555	0.179	0.041	0.744	0.189	1914	0.176	1.97	1.1	0.233	0.0202	0.271	0.556	0.0579	1.1	0.218	0.141	0.213	0.08	0.302	0.724
6	NK FCGR3A+	CCL4L2		5.92e-76	2.54e-75	0.983	0.481	0.22	2.76	1.78	1915	0.636	1.57	14.78	9.86	0.247	10.93	6.78	0.384	14.78	5.86	5.8	3.31	2.77	0.28	2.54
6	NK FCGR3A+	CD300A	ENSG00000167851	1.09e-75	4.64e-75	0.653	0.259	0.081	1	0.348	1916	0.313	1.82	1.72	0.318	0.112	1.14	0.837	0.0344	1.72	0.415	0.442	0.132	0.0541	0.238	0.967
6	NK FCGR3A+	PYHIN1	ENSG00000163564	1.34e-75	5.65e-75	0.708	0.422	0.189	1.45	0.74	1917	0.635	1.49	3.25	1.5	0.347	1.87	1.7	0.875	3.25	0.971	1.25	1	0.405	0.391	1.15
6	NK FCGR3A+	RPL37	ENSG00000145592	1.01e-74	4.23e-74	-0.306	0.971	0.995	3.46	3.77	1918	42.64	-0.452	30.82	36.75	59.7	39.13	38.96	39.57	30.82	40.26	31.52	39.29	45.48	-0.646	-0.022
6	NK FCGR3A+	GK5	ENSG00000175066	1.2e-74	5e-74	0.443	0.119	0.02	0.53	0.0871	1919	0.0531	2.06	0.699	0.0634	0.0351	0.152	0.28	0.0705	0.699	0.0866	0.101	0.0931	0.107	0.283	0.495
6	NK FCGR3A+	RPS5	ENSG00000083845	3.88e-74	1.6e-73	-0.393	0.899	0.964	2.73	3.13	1920	22.03	-0.596	14.38	18.26	33.81	20.26	17.88	18.61	14.38	21.6	18.93	18.65	25.36	-0.817	-0.205
6	NK FCGR3A+	RPL12	ENSG00000197958	5.38e-74	2.2e-73	-0.381	0.954	0.987	3.17	3.56	1921	36.23	-0.569	22.9	27.39	52.79	26.09	27.33	36.86	22.9	33.85	24.79	33.64	40.22	-0.811	-0.076
6	NK FCGR3A+	CD52	ENSG00000169442	2.46e-72	9.99e-72	-0.565	0.675	0.872	2.52	3.08	1922	28.9	-0.863	11.37	20.91	12.08	5.9	28.28	20.65	11.37	20.48	19.93	19.21	20.07	-0.883	0.583
6	NK FCGR3A+	RPLP0	ENSG00000089157	1.54e-71	6.19e-71	-0.508	0.695	0.875	2.13	2.64	1923	14.78	-0.8	7.44	11.13	17.3	9.6	10.35	10.68	7.44	17.01	15.22	11	15.88	-0.774	-0.228
6	NK FCGR3A+	RPL8	ENSG00000161016	3.83e-70	1.53e-69	-0.357	0.917	0.974	2.87	3.23	1924	25	-0.537	16.65	20.91	33.4	21.51	20.26	26.8	16.65	23.48	19.49	19.59	29.88	-0.667	-0.149
6	NK FCGR3A+	KLRC1	ENSG00000134545	2.31e-69	9.16e-69	0.742	0.268	0.088	1.4	0.654	1925	0.0529	1.62	3.04	0.358	0.0389	6.49	0.435	0.0316	3.04	0.421	0.882	0.453	0	-0.617	1.4
6	NK FCGR3A+	KLRK1	ENSG00000213809	5.16e-69	2.03e-68	0.608	0.523	0.264	1.72	1.11	1926	0.345	1.13	4.58	3.23	0.327	5.61	3.57	0.0966	4.58	1.74	2.26	1.85	0.316	-0.169	1.63
6	NK FCGR3A+	RGS1	ENSG00000090104	8.77e-69	3.43e-68	-1.21	0.213	0.511	1.14	2.35	1927	12.12	-2.11	2.13	11.22	3.8	8.12	1.62	20.35	2.13	5.46	8.76	13.95	9.64	-1.92	0.18
6	NK FCGR3A+	FCRL6	ENSG00000181036	1.24e-68	4.82e-68	0.584	0.212	0.06	0.873	0.29	1928	0.0571	1.78	1.39	0.481	0.0165	0.64	1.26	0.00858	1.39	0.0654	0.162	0.18	0	0.0568	0.873
6	NK FCGR3A+	CD27	ENSG00000139193	5.27e-68	2.03e-67	-0.996	0.011	0.281	0.0555	1.05	1929	1.46	-3.64	0.057	3.22	1.63	0.357	0.172	4.28	0.057	1.31	1.33	2.51	3.14	-1.61	-0.103
6	NK FCGR3A+	CHST12	ENSG00000136213	3.64e-67	1.39e-66	0.648	0.41	0.187	1.37	0.723	1930	0.658	1.39	2.94	1.21	0.269	2.43	1.73	0.451	2.94	1.12	0.826	2.14	0.238	0.138	1.16
6	NK FCGR3A+	RPS27A	ENSG00000143947	4.68e-66	1.78e-65	-0.259	0.993	0.999	3.97	4.22	1931	69.53	-0.379	51.77	58.8	94.11	62.69	67.99	53.87	51.77	63.97	45.62	60.37	66.15	-0.589	0.124
6	NK FCGR3A+	EEF1G	ENSG00000254772	2.82e-65	1.06e-64	-0.411	0.869	0.942	2.58	2.99	1932	19.45	-0.628	12.16	14.1	31.56	15.84	15.76	18.2	12.16	20.31	14.32	15.01	20.71	-0.906	-0.138
6	NK FCGR3A+	RPS17		4.95e-64	1.86e-63	-0.305	0.965	0.99	3.3	3.61	1933	36.34	-0.454	26.14	31.3	48.3	33.5	34.23	32.38	26.14	36.23	32.05	33.02	39.25	-0.597	-0.174
6	NK FCGR3A+	KLRC3	ENSG00000205810	5.47e-64	2.04e-63	0.528	0.146	0.033	0.716	0.188	1934	0.0061	1.9	1.05	0.187	0.00915	1.14	0.234	0	1.05	0.0294	0.214	0.136	0.0388	-0.0453	0.716
6	NK FCGR3A+	RPL18	ENSG00000063177	3.73e-63	1.38e-62	-0.321	0.946	0.98	2.95	3.27	1935	25.63	-0.483	18.09	22.62	36.37	21.58	22.43	24.38	18.09	24.87	19.15	23.8	27.76	-0.672	-0.054
6	NK FCGR3A+	UBE2F	ENSG00000184182	5.42e-63	1.99e-62	0.613	0.234	0.078	0.915	0.302	1936	0.271	1.82	1.5	0.272	0.232	0.56	0.661	0.399	1.5	0.307	0.326	0.367	0.664	0.406	0.706
6	NK FCGR3A+	GAS5	ENSG00000234741	7.61e-63	2.78e-62	-0.646	0.353	0.638	1.25	1.9	1937	5.3	-1.15	2.49	4.42	11.17	4.77	4.08	5.35	2.49	5.69	2.84	4.97	4.84	-1.25	-0.094
6	NK FCGR3A+	ARPC2	ENSG00000163466	3.97e-62	1.44e-61	0.484	0.803	0.706	2.51	2.02	1938	6.34	0.771	11.29	7.04	3.26	6.75	8.5	7.62	11.29	6.66	10.59	7.11	8.43	0.059	1.06
6	NK FCGR3A+	CD3G	ENSG00000160654	4.04e-62	1.45e-61	-0.674	0.102	0.4	0.615	1.29	1939	2.8	-1.52	0.849	3.38	2.12	0.0592	4.09	2.78	0.849	2.49	2.15	3.13	2.21	-1.01	0.557
6	NK FCGR3A+	CD44	ENSG00000026508	1.71e-60	6.09e-60	-0.643	0.231	0.537	0.957	1.6	1940	4.59	-1.25	1.6	4.66	2.41	4.35	2.16	3.96	1.6	4.5	3.17	4.46	3.03	-0.776	-0.192
6	NK FCGR3A+	RPS3A	ENSG00000145425	6.45e-60	2.29e-59	-0.304	0.982	0.995	3.55	3.85	1941	45.29	-0.449	33.78	37.67	77.96	39.81	42.95	38.17	33.78	44.2	32.48	37.86	47.38	-0.82	0.038
6	NK FCGR3A+	RPL27	ENSG00000131469	1.6e-59	5.65e-59	-0.296	0.938	0.984	3.08	3.37	1942	29.6	-0.443	20.67	26.17	35.71	26.19	26.19	22.64	20.67	28.55	22.52	25.08	28.61	-0.527	-0.082
6	NK FCGR3A+	RPL21	ENSG00000122026	5.65e-59	1.98e-58	-0.28	0.994	0.999	4.07	4.35	1943	76.87	-0.409	57.62	62.12	125.34	61.12	74.57	68.76	57.62	71.89	56	65.29	77.02	-0.768	0.028
6	NK FCGR3A+	RPS13	ENSG00000110700	6.65e-59	2.3e-58	-0.346	0.945	0.979	3.04	3.38	1944	28.28	-0.517	19.88	23.22	49.91	21.78	23.83	26.03	19.88	28.43	20.5	26.36	31.95	-0.891	-0.029
6	NK FCGR3A+	LAIR2		6.66e-59	2.3e-58	0.627	0.146	0.035	0.833	0.206	1945	0.11	2.09	1.3	0.0335	0.0327	0.0214	0.419	1.77	1.3	0	0.427	0.0506	1.38	-0.185	0.833
6	NK FCGR3A+	ACTB	ENSG00000075624	1.33e-58	4.57e-58	0.406	0.993	0.993	4.57	4.17	1946	60.87	0.593	95.83	70.24	30.82	64.63	80.04	73.96	95.83	54.98	119.66	64.69	67.1	-0.22	1.11
6	NK FCGR3A+	MYO1F	ENSG00000142347	4.11e-57	1.4e-56	0.615	0.419	0.212	1.4	0.783	1947	1.02	1.29	3.05	1.42	0.359	1.56	2.14	0.783	3.05	1.45	0.952	0.699	0.484	0.253	1.09
6	NK FCGR3A+	RPL24	ENSG00000114391	1.07e-56	3.62e-56	-0.322	0.89	0.963	2.71	3.03	1948	19.86	-0.49	14	18.32	25.13	17.88	18.13	20.52	14	19.05	15.14	17.45	21.74	-0.555	-0.073
6	NK FCGR3A+	CTSD	ENSG00000117984	1.44e-56	4.86e-56	0.594	0.49	0.28	1.57	0.974	1949	1.34	1.16	3.8	1.83	0.448	3.73	1.63	1.25	3.8	1.66	1.94	1.35	0.8	0.016	1.2
6	NK FCGR3A+	PLP2	ENSG00000102007	1.56e-56	5.23e-56	-0.673	0.152	0.442	0.703	1.38	1950	3.58	-1.45	1.02	3.36	1.91	2.56	1.44	3.45	1.02	3.17	4.47	2.99	2.52	-0.996	-0.188
6	NK FCGR3A+	XBP1	ENSG00000100219	2.59e-56	8.63e-56	0.66	0.46	0.256	1.59	0.926	1951	1.75	1.29	3.88	1.12	0.845	2.5	2.5	0.552	3.88	1.69	1.17	1.22	1.14	0.332	1.15
6	NK FCGR3A+	TRGC1	ENSG00000211689	1.05e-54	3.46e-54	0.519	0.226	0.077	0.911	0.392	1952	0.124	1.45	1.49	0.547	0.05	0.859	1.18	0.00444	1.49	1.83	0.755	0.34	0	-0.13	0.911
6	NK FCGR3A+	CD69	ENSG00000110848	1.11e-53	3.66e-53	-0.68	0.509	0.744	2.1	2.78	1953	18.55	-1.07	7.2	15.31	12.79	21.02	5.18	7.64	7.2	23.83	11.95	17.92	8.16	-1.11	0.283
6	NK FCGR3A+	RPS7	ENSG00000171863	1.96e-53	6.41e-53	-0.266	0.955	0.987	3.12	3.39	1954	28.58	-0.398	21.76	28.05	34.34	27.5	29.54	24.48	21.76	27.02	22.86	26.09	29.51	-0.44	-0.047
6	NK FCGR3A+	CD7	ENSG00000173762	2.32e-53	7.54e-53	0.488	0.681	0.479	2.23	1.74	1955	2.59	0.807	8.26	3.35	3.58	15.3	2.5	5.83	8.26	3.97	4.35	2.29	7	-0.565	1.03
6	NK FCGR3A+	ACTG1	ENSG00000184009	7.38e-53	2.38e-52	0.436	0.924	0.877	3.25	2.82	1956	14.53	0.658	24.89	17.21	9.04	16.51	19.97	18.24	24.89	13.97	26.11	14.74	19.19	-0.046	0.947
6	NK FCGR3A+	GPR183	ENSG00000169508	8.55e-53	2.75e-52	-0.884	0.029	0.261	0.166	1.05	1957	2.76	-2.81	0.18	1.69	2.67	0.607	0.153	2.5	0.18	1.32	1.01	1.65	1.97	-1.16	0.0231
6	NK FCGR3A+	SIT1	ENSG00000137078	1.53e-52	4.9e-52	-0.75	0.017	0.242	0.0933	0.844	1958	1.6	-2.85	0.0978	1.76	0.732	0.0318	1.21	2.13	0.0978	1.38	1.6	1.2	1.11	-1.05	0.062
6	NK FCGR3A+	PTPN12	ENSG00000127947	3.04e-52	9.65e-52	0.4	0.11	0.023	0.502	0.102	1959	0.0614	1.86	0.653	0.0458	0.0262	0.375	0.233	0.0427	0.653	0.0542	0.205	0.0771	0.111	0.184	0.477
6	NK FCGR3A+	CMC1	ENSG00000187118	4.36e-52	1.38e-51	0.703	0.46	0.249	2.07	1.36	1960	0.512	1.22	6.89	4.84	0.484	10.66	1.73	0.457	6.89	0.924	3.34	2.77	0.587	-0.39	1.69
6	NK FCGR3A+	ID2	ENSG00000115738	5.06e-52	1.59e-51	0.512	0.726	0.55	2.43	1.92	1961	5.55	0.824	10.37	5.95	2.11	9.73	7.98	2.55	10.37	8.84	5.6	5.12	6.01	0.058	1.3
6	NK FCGR3A+	RPL7A		7.2e-52	2.24e-51	-0.278	0.947	0.977	2.94	3.21	1962	24.61	-0.419	17.84	23.31	27.65	22.08	23.48	20.74	17.84	24.1	20.03	20.71	25.87	-0.419	-0.11
6	NK FCGR3A+	IFITM2	ENSG00000185201	3.39e-51	1.05e-50	0.47	0.778	0.642	2.45	1.98	1963	6.33	0.753	10.6	4.74	3.29	12.46	8.27	4.68	10.6	4.24	6.48	8.99	5.99	-0.149	0.994
6	NK FCGR3A+	PFN1	ENSG00000108518	4.63e-51	1.43e-50	0.374	0.959	0.93	3.38	3.01	1964	19.19	0.559	28.49	21.13	9.52	20.46	21.65	23.09	28.49	16.44	35.27	18.85	22.03	-0.207	1.03
6	NK FCGR3A+	RPL3	ENSG00000100316	1.41e-50	4.32e-50	-0.254	0.991	0.996	3.6	3.85	1965	46.04	-0.375	35.49	40.31	70.09	37.78	46.13	39.81	35.49	45.34	30.12	37.36	44.24	-0.667	0.159
6	NK FCGR3A+	AOAH	ENSG00000136250	2.15e-50	6.55e-50	0.5	0.212	0.073	0.834	0.334	1966	0.116	1.5	1.3	0.555	0.0513	1.13	0.73	0.027	1.3	0.271	0.436	0.315	0.0303	0.0754	0.807
6	NK FCGR3A+	SLC15A4	ENSG00000139370	9.1e-50	2.76e-49	0.387	0.119	0.028	0.511	0.124	1967	0.0539	1.72	0.668	0.147	0.023	0.365	0.266	0.0545	0.668	0.144	0.101	0.0944	0	0.201	0.511
6	NK FCGR3A+	MT-ND2	ENSG00000198763	2.02e-49	6.07e-49	-0.363	0.905	0.96	2.87	3.23	1968	25.79	-0.547	16.65	24.2	23.61	24.1	24.05	23.36	16.65	26.61	18.93	21.92	22.01	-0.447	-0.121
6	NK FCGR3A+	TRBC2		4.02e-49	1.2e-48	-0.676	0.396	0.624	1.39	2.06	1969	7.06	-1.17	3.01	8.77	5.46	2.35	7.69	9.72	3.01	5.66	5.75	6.93	7.95	-0.983	0.179
6	NK FCGR3A+	FAM49B		3.5e-48	1.04e-47	0.564	0.482	0.296	1.53	0.972	1970	1.24	1.1	3.64	1.77	0.871	2.81	2.11	1.49	3.64	1.67	2.4	1.36	0.985	0.198	0.909
6	NK FCGR3A+	CD244	ENSG00000122223	2.72e-47	8.06e-47	0.379	0.117	0.028	0.508	0.128	1971	0.0154	1.68	0.662	0.151	0.00389	0.513	0.29	0.00204	0.662	0.0877	0.238	0.0753	0	0.0934	0.508
6	NK FCGR3A+	COTL1	ENSG00000103187	4.3e-47	1.27e-46	-0.829	0.042	0.258	0.201	1.03	1972	2.3	-2.56	0.223	2.33	1.04	1.59	0.398	1.91	0.223	1.09	2.68	1.6	2.94	-1.17	-0.133
6	NK FCGR3A+	CEP78	ENSG00000148019	1.83e-46	5.35e-46	0.45	0.123	0.031	0.585	0.136	1973	0.0856	1.87	0.795	0.142	0.0609	0.188	0.393	0.0611	0.795	0.115	0.359	0.247	0.0644	0.253	0.526
6	NK FCGR3A+	PTGDR	ENSG00000168229	2.87e-46	8.37e-46	0.472	0.222	0.082	0.838	0.365	1974	0.21	1.38	1.31	0.592	0.0366	1.25	0.598	0.0635	1.31	0.47	0.448	0.45	0.0427	0.0248	0.802
6	NK FCGR3A+	C12orf75	ENSG00000235162	3.38e-46	9.78e-46	0.54	0.443	0.254	1.47	0.929	1975	1.15	1.08	3.35	2.01	0.419	1.13	3.57	0.876	3.35	1.44	3.48	1.12	0.132	-0.05	1.35
6	NK FCGR3A+	RPL23	ENSG00000125691	1.29e-45	3.72e-45	-0.33	0.83	0.93	2.52	2.85	1976	16.98	-0.507	11.45	15.09	19.99	14.71	14.64	16.81	11.45	16.55	13.53	14.63	19.13	-0.522	-0.154
6	NK FCGR3A+	RPS10	ENSG00000124614	2.43e-45	6.98e-45	-0.293	0.904	0.961	2.79	3.09	1977	21.83	-0.444	15.33	19.05	27.73	17.99	20.78	17.05	15.33	20.63	16.99	17.99	21.24	-0.565	-0.097
6	NK FCGR3A+	TXK	ENSG00000074966	2.95e-45	8.41e-45	0.469	0.197	0.069	0.792	0.324	1978	0.106	1.44	1.21	0.093	0.458	2.08	0.0909	0.0606	1.21	0.225	0.356	0.128	0.451	-0.332	0.733
6	NK FCGR3A+	DNAJB1	ENSG00000132002	7.48e-45	2.12e-44	-0.736	0.294	0.537	1.27	2	1979	8.12	-1.3	2.56	7.15	4.1	6.28	3.78	5.81	2.56	8.35	4.23	7.19	4.24	-0.966	-0.295
6	NK FCGR3A+	NCF1	ENSG00000158517	2.22e-44	6.27e-44	-0.702	0.018	0.215	0.0963	0.798	1980	1.71	-2.72	0.101	1.57	0.829	0.937	0.241	0.898	0.101	1.21	1.02	1.47	0.742	-0.9	-0.12
6	NK FCGR3A+	FOSB	ENSG00000125740	3.17e-44	8.88e-44	-0.781	0.07	0.288	0.397	1.18	1981	3.01	-2	0.488	2.21	1.87	2.42	0.436	1.42	0.488	4.38	2.06	2.18	0.943	-1.29	0.0357
6	NK FCGR3A+	CD63	ENSG00000135404	5.33e-44	1.49e-43	0.529	0.528	0.341	1.73	1.2	1982	1.59	0.968	4.65	2.13	0.501	6.81	2.7	1.78	4.65	1.75	3.27	1.76	1.24	-0.324	1.33
6	NK FCGR3A+	FLNA	ENSG00000196924	9.21e-44	2.56e-43	0.536	0.325	0.16	1.14	0.601	1983	0.713	1.26	2.12	0.87	0.414	0.571	1.77	0.996	2.12	0.717	1.06	0.773	0.483	0.119	0.79
6	NK FCGR3A+	RGS10	ENSG00000148908	1.35e-43	3.74e-43	-0.597	0.095	0.324	0.429	1.03	1984	2.13	-1.57	0.536	1.88	2.16	0.614	0.987	2.39	0.536	1.69	1.96	1.71	3.05	-0.97	-0.0493
6	NK FCGR3A+	TFDP2	ENSG00000114126	1.56e-43	4.29e-43	0.422	0.14	0.041	0.594	0.172	1985	0.104	1.66	0.811	0.153	0.12	0.417	0.37	0.116	0.811	0.148	0.323	0.0538	0.182	0.245	0.541
6	NK FCGR3A+	RPL29	ENSG00000162244	1.86e-43	5.08e-43	-0.262	0.94	0.974	2.96	3.23	1986	24.25	-0.396	18.38	20.43	33.71	22.88	23.05	23.9	18.38	24.92	18.97	19.59	26.74	-0.583	-0.03
6	NK FCGR3A+	THEMIS2	ENSG00000130775	2.57e-43	7e-43	0.464	0.162	0.052	0.68	0.216	1987	0.182	1.65	0.973	0.253	0.166	0.312	0.52	0.128	0.973	0.207	0.193	0.216	0.0196	0.261	0.66
6	NK FCGR3A+	GSTP1	ENSG00000084207	6.49e-43	1.76e-42	0.439	0.532	0.339	1.65	1.21	1988	1.26	0.81	4.21	2.09	0.964	7.22	3.08	0.764	4.21	1.54	5.81	1.65	0.702	-0.456	1.12
6	NK FCGR3A+	C5orf56		2.26e-42	6.08e-42	0.562	0.3	0.143	1.13	0.566	1989	0.534	1.35	2.09	0.911	0.275	1.28	1.23	0.415	2.09	0.689	0.999	1.72	0.205	0.128	0.941
6	NK FCGR3A+	RPL5	ENSG00000122406	8.19e-42	2.19e-41	-0.293	0.912	0.955	2.77	3.07	1990	20.43	-0.444	15.01	17.36	31.62	16.94	19.43	18.69	15.01	21.04	13.97	18.73	22.06	-0.712	0.067
6	NK FCGR3A+	ADRB2	ENSG00000169252	3.62e-41	9.64e-41	0.502	0.2	0.076	0.853	0.351	1991	0.243	1.48	1.35	0.59	0.0826	0.473	1.05	0.0451	1.35	0.786	0.343	0.439	0.0474	0.137	0.809
6	NK FCGR3A+	MATK	ENSG00000007264	1.1e-40	2.92e-40	0.468	0.354	0.179	1.22	0.75	1992	0.373	1.03	2.38	1.28	0.143	3.91	1.57	0.0772	2.38	1.34	1.29	0.691	0.0285	-0.373	1.19
6	NK FCGR3A+	LDHB	ENSG00000111716	1.62e-39	4.27e-39	-0.531	0.278	0.511	1.01	1.54	1993	4.12	-1.03	1.74	2.93	6.64	1.53	2.42	4.3	1.74	2.59	4.37	3.3	3.62	-1.02	0.0806
6	NK FCGR3A+	TRAT1	ENSG00000163519	1.9e-39	5e-39	-0.643	0.012	0.187	0.061	0.704	1994	1.24	-2.79	0.0628	1.39	1.21	0.451	0.35	0.384	0.0628	1.16	0.682	1.09	1.8	-0.969	-0.239
6	NK FCGR3A+	H3F3A		2.11e-39	5.51e-39	0.33	0.851	0.805	2.59	2.26	1995	7.83	0.518	12.29	8.65	6.52	10.08	8.92	10.29	12.29	8.09	14.07	7.81	9.04	-0.126	0.57
6	NK FCGR3A+	PLEKHF1	ENSG00000166289	2.25e-39	5.86e-39	0.509	0.253	0.113	0.974	0.465	1996	0.386	1.34	1.65	0.65	0.17	1.1	1.17	0.372	1.65	0.673	0.59	0.439	0.249	0.197	0.817
6	NK FCGR3A+	HSH2D	ENSG00000196684	2.41e-39	6.24e-39	0.412	0.137	0.042	0.594	0.182	1997	0.12	1.61	0.81	0.157	0.0857	0.613	0.151	0.222	0.81	0.11	0.289	0.661	0.138	0.0863	0.511
6	NK FCGR3A+	TNFAIP3	ENSG00000118503	4.84e-39	1.25e-38	-0.687	0.18	0.402	0.855	1.54	1998	5.35	-1.38	1.35	3.13	2.2	2.58	1.16	4.81	1.35	7.86	3.87	3.66	3.55	-1.33	0.0838
6	NK FCGR3A+	SNHG29	ENSG00000175061	6.33e-39	1.62e-38	-0.466	0.425	0.648	1.43	1.89	1999	5.43	-0.813	3.17	4.06	10.97	4.34	4.29	6.44	3.17	5.26	3.64	4.58	6.67	-1.05	-0.108
[truncated: 1,614 more rows]

## Sheet: GO.PB
GO.PB Pathway analysis for lymphoid clusters for Fig.1d
cluster	Cluster name	geneset_id	description	p.adj	p.val	odds.ratio	n_clust_sig	n_fg	n_bg	fg_freq	bg_freq	n_set	gene_names	entrez_ids
0	CD4 TEM	GO:0070661	leukocyte proliferation	0.00018	3.97e-06	8.07	4	10	54	0.164	0.0281	377	ANXA1,CD4,CD6,CD40LG,CDKN1A,GPR183,FLT3LG,IL7R,LGALS3,TNFAIP3	301,920,923,959,1026,1880,2323,3575,3958,7128
0	CD4 TEM	GO:0070663	regulation of leukocyte proliferation	0.000197	4.38e-06	9.26	4	9	43	0.148	0.0224	291	ANXA1,CD4,CD6,CD40LG,CDKN1A,GPR183,FLT3LG,LGALS3,TNFAIP3	301,920,923,959,1026,1880,2323,3958,7128
0	CD4 TEM	GO:0032946	positive regulation of mononuclear cell proliferation	0.00022	5.23e-06	14	2	7	24	0.115	0.0125	162	ANXA1,CD4,CD6,CD40LG,CDKN1A,GPR183,FLT3LG	301,920,923,959,1026,1880,2323
0	CD4 TEM	GO:0050671	positive regulation of lymphocyte proliferation	0.00022	5.23e-06	14	2	7	24	0.115	0.0125	159	ANXA1,CD4,CD6,CD40LG,CDKN1A,GPR183,FLT3LG	301,920,923,959,1026,1880,2323
0	CD4 TEM	GO:0051384	response to glucocorticoid	0.00022	5.23e-06	14	2	7	24	0.115	0.0125	150	ANXA1,ZFP36L2,CDKN1A,DUSP1,FOS,FOSB,ZFP36	301,678,1026,1843,2353,2354,7538
0	CD4 TEM	GO:0070665	positive regulation of leukocyte proliferation	0.000348	9.45e-06	12.5	2	7	26	0.115	0.0135	175	ANXA1,CD4,CD6,CD40LG,CDKN1A,GPR183,FLT3LG	301,920,923,959,1026,1880,2323
0	CD4 TEM	GO:0031960	response to corticosteroid	0.00043	1.24e-05	11.9	2	7	27	0.115	0.0141	167	ANXA1,ZFP36L2,CDKN1A,DUSP1,FOS,FOSB,ZFP36	301,678,1026,1843,2353,2354,7538
0	CD4 TEM	GO:0032943	mononuclear cell proliferation	0.000523	1.63e-05	7.66	3	9	50	0.148	0.026	344	ANXA1,CD4,CD6,CD40LG,CDKN1A,GPR183,FLT3LG,IL7R,LGALS3	301,920,923,959,1026,1880,2323,3575,3958
0	CD4 TEM	GO:0046651	lymphocyte proliferation	0.000523	1.63e-05	7.66	3	9	50	0.148	0.026	339	ANXA1,CD4,CD6,CD40LG,CDKN1A,GPR183,FLT3LG,IL7R,LGALS3	301,920,923,959,1026,1880,2323,3575,3958
0	CD4 TEM	GO:0032944	regulation of mononuclear cell proliferation	0.00058	1.85e-05	8.87	3	8	39	0.131	0.0203	270	ANXA1,CD4,CD6,CD40LG,CDKN1A,GPR183,FLT3LG,LGALS3	301,920,923,959,1026,1880,2323,3958
0	CD4 TEM	GO:0050670	regulation of lymphocyte proliferation	0.00058	1.85e-05	8.87	3	8	39	0.131	0.0203	266	ANXA1,CD4,CD6,CD40LG,CDKN1A,GPR183,FLT3LG,LGALS3	301,920,923,959,1026,1880,2323,3958
0	CD4 TEM	GO:0035994	response to muscle stretch	0.000878	3.06e-05	#NUM!	2	3	3	0.0492	0.00156	21	FOS,JUN,NFKBIA	2353,3725,4792
0	CD4 TEM	GO:0051592	response to calcium ion	0.00144	5.32e-05	11.8	2	6	23	0.0984	0.012	160	AQP3,DUSP1,FOS,FOSB,JUN,JUNB	360,1843,2353,2354,3725,3726
0	CD4 TEM	GO:0042113	B cell activation	0.0019	7.73e-05	7.03	4	8	47	0.131	0.0245	386	ZFP36L2,CD40LG,CDKN1A,KLF6,GPR183,IL7R,TNFAIP3,SAMSN1	678,959,1026,1316,1880,3575,7128,64092
0	CD4 TEM	GO:0010038	response to metal ion	0.00242	0.000106	6.68	2	8	49	0.131	0.0255	418	AQP3,CRIP1,DUSP1,FOS,FOSB,JUN,JUNB,NCF1	360,1396,1843,2353,2354,3725,3726,653361
0	CD4 TEM	GO:0030098	lymphocyte differentiation	0.00259	0.000115	5.16	6	10	78	0.164	0.0406	443	ANXA1,ZFP36L2,CD2,CD4,CD40LG,KLF6,GPR183,FLT3LG,IL7R,PTGER4	301,678,914,920,959,1316,1880,2323,3575,5734
0	CD4 TEM	GO:0097011	cellular response to granulocyte macrophage colony-stimulating factor stimulus	0.00267	0.000119	95.1	1	3	4	0.0492	0.00208	9	ZFP36L2,CD4,ZFP36	678,920,7538
0	CD4 TEM	GO:0097012	response to granulocyte macrophage colony-stimulating factor	0.00267	0.000119	95.1	1	3	4	0.0492	0.00208	9	ZFP36L2,CD4,ZFP36	678,920,7538
0	CD4 TEM	GO:1902105	regulation of leukocyte differentiation	0.00471	0.000245	5.81	5	8	55	0.131	0.0286	345	ANXA1,ZFP36L2,CD2,CD4,FLT3LG,FOS,IL7R,JUN	301,678,914,920,2323,2353,3575,3725
0	CD4 TEM	GO:0002696	positive regulation of leukocyte activation	0.00488	0.000257	5.09	8	9	70	0.148	0.0365	486	ANXA1,CD2,CD4,CD6,CD40LG,CDKN1A,GPR183,FLT3LG,IL7R	301,914,920,923,959,1026,1880,2323,3575
0	CD4 TEM	GO:0032663	regulation of interleukin-2 production	0.00488	0.000258	18.5	4	4	11	0.0656	0.00573	52	ANXA1,CD4,TNFAIP3,ZFP36	301,920,7128,7538
0	CD4 TEM	GO:0071277	cellular response to calcium ion	0.00488	0.000258	18.5	2	4	11	0.0656	0.00573	88	FOS,FOSB,JUN,JUNB	2353,2354,3725,3726
0	CD4 TEM	GO:0032495	response to muramyl dipeptide	0.00537	0.000292	47.5	1	3	5	0.0492	0.0026	22	NFKBIA,TNFAIP3,VIM	4792,7128,7431
0	CD4 TEM	GO:0051412	response to corticosterone	0.00537	0.000292	47.5	1	3	5	0.0492	0.0026	20	CDKN1A,FOS,FOSB	1026,2353,2354
0	CD4 TEM	GO:0071850	mitotic cell cycle arrest	0.00537	0.000292	47.5	1	3	5	0.0492	0.0026	19	CDKN1A,DUSP1,RGCC	1026,1843,28984
0	CD4 TEM	GO:0097201	negative regulation of transcription from RNA polymerase II promoter in response to stress	0.00537	0.000292	47.5	2	3	5	0.0492	0.0026	13	DNAJB1,JUN,CITED2	3337,3725,10370
0	CD4 TEM	GO:0060326	cell chemotaxis	0.00665	0.000405	6.2	5	7	45	0.115	0.0234	413	ANXA1,DUSP1,GPR183,CXCR3,LGALS3,CKLF,CORO1B	301,1843,1880,2833,3958,51192,57175
0	CD4 TEM	GO:0002819	regulation of adaptive immune response	0.00722	0.000477	9.64	3	5	22	0.082	0.0115	208	ANXA1,CD4,IL7R,TNFAIP3,SAMSN1	301,920,3575,7128,64092
0	CD4 TEM	GO:0009612	response to mechanical stimulus	0.00722	0.000477	9.64	2	5	22	0.082	0.0115	226	FOS,FOSB,JUN,NFKBIA,PTGER4	2353,2354,3725,4792,5734
0	CD4 TEM	GO:1904035	regulation of epithelial cell apoptotic process	0.00759	0.000532	14.4	2	4	13	0.0656	0.00677	99	CD40LG,TNFAIP3,ZFP36,RGCC	959,7128,7538,28984
0	CD4 TEM	GO:0002237	response to molecule of bacterial origin	0.00759	0.000534	5.88	4	7	47	0.115	0.0245	412	CD6,FOS,NFKBIA,PTGER4,TNFAIP3,VIM,ZFP36	923,2353,4792,5734,7128,7431,7538
0	CD4 TEM	GO:0032496	response to lipopolysaccharide	0.00759	0.000534	5.88	4	7	47	0.115	0.0245	373	CD6,FOS,NFKBIA,PTGER4,TNFAIP3,VIM,ZFP36	923,2353,4792,5734,7128,7431,7538
0	CD4 TEM	GO:0030336	negative regulation of cell migration	0.00759	0.000539	7.11	4	6	34	0.0984	0.0177	399	DUSP1,PTGER4,TIMP1,CITED2,RGCC,CORO1B	1843,5734,7076,10370,28984,57175
0	CD4 TEM	GO:0050864	regulation of B cell activation	0.0081	0.000594	9.1	3	5	23	0.082	0.012	220	ZFP36L2,CDKN1A,GPR183,TNFAIP3,SAMSN1	678,1026,1880,7128,64092
0	CD4 TEM	GO:0048872	homeostasis of number of cells	0.00827	0.00061	5.74	2	7	48	0.115	0.025	294	ANXA1,TSC22D3,GPR183,FLT3LG,IL7R,TNFAIP3,ZFP36	301,1831,1880,2323,3575,7128,7538
0	CD4 TEM	GO:0030595	leukocyte chemotaxis	0.00849	0.000634	6.87	5	6	35	0.0984	0.0182	305	ANXA1,DUSP1,GPR183,CXCR3,LGALS3,CKLF	301,1843,1880,2833,3958,51192
0	CD4 TEM	GO:1902107	positive regulation of leukocyte differentiation	0.00849	0.000634	6.87	3	6	35	0.0984	0.0182	185	ANXA1,CD4,FLT3LG,FOS,IL7R,JUN	301,920,2323,2353,3575,3725
0	CD4 TEM	GO:0032623	interleukin-2 production	0.00933	0.000728	12.9	4	4	14	0.0656	0.00729	57	ANXA1,CD4,TNFAIP3,ZFP36	301,920,7128,7538
0	CD4 TEM	GO:0034614	cellular response to reactive oxygen species	0.00937	0.000732	8.62	2	5	24	0.082	0.0125	184	ANXA1,FOS,JUN,TNFAIP3,NCF1	301,2353,3725,7128,653361
0	CD4 TEM	GO:0051251	positive regulation of lymphocyte activation	0.00983	0.00079	4.76	6	8	65	0.131	0.0339	429	ANXA1,CD4,CD6,CD40LG,CDKN1A,GPR183,FLT3LG,IL7R	301,920,923,959,1026,1880,2323,3575
0	CD4 TEM	GO:2000146	negative regulation of cell motility	0.0106	0.000864	6.42	5	6	37	0.0984	0.0193	417	DUSP1,PTGER4,TIMP1,CITED2,RGCC,CORO1B	1843,5734,7076,10370,28984,57175
0	CD4 TEM	GO:0042100	B cell proliferation	0.0116	0.000969	11.7	3	4	15	0.0656	0.00781	111	CD40LG,CDKN1A,GPR183,IL7R	959,1026,1880,3575
0	CD4 TEM	GO:1904019	epithelial cell apoptotic process	0.0116	0.000969	11.7	2	4	15	0.0656	0.00781	124	CD40LG,TNFAIP3,ZFP36,RGCC	959,7128,7538,28984
0	CD4 TEM	GO:0060395	SMAD protein signal transduction	0.0116	0.000976	23.8	1	3	7	0.0492	0.00365	105	FOS,JUN,VIM	2353,3725,7431
0	CD4 TEM	GO:0070232	regulation of T cell apoptotic process	0.0116	0.000976	23.8	2	3	7	0.0492	0.00365	36	TSC22D3,IL7R,LGALS3	1831,3575,3958
0	CD4 TEM	GO:0072577	endothelial cell apoptotic process	0.0116	0.000976	23.8	2	3	7	0.0492	0.00365	74	CD40LG,TNFAIP3,RGCC	959,7128,28984
0	CD4 TEM	GO:2000351	regulation of endothelial cell apoptotic process	0.0116	0.000976	23.8	2	3	7	0.0492	0.00365	67	CD40LG,TNFAIP3,RGCC	959,7128,28984
0	CD4 TEM	GO:0000302	response to reactive oxygen species	0.0117	0.001	6.21	2	6	38	0.0984	0.0198	262	ANXA1,DUSP1,FOS,JUN,TNFAIP3,NCF1	301,1843,2353,3725,7128,653361
0	CD4 TEM	GO:0048545	response to steroid hormone	0.0118	0.001	5.22	2	7	52	0.115	0.0271	382	ANXA1,ZFP36L2,CDKN1A,DUSP1,FOS,FOSB,ZFP36	301,678,1026,1843,2353,2354,7538
0	CD4 TEM	GO:0001776	leukocyte homeostasis	0.0137	0.00126	10.8	2	4	16	0.0656	0.00833	90	ANXA1,TSC22D3,GPR183,TNFAIP3	301,1831,1880,7128
0	CD4 TEM	GO:0002822	regulation of adaptive immune response based on somatic recombination of immune receptors built from immunoglobulin superfamily domains	0.0137	0.00126	10.8	4	4	16	0.0656	0.00833	191	ANXA1,CD4,IL7R,TNFAIP3	301,920,3575,7128
0	CD4 TEM	GO:0050777	negative regulation of immune response	0.014	0.00129	7.44	4	5	27	0.082	0.0141	179	ANXA1,IL7R,LGALS3,TNFAIP3,SAMSN1	301,3575,3958,7128,64092
0	CD4 TEM	GO:0040013	negative regulation of locomotion	0.0142	0.00132	5.84	2	6	40	0.0984	0.0208	453	DUSP1,PTGER4,TIMP1,CITED2,RGCC,CORO1B	1843,5734,7076,10370,28984,57175
0	CD4 TEM	GO:0051271	negative regulation of cellular component movement	0.0142	0.00132	5.84	3	6	40	0.0984	0.0208	455	DUSP1,PTGER4,TIMP1,CITED2,RGCC,CORO1B	1843,5734,7076,10370,28984,57175
0	CD4 TEM	GO:0030217	T cell differentiation	0.015	0.00141	4.88	5	7	55	0.115	0.0286	307	ANXA1,ZFP36L2,CD2,CD4,GPR183,IL7R,PTGER4	301,678,914,920,1880,3575,5734
0	CD4 TEM	GO:0045637	regulation of myeloid cell differentiation	0.0158	0.00151	5.67	2	6	41	0.0984	0.0214	308	CD4,FOS,JUN,LGALS3,NFKBIA,ZFP36	920,2353,3725,3958,4792,7538
0	CD4 TEM	GO:0051385	response to mineralocorticoid	0.0159	0.00153	19.1	1	3	8	0.0492	0.00417	32	CDKN1A,FOS,FOSB	1026,2353,2354
0	CD4 TEM	GO:0071248	cellular response to metal ion	0.016	0.00154	7.11	2	5	28	0.082	0.0146	218	FOS,FOSB,JUN,JUNB,NCF1	2353,2354,3725,3726,653361
0	CD4 TEM	GO:0001889	liver development	0.0164	0.00161	9.93	1	4	17	0.0656	0.00885	144	ANXA1,JUN,TNFAIP3,CITED2	301,3725,7128,10370
0	CD4 TEM	GO:0042102	positive regulation of T cell proliferation	0.0164	0.00161	9.93	2	4	17	0.0656	0.00885	114	ANXA1,CD4,CD6,CD40LG	301,920,923,959
0	CD4 TEM	GO:0061008	hepaticobiliary system development	0.0164	0.00161	9.93	1	4	17	0.0656	0.00885	147	ANXA1,JUN,TNFAIP3,CITED2	301,3725,7128,10370
0	CD4 TEM	GO:2001237	negative regulation of extrinsic apoptotic signaling pathway	0.0164	0.00161	9.93	2	4	17	0.0656	0.00885	123	LGALS3,LMNA,MCL1,TNFAIP3	3958,4000,4170,7128
0	CD4 TEM	GO:0002285	lymphocyte activation involved in immune response	0.0177	0.00181	6.81	4	5	29	0.082	0.0151	213	ANXA1,CD40LG,GPR183,LGALS3,PTGER4	301,959,1880,3958,5734
0	CD4 TEM	GO:0042129	regulation of T cell proliferation	0.0177	0.00181	6.81	2	5	29	0.082	0.0151	198	ANXA1,CD4,CD6,CD40LG,LGALS3	301,920,923,959,3958
0	CD4 TEM	GO:1903708	positive regulation of hemopoiesis	0.0186	0.00195	5.36	2	6	43	0.0984	0.0224	237	ANXA1,CD4,FLT3LG,FOS,IL7R,JUN	301,920,2323,2353,3575,3725
0	CD4 TEM	GO:2000106	regulation of leukocyte apoptotic process	0.019	0.00202	9.22	2	4	18	0.0656	0.00938	90	ANXA1,TSC22D3,IL7R,LGALS3	301,1831,3575,3958
0	CD4 TEM	GO:0097529	myeloid leukocyte migration	0.0197	0.00212	6.53	4	5	30	0.082	0.0156	285	ANXA1,DUSP1,LGALS3,PTGER4,CKLF	301,1843,3958,5734,51192
0	CD4 TEM	GO:0034599	cellular response to oxidative stress	0.0197	0.00221	5.22	2	6	44	0.0984	0.0229	374	ANXA1,FOS,JUN,MCL1,TNFAIP3,NCF1	301,2353,3725,4170,7128,653361
0	CD4 TEM	GO:0002548	monocyte chemotaxis	0.0197	0.00224	15.9	2	3	9	0.0492	0.00469	81	ANXA1,DUSP1,LGALS3	301,1843,3958
0	CD4 TEM	GO:0070231	T cell apoptotic process	0.0197	0.00224	15.9	2	3	9	0.0492	0.00469	51	TSC22D3,IL7R,LGALS3	1831,3575,3958
0	CD4 TEM	GO:1901654	response to ketone	0.0211	0.00247	6.28	2	5	31	0.082	0.0161	203	CDKN1A,DUSP1,FOS,FOSB,PTGER4	1026,1843,2353,2354,5734
0	CD4 TEM	GO:0070371	ERK1 and ERK2 cascade	0.0212	0.00248	5.08	2	6	45	0.0984	0.0234	386	ZFP36L2,CD4,DUSP1,GPR183,JUN,PTGER4	678,920,1843,1880,3725,5734
0	CD4 TEM	GO:0002286	T cell activation involved in immune response	0.0213	0.0025	8.6	3	4	19	0.0656	0.0099	119	ANXA1,GPR183,LGALS3,PTGER4	301,1880,3958,5734
0	CD4 TEM	GO:0002685	regulation of leukocyte migration	0.0231	0.00285	6.05	5	5	32	0.082	0.0167	252	ANXA1,DUSP1,CXCR3,LGALS3,PTGER4	301,1843,2833,3958,5734
0	CD4 TEM	GO:0071887	leukocyte apoptotic process	0.0234	0.00305	8.06	1	4	20	0.0656	0.0104	114	ANXA1,TSC22D3,IL7R,LGALS3	301,1831,3575,3958
0	CD4 TEM	GO:0071241	cellular response to inorganic substance	0.0248	0.00328	5.83	2	5	33	0.082	0.0172	246	FOS,FOSB,JUN,JUNB,NCF1	2353,2354,3725,3726,653361
0	CD4 TEM	GO:0002460	adaptive immune response based on somatic recombination of immune receptors built from immunoglobulin superfamily domains	0.0267	0.00375	5.62	6	5	34	0.082	0.0177	459	ANXA1,CD4,CD40LG,IL7R,TNFAIP3	301,920,959,3575,7128
0	CD4 TEM	GO:0071219	cellular response to molecule of bacterial origin	0.0267	0.00375	5.62	5	5	34	0.082	0.0177	260	CD6,NFKBIA,TNFAIP3,VIM,ZFP36	923,4792,7128,7431,7538
0	CD4 TEM	GO:0071222	cellular response to lipopolysaccharide	0.0267	0.00375	5.62	5	5	34	0.082	0.0177	235	CD6,NFKBIA,TNFAIP3,VIM,ZFP36	923,4792,7128,7431,7538
0	CD4 TEM	GO:0038066	p38MAPK cascade	0.0285	0.0042	11.9	2	3	11	0.0492	0.00573	59	DUSP1,ZFP36,NCF1	1843,7538,653361
0	CD4 TEM	GO:0042093	T-helper cell differentiation	0.0285	0.0042	11.9	3	3	11	0.0492	0.00573	68	ANXA1,GPR183,PTGER4	301,1880,5734
0	CD4 TEM	GO:0048247	lymphocyte chemotaxis	0.0285	0.0042	11.9	4	3	11	0.0492	0.00573	76	GPR183,CXCR3,CKLF	1880,2833,51192
0	CD4 TEM	GO:0071276	cellular response to cadmium ion	0.0285	0.0042	11.9	1	3	11	0.0492	0.00573	46	FOS,JUN,NCF1	2353,3725,653361
0	CD4 TEM	GO:0008630	intrinsic apoptotic signaling pathway in response to DNA damage	0.0296	0.00439	7.16	1	4	22	0.0656	0.0115	120	CDKN1A,CRIP1,MCL1,TPT1	1026,1396,4170,7178
0	CD4 TEM	GO:0007565	female pregnancy	0.0324	0.00519	6.78	2	4	23	0.0656	0.012	204	FOS,FOSB,JUNB,TIMP1	2353,2354,3726,7076
0	CD4 TEM	GO:0044706	multi-multicellular organism process	0.0324	0.00519	6.78	2	4	23	0.0656	0.012	238	FOS,FOSB,JUNB,TIMP1	2353,2354,3726,7076
0	CD4 TEM	GO:0002573	myeloid leukocyte differentiation	0.0336	0.00547	5.09	3	5	37	0.082	0.0193	252	CD4,GPR183,FOS,JUN,JUNB	920,1880,2353,3725,3726
0	CD4 TEM	GO:0071216	cellular response to biotic stimulus	0.0336	0.00547	5.09	5	5	37	0.082	0.0193	287	CD6,NFKBIA,TNFAIP3,VIM,ZFP36	923,4792,7128,7431,7538
0	CD4 TEM	GO:0002287	alpha-beta T cell activation involved in immune response	0.0336	0.00547	10.6	3	3	12	0.0492	0.00625	72	ANXA1,GPR183,PTGER4	301,1880,5734
0	CD4 TEM	GO:0002293	alpha-beta T cell differentiation involved in immune response	0.0336	0.00547	10.6	3	3	12	0.0492	0.00625	72	ANXA1,GPR183,PTGER4	301,1880,5734
0	CD4 TEM	GO:0002294	CD4-positive, alpha-beta T cell differentiation involved in immune response	0.0336	0.00547	10.6	3	3	12	0.0492	0.00625	70	ANXA1,GPR183,PTGER4	301,1880,5734
0	CD4 TEM	GO:0048144	fibroblast proliferation	0.0336	0.00547	10.6	1	3	12	0.0492	0.00625	87	CDKN1A,FTH1,JUN	1026,2495,3725
0	CD4 TEM	GO:0048145	regulation of fibroblast proliferation	0.0336	0.00547	10.6	1	3	12	0.0492	0.00625	85	CDKN1A,FTH1,JUN	1026,2495,3725
0	CD4 TEM	GO:0050709	negative regulation of protein secretion	0.0336	0.00547	10.6	3	3	12	0.0492	0.00625	98	ANXA1,PTGER4,RGCC	301,5734,28984
0	CD4 TEM	GO:0070228	regulation of lymphocyte apoptotic process	0.0336	0.00547	10.6	2	3	12	0.0492	0.00625	58	TSC22D3,IL7R,LGALS3	1831,3575,3958
0	CD4 TEM	GO:0062197	cellular response to chemical stress	0.0346	0.00574	4.2	2	6	53	0.0984	0.0276	436	ANXA1,FOS,JUN,MCL1,TNFAIP3,NCF1	301,2353,3725,4170,7128,653361
0	CD4 TEM	GO:0042098	T cell proliferation	0.0359	0.00614	4.93	3	5	38	0.082	0.0198	230	ANXA1,CD4,CD6,CD40LG,LGALS3	301,920,923,959,3958
0	CD4 TEM	GO:0045619	regulation of lymphocyte differentiation	0.0387	0.00688	4.78	4	5	39	0.082	0.0203	209	ANXA1,ZFP36L2,CD2,FLT3LG,IL7R	301,678,914,2323,3575
0	CD4 TEM	GO:0002292	T cell differentiation involved in immune response	0.0387	0.00696	9.53	3	3	13	0.0492	0.00677	80	ANXA1,GPR183,PTGER4	301,1880,5734
0	CD4 TEM	GO:0002792	negative regulation of peptide secretion	0.0387	0.00696	9.53	3	3	13	0.0492	0.00677	106	ANXA1,PTGER4,RGCC	301,5734,28984
0	CD4 TEM	GO:0014812	muscle cell migration	0.0387	0.00696	9.53	1	3	13	0.0492	0.00677	114	ANXA1,S100A11,CORO1B	301,6282,57175
0	CD4 TEM	GO:0031663	lipopolysaccharide-mediated signaling pathway	0.0387	0.00696	9.53	1	3	13	0.0492	0.00677	62	CD6,NFKBIA,TNFAIP3	923,4792,7128
0	CD4 TEM	GO:0035872	nucleotide-binding domain, leucine rich repeat containing receptor signaling pathway	0.0387	0.00696	9.53	1	3	13	0.0492	0.00677	43	BIRC3,NFKBIA,TNFAIP3	330,4792,7128
0	CD4 TEM	GO:0070227	lymphocyte apoptotic process	0.0387	0.00696	9.53	3	3	13	0.0492	0.00677	77	TSC22D3,IL7R,LGALS3	1831,3575,3958
0	CD4 TEM	GO:0070423	nucleotide-binding oligomerization domain containing signaling pathway	0.0387	0.00696	9.53	1	3	13	0.0492	0.00677	42	BIRC3,NFKBIA,TNFAIP3	330,4792,7128
0	CD4 TEM	GO:0071674	mononuclear cell migration	0.0387	0.00696	9.53	2	3	13	0.0492	0.00677	114	ANXA1,DUSP1,LGALS3	301,1843,3958
0	CD4 TEM	GO:0042542	response to hydrogen peroxide	0.039	0.00707	6.13	2	4	25	0.0656	0.013	158	ANXA1,DUSP1,JUN,TNFAIP3	301,1843,3725,7128
0	CD4 TEM	GO:0007162	negative regulation of cell adhesion	0.0408	0.00767	4.65	1	5	40	0.082	0.0208	348	ANXA1,DUSP1,LGALS3,RGCC,FXYD5	301,1843,3958,28984,53827
0	CD4 TEM	GO:0071356	cellular response to tumor necrosis factor	0.0411	0.00778	3.46	3	7	74	0.115	0.0385	343	BIRC3,ZFP36L2,CD40LG,NFKBIA,TNFAIP3,ZFP36,TNFRSF25	330,678,959,4792,7128,7538,8718
0	CD4 TEM	GO:0030183	B cell differentiation	0.0426	0.00817	5.85	3	4	26	0.0656	0.0135	147	ZFP36L2,CD40LG,KLF6,GPR183	678,959,1316,1880
0	CD4 TEM	GO:0051017	actin filament bundle assembly	0.0426	0.00817	5.85	2	4	26	0.0656	0.0135	193	PTGER4,S100A10,RGCC,CORO1B	5734,6281,28984,57175
0	CD4 TEM	GO:0061572	actin filament bundle organization	0.0426	0.00817	5.85	2	4	26	0.0656	0.0135	197	PTGER4,S100A10,RGCC,CORO1B	5734,6281,28984,57175
0	CD4 TEM	GO:0097530	granulocyte migration	0.0426	0.00817	5.85	3	4	26	0.0656	0.0135	185	ANXA1,LGALS3,PTGER4,CKLF	301,3958,5734,51192
0	CD4 TEM	GO:0042493	response to drug	0.0428	0.00822	3.86	1	6	57	0.0984	0.0297	415	ANXA1,CD69,CDKN1A,FOS,FOSB,S100A10	301,969,1026,2353,2354,6281
0	CD4 TEM	GO:0034612	response to tumor necrosis factor	0.0432	0.00837	3.41	3	7	75	0.115	0.0391	371	BIRC3,ZFP36L2,CD40LG,NFKBIA,TNFAIP3,ZFP36,TNFRSF25	330,678,959,4792,7128,7538,8718
0	CD4 TEM	GO:0002763	positive regulation of myeloid leukocyte differentiation	0.0442	0.00865	8.66	2	3	14	0.0492	0.00729	66	CD4,FOS,JUN	920,2353,3725
0	CD4 TEM	GO:0030316	osteoclast differentiation	0.0442	0.00865	8.66	2	3	14	0.0492	0.00729	115	GPR183,FOS,JUNB	1880,2353,3726
0	CD4 TEM	GO:0046686	response to cadmium ion	0.0442	0.00865	8.66	1	3	14	0.0492	0.00729	72	FOS,JUN,NCF1	2353,3725,653361
0	CD4 TEM	GO:0050863	regulation of T cell activation	0.0464	0.00965	3.31	7	7	77	0.115	0.0401	433	ANXA1,CD2,CD4,CD6,CD40LG,IL7R,LGALS3	301,914,920,923,959,3575,3958
0	CD4 TEM	GO:0051403	stress-activated MAPK cascade	0.0488	0.0104	4.27	2	5	43	0.082	0.0224	378	CD40LG,DUSP1,PTGER4,ZFP36,NCF1	959,1843,5734,7538,653361
0	CD4 TEM	GO:0071496	cellular response to external stimulus	0.0488	0.0104	4.27	2	5	43	0.082	0.0224	374	AQP3,CDKN1A,FOS,JUN,PTGER4	360,1026,2353,3725,5734
0	CD4 TEM	GO:2001234	negative regulation of apoptotic signaling pathway	0.0488	0.0104	4.27	2	5	43	0.082	0.0224	288	LGALS3,LMNA,MCL1,TNFAIP3,TPT1	3958,4000,4170,7128,7178
0	CD4 TEM	GO:0000079	regulation of cyclin-dependent protein serine/threonine kinase activity	0.0488	0.0106	7.94	2	3	15	0.0492	0.00781	128	CDKN1A,TNFAIP3,RGCC	1026,7128,28984
0	CD4 TEM	GO:0043367	CD4-positive, alpha-beta T cell differentiation	0.0488	0.0106	7.94	3	3	15	0.0492	0.00781	89	ANXA1,GPR183,PTGER4	301,1880,5734
0	CD4 TEM	GO:0051591	response to cAMP	0.0488	0.0106	7.94	2	3	15	0.0492	0.00781	102	DUSP1,FOS,FOSB	1843,2353,2354
0	CD4 TEM	GO:0071384	cellular response to corticosteroid stimulus	0.0488	0.0106	7.94	2	3	15	0.0492	0.00781	65	ANXA1,ZFP36L2,ZFP36	301,678,7538
0	CD4 TEM	GO:0071385	cellular response to glucocorticoid stimulus	0.0488	0.0106	7.94	2	3	15	0.0492	0.00781	62	ANXA1,ZFP36L2,ZFP36	301,678,7538
0	CD4 TEM	GO:0051250	negative regulation of lymphocyte activation	0.0489	0.0107	5.36	3	4	28	0.0656	0.0146	184	ANXA1,LGALS3,TNFAIP3,SAMSN1	301,3958,7128,64092
1	CD8 TEM	GO:0030217	T cell differentiation	4.22e-06	4.56e-08	12.1	5	11	55	0.229	0.0291	307	CD2,CD3D,CD3E,CD3G,CD8A,CD27,CD74,IFNG,LAG3,EOMES,CRTAM	914,915,916,917,925,939,972,3458,3902,8320,56253
1	CD8 TEM	GO:0002449	lymphocyte mediated immunity	5.85e-06	7.01e-08	13.5	5	10	45	0.208	0.0238	449	CD8A,CD27,CD74,LYST,GZMM,LAG3,SH2D1A,KLRK1,CRTAM,KLRC4-KLRK1	925,939,972,1130,3004,3902,4068,22914,56253,100528032
1	CD8 TEM	GO:0031343	positive regulation of cell killing	1.24e-05	1.62e-07	43.2	3	6	12	0.125	0.00636	79	IFNG,LAG3,SH2D1A,KLRK1,CRTAM,KLRC4-KLRK1	3458,3902,4068,22914,56253,100528032
1	CD8 TEM	GO:0002717	positive regulation of natural killer cell mediated immunity	1.31e-05	1.74e-07	105	2	5	7	0.104	0.00371	39	LAG3,SH2D1A,KLRK1,CRTAM,KLRC4-KLRK1	3902,4068,22914,56253,100528032
1	CD8 TEM	GO:0045954	positive regulation of natural killer cell mediated cytotoxicity	1.31e-05	1.74e-07	105	2	5	7	0.104	0.00371	33	LAG3,SH2D1A,KLRK1,CRTAM,KLRC4-KLRK1	3902,4068,22914,56253,100528032
1	CD8 TEM	GO:0030098	lymphocyte differentiation	1.61e-05	2.22e-07	8.93	6	12	78	0.25	0.0413	443	CD2,CD3D,CD3E,CD3G,CD8A,CD27,CD74,IFNG,LAG3,EOMES,ITM2A,CRTAM	914,915,916,917,925,939,972,3458,3902,8320,9452,56253
1	CD8 TEM	GO:0001906	cell killing	5.02e-05	8.23e-07	14.4	4	8	33	0.167	0.0175	205	LYST,GZMM,IFNG,LAG3,SH2D1A,KLRK1,CRTAM,KLRC4-KLRK1	1130,3004,3458,3902,4068,22914,56253,100528032
1	CD8 TEM	GO:0001912	positive regulation of leukocyte mediated cytotoxicity	5.98e-05	1e-06	52.7	2	5	9	0.104	0.00477	68	LAG3,SH2D1A,KLRK1,CRTAM,KLRC4-KLRK1	3902,4068,22914,56253,100528032
1	CD8 TEM	GO:0042269	regulation of natural killer cell mediated cytotoxicity	5.98e-05	1e-06	52.7	2	5	9	0.104	0.00477	51	LAG3,SH2D1A,KLRK1,CRTAM,KLRC4-KLRK1	3902,4068,22914,56253,100528032
1	CD8 TEM	GO:0030595	leukocyte chemotaxis	6.19e-05	1.06e-06	13.9	5	8	34	0.167	0.018	305	CD74,LYST,CXCR3,CCL3L1,CXCR4,KLRK1,CCL3L3,KLRC4-KLRK1	972,1130,2833,6349,7852,22914,414062,100528032
1	CD8 TEM	GO:0001909	leukocyte mediated cytotoxicity	6.36e-05	1.09e-06	18.2	4	7	24	0.146	0.0127	130	LYST,GZMM,LAG3,SH2D1A,KLRK1,CRTAM,KLRC4-KLRK1	1130,3004,3902,4068,22914,56253,100528032
1	CD8 TEM	GO:0042267	natural killer cell mediated cytotoxicity	7.43e-05	1.3e-06	25.9	3	6	16	0.125	0.00847	72	LYST,LAG3,SH2D1A,KLRK1,CRTAM,KLRC4-KLRK1	1130,3902,4068,22914,56253,100528032
1	CD8 TEM	GO:0031341	regulation of cell killing	0.000104	1.97e-06	23.6	2	6	17	0.125	0.009	116	IFNG,LAG3,SH2D1A,KLRK1,CRTAM,KLRC4-KLRK1	3458,3902,4068,22914,56253,100528032
1	CD8 TEM	GO:0002715	regulation of natural killer cell mediated immunity	0.000104	1.97e-06	42.2	2	5	10	0.104	0.0053	56	LAG3,SH2D1A,KLRK1,CRTAM,KLRC4-KLRK1	3902,4068,22914,56253,100528032
1	CD8 TEM	GO:0002228	natural killer cell mediated immunity	0.000141	2.9e-06	21.6	4	6	18	0.125	0.00953	78	LYST,LAG3,SH2D1A,KLRK1,CRTAM,KLRC4-KLRK1	1130,3902,4068,22914,56253,100528032
1	CD8 TEM	GO:0032729	positive regulation of interferon-gamma production	0.000168	3.55e-06	35.2	3	5	11	0.104	0.00583	75	CD2,CD3E,KLRK1,CRTAM,KLRC4-KLRK1	914,916,22914,56253,100528032
1	CD8 TEM	GO:0048247	lymphocyte chemotaxis	0.000168	3.55e-06	35.2	4	5	11	0.104	0.00583	76	CXCR3,CCL3L1,KLRK1,CCL3L3,KLRC4-KLRK1	2833,6349,22914,414062,100528032
1	CD8 TEM	GO:0045059	positive thymic T cell selection	0.000223	5.33e-06	82.2	1	4	6	0.0833	0.00318	15	CD3D,CD3E,CD3G,CD74	915,916,917,972
1	CD8 TEM	GO:0001910	regulation of leukocyte mediated cytotoxicity	0.000247	5.96e-06	30.2	2	5	12	0.104	0.00636	95	LAG3,SH2D1A,KLRK1,CRTAM,KLRC4-KLRK1	3902,4068,22914,56253,100528032
1	CD8 TEM	GO:0060326	cell chemotaxis	0.00033	8.5e-06	9.99	5	8	44	0.167	0.0233	413	CD74,LYST,CXCR3,CCL3L1,CXCR4,KLRK1,CCL3L3,KLRC4-KLRK1	972,1130,2833,6349,7852,22914,414062,100528032
1	CD8 TEM	GO:0002699	positive regulation of immune effector process	0.0004	1.14e-05	11.9	6	7	33	0.146	0.0175	275	CD74,IFNG,LAG3,SH2D1A,KLRK1,CRTAM,KLRC4-KLRK1	972,3458,3902,4068,22914,56253,100528032
1	CD8 TEM	GO:0050863	regulation of T cell activation	0.000447	1.32e-05	6.95	7	10	77	0.208	0.0408	433	CD2,CD3E,CD27,CD74,IFNG,LAG3,KLRK1,SIT1,CRTAM,KLRC4-KLRK1	914,916,939,972,3458,3902,22914,27240,56253,100528032
1	CD8 TEM	GO:0002708	positive regulation of lymphocyte mediated immunity	0.000483	1.45e-05	23.5	3	5	14	0.104	0.00742	133	LAG3,SH2D1A,KLRK1,CRTAM,KLRC4-KLRK1	3902,4068,22914,56253,100528032
1	CD8 TEM	GO:0045061	thymic T cell selection	0.000712	2.39e-05	41.3	2	4	8	0.0833	0.00424	25	CD3D,CD3E,CD3G,CD74	915,916,917,972
1	CD8 TEM	GO:0032609	interferon-gamma production	0.000715	2.41e-05	13.6	2	6	25	0.125	0.0132	133	CD2,CD3E,EOMES,KLRK1,CRTAM,KLRC4-KLRK1	914,916,8320,22914,56253,100528032
1	CD8 TEM	GO:0072676	lymphocyte migration	0.0011	3.88e-05	12.3	4	6	27	0.125	0.0143	141	CXCR3,CCL3L1,KLRK1,CRTAM,CCL3L3,KLRC4-KLRK1	2833,6349,22914,56253,414062,100528032
1	CD8 TEM	GO:0002705	positive regulation of leukocyte mediated immunity	0.00151	5.75e-05	16.3	4	5	18	0.104	0.00953	169	LAG3,SH2D1A,KLRK1,CRTAM,KLRC4-KLRK1	3902,4068,22914,56253,100528032
1	CD8 TEM	GO:0070098	chemokine-mediated signaling pathway	0.00172	6.92e-05	27.5	3	4	10	0.0833	0.0053	105	CXCR3,CCL3L1,CXCR4,CCL3L3	2833,6349,7852,414062
1	CD8 TEM	GO:0045580	regulation of T cell differentiation	0.00211	8.93e-05	10.3	3	6	31	0.125	0.0164	173	CD2,CD27,CD74,IFNG,LAG3,CRTAM	914,939,972,3458,3902,56253
1	CD8 TEM	GO:0043368	positive T cell selection	0.00244	0.000107	23.6	2	4	11	0.0833	0.00583	39	CD3D,CD3E,CD3G,CD74	915,916,917,972
1	CD8 TEM	GO:0032649	regulation of interferon-gamma production	0.00284	0.000129	13.2	2	5	21	0.104	0.0111	118	CD2,CD3E,KLRK1,CRTAM,KLRC4-KLRK1	914,916,22914,56253,100528032
1	CD8 TEM	GO:0002706	regulation of lymphocyte mediated immunity	0.00408	0.000205	11.7	3	5	23	0.104	0.0122	192	LAG3,SH2D1A,KLRK1,CRTAM,KLRC4-KLRK1	3902,4068,22914,56253,100528032
1	CD8 TEM	GO:1903037	regulation of leukocyte cell-cell adhesion	0.00553	0.000303	5.63	7	8	71	0.167	0.0376	424	CD3E,CD27,CD74,IFNG,LAG3,KLRK1,CRTAM,KLRC4-KLRK1	916,939,972,3458,3902,22914,56253,100528032
1	CD8 TEM	GO:0045058	T cell selection	0.00554	0.000306	16.5	2	4	14	0.0833	0.00742	55	CD3D,CD3E,CD3G,CD74	915,916,917,972
1	CD8 TEM	GO:1990868	response to chemokine	0.00554	0.000306	16.5	3	4	14	0.0833	0.00742	116	CXCR3,CCL3L1,CXCR4,CCL3L3	2833,6349,7852,414062
1	CD8 TEM	GO:1990869	cellular response to chemokine	0.00554	0.000306	16.5	3	4	14	0.0833	0.00742	116	CXCR3,CCL3L1,CXCR4,CCL3L3	2833,6349,7852,414062
1	CD8 TEM	GO:0045619	regulation of lymphocyte differentiation	0.00648	0.000391	7.57	4	6	40	0.125	0.0212	209	CD2,CD27,CD74,IFNG,LAG3,CRTAM	914,939,972,3458,3902,56253
1	CD8 TEM	GO:0019835	cytolysis	0.0074	0.000503	30.3	3	3	7	0.0625	0.00371	30	GZMH,GZMA,GZMM	2999,3001,3004
1	CD8 TEM	GO:0045429	positive regulation of nitric oxide biosynthetic process	0.0074	0.000503	30.3	3	3	7	0.0625	0.00371	48	IFNG,KLRK1,KLRC4-KLRK1	3458,22914,100528032
1	CD8 TEM	GO:1904407	positive regulation of nitric oxide metabolic process	0.0074	0.000503	30.3	3	3	7	0.0625	0.00371	49	IFNG,KLRK1,KLRC4-KLRK1	3458,22914,100528032
1	CD8 TEM	GO:0033077	T cell differentiation in thymus	0.00902	0.000687	12.7	3	4	17	0.0833	0.009	80	CD3D,CD3E,CD3G,CD74	915,916,917,972
1	CD8 TEM	GO:0007159	leukocyte cell-cell adhesion	0.0108	0.000891	4.7	7	8	83	0.167	0.044	483	CD3E,CD27,CD74,IFNG,LAG3,KLRK1,CRTAM,KLRC4-KLRK1	916,939,972,3458,3902,22914,56253,100528032
1	CD8 TEM	GO:0002696	positive regulation of leukocyte activation	0.0117	0.000996	5.24	8	7	65	0.146	0.0344	486	CD2,CD3E,CD27,CD74,IFNG,KLRK1,KLRC4-KLRK1	914,916,939,972,3458,22914,100528032
1	CD8 TEM	GO:0002703	regulation of leukocyte mediated immunity	0.0119	0.00103	7.79	4	5	32	0.104	0.0169	259	LAG3,SH2D1A,KLRK1,CRTAM,KLRC4-KLRK1	3902,4068,22914,56253,100528032
1	CD8 TEM	GO:0001706	endoderm formation	0.013	0.00116	20.2	1	3	9	0.0625	0.00477	60	DUSP2,DUSP4,EOMES	1844,1846,8320
1	CD8 TEM	GO:0050870	positive regulation of T cell activation	0.0156	0.00148	5.69	5	6	51	0.125	0.027	264	CD3E,CD27,CD74,IFNG,KLRK1,KLRC4-KLRK1	916,939,972,3458,22914,100528032
1	CD8 TEM	GO:0045428	regulation of nitric oxide biosynthetic process	0.0164	0.00163	17.4	3	3	10	0.0625	0.0053	74	IFNG,KLRK1,KLRC4-KLRK1	3458,22914,100528032
1	CD8 TEM	GO:1902105	regulation of leukocyte differentiation	0.019	0.00201	5.32	5	6	54	0.125	0.0286	345	CD2,CD27,CD74,IFNG,LAG3,CRTAM	914,939,972,3458,3902,56253
1	CD8 TEM	GO:0001704	formation of primary germ layer	0.0197	0.00221	15.2	1	3	11	0.0625	0.00583	139	DUSP2,DUSP4,EOMES	1844,1846,8320
1	CD8 TEM	GO:0006968	cellular defense response	0.0197	0.00221	15.2	4	3	11	0.0625	0.00583	54	SH2D1A,KLRG1,TRAT1	4068,10219,50852
1	CD8 TEM	GO:0035335	peptidyl-tyrosine dephosphorylation	0.0197	0.00221	15.2	1	3	11	0.0625	0.00583	122	DUSP2,DUSP4,PTPN7	1844,1846,5778
1	CD8 TEM	GO:1903428	positive regulation of reactive oxygen species biosynthetic process	0.0197	0.00221	15.2	2	3	11	0.0625	0.00583	64	IFNG,KLRK1,KLRC4-KLRK1	3458,22914,100528032
1	CD8 TEM	GO:1903039	positive regulation of leukocyte cell-cell adhesion	0.0208	0.00243	5.1	5	6	56	0.125	0.0297	294	CD3E,CD27,CD74,IFNG,KLRK1,KLRC4-KLRK1	916,939,972,3458,22914,100528032
1	CD8 TEM	GO:0006809	nitric oxide biosynthetic process	0.0232	0.00289	13.5	3	3	12	0.0625	0.00636	90	IFNG,KLRK1,KLRC4-KLRK1	3458,22914,100528032
1	CD8 TEM	GO:0007492	endoderm development	0.0232	0.00289	13.5	1	3	12	0.0625	0.00636	86	DUSP2,DUSP4,EOMES	1844,1846,8320
1	CD8 TEM	GO:0070228	regulation of lymphocyte apoptotic process	0.0232	0.00289	13.5	2	3	12	0.0625	0.00636	58	CD3G,CD27,CD74	917,939,972
1	CD8 TEM	GO:0022409	positive regulation of cell-cell adhesion	0.0233	0.00291	4.9	5	6	58	0.125	0.0307	349	CD3E,CD27,CD74,IFNG,KLRK1,KLRC4-KLRK1	916,939,972,3458,22914,100528032
1	CD8 TEM	GO:0051251	positive regulation of lymphocyte activation	0.0254	0.00347	4.72	6	6	60	0.125	0.0318	429	CD3E,CD27,CD74,IFNG,KLRK1,KLRC4-KLRK1	916,939,972,3458,22914,100528032
1	CD8 TEM	GO:0019722	calcium-mediated signaling	0.0264	0.00365	7.49	1	4	26	0.0833	0.0138	289	CD3E,CXCR3,CXCR4,TRAT1	916,2833,7852,50852
1	CD8 TEM	GO:0050920	regulation of chemotaxis	0.0264	0.00365	7.49	2	4	26	0.0833	0.0138	270	CD74,CXCR4,KLRK1,KLRC4-KLRK1	972,7852,22914,100528032
1	CD8 TEM	GO:0042116	macrophage activation	0.0265	0.00369	12.1	3	3	13	0.0625	0.00689	124	CD74,IFNG,CST7	972,3458,8530
1	CD8 TEM	GO:0046209	nitric oxide metabolic process	0.0265	0.00369	12.1	3	3	13	0.0625	0.00689	96	IFNG,KLRK1,KLRC4-KLRK1	3458,22914,100528032
1	CD8 TEM	GO:2001057	reactive nitrogen species metabolic process	0.0265	0.00369	12.1	3	3	13	0.0625	0.00689	101	IFNG,KLRK1,KLRC4-KLRK1	3458,22914,100528032
1	CD8 TEM	GO:0043405	regulation of MAP kinase activity	0.0296	0.00443	5.36	3	5	44	0.104	0.0233	443	CD74,DUSP2,DUSP4,CXCR4,LIME1	972,1844,1846,7852,54923
1	CD8 TEM	GO:0042982	amyloid precursor protein metabolic process	0.0304	0.00461	11	1	3	14	0.0625	0.00742	101	IFNG,ITM2A,ITM2C	3458,9452,81618
1	CD8 TEM	GO:0070227	lymphocyte apoptotic process	0.0304	0.00461	11	3	3	14	0.0625	0.00742	77	CD3G,CD27,CD74	917,939,972
1	CD8 TEM	GO:0002688	regulation of leukocyte chemotaxis	0.0342	0.00566	10.1	2	3	15	0.0625	0.00794	142	CD74,KLRK1,KLRC4-KLRK1	972,22914,100528032
1	CD8 TEM	GO:0007369	gastrulation	0.0386	0.00685	9.34	1	3	16	0.0625	0.00847	212	DUSP2,DUSP4,EOMES	1844,1846,8320
1	CD8 TEM	GO:0030101	natural killer cell activation	0.0386	0.00685	9.34	4	3	16	0.0625	0.00847	95	CD2,KLRK1,KLRC4-KLRK1	914,22914,100528032
1	CD8 TEM	GO:0002831	regulation of response to biotic stimulus	0.0387	0.00699	3.56	3	7	91	0.146	0.0482	469	IFNG,LAG3,SH2D1A,KLRK1,CRTAM,APOBEC3G,KLRC4-KLRK1	3458,3902,4068,22914,56253,60489,100528032
1	CD8 TEM	GO:0002695	negative regulation of leukocyte activation	0.0387	0.00699	6.09	5	4	31	0.0833	0.0164	222	CD74,LAG3,CST7,CRTAM	972,3902,8530,56253
1	CD8 TEM	GO:0050866	negative regulation of cell activation	0.0387	0.00699	6.09	5	4	31	0.0833	0.0164	247	CD74,LAG3,CST7,CRTAM	972,3902,8530,56253
1	CD8 TEM	GO:0045089	positive regulation of innate immune response	0.0409	0.00771	4.63	3	5	50	0.104	0.0265	236	LAG3,SH2D1A,KLRK1,CRTAM,KLRC4-KLRK1	3902,4068,22914,56253,100528032
1	CD8 TEM	GO:0002285	lymphocyte activation involved in immune response	0.0414	0.00784	5.87	4	4	32	0.0833	0.0169	213	CD74,IFNG,EOMES,ITM2A	972,3458,8320,9452
1	CD8 TEM	GO:0031349	positive regulation of defense response	0.0421	0.00802	3.9	2	6	71	0.125	0.0376	443	IFNG,LAG3,SH2D1A,KLRK1,CRTAM,KLRC4-KLRK1	3458,3902,4068,22914,56253,100528032
1	CD8 TEM	GO:0050852	T cell receptor signaling pathway	0.0421	0.00802	3.9	1	6	71	0.125	0.0376	244	CD3D,CD3E,CD3G,SH2D1A,TRAT1,LIME1	915,916,917,4068,50852,54923
1	CD8 TEM	GO:0030593	neutrophil chemotaxis	0.0426	0.00817	8.67	2	3	17	0.0625	0.009	119	CD74,CCL3L1,CCL3L3	972,6349,414062
1	CD8 TEM	GO:0002685	regulation of leukocyte migration	0.0446	0.00876	5.67	5	4	33	0.0833	0.0175	252	CD74,CXCR3,KLRK1,KLRC4-KLRK1	972,2833,22914,100528032
1	CD8 TEM	GO:0045582	positive regulation of T cell differentiation	0.0463	0.00963	8.09	3	3	18	0.0625	0.00953	99	CD27,CD74,IFNG	939,972,3458
1	CD8 TEM	GO:2000106	regulation of leukocyte apoptotic process	0.0463	0.00963	8.09	2	3	18	0.0625	0.00953	90	CD3G,CD27,CD74	917,939,972
1	CD8 TEM	GO:0046631	alpha-beta T cell activation	0.0467	0.00974	5.47	4	4	34	0.0833	0.018	172	CD3E,IFNG,EOMES,CRTAM	916,3458,8320,56253
1	CD8 TEM	GO:0045088	regulation of innate immune response	0.0488	0.0104	3.66	3	6	75	0.125	0.0397	341	IFNG,LAG3,SH2D1A,KLRK1,CRTAM,KLRC4-KLRK1	3458,3902,4068,22914,56253,100528032
1	CD8 TEM	GO:0050851	antigen receptor-mediated signaling pathway	0.0488	0.0104	3.66	1	6	75	0.125	0.0397	391	CD3D,CD3E,CD3G,SH2D1A,TRAT1,LIME1	915,916,917,4068,50852,54923
1	CD8 TEM	GO:0002833	positive regulation of response to biotic stimulus	0.0489	0.0107	4.24	3	5	54	0.104	0.0286	278	LAG3,SH2D1A,KLRK1,CRTAM,KLRC4-KLRK1	3902,4068,22914,56253,100528032
1	CD8 TEM	GO:0002460	adaptive immune response based on somatic recombination of immune receptors built from immunoglobulin superfamily domains	0.0489	0.0108	5.29	6	4	35	0.0833	0.0185	459	CD8A,CD27,CD74,GZMM	925,939,972,3004
2	CD4 TCM	GO:0000184	nuclear-transcribed mRNA catabolic process, nonsense-mediated decay	3.35e-61	4.46e-65	89.4	1	62	87	0.559	0.0453	158	EIF3E,RPSA,RPL10A,RPL3,RPL4,RPL5,RPL6,RPL7,RPL8,RPL9,RPL10,RPL11,RPL12,RPL13,RPL17,RPL18,RPL18A,RPL19,RPL21,RPL22,RPL24,RPL26,RPL27,RPL30,RPL29,RPL31,RPL32,RPL34,RPL35A,RPL37,RPL37A,RPL38,RPL39,RPL36A,RPLP0,RPLP2,RPS2,RPS3,RPS3A,RPS4X,RPS4Y1,RPS5,RPS6,RPS8,RPS10,RPS12,RPS13,RPS14,RPS15,RPS15A,RPS16,RPS20,RPS21,RPS23,RPS27,RPS27A,RPS28,RPS29,RPL14,RPL13A,RPL36,PABPC1	3646,3921,4736,6122,6124,6125,6128,6129,6132,6133,6134,6135,6136,6137,6139,6141,6142,6143,6144,6146,6152,6154,6155,6156,6159,6160,6161,6164,6165,6167,6168,6169,6170,6173,6175,6181,6187,6188,6189,6191,6192,6193,6194,6202,6204,6206,6207,6208,6209,6210,6217,6224,6227,6228,6232,6233,6234,6235,9045,23521,25873,26986
2	CD4 TCM	GO:0006614	SRP-dependent cotranslational protein targeting to membrane	7.81e-61	2.08e-64	99.2	1	60	81	0.541	0.0421	113	RPSA,RPL10A,RPL3,RPL4,RPL5,RPL6,RPL7,RPL8,RPL9,RPL10,RPL11,RPL12,RPL13,RPL17,RPL18,RPL18A,RPL19,RPL21,RPL22,RPL24,RPL26,RPL27,RPL30,RPL29,RPL31,RPL32,RPL34,RPL35A,RPL37,RPL37A,RPL38,RPL39,RPL36A,RPLP0,RPLP2,RPS2,RPS3,RPS3A,RPS4X,RPS4Y1,RPS5,RPS6,RPS8,RPS10,RPS12,RPS13,RPS14,RPS15,RPS15A,RPS16,RPS20,RPS21,RPS23,RPS27,RPS27A,RPS28,RPS29,RPL14,RPL13A,RPL36	3921,4736,6122,6124,6125,6128,6129,6132,6133,6134,6135,6136,6137,6139,6141,6142,6143,6144,6146,6152,6154,6155,6156,6159,6160,6161,6164,6165,6167,6168,6169,6170,6173,6175,6181,6187,6188,6189,6191,6192,6193,6194,6202,6204,6206,6207,6208,6209,6210,6217,6224,6227,6228,6232,6233,6234,6235,9045,23521,25873
2	CD4 TCM	GO:0006613	cotranslational protein targeting to membrane	7.47e-59	2.99e-62	83.2	1	60	85	0.541	0.0442	119	RPSA,RPL10A,RPL3,RPL4,RPL5,RPL6,RPL7,RPL8,RPL9,RPL10,RPL11,RPL12,RPL13,RPL17,RPL18,RPL18A,RPL19,RPL21,RPL22,RPL24,RPL26,RPL27,RPL30,RPL29,RPL31,RPL32,RPL34,RPL35A,RPL37,RPL37A,RPL38,RPL39,RPL36A,RPLP0,RPLP2,RPS2,RPS3,RPS3A,RPS4X,RPS4Y1,RPS5,RPS6,RPS8,RPS10,RPS12,RPS13,RPS14,RPS15,RPS15A,RPS16,RPS20,RPS21,RPS23,RPS27,RPS27A,RPS28,RPS29,RPL14,RPL13A,RPL36	3921,4736,6122,6124,6125,6128,6129,6132,6133,6134,6135,6136,6137,6139,6141,6142,6143,6144,6146,6152,6154,6155,6156,6159,6160,6161,6164,6165,6167,6168,6169,6170,6173,6175,6181,6187,6188,6189,6191,6192,6193,6194,6202,6204,6206,6207,6208,6209,6210,6217,6224,6227,6228,6232,6233,6234,6235,9045,23521,25873
2	CD4 TCM	GO:0045047	protein targeting to ER	1.38e-57	9.21e-61	74.1	1	60	88	0.541	0.0458	135	RPSA,RPL10A,RPL3,RPL4,RPL5,RPL6,RPL7,RPL8,RPL9,RPL10,RPL11,RPL12,RPL13,RPL17,RPL18,RPL18A,RPL19,RPL21,RPL22,RPL24,RPL26,RPL27,RPL30,RPL29,RPL31,RPL32,RPL34,RPL35A,RPL37,RPL37A,RPL38,RPL39,RPL36A,RPLP0,RPLP2,RPS2,RPS3,RPS3A,RPS4X,RPS4Y1,RPS5,RPS6,RPS8,RPS10,RPS12,RPS13,RPS14,RPS15,RPS15A,RPS16,RPS20,RPS21,RPS23,RPS27,RPS27A,RPS28,RPS29,RPL14,RPL13A,RPL36	3921,4736,6122,6124,6125,6128,6129,6132,6133,6134,6135,6136,6137,6139,6141,6142,6143,6144,6146,6152,6154,6155,6156,6159,6160,6161,6164,6165,6167,6168,6169,6170,6173,6175,6181,6187,6188,6189,6191,6192,6193,6194,6202,6204,6206,6207,6208,6209,6210,6217,6224,6227,6228,6232,6233,6234,6235,9045,23521,25873
2	CD4 TCM	GO:0072599	establishment of protein localization to endoplasmic reticulum	1.38e-57	9.21e-61	74.1	1	60	88	0.541	0.0458	139	RPSA,RPL10A,RPL3,RPL4,RPL5,RPL6,RPL7,RPL8,RPL9,RPL10,RPL11,RPL12,RPL13,RPL17,RPL18,RPL18A,RPL19,RPL21,RPL22,RPL24,RPL26,RPL27,RPL30,RPL29,RPL31,RPL32,RPL34,RPL35A,RPL37,RPL37A,RPL38,RPL39,RPL36A,RPLP0,RPLP2,RPS2,RPS3,RPS3A,RPS4X,RPS4Y1,RPS5,RPS6,RPS8,RPS10,RPS12,RPS13,RPS14,RPS15,RPS15A,RPS16,RPS20,RPS21,RPS23,RPS27,RPS27A,RPS28,RPS29,RPL14,RPL13A,RPL36	3921,4736,6122,6124,6125,6128,6129,6132,6133,6134,6135,6136,6137,6139,6141,6142,6143,6144,6146,6152,6154,6155,6156,6159,6160,6161,6164,6165,6167,6168,6169,6170,6173,6175,6181,6187,6188,6189,6191,6192,6193,6194,6202,6204,6206,6207,6208,6209,6210,6217,6224,6227,6228,6232,6233,6234,6235,9045,23521,25873
2	CD4 TCM	GO:0019083	viral transcription	9.42e-57	7.54e-60	65.1	1	61	94	0.55	0.0489	185	RPSA,RPL10A,RPL3,RPL4,RPL5,RPL6,RPL7,RPL8,RPL9,RPL10,RPL11,RPL12,RPL13,RPL17,RPL18,RPL18A,RPL19,RPL21,RPL22,RPL24,RPL26,RPL27,RPL30,RPL29,RPL31,RPL32,RPL34,RPL35A,RPL37,RPL37A,RPL38,RPL39,RPL36A,RPLP0,RPLP2,RPS2,RPS3,RPS3A,RPS4X,RPS4Y1,RPS5,RPS6,RPS8,RPS10,RPS12,RPS13,RPS14,RPS15,RPS15A,RPS16,RPS20,RPS21,RPS23,RPS27,RPS27A,RPS28,RPS29,RPL14,RPL13A,RPL36,LEF1	3921,4736,6122,6124,6125,6128,6129,6132,6133,6134,6135,6136,6137,6139,6141,6142,6143,6144,6146,6152,6154,6155,6156,6159,6160,6161,6164,6165,6167,6168,6169,6170,6173,6175,6181,6187,6188,6189,6191,6192,6193,6194,6202,6204,6206,6207,6208,6209,6210,6217,6224,6227,6228,6232,6233,6234,6235,9045,23521,25873,51176
2	CD4 TCM	GO:0006413	translational initiation	1.23e-56	1.15e-59	50.2	1	66	117	0.595	0.0609	294	EIF2S3,EIF3E,RPSA,RPL10A,NPM1,RPL3,RPL4,RPL5,RPL6,RPL7,RPL8,RPL9,RPL10,RPL11,RPL12,RPL13,RPL17,RPL18,RPL18A,RPL19,RPL21,RPL22,RPL24,RPL26,RPL27,RPL30,RPL29,RPL31,RPL32,RPL34,RPL35A,RPL37,RPL37A,RPL38,RPL39,RPL36A,RPLP0,RPLP2,RPS2,RPS3,RPS3A,RPS4X,RPS4Y1,RPS5,RPS6,RPS8,RPS10,RPS12,RPS13,RPS14,RPS15,RPS15A,RPS16,RPS20,RPS21,RPS23,RPS27,RPS27A,RPS28,RPS29,EIF3H,RPL14,RPL13A,RPL36,PABPC1,EIF3L	1968,3646,3921,4736,4869,6122,6124,6125,6128,6129,6132,6133,6134,6135,6136,6137,6139,6141,6142,6143,6144,6146,6152,6154,6155,6156,6159,6160,6161,6164,6165,6167,6168,6169,6170,6173,6175,6181,6187,6188,6189,6191,6192,6193,6194,6202,6204,6206,6207,6208,6209,6210,6217,6224,6227,6228,6232,6233,6234,6235,8667,9045,23521,25873,26986,51386
2	CD4 TCM	GO:0019080	viral gene expression	7.99e-54	8.52e-57	50.4	1	62	106	0.559	0.0552	203	RPSA,RPL10A,RPL3,RPL4,RPL5,RPL6,RPL7,RPL8,RPL9,RPL10,RPL11,RPL12,RPL13,RPL17,RPL18,RPL18A,RPL19,RPL21,RPL22,RPL24,RPL26,RPL27,RPL30,RPL29,RPL31,RPL32,RPL34,RPL35A,RPL37,RPL37A,RPL38,RPL39,RPL36A,RPLP0,RPLP2,RPS2,RPS3,RPS3A,RPS4X,RPS4Y1,RPS5,RPS6,RPS8,RPS10,RPS12,RPS13,RPS14,RPS15,RPS15A,RPS16,RPS20,RPS21,RPS23,RPS27,RPS27A,RPS28,RPS29,RPL14,RPL13A,RPL36,LEF1,EIF3L	3921,4736,6122,6124,6125,6128,6129,6132,6133,6134,6135,6136,6137,6139,6141,6142,6143,6144,6146,6152,6154,6155,6156,6159,6160,6161,6164,6165,6167,6168,6169,6170,6173,6175,6181,6187,6188,6189,6191,6192,6193,6194,6202,6204,6206,6207,6208,6209,6210,6217,6224,6227,6228,6232,6233,6234,6235,9045,23521,25873,51176,51386
2	CD4 TCM	GO:0006612	protein targeting to membrane	1.16e-53	1.39e-56	52.2	1	61	102	0.55	0.0531	233	RPSA,NACA,RPL10A,RPL3,RPL4,RPL5,RPL6,RPL7,RPL8,RPL9,RPL10,RPL11,RPL12,RPL13,RPL17,RPL18,RPL18A,RPL19,RPL21,RPL22,RPL24,RPL26,RPL27,RPL30,RPL29,RPL31,RPL32,RPL34,RPL35A,RPL37,RPL37A,RPL38,RPL39,RPL36A,RPLP0,RPLP2,RPS2,RPS3,RPS3A,RPS4X,RPS4Y1,RPS5,RPS6,RPS8,RPS10,RPS12,RPS13,RPS14,RPS15,RPS15A,RPS16,RPS20,RPS21,RPS23,RPS27,RPS27A,RPS28,RPS29,RPL14,RPL13A,RPL36	3921,4666,4736,6122,6124,6125,6128,6129,6132,6133,6134,6135,6136,6137,6139,6141,6142,6143,6144,6146,6152,6154,6155,6156,6159,6160,6161,6164,6165,6167,6168,6169,6170,6173,6175,6181,6187,6188,6189,6191,6192,6193,6194,6202,6204,6206,6207,6208,6209,6210,6217,6224,6227,6228,6232,6233,6234,6235,9045,23521,25873
2	CD4 TCM	GO:0070972	protein localization to endoplasmic reticulum	3.82e-53	5.1e-56	53	1	60	99	0.541	0.0515	173	RPSA,RPL10A,RPL3,RPL4,RPL5,RPL6,RPL7,RPL8,RPL9,RPL10,RPL11,RPL12,RPL13,RPL17,RPL18,RPL18A,RPL19,RPL21,RPL22,RPL24,RPL26,RPL27,RPL30,RPL29,RPL31,RPL32,RPL34,RPL35A,RPL37,RPL37A,RPL38,RPL39,RPL36A,RPLP0,RPLP2,RPS2,RPS3,RPS3A,RPS4X,RPS4Y1,RPS5,RPS6,RPS8,RPS10,RPS12,RPS13,RPS14,RPS15,RPS15A,RPS16,RPS20,RPS21,RPS23,RPS27,RPS27A,RPS28,RPS29,RPL14,RPL13A,RPL36	3921,4736,6122,6124,6125,6128,6129,6132,6133,6134,6135,6136,6137,6139,6141,6142,6143,6144,6146,6152,6154,6155,6156,6159,6160,6161,6164,6165,6167,6168,6169,6170,6173,6175,6181,6187,6188,6189,6191,6192,6193,6194,6202,6204,6206,6207,6208,6209,6210,6217,6224,6227,6228,6232,6233,6234,6235,9045,23521,25873
2	CD4 TCM	GO:0000956	nuclear-transcribed mRNA catabolic process	3.41e-52	5e-55	45.1	1	62	111	0.559	0.0578	314	EIF3E,RPSA,RPL10A,RPL3,RPL4,RPL5,RPL6,RPL7,RPL8,RPL9,RPL10,RPL11,RPL12,RPL13,RPL17,RPL18,RPL18A,RPL19,RPL21,RPL22,RPL24,RPL26,RPL27,RPL30,RPL29,RPL31,RPL32,RPL34,RPL35A,RPL37,RPL37A,RPL38,RPL39,RPL36A,RPLP0,RPLP2,RPS2,RPS3,RPS3A,RPS4X,RPS4Y1,RPS5,RPS6,RPS8,RPS10,RPS12,RPS13,RPS14,RPS15,RPS15A,RPS16,RPS20,RPS21,RPS23,RPS27,RPS27A,RPS28,RPS29,RPL14,RPL13A,RPL36,PABPC1	3646,3921,4736,6122,6124,6125,6128,6129,6132,6133,6134,6135,6136,6137,6139,6141,6142,6143,6144,6146,6152,6154,6155,6156,6159,6160,6161,6164,6165,6167,6168,6169,6170,6173,6175,6181,6187,6188,6189,6191,6192,6193,6194,6202,6204,6206,6207,6208,6209,6210,6217,6224,6227,6228,6232,6233,6234,6235,9045,23521,25873,26986
2	CD4 TCM	GO:0090150	establishment of protein localization to membrane	6.05e-47	9.68e-50	32	1	63	134	0.568	0.0697	405	RPSA,MAL,NACA,RPL10A,RPL3,RPL4,RPL5,RPL6,RPL7,RPL8,RPL9,RPL10,RPL11,RPL12,RPL13,RPL17,RPL18,RPL18A,RPL19,RPL21,RPL22,RPL24,RPL26,RPL27,RPL30,RPL29,RPL31,RPL32,RPL34,RPL35A,RPL37,RPL37A,RPL38,RPL39,RPL36A,RPLP0,RPLP2,RPS2,RPS3,RPS3A,RPS4X,RPS4Y1,RPS5,RPS6,RPS8,RPS10,RPS12,RPS13,RPS14,RPS15,RPS15A,RPS16,RPS20,RPS21,RPS23,RPS27,RPS27A,RPS28,RPS29,RPL14,RACK1,RPL13A,RPL36	3921,4118,4666,4736,6122,6124,6125,6128,6129,6132,6133,6134,6135,6136,6137,6139,6141,6142,6143,6144,6146,6152,6154,6155,6156,6159,6160,6161,6164,6165,6167,6168,6169,6170,6173,6175,6181,6187,6188,6189,6191,6192,6193,6194,6202,6204,6206,6207,6208,6209,6210,6217,6224,6227,6228,6232,6233,6234,6235,9045,10399,23521,25873
2	CD4 TCM	GO:0002181	cytoplasmic translation	1.48e-24	2.57e-27	27.8	1	33	60	0.297	0.0312	133	EEF2,EIF2S3,EIF3E,RPSA,RPL10A,RPL6,RPL8,RPL9,RPL11,RPL17,RPL18,RPL18A,RPL19,RPL22,RPL24,RPL26,RPL30,RPL29,RPL31,RPL32,RPL35A,RPL38,RPL39,RPL36A,RPLP0,RPS21,RPS23,RPS28,RPS29,EIF3H,RPL13A,RPL36,EIF3L	1938,1968,3646,3921,4736,6128,6132,6133,6135,6139,6141,6142,6143,6146,6152,6154,6156,6159,6160,6161,6165,6169,6170,6173,6175,6227,6228,6234,6235,8667,23521,25873,51386
2	CD4 TCM	GO:0042254	ribosome biogenesis	2.99e-16	7.98e-19	13.3	1	30	79	0.27	0.0411	475	RPSA,RPL10A,NPM1,RPL3,RPL5,RPL6,RPL7,RPL10,RPL11,RPL12,RPL24,RPL26,RPL27,RPL35A,RPL38,RPLP0,RPS2,RPS5,RPS6,RPS8,RPS10,RPS14,RPS15,RPS16,RPS21,RPS27,RPS28,RPL14,RSL1D1,NOP53	3921,4736,4869,6122,6125,6128,6129,6134,6135,6136,6152,6154,6155,6165,6169,6175,6187,6193,6194,6202,6204,6208,6209,6217,6227,6232,6234,9045,26156,29997
2	CD4 TCM	GO:0042255	ribosome assembly	9.01e-13	3.12e-15	24.7	1	18	32	0.162	0.0166	78	RPSA,NPM1,RPL3,RPL5,RPL6,RPL10,RPL11,RPL12,RPL24,RPL38,RPLP0,RPS5,RPS10,RPS14,RPS15,RPS27,RPS28,NOP53	3921,4869,6122,6125,6128,6134,6135,6136,6152,6169,6175,6193,6204,6208,6209,6232,6234,29997
2	CD4 TCM	GO:0042273	ribosomal large subunit biogenesis	8.86e-12	3.54e-14	23.1	1	17	31	0.153	0.0161	95	RPL10A,NPM1,RPL3,RPL5,RPL6,RPL7,RPL10,RPL11,RPL12,RPL24,RPL26,RPL35A,RPL38,RPLP0,RPL14,RSL1D1,NOP53	4736,4869,6122,6125,6128,6129,6134,6135,6136,6152,6154,6165,6169,6175,9045,26156,29997
2	CD4 TCM	GO:0042274	ribosomal small subunit biogenesis	2.34e-09	1.28e-11	26.4	1	13	22	0.117	0.0114	89	RPSA,NPM1,RPL38,RPS5,RPS6,RPS8,RPS10,RPS14,RPS15,RPS16,RPS21,RPS27,RPS28	3921,4869,6169,6193,6194,6202,6204,6208,6209,6217,6227,6232,6234
2	CD4 TCM	GO:0006364	rRNA processing	2.68e-09	1.5e-11	10.8	1	19	53	0.171	0.0276	348	RPL10A,RPL5,RPL7,RPL11,RPL26,RPL27,RPL35A,RPS2,RPS6,RPS8,RPS14,RPS15,RPS16,RPS21,RPS27,RPS28,RPL14,RSL1D1,NOP53	4736,6125,6129,6135,6154,6155,6165,6187,6194,6202,6208,6209,6217,6227,6232,6234,9045,26156,29997
2	CD4 TCM	GO:0016072	rRNA metabolic process	5.13e-09	3.21e-11	10.2	1	19	55	0.171	0.0286	371	RPL10A,RPL5,RPL7,RPL11,RPL26,RPL27,RPL35A,RPS2,RPS6,RPS8,RPS14,RPS15,RPS16,RPS21,RPS27,RPS28,RPL14,RSL1D1,NOP53	4736,6125,6129,6135,6154,6155,6165,6187,6194,6202,6208,6209,6217,6227,6232,6234,9045,26156,29997
2	CD4 TCM	GO:0022618	ribonucleoprotein complex assembly	6.4e-09	4.1e-11	8.02	1	22	76	0.198	0.0395	322	EIF2S3,EIF3E,RPSA,RPL3,RPL5,RPL6,RPL10,RPL11,RPL12,RPL24,RPL38,RPLP0,RPS5,RPS10,RPS14,RPS15,RPS27,RPS28,EIF3H,RPL13A,NOP53,EIF3L	1968,3646,3921,6122,6125,6128,6134,6135,6136,6152,6169,6175,6193,6204,6208,6209,6232,6234,8667,23521,29997,51386
2	CD4 TCM	GO:0071826	ribonucleoprotein complex subunit organization	1.47e-08	9.62e-11	7.59	1	22	79	0.198	0.0411	332	EIF2S3,EIF3E,RPSA,RPL3,RPL5,RPL6,RPL10,RPL11,RPL12,RPL24,RPL38,RPLP0,RPS5,RPS10,RPS14,RPS15,RPS27,RPS28,EIF3H,RPL13A,NOP53,EIF3L	1968,3646,3921,6122,6125,6128,6134,6135,6136,6152,6169,6175,6193,6204,6208,6209,6232,6234,8667,23521,29997,51386
2	CD4 TCM	GO:0000027	ribosomal large subunit assembly	3.37e-08	2.29e-10	44.4	1	10	14	0.0901	0.00728	34	RPL3,RPL5,RPL6,RPL10,RPL11,RPL12,RPL24,RPL38,RPLP0,NOP53	6122,6125,6128,6134,6135,6136,6152,6169,6175,29997
2	CD4 TCM	GO:0000028	ribosomal small subunit assembly	3.9e-06	3.95e-08	34.9	1	8	12	0.0721	0.00624	25	RPSA,RPL38,RPS5,RPS10,RPS14,RPS15,RPS27,RPS28	3921,6169,6193,6204,6208,6209,6232,6234
2	CD4 TCM	GO:0034250	positive regulation of cellular amide metabolic process	0.000255	6.21e-06	6.99	1	11	39	0.0991	0.0203	198	EEF2,EIF2S3,EIF3E,NPM1,RPL5,RPL26,RPL30,RPS4X,RACK1,PASK,PABPC1	1938,1968,3646,4869,6125,6154,6156,6191,10399,23178,26986
2	CD4 TCM	GO:0045727	positive regulation of translation	0.000493	1.49e-05	7.06	1	10	35	0.0901	0.0182	160	EEF2,EIF2S3,EIF3E,NPM1,RPL5,RPL26,RPL30,RPS4X,PASK,PABPC1	1938,1968,3646,4869,6125,6154,6156,6191,23178,26986
2	CD4 TCM	GO:0030490	maturation of SSU-rRNA	0.00157	6.15e-05	21.2	1	5	9	0.045	0.00468	57	RPS8,RPS14,RPS16,RPS21,RPS28	6202,6208,6217,6227,6234
2	CD4 TCM	GO:0000462	maturation of SSU-rRNA from tricistronic rRNA transcript (SSU-rRNA, 5.8S rRNA, LSU-rRNA)	0.00311	0.000145	33.6	1	4	6	0.036	0.00312	38	RPS8,RPS14,RPS16,RPS21	6202,6208,6217,6227
2	CD4 TCM	GO:1902229	regulation of intrinsic apoptotic signaling pathway in response to DNA damage	0.0249	0.0033	16.7	1	3	6	0.027	0.00312	40	RPL26,RPS3,TPT1	6154,6188,7178
2	CD4 TCM	GO:1904837	beta-catenin-TCF complex assembly	0.0249	0.0033	16.7	1	3	6	0.027	0.00312	30	MYC,TCF7,LEF1	4609,6932,51176
2	CD4 TCM	GO:0002183	cytoplasmic translational initiation	0.0388	0.00701	4.97	1	5	22	0.045	0.0114	42	EIF2S3,EIF3E,EIF3H,RPL13A,EIF3L	1968,3646,8667,23521,51386
2	CD4 TCM	GO:0050857	positive regulation of antigen receptor-mediated signaling pathway	0.0436	0.00848	10	1	3	8	0.027	0.00416	29	CCR7,RPS3,FOXP1	1236,6188,27086
2	CD4 TCM	GO:2000059	negative regulation of ubiquitin-dependent protein catabolic process	0.0446	0.00876	6.1	1	4	15	0.036	0.0078	58	FHIT,RPL5,RPL11,NOP53	2272,6125,6135,29997
3	NK XCL1+	GO:0031343	positive regulation of cell killing	3.02e-06	2.94e-08	34.4	3	9	12	0.0526	0.00588	79	IFNG,SH2D1A,PRF1,XCL1,TYROBP,CD160,KLRK1,CRTAM,KLRC4-KLRK1	3458,4068,5551,6375,7305,11126,22914,56253,100528032
3	NK XCL1+	GO:0002703	regulation of leukocyte mediated immunity	1.76e-05	2.44e-07	7.83	4	14	35	0.0819	0.0171	259	BST2,FCER1G,FGR,SH2D1A,XCL1,TYROBP,CD96,CD160,CD300A,KLRK1,CRTAM,HAVCR2,SH2D1B,KLRC4-KLRK1	684,2207,2268,4068,6375,7305,10225,11126,11314,22914,56253,84868,117157,100528032
3	NK XCL1+	GO:0031341	regulation of cell killing	2.15e-05	3.21e-07	14.4	2	10	18	0.0585	0.00882	116	IFNG,SH2D1A,PRF1,XCL1,TYROBP,CD160,KLRK1,CRTAM,HAVCR2,KLRC4-KLRK1	3458,4068,5551,6375,7305,11126,22914,56253,84868,100528032
3	NK XCL1+	GO:0002228	natural killer cell mediated immunity	2.17e-05	3.27e-07	11.6	4	11	22	0.0643	0.0108	78	KLRC2,KLRD1,SH2D1A,CD96,CD160,KLRK1,CRTAM,SLAMF7,HAVCR2,SH2D1B,KLRC4-KLRK1	3822,3824,4068,10225,11126,22914,56253,57823,84868,117157,100528032
3	NK XCL1+	GO:0002715	regulation of natural killer cell mediated immunity	4.76e-05	7.68e-07	22.8	2	8	12	0.0468	0.00588	56	SH2D1A,CD96,CD160,KLRK1,CRTAM,HAVCR2,SH2D1B,KLRC4-KLRK1	4068,10225,11126,22914,56253,84868,117157,100528032
3	NK XCL1+	GO:0001912	positive regulation of leukocyte mediated cytotoxicity	4.94e-05	8.04e-07	39.7	2	7	9	0.0409	0.00441	68	SH2D1A,XCL1,TYROBP,CD160,KLRK1,CRTAM,KLRC4-KLRK1	4068,6375,7305,11126,22914,56253,100528032
3	NK XCL1+	GO:0002699	positive regulation of immune effector process	0.0001	1.84e-06	6.9	6	13	35	0.076	0.0171	275	FCER1G,FGR,IFNG,SH2D1A,XCL1,TYROBP,XBP1,CD160,CD300A,KLRK1,CRTAM,SH2D1B,KLRC4-KLRK1	2207,2268,3458,4068,6375,7305,7494,11126,11314,22914,56253,117157,100528032
3	NK XCL1+	GO:0001910	regulation of leukocyte mediated cytotoxicity	0.0001	1.85e-06	18.2	2	8	13	0.0468	0.00637	95	SH2D1A,XCL1,TYROBP,CD160,KLRK1,CRTAM,HAVCR2,KLRC4-KLRK1	4068,6375,7305,11126,22914,56253,84868,100528032
3	NK XCL1+	GO:0002705	positive regulation of leukocyte mediated immunity	0.000108	2.07e-06	10.5	4	10	21	0.0585	0.0103	169	FCER1G,FGR,SH2D1A,XCL1,TYROBP,CD160,KLRK1,CRTAM,SH2D1B,KLRC4-KLRK1	2207,2268,4068,6375,7305,11126,22914,56253,117157,100528032
3	NK XCL1+	GO:0060326	cell chemotaxis	0.000253	6.14e-06	5.46	5	14	44	0.0819	0.0216	413	FCER1G,GSTP1,NR4A1,IL16,MAPK1,CCL3L1,XCL1,XCL2,CXCR4,TNFSF14,CXCR6,KLRK1,CCL3L3,KLRC4-KLRK1	2207,2950,3164,3603,5594,6349,6375,6846,7852,8740,10663,22914,414062,100528032
3	NK XCL1+	GO:0002717	positive regulation of natural killer cell mediated immunity	0.000308	7.73e-06	33.8	2	6	8	0.0351	0.00392	39	SH2D1A,CD160,KLRK1,CRTAM,SH2D1B,KLRC4-KLRK1	4068,11126,22914,56253,117157,100528032
3	NK XCL1+	GO:0002449	lymphocyte mediated immunity	0.000328	8.41e-06	4.89	5	15	51	0.0877	0.025	449	FCER1G,KLRC2,KLRD1,SH2D1A,PRF1,XCL1,CD96,TCIRG1,CD160,KLRK1,CRTAM,SLAMF7,HAVCR2,SH2D1B,KLRC4-KLRK1	2207,3822,3824,4068,5551,6375,10225,10312,11126,22914,56253,57823,84868,117157,100528032
3	NK XCL1+	GO:0001906	cell killing	0.000429	1.24e-05	6.05	4	12	35	0.0702	0.0171	205	IFNG,SH2D1A,PRF1,XCL1,TYROBP,GNLY,CD160,KLRK1,CRTAM,SLAMF7,HAVCR2,KLRC4-KLRK1	3458,4068,5551,6375,7305,10578,11126,22914,56253,57823,84868,100528032
3	NK XCL1+	GO:0048247	lymphocyte chemotaxis	0.000476	1.42e-05	15.9	4	7	12	0.0409	0.00588	76	CCL3L1,XCL1,XCL2,TNFSF14,KLRK1,CCL3L3,KLRC4-KLRK1	6349,6375,6846,8740,22914,414062,100528032
3	NK XCL1+	GO:0002708	positive regulation of lymphocyte mediated immunity	0.000493	1.49e-05	11.4	3	8	16	0.0468	0.00784	133	FCER1G,SH2D1A,XCL1,CD160,KLRK1,CRTAM,SH2D1B,KLRC4-KLRK1	2207,4068,6375,11126,22914,56253,117157,100528032
3	NK XCL1+	GO:0001909	leukocyte mediated cytotoxicity	0.000654	2.14e-05	7.18	4	10	26	0.0585	0.0127	130	SH2D1A,PRF1,XCL1,TYROBP,CD160,KLRK1,CRTAM,SLAMF7,HAVCR2,KLRC4-KLRK1	4068,5551,6375,7305,11126,22914,56253,57823,84868,100528032
3	NK XCL1+	GO:0002706	regulation of lymphocyte mediated immunity	0.000654	2.14e-05	7.18	3	10	26	0.0585	0.0127	192	FCER1G,SH2D1A,XCL1,CD96,CD160,KLRK1,CRTAM,HAVCR2,SH2D1B,KLRC4-KLRK1	2207,4068,6375,10225,11126,22914,56253,84868,117157,100528032
3	NK XCL1+	GO:1901623	regulation of lymphocyte chemotaxis	0.000664	2.19e-05	56	1	5	6	0.0292	0.00294	30	XCL1,XCL2,TNFSF14,KLRK1,KLRC4-KLRK1	6375,6846,8740,22914,100528032
3	NK XCL1+	GO:0034341	response to interferon-gamma	0.000731	2.48e-05	4.67	2	14	49	0.0819	0.024	234	FASLG,BST2,IRF8,IFNG,NCAM1,CCL3L1,XCL1,XCL2,TXK,IFITM1,IFITM3,IFITM2,EVL,CCL3L3	356,684,3394,3458,4684,6349,6375,6846,7294,8519,10410,10581,51466,414062
3	NK XCL1+	GO:0030278	regulation of ossification	0.00133	4.83e-05	7.35	1	9	23	0.0526	0.0113	230	AREG,CEBPD,ID2,SRGN,MAPK1,ZBTB16,IFITM1,DHRS3,TCIRG1	374,1052,3398,5552,5594,7704,8519,9249,10312
3	NK XCL1+	GO:0042269	regulation of natural killer cell mediated cytotoxicity	0.00137	5.02e-05	16.9	2	6	10	0.0351	0.0049	51	SH2D1A,CD160,KLRK1,CRTAM,HAVCR2,KLRC4-KLRK1	4068,11126,22914,56253,84868,100528032
3	NK XCL1+	GO:0070098	chemokine-mediated signaling pathway	0.00137	5.02e-05	16.9	3	6	10	0.0351	0.0049	105	CCL3L1,XCL1,XCL2,CXCR4,CXCR6,CCL3L3	6349,6375,6846,7852,10663,414062
3	NK XCL1+	GO:0006968	cellular defense response	0.00144	5.32e-05	11.3	4	7	14	0.0409	0.00686	54	KLRC2,KLRC3,SH2D1A,PRF1,TYROBP,TCIRG1,GNLY	3822,3823,4068,5551,7305,10312,10578
3	NK XCL1+	GO:0030595	leukocyte chemotaxis	0.00144	5.4e-05	5.51	5	11	34	0.0643	0.0167	305	FCER1G,IL16,MAPK1,CCL3L1,XCL1,XCL2,CXCR4,TNFSF14,KLRK1,CCL3L3,KLRC4-KLRK1	2207,3603,5594,6349,6375,6846,7852,8740,22914,414062,100528032
3	NK XCL1+	GO:0002347	response to tumor cell	0.00176	7.14e-05	28	2	5	7	0.0292	0.00343	29	PRF1,TXNIP,CD160,CRTAM,HAVCR2	5551,10628,11126,56253,84868
3	NK XCL1+	GO:0045954	positive regulation of natural killer cell mediated cytotoxicity	0.00176	7.14e-05	28	2	5	7	0.0292	0.00343	33	SH2D1A,CD160,KLRK1,CRTAM,KLRC4-KLRK1	4068,11126,22914,56253,100528032
3	NK XCL1+	GO:0002696	positive regulation of leukocyte activation	0.00211	8.9e-05	3.45	8	17	75	0.0994	0.0367	486	CD38,MAP3K8,FCER1G,FGR,IFNG,PIK3R1,XCL1,TYROBP,XBP1,ZBTB16,TNFSF14,CD160,DUSP10,KLRK1,HAVCR2,TMIGD2,KLRC4-KLRK1	952,1326,2207,2268,3458,5295,6375,7305,7494,7704,8740,11126,11221,22914,84868,126259,100528032
3	NK XCL1+	GO:0002237	response to molecule of bacterial origin	0.00214	9.09e-05	4.31	4	13	48	0.076	0.0235	412	FASLG,FOS,GSTP1,IRF8,MAPK1,XBP1,ZFP36,CD96,DUSP10,KLRK1,PDCD4,HAVCR2,KLRC4-KLRK1	356,2353,2950,3394,5594,7494,7538,10225,11221,22914,27250,84868,100528032
3	NK XCL1+	GO:0032496	response to lipopolysaccharide	0.00214	9.09e-05	4.31	4	13	48	0.076	0.0235	373	FASLG,FOS,GSTP1,IRF8,MAPK1,XBP1,ZFP36,CD96,DUSP10,KLRK1,PDCD4,HAVCR2,KLRC4-KLRK1	356,2353,2950,3394,5594,7494,7538,10225,11221,22914,27250,84868,100528032
3	NK XCL1+	GO:0001503	ossification	0.00278	0.000125	4.47	1	12	43	0.0702	0.0211	487	AREG,CEBPD,FGR,HSPE1,ID2,SRGN,MAPK1,ZBTB16,IFITM1,DHRS3,TCIRG1,OSTF1	374,1052,2268,3336,3398,5552,5594,7704,8519,9249,10312,26578
3	NK XCL1+	GO:0035456	response to interferon-beta	0.00386	0.000191	11.3	2	6	12	0.0351	0.00588	36	BST2,IFI16,IFITM1,IFITM3,IFITM2,PYHIN1	684,3428,8519,10410,10581,149628
3	NK XCL1+	GO:0032609	interferon-gamma production	0.00408	0.000206	5.71	2	9	27	0.0526	0.0132	133	IRF8,XCL1,TXK,EOMES,CD96,KLRK1,CRTAM,HAVCR2,KLRC4-KLRK1	3394,6375,7294,8320,10225,22914,56253,84868,100528032
3	NK XCL1+	GO:0050920	regulation of chemotaxis	0.00408	0.000206	5.71	2	9	27	0.0526	0.0132	270	GSTP1,IL16,MAPK1,XCL1,XCL2,CXCR4,TNFSF14,KLRK1,KLRC4-KLRK1	2950,3603,5594,6375,6846,7852,8740,22914,100528032
3	NK XCL1+	GO:0032729	positive regulation of interferon-gamma production	0.0058	0.000331	9.65	3	6	13	0.0351	0.00637	75	IRF8,TXK,KLRK1,CRTAM,HAVCR2,KLRC4-KLRK1	3394,7294,22914,56253,84868,100528032
3	NK XCL1+	GO:0032649	regulation of interferon-gamma production	0.00588	0.000339	6.06	2	8	23	0.0468	0.0113	118	IRF8,XCL1,TXK,CD96,KLRK1,CRTAM,HAVCR2,KLRC4-KLRK1	3394,6375,7294,10225,22914,56253,84868,100528032
3	NK XCL1+	GO:0030101	natural killer cell activation	0.00625	0.000369	7.2	4	7	18	0.0409	0.00882	95	FGR,ID2,TYROBP,KLRK1,SLAMF7,HAVCR2,KLRC4-KLRK1	2268,3398,7305,22914,57823,84868,100528032
3	NK XCL1+	GO:0042267	natural killer cell mediated cytotoxicity	0.00625	0.000369	7.2	3	7	18	0.0409	0.00882	72	SH2D1A,CD160,KLRK1,CRTAM,SLAMF7,HAVCR2,KLRC4-KLRK1	4068,11126,22914,56253,57823,84868,100528032
3	NK XCL1+	GO:0043407	negative regulation of MAP kinase activity	0.00625	0.000369	7.2	2	7	18	0.0409	0.00882	92	DUSP2,GSTP1,SPRY1,SPRY2,DUSP10,CD300A,PDCD4	1844,2950,10252,10253,11221,11314,27250
3	NK XCL1+	GO:0045071	negative regulation of viral genome replication	0.00625	0.000369	7.2	2	7	18	0.0409	0.00882	77	BST2,IFI16,IFITM1,BANF1,IFITM3,IFITM2,APOBEC3G	684,3428,8519,8815,10410,10581,60489
3	NK XCL1+	GO:0051251	positive regulation of lymphocyte activation	0.00642	0.000386	3.23	6	15	69	0.0877	0.0338	429	CD38,MAP3K8,IFNG,PIK3R1,XCL1,TYROBP,XBP1,ZBTB16,TNFSF14,CD160,DUSP10,KLRK1,HAVCR2,TMIGD2,KLRC4-KLRK1	952,1326,3458,5295,6375,7305,7494,7704,8740,11126,11221,22914,84868,126259,100528032
3	NK XCL1+	GO:0043405	regulation of MAP kinase activity	0.00647	0.00039	3.84	3	12	48	0.0702	0.0235	443	MAP3K8,DUSP2,GSTP1,GADD45B,MAPK1,UBB,CXCR4,SPRY1,SPRY2,DUSP10,CD300A,PDCD4	1326,1844,2950,4616,5594,7314,7852,10252,10253,11221,11314,27250
3	NK XCL1+	GO:0045444	fat cell differentiation	0.00721	0.000472	5.68	3	8	24	0.0468	0.0118	252	CEBPD,NR4A1,ID2,NR4A2,XBP1,ZFP36,ZBTB16,DUSP10	1052,3164,3398,4929,7494,7538,7704,11221
3	NK XCL1+	GO:0071216	cellular response to biotic stimulus	0.00736	0.000488	4.4	5	10	36	0.0585	0.0176	287	GSTP1,IRF8,MAPK1,XBP1,ZFP36,TXNIP,KLRK1,PDCD4,HAVCR2,KLRC4-KLRK1	2950,3394,5594,7494,7538,10628,22914,27250,84868,100528032
3	NK XCL1+	GO:0030316	osteoclast differentiation	0.00759	0.000539	8.44	2	6	14	0.0351	0.00686	115	FCER1G,FOS,IFNG,PIK3R1,TYROBP,TCIRG1	2207,2353,3458,5295,7305,10312
3	NK XCL1+	GO:0032732	positive regulation of interleukin-1 production	0.00759	0.000539	8.44	1	6	14	0.0351	0.00686	69	IFI16,IFNG,IL16,TYROBP,HAVCR2,PYHIN1	3428,3458,3603,7305,84868,149628
3	NK XCL1+	GO:0070664	negative regulation of leukocyte proliferation	0.00759	0.000539	8.44	3	6	14	0.0351	0.00686	100	GSTP1,XCL1,TYROBP,CD300A,CRTAM,HAVCR2	2950,6375,7305,11314,56253,84868
3	NK XCL1+	GO:1990868	response to chemokine	0.00759	0.000539	8.44	3	6	14	0.0351	0.00686	116	CCL3L1,XCL1,XCL2,CXCR4,CXCR6,CCL3L3	6349,6375,6846,7852,10663,414062
3	NK XCL1+	GO:1990869	cellular response to chemokine	0.00759	0.000539	8.44	3	6	14	0.0351	0.00686	116	CCL3L1,XCL1,XCL2,CXCR4,CXCR6,CCL3L3	6349,6375,6846,7852,10663,414062
3	NK XCL1+	GO:0002281	macrophage activation involved in immune response	0.00791	0.000579	#NUM!	1	3	3	0.0175	0.00147	21	IFNG,TYROBP,HAVCR2	3458,7305,84868
3	NK XCL1+	GO:0002423	natural killer cell mediated immune response to tumor cell	0.00791	0.000579	#NUM!	1	3	3	0.0175	0.00147	12	CD160,CRTAM,HAVCR2	11126,56253,84868
3	NK XCL1+	GO:0002855	regulation of natural killer cell mediated immune response to tumor cell	0.00791	0.000579	#NUM!	1	3	3	0.0175	0.00147	12	CD160,CRTAM,HAVCR2	11126,56253,84868
3	NK XCL1+	GO:0003401	axis elongation	0.00791	0.000579	#NUM!	1	3	3	0.0175	0.00147	32	AREG,SPRY1,SPRY2	374,10252,10253
3	NK XCL1+	GO:0035747	natural killer cell chemotaxis	0.00791	0.000579	#NUM!	1	3	3	0.0175	0.00147	11	XCL1,KLRK1,KLRC4-KLRK1	6375,22914,100528032
3	NK XCL1+	GO:0060602	branch elongation of an epithelium	0.00791	0.000579	#NUM!	1	3	3	0.0175	0.00147	21	AREG,SPRY1,SPRY2	374,10252,10253
3	NK XCL1+	GO:2000501	regulation of natural killer cell chemotaxis	0.00791	0.000579	#NUM!	1	3	3	0.0175	0.00147	9	XCL1,KLRK1,KLRC4-KLRK1	6375,22914,100528032
3	NK XCL1+	GO:0002418	immune response to tumor cell	0.00841	0.000625	22.3	1	4	6	0.0234	0.00294	23	PRF1,CD160,CRTAM,HAVCR2	5551,11126,56253,84868
3	NK XCL1+	GO:0045670	regulation of osteoclast differentiation	0.00841	0.000625	22.3	1	4	6	0.0234	0.00294	72	FOS,IFNG,PIK3R1,TYROBP	2353,3458,5295,7305
3	NK XCL1+	GO:0002704	negative regulation of leukocyte mediated immunity	0.00905	0.000694	11.2	1	5	10	0.0292	0.0049	59	BST2,XCL1,CD96,CD300A,HAVCR2	684,6375,10225,11314,84868
3	NK XCL1+	GO:0035455	response to interferon-alpha	0.00905	0.000694	11.2	2	5	10	0.0292	0.0049	25	BST2,IFITM1,IFITM3,IFITM2,PYHIN1	684,8519,10410,10581,149628
3	NK XCL1+	GO:0050870	positive regulation of T cell activation	0.00913	0.000702	3.33	5	13	58	0.076	0.0284	264	MAP3K8,IFNG,PIK3R1,XCL1,XBP1,ZBTB16,TNFSF14,CD160,DUSP10,KLRK1,HAVCR2,TMIGD2,KLRC4-KLRK1	1326,3458,5295,6375,7494,7704,8740,11126,11221,22914,84868,126259,100528032
3	NK XCL1+	GO:0050863	regulation of T cell activation	0.00966	0.000773	2.86	7	16	81	0.0936	0.0397	433	MAP3K8,IFNG,PIK3R1,XCL1,XBP1,ZBTB16,TNFSF14,TNFRSF18,CD160,DUSP10,CD300A,KLRK1,CRTAM,HAVCR2,TMIGD2,KLRC4-KLRK1	1326,3458,5295,6375,7494,7704,8740,8784,11126,11221,11314,22914,56253,84868,126259,100528032
3	NK XCL1+	GO:1903901	negative regulation of viral life cycle	0.00969	0.000778	6.09	2	7	20	0.0409	0.0098	107	BST2,IFI16,IFITM1,BANF1,IFITM3,IFITM2,APOBEC3G	684,3428,8519,8815,10410,10581,60489
3	NK XCL1+	GO:0042742	defense response to bacterium	0.0106	0.000867	5.04	3	8	26	0.0468	0.0127	419	FCER1G,FGR,IRF8,GNLY,CD160,KLRK1,HAVCR2,KLRC4-KLRK1	2207,2268,3394,10578,11126,22914,84868,100528032
3	NK XCL1+	GO:0048525	negative regulation of viral process	0.0106	0.000867	5.04	2	8	26	0.0468	0.0127	132	BST2,IFI16,ZFP36,IFITM1,BANF1,IFITM3,IFITM2,APOBEC3G	684,3428,7538,8519,8815,10410,10581,60489
3	NK XCL1+	GO:0001818	negative regulation of cytokine production	0.0119	0.00103	3.36	2	12	53	0.0702	0.026	427	BST2,GSTP1,IFNG,SRGN,REL,XCL1,TYROBP,ZFP36,UBE2L6,CD96,PDCD4,HAVCR2	684,2950,3458,5552,5966,6375,7305,7538,9246,10225,27250,84868
3	NK XCL1+	GO:0070371	ERK1 and ERK2 cascade	0.0119	0.00103	3.6	2	11	46	0.0643	0.0225	386	GSTP1,MAPK1,CCL3L1,XCL1,XCL2,SPRY1,SPRY2,DUSP10,HAVCR2,GLIPR2,CCL3L3	2950,5594,6349,6375,6846,10252,10253,11221,84868,152007,414062
3	NK XCL1+	GO:0071219	cellular response to molecule of bacterial origin	0.0123	0.00109	4.27	5	9	33	0.0526	0.0162	260	GSTP1,IRF8,MAPK1,XBP1,ZFP36,KLRK1,PDCD4,HAVCR2,KLRC4-KLRK1	2950,3394,5594,7494,7538,22914,27250,84868,100528032
[truncated: 1,359 more rows]

## Sheet: GO.MF
GO.MF Pathway analysis for lymphoid clusters for Fig.1d
cluster	Cluster name	geneset_id	description	p.adj	p.val	odds.ratio	n_clust_sig	n_fg	n_bg	fg_freq	bg_freq	n_set	gene_names	entrez_ids
[truncated: 174 more rows]

## Sheet: GO.CC
GO.CC Pathway analysis for lymphoid clusters for Fig.1d
[truncated: 148 more rows]

[truncated: 1 more sheets: KEGG]
