# Supplementary material for: Lipid-associated macrophages transition to an inflammatory state in human atherosclerosis, increasing the risk of cerebrovascular complications
Source: Nat Cardiovasc Res. 2023 Jun 26;2(7):656–72. doi: 10.1038/s44161-023-00295-x (PMC7615632; doi:10.1038/s44161-023-00295-x)
Supplement: Supplementary file 5 — Marker gene summary table and pathway analysis for myeloid clusters. [file 44161_2023_295_MOESM5_ESM.xlsx]

## Sheet: filtered_markers Myeloid Fig.2
Filtered marker genes for Myeloid clusters in Fig.2c and Extended Fig.3 a,b
cluster	Cluster name	gene	gene_id	p_val	p.adj	avg_logFC	pct.1	pct.2	cluster_mean	other_mean	index	0_exprs	mLog2FC	exprs	1_exprs	2_exprs	3_exprs	4_exprs	5_exprs	6_exprs	7_exprs	8_exprs	9_exprs	10_exprs	11_exprs	min_logFC	max_logFC
0	S100A8/IL1B+	S100A8	ENSG00000143546	0	0	2	0.981	0.405	4.51	2.51	1	90.19	2.99	90.19	1.39	4.12	8.18	18.41	3.06	76.71	0.396	2.6	12.41	4.54	2.61	0.16	4.18
0	S100A8/IL1B+	S100A9	ENSG00000163220	0	0	1.92	0.983	0.652	4.8	2.88	2	120.27	2.83	120.27	6.05	9.01	14.55	25.55	7.4	81.27	1.23	17.17	20.56	7.17	2.03	0.388	3.99
0	S100A8/IL1B+	S100A12	ENSG00000163221	0	0	1.8	0.684	0.126	2.41	0.612	3	10.16	3.44	10.16	0.0168	0.277	0.312	1.86	0.0599	6.03	0	0.0203	0.874	0.966	0.224	0.462	2.41
0	S100A8/IL1B+	FCN1	ENSG00000085265	3.2e-253	4.02e-251	1.14	0.913	0.398	2.71	1.57	4	13.97	1.85	13.97	0.385	4.2	4.72	4.47	0.984	16.65	0.119	0.609	4.75	2.86	0.662	-0.165	2.59
0	S100A8/IL1B+	SOD2	ENSG00000112096	1.37e-241	1.38e-239	1.1	0.983	0.731	3.4	2.31	5	29.05	1.68	29.05	4.69	4.64	16.43	16.76	7.27	7.39	1.28	3.86	16.94	7.81	1.11	0.516	2.66
0	S100A8/IL1B+	IL1B	ENSG00000125538	9.24e-238	7.73e-236	1.32	0.948	0.534	3.83	2.51	6	44.88	1.98	44.88	1.55	10.46	25.98	23.22	3.93	4.33	1.32	0.481	12.64	7.41	2.09	0.531	3.43
0	S100A8/IL1B+	NAMPT	ENSG00000105835	9.98e-204	7.16e-202	0.893	0.972	0.752	2.83	1.94	7	15.93	1.41	15.93	3.38	5.3	10.3	8.09	3.43	7.6	1.83	1.39	8.37	4.88	2.88	0.404	1.96
0	S100A8/IL1B+	VCAN	ENSG00000038427	4.95e-193	3.1e-191	1.04	0.808	0.346	2.31	1.26	8	9.03	1.79	9.03	0.232	1.82	3.07	7.4	0.987	5.69	0.219	0.214	2.43	0.772	0.0709	0.178	2.24
0	S100A8/IL1B+	HLA-DPA1		9.86e-186	5.5e-184	-1.56	0.724	0.912	2.36	3.91	9	9.56	-2.35	9.56	80.53	71.82	37.17	7.65	12.12	24.15	102.86	51.88	44.02	39.61	56.51	-2.29	0.2
0	S100A8/IL1B+	BCL2A1	ENSG00000140379	7.62e-183	3.82e-181	1.09	0.932	0.627	3.02	1.94	10	19.55	1.7	19.55	1.74	3.49	10.94	12.59	3.39	6.09	2.79	0.83	8.52	6.93	3.05	0.414	2.42
0	S100A8/IL1B+	CD74	ENSG00000019582	1e-175	4.57e-174	-1.29	0.954	0.962	3.42	4.72	11	29.63	-1.9	29.63	174.21	151.78	83.27	20.14	44.92	56.28	238.85	125.85	101.31	122.59	172.47	-2.06	0.371
0	S100A8/IL1B+	HLA-DQA1		1.22e-164	5.12e-163	-1.65	0.36	0.751	1.13	2.78	12	2.09	-2.8	2.09	21.87	27.65	9.55	2.11	3.95	6.52	29.02	16.22	12.45	17.34	28.28	-2.27	-0.007
0	S100A8/IL1B+	HLA-DRA		1.64e-161	6.32e-160	-1.18	0.945	0.963	3.39	4.57	13	28.67	-1.74	28.67	152.24	137.38	77.81	21.87	32.18	57.44	141.45	106.99	94.49	88.93	113.66	-1.64	0.26
0	S100A8/IL1B+	LYZ	ENSG00000090382	1.28e-159	4.59e-158	0.816	0.999	0.907	4.47	3.65	14	86.1	1.2	86.1	17.14	61.05	45.43	27.79	14.1	73.44	41.39	23.73	38.25	29.66	24.89	0.157	1.75
0	S100A8/IL1B+	S100A4	ENSG00000196154	2.3e-157	7.7e-156	0.646	0.998	0.884	3.68	3.04	15	38.73	0.963	38.73	14.33	21.35	21.07	17.52	24.61	43.84	6.89	12.44	16.46	8.61	10.05	-0.121	1.62
0	S100A8/IL1B+	HLA-DPB1		6.7e-156	2.1e-154	-1.38	0.744	0.905	2.57	3.94	16	12.03	-2.07	12.03	67.85	87.85	41.61	7.2	12.07	25.74	105.27	54.98	44.11	55.15	58.56	-2.1	0.463
0	S100A8/IL1B+	HLA-DRB1		1.1e-143	3.26e-142	-1.23	0.832	0.911	2.45	3.68	17	10.59	-1.86	10.59	70.45	49.65	30.47	7.15	14.47	22.95	54.76	39.08	42.08	22.76	40.72	-1.82	0.352
0	S100A8/IL1B+	RGS1	ENSG00000090104	1.13e-142	3.15e-141	-1.58	0.176	0.635	0.62	2.2	18	0.859	-3.08	0.859	10.87	9.89	10.4	3.53	5.81	1.32	7.92	1.61	6.88	14.17	11.15	-2.1	-0.223
0	S100A8/IL1B+	G0S2	ENSG00000123689	9.61e-142	2.54e-140	1.23	0.782	0.402	3.99	2.76	19	53.27	1.83	53.27	1	17.56	14.61	44.79	7.48	12.36	4.75	0.646	18.18	20.16	2.32	0.17	3.5
0	S100A8/IL1B+	CSTA	ENSG00000121552	5.19e-139	1.3e-137	0.78	0.876	0.614	2.22	1.44	20	8.23	1.32	8.23	1.67	3.51	3.73	3.62	2.07	7.75	0.673	3.01	2.97	5.73	0.816	0.054	1.71
0	S100A8/IL1B+	PLAUR	ENSG00000011422	1.45e-138	3.46e-137	0.895	0.925	0.71	3.01	2.12	21	19.31	1.39	19.31	2.97	9.54	11.47	11.44	5.23	5.07	3.05	1.22	9.05	2.8	3.58	0.488	2.21
0	S100A8/IL1B+	HLA-DQB1		9.5e-138	2.17e-136	-1.29	0.503	0.798	1.45	2.74	22	3.26	-2.12	3.26	21.49	24.43	10.32	2.01	4.69	6.49	30.09	13.18	12.25	14.5	22.06	-1.99	0.346
0	S100A8/IL1B+	C1QA	ENSG00000173372	3.17e-137	6.91e-136	-2.57	0.061	0.511	0.302	2.87	23	0.353	-5.2	0.353	49.45	2.45	10.37	0.344	7.96	3.66	2.16	61.74	16.55	2.35	0.347	-3.84	0.0065
0	S100A8/IL1B+	C1QC	ENSG00000159189	3.43e-132	7.18e-131	-2.54	0.025	0.464	0.0981	2.63	24	0.103	-6	0.103	41.01	1.14	7.63	0.214	5.94	1.51	1.76	41.56	15.23	1.94	0.0547	-3.65	0.0448
0	S100A8/IL1B+	C1QB	ENSG00000173369	8.07e-123	1.62e-121	-2.63	0.042	0.459	0.168	2.8	25	0.183	-5.78	0.183	48.6	1.55	7.95	0.242	5.17	2.39	2.06	61.68	16.53	1.62	0.0807	-3.97	0.0906
0	S100A8/IL1B+	LST1		5.65e-115	1.09e-113	0.536	0.958	0.834	2.63	2.1	26	12.93	0.846	12.93	5.18	8.3	7.74	4.97	3.33	19.51	1.97	7.22	7.35	5.46	16.17	-0.387	1.55
0	S100A8/IL1B+	STXBP2	ENSG00000076944	2.42e-113	4.51e-112	0.864	0.722	0.42	1.92	1.06	27	5.83	1.59	5.83	0.841	0.925	1.97	4.11	1.15	5.35	0.561	0.557	2.3	1.02	1.53	0.074	1.48
0	S100A8/IL1B+	S100A6	ENSG00000197956	4.05e-111	7.27e-110	0.463	0.999	0.925	3.91	3.45	28	49	0.684	49	15.79	25.34	23.78	54.87	56.17	49.25	12.6	17.45	24.18	15.78	17.01	-0.134	1.3
0	S100A8/IL1B+	PPIF	ENSG00000108179	6.83e-108	1.18e-106	0.847	0.603	0.28	1.55	0.702	29	3.71	1.77	3.71	0.275	0.92	1.43	2.35	0.894	0.759	0.546	0.375	1.28	0.425	0.727	0.34	1.31
0	S100A8/IL1B+	TUBA1B	ENSG00000123416	9.82e-107	1.64e-105	-0.867	0.443	0.776	1.18	2.05	30	2.26	-1.54	2.26	9.11	6.83	5.67	3.28	8.21	4.09	7.31	10.88	7.71	6.66	9.4	-1.29	-0.273
0	S100A8/IL1B+	CD55	ENSG00000196352	1.46e-106	2.37e-105	0.858	0.641	0.343	1.63	0.773	31	4.11	1.73	4.11	0.414	1.63	1.09	1.79	0.543	2.29	0.836	0.365	1.08	1.23	3.31	0.169	1.32
0	S100A8/IL1B+	SRGN	ENSG00000122862	2.31e-106	3.62e-105	0.488	0.998	0.957	3.77	3.28	32	42.25	0.723	42.25	14.12	31.75	28.84	42.16	15.66	29.6	12.22	7.83	32.92	23.14	24.48	0.002	1.59
0	S100A8/IL1B+	EREG	ENSG00000124882	1.4e-105	2.13e-104	0.922	0.641	0.288	2.37	1.45	33	9.71	1.55	9.71	0.135	3.02	6.23	8.94	1.21	1.53	0.523	0.154	2.44	1.42	0.124	0.074	2.25
0	S100A8/IL1B+	HSPB1	ENSG00000106211	2.57e-105	3.79e-104	-1.21	0.196	0.595	0.766	1.97	34	1.15	-2.33	1.15	6.26	2.23	3.56	14.77	6.09	10.1	1.89	3.92	4.81	8.62	2.06	-1.99	-0.295
0	S100A8/IL1B+	MIR3945HG	ENSG00000251230	1.01e-104	1.45e-103	0.904	0.476	0.168	1.4	0.497	35	3.06	2.09	3.06	0.19	0.476	1.47	1	0.216	0.499	0.161	0.0824	1.61	0.611	0.0226	0.443	1.38
0	S100A8/IL1B+	CXCL8	ENSG00000169429	1.53e-101	2.14e-100	0.709	0.922	0.692	4.16	3.46	36	63.39	1.04	63.39	13.86	26.47	48.8	74.72	17.52	12.34	9.4	3.41	29.81	11.54	3.16	-0.162	2.74
0	S100A8/IL1B+	HLA-DMA		3.58e-99	4.86e-98	-0.816	0.551	0.792	1.38	2.19	37	2.96	-1.4	2.96	13.1	10.43	7.56	1.56	3.34	4.32	8.11	11.37	8.03	3.85	10.29	-1.27	0.437
0	S100A8/IL1B+	MCL1	ENSG00000143384	6.33e-98	8.36e-97	0.573	0.92	0.772	2.43	1.86	38	10.39	0.926	10.39	3.41	5.81	7.75	8.71	3.35	4.36	3.73	0.968	5.69	4.27	4.75	0.16	1.76
0	S100A8/IL1B+	H3F3A		4.58e-97	5.89e-96	0.382	0.994	0.971	3.32	2.94	39	26.77	0.574	26.77	12.93	22.38	19.84	18.97	14.29	22.57	17.16	11.74	17.43	19.74	17.9	0.164	0.779
0	S100A8/IL1B+	NFKBIA	ENSG00000100906	2.79e-96	3.5e-95	0.574	0.98	0.828	3.57	3	40	34.52	0.857	34.52	7.89	17.34	38.29	29.85	12.4	11.45	5.68	1.71	22.52	20.82	6.64	-0.101	2.57
0	S100A8/IL1B+	APOBEC3A	ENSG00000248822	4.29e-95	5.25e-94	0.702	0.333	0.079	1.1	0.401	41	2.01	1.83	2.01	0.0209	0.303	0.129	0.603	0.0929	2.39	0.122	0	5.29	0.462	0	-0.736	1.1
0	S100A8/IL1B+	TNFAIP3	ENSG00000118503	1.62e-94	1.94e-93	0.725	0.815	0.553	2.49	1.77	42	11.09	1.18	11.09	1.56	4.08	11.53	7.22	2.53	2.31	1.52	0.359	6.64	4.79	1.03	-0.036	2.18
0	S100A8/IL1B+	PLTP	ENSG00000100979	2.01e-94	2.34e-93	-1.66	0.032	0.378	0.0768	1.74	43	0.0798	-4.74	0.0798	14	0.225	2.77	0.498	4.79	0.312	0.568	14.26	5.21	0.289	0.557	-2.65	-0.126
0	S100A8/IL1B+	FABP5	ENSG00000164687	4.79e-93	5.46e-92	-1.6	0.286	0.634	1.05	2.65	44	1.87	-2.76	1.87	7.87	4.17	8.33	33.67	40.43	4.86	4.77	8.15	6.19	6	1.36	-2.67	0.193
0	S100A8/IL1B+	PNRC1	ENSG00000146278	9.96e-93	1.11e-91	0.753	0.837	0.605	2.38	1.62	45	9.76	1.24	9.76	2.59	4.37	7.34	4.6	2.14	2.49	1.59	0.879	5.46	7.43	2.58	0.244	1.75
0	S100A8/IL1B+	EHD1	ENSG00000110047	1.46e-92	1.59e-91	0.758	0.469	0.184	1.22	0.461	46	2.38	1.86	2.38	0.111	0.416	0.849	1.57	0.311	0.677	0.277	0.0876	0.566	0.718	0.0961	0.275	1.14
0	S100A8/IL1B+	MCEMP1	ENSG00000183019	4.58e-91	4.89e-90	0.721	0.328	0.083	0.995	0.274	47	1.7	2.12	1.7	0.0107	0.153	0.207	1.26	0.188	0.583	0.0154	0.0428	0.421	0.186	0	0.181	0.995
0	S100A8/IL1B+	CD300E	ENSG00000186407	3.95e-89	4.13e-88	0.696	0.459	0.174	1.17	0.472	48	2.22	1.72	2.22	0.0822	0.467	0.816	1.44	0.207	1.43	0.00768	0.086	1.19	0.163	0.0683	0.278	1.16
0	S100A8/IL1B+	ATP2B1-AS1	ENSG00000271614	3.09e-87	3.17e-86	0.688	0.757	0.497	1.94	1.25	49	5.93	1.22	5.93	1.33	2.55	3.58	4.74	1.13	2.65	0.89	0.123	3.36	1.33	0.739	0.188	1.82
0	S100A8/IL1B+	CDA	ENSG00000158825	4.92e-87	4.94e-86	0.515	0.241	0.042	0.658	0.142	50	0.931	2.03	0.931	0.00332	0.016	0.142	0.421	0.0517	0.768	0	0.0652	0.132	0.0772	0	0.0879	0.658
0	S100A8/IL1B+	CXCL2	ENSG00000081041	1.14e-86	1.13e-85	0.74	0.869	0.605	3.76	3.02	51	41.99	1.1	41.99	8.48	11.69	38.17	47.04	11.4	5.21	2.89	1.88	23.63	7.89	0.966	-0.111	3.09
0	S100A8/IL1B+	SLC2A3	ENSG00000059804	5.75e-85	5.55e-84	0.758	0.641	0.373	1.69	0.932	52	4.42	1.46	4.42	0.487	2.23	1.41	2.75	1.36	2.1	1.16	0.14	1.89	0.742	1.62	0.369	1.56
0	S100A8/IL1B+	ARL5B	ENSG00000165997	2.08e-82	1.97e-81	0.701	0.498	0.222	1.24	0.541	53	2.46	1.65	2.46	0.235	0.83	1.71	0.677	0.194	0.454	0.345	0.0961	1.03	0.768	1.32	0.247	1.15
0	S100A8/IL1B+	DNAAF1	ENSG00000154099	2.86e-82	2.66e-81	0.742	0.305	0.077	1.08	0.336	54	1.94	2.03	1.94	0.0565	0.124	1.35	0.358	0.133	0.352	0.0374	0.0102	1.19	0.358	0.0457	0.225	1.07
0	S100A8/IL1B+	CTSS	ENSG00000163131	9.65e-82	8.81e-81	0.51	0.936	0.822	2.61	2.1	55	12.57	0.807	12.57	8.96	4.88	8.33	3.61	4.64	15.98	2.86	10.48	8.76	4.7	2.25	-0.224	1.43
0	S100A8/IL1B+	AQP9	ENSG00000103569	1.42e-81	1.27e-80	0.716	0.449	0.174	1.23	0.516	56	2.43	1.71	2.43	0.088	0.0854	0.814	2.52	0.872	0.421	0.0739	0.123	0.987	0.537	0	-0.026	1.23
0	S100A8/IL1B+	SAMSN1	ENSG00000155307	1.99e-81	1.75e-80	0.8	0.624	0.362	1.67	0.868	57	4.3	1.57	4.3	0.816	1.81	2.1	1.4	0.451	1.62	0.264	0.469	1.89	3.38	1.06	0.192	1.43
0	S100A8/IL1B+	NLRP3	ENSG00000162711	6.37e-81	5.51e-80	0.821	0.512	0.236	1.48	0.658	58	3.39	1.76	3.39	0.301	1.03	1.83	1.63	0.321	0.396	0.245	0.156	1.52	0.743	0.363	0.44	1.33
0	S100A8/IL1B+	HLA-DMB		9.86e-81	8.39e-80	-0.79	0.349	0.655	0.84	1.63	59	1.32	-1.57	1.32	7.51	4.98	4.02	0.412	1.6	1.87	4.21	5.92	3.85	1.59	4.84	-1.3	0.496
0	S100A8/IL1B+	THBS1	ENSG00000137801	1.36e-80	1.14e-79	0.897	0.353	0.109	1.4	0.502	60	3.05	2.07	3.05	0.146	0.664	1.76	0.484	0.168	0.946	0.0282	0	1.32	0.0885	0	0.381	1.4
0	S100A8/IL1B+	RPL34	ENSG00000109475	1.93e-79	1.59e-78	0.307	0.997	0.994	4.03	3.72	61	55.15	0.451	55.15	31.59	53.38	39.98	37.44	29.72	51.09	41.44	38.33	33.88	46.85	50.78	0.032	0.603
0	S100A8/IL1B+	HLA-DRB5	ENSG00000198502	2.83e-79	2.29e-78	-1.08	0.573	0.725	1.69	2.76	62	4.39	-1.73	4.39	22.62	21.76	13.1	2.9	5.66	8.97	23.61	15.96	13	9.29	16.51	-1.52	0.323
0	S100A8/IL1B+	VSIG4	ENSG00000155659	3.52e-79	2.8e-78	-0.929	0.098	0.425	0.281	1.21	63	0.324	-2.53	0.324	5.22	1.6	2.39	0.798	1.94	0.73	0.619	3.17	1.55	0.444	0.269	-1.55	0.0423
0	S100A8/IL1B+	LGMN	ENSG00000100600	1.53e-77	1.2e-76	-1.13	0.046	0.355	0.122	1.25	64	0.13	-3.5	0.13	6.01	0.295	1.65	1.27	3.85	0.279	0.942	5.1	4.58	0.347	1.01	-1.82	-0.124
0	S100A8/IL1B+	TSPO	ENSG00000100300	1.97e-77	1.52e-76	0.49	0.913	0.784	2.28	1.79	65	8.8	0.802	8.8	4.55	4.07	5.3	4.74	7.13	8.13	3.06	5.09	4.35	3.08	1.03	0.07	1.57
0	S100A8/IL1B+	MSR1	ENSG00000038945	4.03e-77	3.07e-76	-0.918	0.1	0.429	0.306	1.22	66	0.357	-2.45	0.357	4.95	0.816	2.02	1.58	3.82	0.594	0.628	3.03	3.93	0.404	0.256	-1.48	0.0776
0	S100A8/IL1B+	CD9	ENSG00000010278	7.43e-76	5.57e-75	-1.04	0.077	0.389	0.25	1.28	67	0.284	-2.82	0.284	4.73	0.856	1.93	2.06	6.18	0.384	0.782	4.85	1.1	0.99	0.168	-1.72	0.0951
0	S100A8/IL1B+	AREG	ENSG00000109321	6.21e-75	4.58e-74	0.943	0.594	0.308	2.7	1.76	68	13.88	1.51	13.88	0.336	12.41	6.63	3.9	0.913	2.61	1.72	0.119	2.21	4.38	26.91	-0.629	2.59
0	S100A8/IL1B+	IER3		1.2e-74	8.72e-74	0.49	0.941	0.726	3.06	2.57	69	20.33	0.749	20.33	7.4	9.63	26.09	18.22	5.79	4.81	1.71	1.77	16.27	8.45	1.63	-0.239	2.09
0	S100A8/IL1B+	PLAC8	ENSG00000145287	4.72e-74	3.38e-73	0.674	0.353	0.117	1.08	0.404	70	1.94	1.77	1.94	0.0671	0.632	0.315	0.217	0.0504	2.64	0.104	0.0869	1.06	1.04	3.92	-0.516	1.03
0	S100A8/IL1B+	SERPINA1		1.28e-72	9.03e-72	0.536	0.817	0.622	2.03	1.49	71	6.59	0.918	6.59	2.8	3.31	4.18	3.87	1.51	7.53	0.867	2.13	5.23	2.36	0.226	-0.117	1.82
0	S100A8/IL1B+	SOCS3	ENSG00000184557	3.3e-72	2.3e-71	0.694	0.72	0.482	1.91	1.22	72	5.77	1.24	5.77	1.3	2.5	4.38	2.96	1.45	2.07	0.943	0.148	3.11	2.3	1.73	0.23	1.77
0	S100A8/IL1B+	GSN	ENSG00000148180	1.22e-71	8.38e-71	-0.723	0.151	0.467	0.372	1.09	73	0.451	-1.92	0.451	2.7	2.04	1.6	0.7	4.16	0.659	1.75	1.32	1.53	3.47	2.35	-1.27	-0.134
0	S100A8/IL1B+	SLC25A37	ENSG00000147454	1.59e-70	1.08e-69	0.684	0.464	0.215	1.21	0.522	74	2.34	1.63	2.34	0.222	0.534	0.849	1.81	0.298	0.957	0.341	0.0427	0.764	0.571	0.111	0.173	1.16
0	S100A8/IL1B+	NPC2	ENSG00000119655	7.44e-69	4.98e-68	-0.505	0.879	0.955	2.28	2.79	75	8.78	-0.785	8.78	21.92	8.01	18.14	12.36	18.75	11.12	5.77	24.95	16.43	6.92	2.61	-0.976	0.996
0	S100A8/IL1B+	NFKBIZ	ENSG00000144802	1.58e-68	1.04e-67	0.595	0.742	0.514	1.9	1.31	76	5.71	1.05	5.71	1.41	2.68	5.4	3.62	1.08	2.35	0.724	0.348	4	1.51	1.65	0.046	1.6
0	S100A8/IL1B+	FCGR2B	ENSG00000072694	2.63e-68	1.72e-67	-0.72	0.083	0.383	0.253	0.973	77	0.288	-2.17	0.288	2.14	3.21	1.49	0.773	0.649	0.69	0.281	1.41	1.77	0.327	0.637	-1.18	0.0051
0	S100A8/IL1B+	PTX3	ENSG00000163661	1.98e-67	1.28e-66	0.636	0.195	0.036	0.762	0.126	78	1.14	2.41	1.14	0.0215	0.138	0.235	0.272	0.0979	0.173	0.00717	0	0.0699	0.0931	0	0.522	0.762
0	S100A8/IL1B+	GPNMB	ENSG00000136235	2.16e-67	1.38e-66	-1.06	0.043	0.323	0.173	1.23	79	0.189	-3.13	0.189	4.31	0.136	1.43	3.67	5.17	0.214	0.405	5.12	1.8	0.862	0	-1.65	0.173
0	S100A8/IL1B+	APOC1	ENSG00000130208	3.69e-66	2.31e-65	-1.9	0.045	0.319	0.251	2.15	80	0.285	-4.31	0.285	8.24	0.304	3.66	5.3	31.95	1.19	1.61	35.86	1.9	2.91	0.0783	-3.36	0.175
0	S100A8/IL1B+	SELENOP	ENSG00000250722	4.23e-66	2.62e-65	-2.18	0.009	0.266	0.0225	2.2	81	0.0228	-6.05	0.0228	27.93	0.0972	3.04	0.0509	1.42	0.0851	0.303	34.84	5.83	0.428	0	-3.56	0.0225
0	S100A8/IL1B+	RETN	ENSG00000104918	1.31e-65	7.99e-65	0.789	0.284	0.084	1.14	0.347	82	2.11	2.1	2.11	0.102	0.19	0.36	0.785	0.262	1.94	0.0257	0.0232	0.707	0.318	0.0226	0.059	1.11
0	S100A8/IL1B+	RNASE1	ENSG00000129538	5.2e-65	3.14e-64	-1.42	0.102	0.386	0.556	1.97	83	0.743	-2.9	0.743	8.59	0.216	5.06	9.08	16.24	0.996	1.87	13.11	4.53	1.31	0.103	-2.29	0.458
0	S100A8/IL1B+	RPL39	ENSG00000198918	6.81e-64	4.07e-63	0.27	0.999	0.994	4.1	3.83	84	59.04	0.396	59.04	34.48	53.87	42.82	48.06	37.63	61.36	44.65	43.66	39.85	45.06	55.09	-0.038	0.526
0	S100A8/IL1B+	AC020656.1		2.71e-63	1.6e-62	0.818	0.62	0.391	2.15	1.34	85	7.63	1.41	7.63	1.11	4.02	3.56	2.83	1.44	5.69	2.87	0.947	3.93	0.787	2.53	0.254	1.57
0	S100A8/IL1B+	CFP	ENSG00000126759	6.37e-62	3.72e-61	0.556	0.52	0.268	1.3	0.747	86	2.68	1.2	2.68	0.168	2.68	0.496	0.622	0.172	3.46	0.46	0.144	1.15	2.86	3.6	-0.222	1.17
0	S100A8/IL1B+	CD52	ENSG00000169442	1e-61	5.8e-61	0.427	0.837	0.565	2.46	2.03	87	10.7	0.682	10.7	0.65	8.49	3.56	13.7	9.21	15.96	3.49	2.19	4.12	4.76	5.86	-0.371	1.96
0	S100A8/IL1B+	RPS9	ENSG00000214889	1.14e-61	6.52e-61	0.255	0.999	0.991	3.69	3.43	88	38.88	0.376	38.88	22.67	39.08	31.69	26.41	24.13	39.89	25.95	27.05	27.73	33.57	35.93	-0.025	0.522
0	S100A8/IL1B+	PTGS2	ENSG00000073756	1.32e-60	7.43e-60	0.717	0.417	0.183	1.29	0.578	89	2.65	1.64	2.65	0.286	0.678	1.94	1.13	0.329	0.342	0.212	0.0308	0.716	0.619	0.382	0.217	1.26
0	S100A8/IL1B+	RPS13	ENSG00000110700	2.09e-60	1.17e-59	0.3	0.988	0.984	3.59	3.29	90	35.2	0.446	35.2	19.88	35.67	24.82	22.36	19.78	31.56	30.75	25.55	20.31	27.76	40.72	-0.142	0.555
0	S100A8/IL1B+	CD63	ENSG00000135404	4.99e-60	2.75e-59	-0.647	0.761	0.9	1.96	2.6	91	6.06	-1.03	6.06	18.32	5.63	8.97	15.78	20.71	7.82	4.22	21.97	12.65	5.17	2.4	-1.18	0.732
0	S100A8/IL1B+	TUBB		1.43e-59	7.78e-59	-0.59	0.243	0.548	0.632	1.22	92	0.881	-1.35	0.881	2.95	1.47	2.51	1.56	3.65	1.43	3.66	2.92	2.5	4.2	2.35	-1.02	-0.256
0	S100A8/IL1B+	IL1RN	ENSG00000136689	1.47e-59	7.95e-59	0.68	0.582	0.33	1.98	1.3	93	6.21	1.19	6.21	0.428	1.76	2.83	7.94	4.06	1.48	0.618	0.0682	5.22	0.983	0.232	-0.215	1.91
0	S100A8/IL1B+	KDM6B	ENSG00000132510	2.44e-58	1.3e-57	0.583	0.578	0.353	1.37	0.787	94	2.94	1.23	2.94	0.472	1.59	2.03	1.72	0.537	0.658	0.761	0.267	1.34	1.03	2.23	0.198	1.13
0	S100A8/IL1B+	CCL20	ENSG00000115009	1.57e-57	8.29e-57	0.858	0.355	0.133	2.19	1.33	95	7.95	1.48	7.95	0.163	0.703	5.77	9.51	1.87	0.519	0.571	0.0392	2.23	0.937	0	-0.16	2.19
0	S100A8/IL1B+	PIM3	ENSG00000198355	2.02e-57	1.05e-56	0.629	0.52	0.296	1.36	0.736	96	2.92	1.35	2.92	0.265	1.61	1.43	1.78	0.887	0.454	0.589	0.16	1.5	1.93	2.1	0.235	1.22
0	S100A8/IL1B+	RHOC	ENSG00000155366	6.64e-57	3.44e-56	-0.551	0.167	0.463	0.425	0.976	97	0.53	-1.48	0.53	2.14	1.6	1.19	0.965	2.51	2.05	1.29	1.51	1.28	2	1.84	-0.83	-0.25
0	S100A8/IL1B+	DAB2	ENSG00000153071	7.91e-57	4.05e-56	-0.695	0.064	0.322	0.176	0.872	98	0.193	-2.35	0.193	3.12	0.25	1.18	1.06	1.8	0.265	0.351	2.23	1.58	0.486	0.624	-1.24	-0.0469
0	S100A8/IL1B+	EIF1	ENSG00000173812	1.9e-56	9.62e-56	0.251	0.997	0.99	3.57	3.32	99	34.52	0.373	34.52	21.67	29.81	27.9	33.43	19.21	30.22	21.92	19.41	24.71	36.08	26.94	-0.043	0.564
0	S100A8/IL1B+	FCGR3A	ENSG00000203747	1.51e-54	7.59e-54	-0.806	0.266	0.54	0.896	1.7	100	1.45	-1.57	1.45	10.25	0.619	4.64	2.8	2.34	5.1	0.714	5.98	5.94	1.44	0.0457	-1.52	0.852
0	S100A8/IL1B+	SERPINB9	ENSG00000170542	1.82e-54	9.07e-54	0.578	0.477	0.26	1.18	0.606	101	2.27	1.34	2.27	0.383	1.07	1.13	0.945	0.211	0.929	1.11	0.238	1.87	1.07	2.08	0.059	0.992
0	S100A8/IL1B+	TREM2	ENSG00000095970	8.08e-54	3.98e-53	-0.75	0.035	0.269	0.113	0.863	102	0.12	-2.74	0.12	2.63	0.189	1.39	0.586	3.36	0.302	0.497	2.28	0.882	0.397	0.0452	-1.36	0.069
0	S100A8/IL1B+	DUSP2	ENSG00000158050	9.45e-54	4.61e-53	0.539	0.644	0.402	1.89	1.35	103	5.62	0.95	5.62	0.771	4.07	5.79	3.39	1.46	1	1.81	0.274	3.62	2.38	3.75	-0.025	1.65
0	S100A8/IL1B+	NR4A1	ENSG00000123358	1.93e-53	9.34e-53	0.526	0.721	0.527	1.83	1.3	104	5.23	0.938	5.23	1.2	3.48	4.41	3.23	1.54	2.61	1.72	0.192	2.53	2.4	5.72	-0.076	1.65
0	S100A8/IL1B+	CD59	ENSG00000085063	4.53e-53	2.17e-52	-0.585	0.041	0.279	0.114	0.698	105	0.121	-2.33	0.121	2.16	0.361	0.511	0.364	1.44	0.15	1.27	3.76	0.492	0.403	0.133	-1.45	-0.0106
0	S100A8/IL1B+	LMNA	ENSG00000160789	5.93e-53	2.81e-52	-0.729	0.14	0.407	0.439	1.17	106	0.551	-1.83	0.551	1.73	2.24	1.83	3.01	4.92	0.892	2.87	0.502	1.58	1.15	0.828	-1.34	0.0322
0	S100A8/IL1B+	CSF3R	ENSG00000119535	8e-53	3.75e-52	0.561	0.435	0.225	1.06	0.501	107	1.89	1.41	1.89	0.459	0.779	0.845	0.562	0.347	1.29	0.228	0.337	0.957	0.487	0.571	0.233	0.857
0	S100A8/IL1B+	C1orf54	ENSG00000118292	1.32e-52	6.12e-52	-0.617	0.054	0.293	0.129	0.747	108	0.138	-2.35	0.138	1.55	0.681	0.672	0.157	1.35	0.465	7.3	1.4	1.05	0.616	0.196	-1.99	-0.0163
0	S100A8/IL1B+	OSM	ENSG00000099985	2.72e-52	1.25e-51	0.71	0.425	0.208	1.38	0.67	109	2.97	1.54	2.97	0.273	1.19	1.89	1.13	0.347	1.25	0.26	0.0781	1.4	0.642	0.247	0.317	1.3
0	S100A8/IL1B+	A2M	ENSG00000175899	8.12e-52	3.71e-51	-0.601	0.007	0.219	0.0277	0.629	110	0.028	-2.93	0.028	2.37	0.279	0.559	0.106	1.36	0.0415	0.147	1.67	0.62	0.169	0	-1.19	0.0277
0	S100A8/IL1B+	DUSP1	ENSG00000120129	9.64e-52	4.36e-51	0.388	0.957	0.833	3.02	2.63	111	19.47	0.593	19.47	10.91	10.01	22.1	14.83	9.2	13	6.73	2.54	13.75	12.68	7.77	-0.121	1.76
0	S100A8/IL1B+	APOE	ENSG00000130203	1.53e-51	6.87e-51	-1.98	0.008	0.217	0.0204	2	112	0.0206	-5.76	0.0206	12.94	0.0986	2.36	1.47	17.23	0.497	2.26	35.71	2.94	1.01	0.0547	-3.58	-0.0329
0	S100A8/IL1B+	VMO1	ENSG00000182853	1.77e-51	7.88e-51	-0.943	0.041	0.27	0.148	1.09	113	0.159	-3	0.159	4.79	0.81	1.07	0.383	3.07	1.2	1.65	2.2	1.35	0.736	2.46	-1.61	-0.177
0	S100A8/IL1B+	AP1S2	ENSG00000182287	2.92e-51	1.28e-50	0.529	0.677	0.52	1.66	1.14	114	4.28	0.986	4.28	1.29	3.01	2.48	1.82	1.28	3.5	2.03	1.44	2.51	1.13	1.45	0.16	0.908
0	S100A8/IL1B+	ETS2	ENSG00000157557	4.78e-51	2.09e-50	0.551	0.528	0.32	1.28	0.731	115	2.6	1.2	2.6	0.824	1.04	1.36	2.14	0.54	0.846	0.269	0.391	0.904	0.724	0.354	0.137	1.04
0	S100A8/IL1B+	TNFAIP6	ENSG00000123610	8.13e-51	3.52e-50	0.423	0.138	0.023	0.514	0.0912	116	0.672	1.98	0.672	0	0.0236	0.146	0.285	0.0439	0.152	0	0	0.308	0.17	0	0.246	0.514
0	S100A8/IL1B+	SPP1	ENSG00000118785	3.24e-50	1.39e-49	-2.7	0.087	0.318	0.453	3.15	117	0.573	-5.06	0.573	11.35	0.598	7.29	41.44	128.67	1.01	16.43	18.16	3.2	5.9	0.258	-4.41	0.223
0	S100A8/IL1B+	CCRL2	ENSG00000121797	4.25e-50	1.81e-49	0.587	0.441	0.233	1.15	0.559	118	2.15	1.4	2.15	0.361	0.56	1.44	1.35	0.469	0.534	0.145	0.183	1.17	0.318	0.0354	0.255	1.11
0	S100A8/IL1B+	GCH1	ENSG00000131979	4.36e-50	1.84e-49	0.36	0.163	0.035	0.448	0.0874	119	0.565	1.8	0.565	0.0402	0.0579	0.0905	0.131	0.0176	0.281	0.0477	0.0715	0.397	0.0957	0	0.113	0.448
0	S100A8/IL1B+	MXD1	ENSG00000059728	1.47e-49	6.14e-49	0.577	0.468	0.265	1.2	0.623	120	2.32	1.33	2.32	0.387	1.11	1.44	1.02	0.532	1.05	0.391	0.0932	0.869	0.686	0.686	0.308	1.11
0	S100A8/IL1B+	SLCO2B1	ENSG00000137491	4.62e-49	1.92e-48	-0.548	0.021	0.233	0.0688	0.616	121	0.0712	-2.48	0.0712	2.44	0.0843	0.809	0.227	0.757	0.162	0.0802	1.03	0.906	0.155	0	-1.17	0.0688
0	S100A8/IL1B+	MRC1	ENSG00000260314	5.02e-49	2.07e-48	-0.536	0.023	0.234	0.055	0.591	122	0.0566	-2.53	0.0566	1.49	1.2	0.83	0.127	0.395	0.259	0.144	0.469	0.649	0.233	0.619	-0.856	-0.0649
0	S100A8/IL1B+	CALR	ENSG00000179218	1.81e-47	7.39e-47	-0.545	0.411	0.668	1.05	1.6	123	1.87	-1.04	1.87	4.09	2.95	3.67	5.11	5.62	3.17	4.65	2.14	5.59	1.81	3.63	-0.836	0.02
0	S100A8/IL1B+	CTSB		1.83e-47	7.43e-47	-0.777	0.709	0.84	1.89	2.67	124	5.61	-1.24	5.61	17.99	3.33	12.16	16.01	30.34	6.43	4.19	20.74	16.37	5.74	1.57	-1.56	0.945
0	S100A8/IL1B+	CSF1R	ENSG00000182578	1.44e-46	5.77e-46	-0.536	0.205	0.47	0.516	1.05	125	0.676	-1.34	0.676	3.56	1.2	2.11	1.05	1.54	1.31	0.48	1.63	1.89	0.476	0.363	-1	0.206
0	S100A8/IL1B+	ZFP36	ENSG00000128016	2.29e-46	9.12e-46	0.392	0.962	0.851	3.25	2.86	126	24.79	0.591	24.79	10.16	22.74	28.58	13.38	8.25	12.93	11.63	1.83	18.28	17.21	21.04	-0.137	2.21
0	S100A8/IL1B+	MS4A4A	ENSG00000110079	3.4e-46	1.34e-45	-0.722	0.12	0.355	0.297	1.02	127	0.346	-2.07	0.346	4.52	0.344	1.35	0.623	1.35	0.989	0.193	4.24	2.61	0.176	0.439	-1.41	0.135
0	S100A8/IL1B+	OLR1	ENSG00000173391	6.95e-46	2.72e-45	0.579	0.604	0.405	1.76	1.18	128	4.81	1.06	4.81	1.01	1.43	4.53	4.84	1.63	0.655	0.383	0.354	3.06	0.6	0.248	-0.005	1.54
0	S100A8/IL1B+	RBP7	ENSG00000162444	6.67e-45	2.6e-44	0.478	0.247	0.085	0.74	0.262	129	1.1	1.58	1.1	0.232	0.00902	0.492	0.448	0.251	0.785	0.00982	0.356	0.159	0.228	0	0.161	0.74
0	S100A8/IL1B+	PEBP1	ENSG00000089220	8.86e-45	3.42e-44	-0.456	0.156	0.408	0.369	0.826	130	0.447	-1.34	0.447	1.81	1.4	0.936	0.397	1.5	0.87	1.61	2.66	1.16	1.2	1.66	-0.929	0.0352
0	S100A8/IL1B+	PKIB	ENSG00000135549	1.83e-44	7e-44	-0.512	0.028	0.228	0.0871	0.599	131	0.091	-2.27	0.091	0.456	2.14	0.648	0.225	0.741	0.372	0.56	0.607	0.417	0.466	2.94	-1.28	-0.116
0	S100A8/IL1B+	AC005280.2		2.1e-44	7.98e-44	0.463	0.239	0.083	0.678	0.214	132	0.97	1.66	0.97	0.0564	0.166	0.27	0.686	0.103	0.453	0.0522	0.0114	0.329	0.11	0.0226	0.156	0.666
0	S100A8/IL1B+	FOLR2	ENSG00000165457	3.07e-44	1.16e-43	-0.938	0.04	0.239	0.0947	1.03	133	0.0994	-3.26	0.0994	5.97	0.144	0.882	0.0909	0.47	0.282	0.223	5.96	2.3	0.0945	0.0451	-1.85	0.0506
0	S100A8/IL1B+	UBC	ENSG00000150991	5.01e-44	1.88e-43	-0.458	0.729	0.87	1.83	2.29	134	5.23	-0.748	5.23	11.69	7.95	8.48	5.97	7.94	11.05	8.38	7.26	9.94	9.57	7.85	-0.711	-0.112
0	S100A8/IL1B+	PFDN5	ENSG00000123349	8.3e-44	3.09e-43	0.266	0.979	0.965	2.87	2.6	135	16.6	0.408	16.6	10.79	12.29	12.57	14.63	11.15	17.27	9.51	14.74	11.68	10.12	9.18	-0.037	0.548
0	S100A8/IL1B+	GPR34	ENSG00000171659	1.52e-43	5.62e-43	-0.619	0.035	0.232	0.0859	0.705	136	0.0897	-2.57	0.0897	3.24	0.234	0.808	0.0692	0.411	0.145	0.294	1.59	0.859	0.106	0.0457	-1.36	0.0412
0	S100A8/IL1B+	LILRA5		2.13e-43	7.79e-43	0.468	0.299	0.124	0.803	0.335	137	1.23	1.42	1.23	0.169	0.431	0.258	0.34	0.169	1.8	0.03	0.105	0.968	0.321	1.23	-0.225	0.773
0	S100A8/IL1B+	CARD16	ENSG00000204397	4.43e-43	1.61e-42	0.513	0.62	0.446	1.5	0.982	138	3.46	1.01	3.46	1.65	1.84	1.91	1.01	0.804	3.37	0.213	2.12	2.28	1.66	1.47	0.02	1.3
0	S100A8/IL1B+	CSTB	ENSG00000160213	5.7e-43	2.06e-42	-0.93	0.696	0.846	1.87	2.8	139	5.48	-1.48	5.48	7.34	5.95	6.67	39.94	48.75	7.21	6.42	17.54	8.9	7.4	3.18	-2.04	0.439
0	S100A8/IL1B+	FPR3	ENSG00000187474	1.19e-42	4.28e-42	-0.444	0.053	0.261	0.149	0.593	140	0.16	-1.81	0.16	1.33	0.451	1.04	0.7	0.803	0.248	0.158	0.606	1.73	0.117	0.0662	-0.854	0.0846
0	S100A8/IL1B+	PLEK	ENSG00000115956	2.15e-42	7.66e-42	0.489	0.727	0.595	1.85	1.36	141	5.36	0.864	5.36	1.77	3.23	4.23	3.21	2.76	2.3	2.85	1	4.45	2.5	2.33	0.154	1.15
0	S100A8/IL1B+	UPP1	ENSG00000183696	2.99e-42	1.06e-41	0.493	0.58	0.401	1.42	0.927	142	3.14	0.993	3.14	0.565	1.19	1.6	3.74	1.36	2.26	0.781	0.413	1.33	1.17	0.37	-0.137	1.1
0	S100A8/IL1B+	SDC2	ENSG00000169439	3.98e-42	1.4e-41	-0.596	0.054	0.261	0.184	0.78	143	0.202	-2.08	0.202	0.899	0.65	0.617	2.71	2.87	0.152	0.412	1.93	0.613	0.697	0.955	-1.17	0.0426
0	S100A8/IL1B+	PRDX1	ENSG00000117450	1.93e-41	6.72e-41	-0.55	0.373	0.616	0.894	1.44	144	1.44	-1.11	1.44	4.51	1.57	2.7	2.57	5.9	2.63	2.04	6.52	3.6	1.76	0.835	-1.12	0.287
0	S100A8/IL1B+	CDKN1A	ENSG00000124762	2.45e-40	8.49e-40	0.478	0.661	0.487	1.61	1.13	145	4.01	0.898	4.01	1.23	3.16	3.08	2.28	0.976	1.04	1.17	0.384	2.76	3.86	3.71	0.029	1.29
0	S100A8/IL1B+	CLEC4E	ENSG00000166523	5.42e-40	1.87e-39	0.478	0.288	0.123	0.818	0.34	146	1.27	1.43	1.27	0.337	0.312	0.698	0.313	0.138	0.788	0.0115	0.234	1.05	0.267	0.0452	0.0991	0.807
0	S100A8/IL1B+	PABPC1	ENSG00000070756	6.03e-40	2.06e-39	0.308	0.952	0.903	2.74	2.44	147	14.55	0.475	14.55	7.22	13.64	12.53	9.09	6.59	12.32	13.67	5.97	7.97	15.28	22.97	-0.433	0.802
0	S100A8/IL1B+	PFKFB3	ENSG00000170525	8.46e-40	2.87e-39	0.543	0.466	0.287	1.24	0.694	148	2.45	1.21	2.45	0.711	0.594	2.14	1.21	0.572	0.613	0.624	0.141	1.84	0.953	1.06	0.094	1.1
0	S100A8/IL1B+	ARL4C	ENSG00000188042	1.37e-39	4.6e-39	-0.53	0.154	0.382	0.445	0.975	149	0.56	-1.41	0.56	1.89	2.89	1.71	0.492	1.35	0.407	1.55	0.571	1.51	1.06	6.49	-1.57	0.104
0	S100A8/IL1B+	CLEC10A	ENSG00000132514	1.88e-39	6.29e-39	-0.778	0.154	0.37	0.58	1.36	150	0.785	-1.75	0.785	1.35	9.59	2.73	0.337	0.351	1.78	0.431	0.637	1.94	0.882	2.72	-1.78	0.289
0	S100A8/IL1B+	AC015912.3		2.58e-39	8.58e-39	0.499	0.341	0.163	1.02	0.525	151	1.78	1.25	1.78	0.228	0.243	0.69	2.34	0.44	1.07	0.151	0.102	0.903	0.305	0	-0.181	1.02
0	S100A8/IL1B+	CEBPB	ENSG00000172216	2.64e-39	8.71e-39	0.487	0.704	0.511	2.09	1.6	152	7.07	0.821	7.07	2.72	4.05	4.97	6.65	3.97	3.85	0.661	1.1	4.12	1.62	1.11	0.053	1.58
0	S100A8/IL1B+	PDE4B	ENSG00000184588	4.67e-39	1.53e-38	0.506	0.409	0.232	1.01	0.505	153	1.75	1.29	1.75	0.311	0.895	1.07	0.847	0.249	0.363	0.729	0.28	0.849	0.497	0.352	0.285	0.79
0	S100A8/IL1B+	BTG1	ENSG00000133639	6.12e-39	1.99e-38	0.401	0.822	0.692	2.36	1.96	154	9.62	0.646	9.62	3.05	6.09	9.52	11.07	4.45	3.57	2.41	0.976	5	9.37	4.04	-0.128	1.68
0	S100A8/IL1B+	LIPA	ENSG00000107798	1.47e-38	4.77e-38	-0.623	0.179	0.401	0.45	1.07	155	0.568	-1.6	0.568	3.24	0.417	1.67	1.5	4	1.15	0.683	3.87	1.82	0.49	0.118	-1.16	0.339
0	S100A8/IL1B+	COTL1	ENSG00000103187	2.17e-38	6.97e-38	0.346	0.803	0.659	2.16	1.82	156	7.71	0.57	7.71	2.27	8.16	5.27	4.42	3.8	9.06	6.11	1.18	5.88	5.09	13.53	-0.512	1.38
0	S100A8/IL1B+	PPP1R15A	ENSG00000087074	4.32e-38	1.38e-37	0.356	0.842	0.732	2.22	1.86	157	8.17	0.582	8.17	3.53	5.71	8.42	7.22	3.54	4.31	4.98	0.776	6.31	5.08	4.05	-0.027	1.64
0	S100A8/IL1B+	NPM1	ENSG00000181163	9.56e-38	3.04e-37	-0.377	0.586	0.783	1.38	1.76	158	2.97	-0.672	2.97	4.5	5.54	4.78	3.78	5.07	3.99	6.27	5.97	3.28	6.65	5.46	-0.655	-0.075
0	S100A8/IL1B+	MAF	ENSG00000178573	1.56e-37	4.92e-37	-0.499	0.038	0.218	0.0977	0.596	159	0.103	-2.18	0.103	2.1	0.0879	0.768	0.259	0.966	0.32	0.109	1.2	0.867	0.191	0.0394	-1.04	0.059
0	S100A8/IL1B+	CCL3L1		2.32e-37	7.27e-37	0.672	0.737	0.591	3.47	2.8	160	31.01	1.01	31.01	11.92	9.16	36.34	20.2	6.98	7.17	2.8	3.15	18.39	4.22	2.77	-0.154	2.14
0	S100A8/IL1B+	JUN	ENSG00000177606	2.6e-37	8.12e-37	-0.563	0.437	0.667	1.5	2.06	161	3.5	-0.958	3.5	11.15	4.86	9.26	5.48	4.5	4.39	3.72	1.72	8.37	4.08	2.48	-0.994	0.503
0	S100A8/IL1B+	AKR1B1	ENSG00000085662	4.81e-37	1.49e-36	-0.511	0.104	0.31	0.262	0.773	162	0.3	-1.66	0.3	2.97	0.581	0.845	0.138	0.501	0.364	0.409	4.01	0.699	0.346	0.451	-1.35	0.133
0	S100A8/IL1B+	FOSL2	ENSG00000075426	5.33e-37	1.64e-36	0.479	0.541	0.369	1.31	0.836	163	2.72	1.01	2.72	0.314	1.47	2.06	2.27	1.17	1.28	0.558	0.255	1.24	0.982	1.68	0.129	1.09
0	S100A8/IL1B+	SYNGR2	ENSG00000108639	6.7e-37	2.05e-36	-0.395	0.242	0.488	0.574	0.969	164	0.775	-0.988	0.775	2.25	1.59	1.3	0.815	1.54	1.38	1.34	1.58	1.83	4.27	4.95	-1.21	-0.0224
0	S100A8/IL1B+	FPR1	ENSG00000171051	1.61e-35	4.89e-35	0.485	0.486	0.313	1.2	0.718	165	2.33	1.08	2.33	1.28	0.991	1.2	0.891	0.455	1.96	0.123	0.473	1.81	0.257	0.701	0.116	1.09
0	S100A8/IL1B+	SPINT2	ENSG00000167642	1.79e-35	5.42e-35	-0.382	0.199	0.433	0.494	0.876	166	0.639	-1.02	0.639	1.74	2.35	1.31	0.368	0.594	0.8	2.39	1.19	1.15	1.13	2.1	-0.728	0.181
0	S100A8/IL1B+	STMN1	ENSG00000117632	2.14e-35	6.44e-35	-0.384	0.024	0.188	0.0781	0.462	167	0.0812	-1.92	0.0812	1.19	0.301	0.481	0.124	0.772	0.138	1.07	1.13	0.34	0.307	0.314	-0.706	-0.0388
0	S100A8/IL1B+	HSPA8	ENSG00000109971	2.35e-35	7.03e-35	-0.404	0.492	0.7	1.22	1.62	168	2.39	-0.747	2.39	3.81	4.56	3.56	4.21	4.09	3.78	6.81	3.11	3.86	3.86	4.25	-0.835	-0.194
0	S100A8/IL1B+	SGK1	ENSG00000118515	3.29e-35	9.76e-35	-0.504	0.447	0.66	1.28	1.78	169	2.59	-0.907	2.59	4.95	5.17	6.01	5.86	5.59	2.78	4.62	0.802	4.1	2.32	1.37	-0.67	0.688
0	S100A8/IL1B+	SLC11A1	ENSG00000018280	3.3e-35	9.76e-35	0.412	0.451	0.268	1.11	0.698	170	2.03	0.944	2.03	0.472	0.281	1.12	2.67	1.25	1.85	0.175	0.259	0.91	0.514	0.0226	-0.19	1.09
0	S100A8/IL1B+	CXCL16	ENSG00000161921	3.55e-35	1.04e-34	-0.403	0.353	0.589	0.919	1.32	171	1.51	-0.828	1.51	4.14	2.36	2.42	1.86	2.83	1.86	2.52	3.14	2.9	1.73	5.54	-0.959	-0.0844
0	S100A8/IL1B+	CD81	ENSG00000110651	5.05e-35	1.48e-34	-0.46	0.126	0.334	0.332	0.792	172	0.393	-1.41	0.393	2.11	0.351	1.34	0.726	2.25	0.368	0.869	1.42	1.28	0.807	0.104	-0.846	0.232
0	S100A8/IL1B+	STX11	ENSG00000135604	5.17e-35	1.5e-34	0.498	0.474	0.311	1.18	0.677	173	2.24	1.13	2.24	0.416	1.65	1.3	0.794	0.419	1.47	0.498	0.144	1.03	1.43	1.5	0.202	1.04
0	S100A8/IL1B+	HLA-DOA		6.81e-35	1.97e-34	-0.328	0.027	0.192	0.0571	0.385	174	0.0587	-1.84	0.0587	0.826	0.66	0.41	0.0419	0.152	0.157	0.539	0.579	0.413	0.561	0.716	-0.545	0.016
0	S100A8/IL1B+	GPCPD1	ENSG00000125772	1.19e-34	3.41e-34	0.438	0.395	0.23	0.936	0.497	175	1.55	1.15	1.55	0.312	0.723	0.854	1.15	0.536	0.708	0.166	0.109	0.637	0.396	0.36	0.172	0.832
0	S100A8/IL1B+	RGS10	ENSG00000148908	2.89e-34	8.24e-34	-0.403	0.481	0.693	1.11	1.51	176	2.03	-0.771	2.03	5.03	3.56	3.03	2	2.96	2.26	7.21	4.46	2.66	2.41	2.88	-0.996	0.009
0	S100A8/IL1B+	SELL	ENSG00000188404	3.29e-34	9.34e-34	0.426	0.239	0.1	0.66	0.234	177	0.935	1.51	0.935	0.124	0.402	0.119	0.166	0.0433	0.616	0.667	0.298	0.627	0.116	1.93	-0.416	0.617
0	S100A8/IL1B+	SLAMF8	ENSG00000158714	4.52e-34	1.28e-33	-0.302	0.023	0.184	0.0691	0.371	178	0.0716	-1.68	0.0716	0.694	0.44	0.492	0.102	0.509	0.178	0.937	0.336	0.463	0.126	0.0677	-0.592	0.00366
0	S100A8/IL1B+	PLD3	ENSG00000105223	4.57e-34	1.28e-33	-0.672	0.241	0.449	0.586	1.26	179	0.796	-1.55	0.796	4.91	0.556	1.74	0.936	6.05	0.882	0.655	6.74	1.85	0.965	0.236	-1.46	0.374
0	S100A8/IL1B+	GK	ENSG00000198814	5.24e-34	1.46e-33	0.518	0.479	0.314	1.22	0.706	180	2.4	1.15	2.4	0.645	1.09	1.39	2.03	0.749	0.498	0.279	0.193	1.19	0.487	0.197	0.117	1.05
0	S100A8/IL1B+	SMIM25		6.77e-34	1.88e-33	0.361	0.48	0.289	1.23	0.868	181	2.42	0.766	2.42	0.446	0.493	0.792	3.48	2.01	4.39	0.125	0.834	1.41	0.824	0.0364	-0.454	1.19
0	S100A8/IL1B+	TKT	ENSG00000163931	9.2e-34	2.54e-33	0.452	0.633	0.516	1.53	1.08	182	3.61	0.867	3.61	2	2.1	2.38	1.03	1.61	3.3	0.964	1.76	1.79	1.22	0.968	0.07	0.853
0	S100A8/IL1B+	LRG1	ENSG00000171236	1.08e-33	2.95e-33	0.253	0.111	0.023	0.308	0.055	183	0.36	1.56	0.36	0.0124	0.0903	0.048	0.0463	0.0155	0.198	0.0566	0.0341	0.115	0	0.0709	0.127	0.308
0	S100A8/IL1B+	SERP1	ENSG00000120742	1.42e-33	3.87e-33	0.369	0.772	0.683	1.84	1.47	184	5.3	0.642	5.3	2.59	4.01	4.38	2.9	2.39	4.79	2.3	2.21	3.28	2.88	3.32	0.084	0.673
0	S100A8/IL1B+	MGST3	ENSG00000143198	2.48e-33	6.73e-33	-0.465	0.251	0.469	0.588	1.05	185	0.8	-1.13	0.8	2.83	0.788	1.32	1.57	3.92	1.11	1.41	3.54	1.8	0.826	0.205	-1.01	0.401
0	S100A8/IL1B+	AGTRAP	ENSG00000177674	3.99e-33	1.08e-32	0.446	0.375	0.217	0.906	0.461	186	1.48	1.2	1.48	0.57	0.351	0.654	0.61	0.442	1.49	0.157	0.318	1.08	0.442	0.0969	-0.0053	0.814
0	S100A8/IL1B+	TIMP1	ENSG00000102265	4.51e-33	1.21e-32	0.292	0.861	0.762	3.28	2.99	187	25.6	0.439	25.6	3.47	16.96	10.31	64.04	9.07	38.77	3.09	3.17	15.78	5.75	4.89	-0.894	1.87
0	S100A8/IL1B+	CTSZ	ENSG00000101160	5.6e-33	1.5e-32	-0.54	0.423	0.631	1	1.54	188	1.73	-1.05	1.73	4.78	2.14	3.51	2.95	7.52	1.66	3.59	4.48	4	2.42	1.53	-1.14	0.0742
0	S100A8/IL1B+	CCL3	ENSG00000276085	6.48e-33	1.72e-32	0.466	0.865	0.759	4.22	3.76	189	67.17	0.684	67.17	43.84	17.05	89.11	54.53	25.74	17.73	10.17	10.28	54.76	18.57	2.84	-0.279	2.88
0	S100A8/IL1B+	ARL6IP1	ENSG00000170540	1.99e-32	5.25e-32	-0.39	0.224	0.452	0.54	0.929	190	0.716	-1	0.716	2.17	0.987	1.22	1.97	1.95	1.07	1.18	1.27	1.2	1.25	0.883	-0.614	-0.0931
0	S100A8/IL1B+	UBB	ENSG00000170315	2.62e-32	6.89e-32	-0.377	0.618	0.816	1.5	1.88	191	3.49	-0.655	3.49	7	4.2	5.17	5.68	4.48	6.95	4.6	6.68	5	5.99	4.5	-0.577	-0.146
0	S100A8/IL1B+	ARL6IP5	ENSG00000144746	2.75e-32	7.19e-32	-0.359	0.299	0.537	0.707	1.07	192	1.03	-0.829	1.03	2.94	1.67	1.71	1.03	1.9	1.78	1.4	1.9	1.72	2.59	1.73	-0.663	-0.0032
0	S100A8/IL1B+	NUCKS1	ENSG00000069275	3.21e-32	8.35e-32	-0.33	0.163	0.383	0.431	0.761	193	0.539	-0.958	0.539	1.49	1.08	1.09	0.752	1.46	0.718	1.68	1.09	0.706	0.873	1.12	-0.555	-0.103
0	S100A8/IL1B+	TXNIP	ENSG00000265972	3.7e-32	9.56e-32	-0.54	0.363	0.575	1.09	1.63	194	1.98	-1.02	1.98	7.36	2.99	4.2	2.94	2.49	4.23	1.36	2.99	3.96	2.94	1.1	-1.03	0.352
0	S100A8/IL1B+	TMED9	ENSG00000184840	4.44e-32	1.14e-31	-0.362	0.236	0.463	0.557	0.919	195	0.746	-0.926	0.746	2.33	1.13	1.18	1.16	1.91	1.3	1.58	1.49	1.43	0.926	0.74	-0.646	0.0032
0	S100A8/IL1B+	ASGR1	ENSG00000141505	6.61e-32	1.69e-31	0.424	0.349	0.193	0.883	0.459	196	1.42	1.15	1.42	0.437	0.356	1.04	0.701	0.363	1.04	0.044	0.304	0.735	0.285	0	0.168	0.883
0	S100A8/IL1B+	SAT1	ENSG00000130066	8.54e-32	2.18e-31	0.281	0.988	0.972	3.67	3.39	197	38.41	0.416	38.41	28.87	22.27	35.34	37.59	18.43	31.66	17.25	23.75	44.42	21.4	14.72	-0.142	0.919
0	S100A8/IL1B+	CD48	ENSG00000117091	1.05e-31	2.65e-31	0.425	0.572	0.427	1.35	0.923	198	2.85	0.866	2.85	0.661	2.22	1.71	1.06	0.71	2.95	2.73	1.06	2.1	1.43	2.35	-0.027	0.839
0	S100A8/IL1B+	RILPL2	ENSG00000150977	1.07e-31	2.7e-31	0.432	0.561	0.427	1.34	0.904	199	2.8	0.887	2.8	0.624	2.03	2.2	1.81	1.02	1.43	1.1	0.476	1.45	1.32	1.11	0.172	0.946
0	S100A8/IL1B+	IVNS1ABP	ENSG00000116679	1.49e-31	3.74e-31	0.482	0.366	0.212	0.954	0.472	200	1.6	1.27	1.6	0.536	0.444	0.861	0.896	0.485	0.546	0.303	0.202	0.668	0.402	0.604	0.314	0.77
0	S100A8/IL1B+	RALA	ENSG00000006451	1.75e-31	4.38e-31	-0.357	0.099	0.288	0.239	0.596	201	0.27	-1.31	0.27	0.535	0.896	0.706	1.22	1.37	0.273	0.492	0.637	0.897	0.931	2.18	-0.919	-0.0024
0	S100A8/IL1B+	DDAH2		1.81e-31	4.49e-31	-0.356	0.193	0.414	0.479	0.835	202	0.614	-0.976	0.614	1.66	1.22	1.22	1.13	1.5	0.935	0.794	1.18	1.44	1.23	2.15	-0.667	-0.105
0	S100A8/IL1B+	SERPINF1		2.1e-31	5.18e-31	-0.365	0.036	0.193	0.0903	0.455	203	0.0945	-1.8	0.0945	0.93	0.535	0.408	0.0369	0.291	0.108	2.16	1.59	0.226	0.985	0.489	-1.06	0.0541
0	S100A8/IL1B+	MS4A7	ENSG00000166927	2.11e-31	5.18e-31	-0.527	0.398	0.601	1.06	1.59	204	1.88	-1.01	1.88	8.2	1.64	4.3	2.28	2.26	3.79	0.503	4.17	3.33	1.38	1.82	-1.16	0.651
0	S100A8/IL1B+	FGR	ENSG00000000938	2.42e-31	5.94e-31	0.432	0.48	0.332	1.12	0.687	205	2.06	0.992	2.06	0.261	1.31	0.818	1.52	1.07	1.81	0.821	0.42	1.28	0.827	2.01	0.017	0.887
0	S100A8/IL1B+	LPAR6	ENSG00000139679	3.93e-31	9.58e-31	-0.503	0.085	0.262	0.222	0.725	206	0.249	-1.74	0.249	2.77	0.505	1.2	0.156	0.209	0.491	0.173	1.4	1.4	0.213	0.048	-1.1	0.176
0	S100A8/IL1B+	RB1	ENSG00000139687	6.7e-31	1.62e-30	-0.403	0.111	0.3	0.303	0.706	207	0.353	-1.31	0.353	2	0.587	1.25	0.311	0.704	0.553	0.34	1.79	1.46	0.305	0.62	-0.796	0.0363
0	S100A8/IL1B+	C5AR1	ENSG00000197405	7.91e-31	1.91e-30	0.453	0.586	0.433	1.52	1.07	208	3.6	0.87	3.6	1.7	0.771	3.47	2.71	1.74	2.03	0.217	0.627	2.61	1.64	0	0.027	1.52
0	S100A8/IL1B+	RASSF4	ENSG00000107551	1.05e-30	2.52e-30	-0.377	0.148	0.355	0.389	0.766	209	0.476	-1.12	0.476	2.24	0.999	1.24	0.183	0.798	0.601	0.498	0.59	1.01	3.13	0.0678	-1.03	0.323
0	S100A8/IL1B+	CD72	ENSG00000137101	1.31e-30	3.13e-30	-0.281	0.019	0.162	0.0438	0.325	210	0.0448	-1.74	0.0448	0.65	0.529	0.326	0.106	0.18	0.148	0.228	0.517	0.3	0.242	1.02	-0.661	-0.0566
0	S100A8/IL1B+	HSP90B1	ENSG00000166598	1.68e-30	3.99e-30	-0.447	0.354	0.562	0.861	1.31	211	1.36	-0.932	1.36	2.94	2.04	2.18	4.05	3.74	2.33	2.74	1.57	2.08	1.45	1.69	-0.758	-0.0372
0	S100A8/IL1B+	ACSL1	ENSG00000151726	1.8e-30	4.26e-30	0.473	0.372	0.221	0.987	0.513	212	1.68	1.21	1.68	0.691	0.401	0.735	0.916	0.769	0.921	0.165	0.545	0.927	0.415	0.29	0.331	0.834
0	S100A8/IL1B+	CYB5D1	ENSG00000182224	2.93e-30	6.91e-30	0.33	0.162	0.054	0.468	0.138	213	0.598	1.49	0.598	0.0553	0.0793	0.309	0.297	0.0957	0.0612	0.0456	0	0.294	0.188	0.0913	0.2	0.469
0	S100A8/IL1B+	ICAM1	ENSG00000090339	3.07e-30	7.2e-30	0.491	0.499	0.348	1.32	0.829	214	2.74	1.03	2.74	0.857	1.07	2.51	1.65	1.06	0.624	0.755	0.192	1.4	1.01	1.22	0.063	1.14
0	S100A8/IL1B+	LILRB4		4.02e-30	9.4e-30	-0.417	0.235	0.445	0.554	0.971	215	0.741	-1.05	0.741	2.5	1.17	1.21	1.38	2.43	1.11	0.256	2.03	2.82	1.07	2.27	-0.785	0.326
0	S100A8/IL1B+	ARHGAP18	ENSG00000146376	4.24e-30	9.84e-30	-0.343	0.135	0.331	0.347	0.69	216	0.415	-1.09	0.415	1.33	0.552	1.08	1.42	1.28	0.366	0.377	0.619	1.47	0.174	0.623	-0.558	0.187
0	S100A8/IL1B+	APOC2	ENSG00000234906	4.29e-30	9.93e-30	-0.98	0.015	0.15	0.0549	1.03	217	0.0564	-3.61	0.0564	1.74	0.139	0.829	1.81	8.47	0.199	0.534	5.5	0.968	0.879	0	-2.19	0.0549
0	S100A8/IL1B+	CD44	ENSG00000026508	4.62e-30	1.06e-29	0.318	0.809	0.708	2.01	1.7	218	6.49	0.535	6.49	2.58	3.9	4.39	9.26	5.42	4.13	1.65	2.31	4.26	3.89	2.06	-0.315	1.04
0	S100A8/IL1B+	DEGS1	ENSG00000143753	5.84e-30	1.34e-29	-0.318	0.076	0.249	0.177	0.494	219	0.193	-1.33	0.193	1.14	0.595	0.541	0.496	0.566	0.21	0.727	0.355	0.468	0.243	0.177	-0.583	0.0136
0	S100A8/IL1B+	SERPINB2	ENSG00000197632	2.21e-29	5.04e-29	0.383	0.102	0.023	0.531	0.147	220	0.7	1.63	0.7	0	0	0.0677	0.928	0.0578	0.0584	0.0246	0.089	0.175	0.0562	0	-0.126	0.531
0	S100A8/IL1B+	NRP2	ENSG00000118257	2.83e-29	6.44e-29	-0.326	0.029	0.174	0.0857	0.411	221	0.0895	-1.68	0.0895	0.792	0.126	0.571	0.522	0.947	0.0388	0.201	0.462	0.57	0.929	0	-0.581	0.0857
0	S100A8/IL1B+	CXCR4	ENSG00000121966	4.19e-29	9.47e-29	-0.466	0.418	0.616	1.23	1.7	222	2.43	-0.851	2.43	5.42	6.04	5.63	2.37	1.71	3.17	3.39	1.54	3.75	7.27	8.39	-1.01	0.304
0	S100A8/IL1B+	CTSD	ENSG00000117984	5.85e-29	1.32e-28	-0.976	0.657	0.715	1.7	2.67	223	4.46	-1.58	4.46	22.34	0.966	9.38	18.77	27.47	5.79	1.62	29.33	12.09	3.39	0.994	-1.71	1.02
0	S100A8/IL1B+	FCER1A	ENSG00000179639	6.13e-29	1.37e-28	-0.938	0.054	0.204	0.18	1.12	224	0.198	-2.86	0.198	0.64	9.2	0.652	0.0383	0.0779	0.523	0.575	0.132	0.416	0.187	1.3	-2.14	0.143
0	S100A8/IL1B+	CTSC	ENSG00000109861	6.3e-29	1.41e-28	-0.517	0.284	0.491	0.684	1.2	225	0.981	-1.16	0.981	4.98	1.24	2.28	0.563	1.36	2.12	0.64	3.85	2.84	2.05	0.69	-1.11	0.237
0	S100A8/IL1B+	AZIN1-AS1		1.06e-28	2.36e-28	0.469	0.299	0.154	0.942	0.474	226	1.57	1.24	1.57	0.259	0.286	1.18	1.48	0.209	0.209	0.171	0.0522	1.27	0.544	0.0404	0.0344	0.903
0	S100A8/IL1B+	ATP5MPL		1.13e-28	2.5e-28	0.305	0.816	0.759	1.94	1.64	227	5.97	0.518	5.97	3.49	3.78	3.8	4.31	4.65	6.31	5.27	5.05	3.23	3.38	5.07	-0.047	0.5
0	S100A8/IL1B+	HMOX1	ENSG00000100292	1.22e-28	2.69e-28	-0.615	0.239	0.453	0.856	1.47	228	1.35	-1.25	1.35	5.02	0.744	2.12	3.65	4.1	3.26	1.2	11.64	6.58	2.2	0.377	-1.68	0.537
0	S100A8/IL1B+	CTSH	ENSG00000103811	1.26e-28	2.77e-28	-0.358	0.48	0.667	1.1	1.46	229	2.02	-0.692	2.02	4.01	4.46	3.41	1.61	2.9	2.32	1.49	2.94	3.65	4.47	4.82	-0.658	0.194
0	S100A8/IL1B+	MFSD1	ENSG00000118855	1.72e-28	3.76e-28	-0.352	0.239	0.454	0.597	0.948	230	0.816	-0.876	0.816	2.84	0.94	1.68	1.06	1.52	0.886	0.988	1.84	2.05	0.249	0.45	-0.749	0.375
0	S100A8/IL1B+	CYP1B1	ENSG00000138061	2.23e-28	4.85e-28	0.357	0.163	0.056	0.542	0.184	231	0.719	1.44	0.719	0.0773	0.0279	0.409	0.401	0.121	0.449	0.036	0.0904	0.156	0.107	0	0.171	0.542
0	S100A8/IL1B+	IFITM3	ENSG00000142089	3.57e-28	7.72e-28	-0.479	0.428	0.624	1.45	1.93	232	3.26	-0.831	3.26	6.56	7.43	4.02	2.05	2.45	11.71	1.39	7.5	23.17	4.75	6.2	-1.74	0.577
0	S100A8/IL1B+	ARL2	ENSG00000213465	4.13e-28	8.89e-28	-0.281	0.057	0.215	0.139	0.42	233	0.149	-1.32	0.149	0.861	0.358	0.408	0.262	0.671	0.251	0.573	1.09	0.579	0.335	0.543	-0.597	-0.085
0	S100A8/IL1B+	LUCAT1	ENSG00000248323	4.72e-28	1.01e-27	0.412	0.384	0.226	1.09	0.674	234	1.96	0.959	1.96	0.197	0.616	1.55	2.99	0.558	0.249	0.0819	0.035	0.987	0.856	0.657	-0.298	1.05
0	S100A8/IL1B+	BIRC3	ENSG00000023445	7.06e-28	1.51e-27	0.351	0.447	0.287	1.25	0.899	235	2.49	0.735	2.49	0.405	1.45	2.1	1	0.465	0.993	1.75	0.0578	1.82	17.1	1.02	-1.65	1.19
0	S100A8/IL1B+	THAP2	ENSG00000173451	9.08e-28	1.93e-27	0.41	0.271	0.134	0.772	0.362	236	1.16	1.24	1.16	0.109	0.415	1	0.774	0.166	0.139	0.0902	0.0338	0.587	0.242	0.326	0.0778	0.739
0	S100A8/IL1B+	ADAM28	ENSG00000042980	1.04e-27	2.19e-27	-0.286	0.04	0.186	0.102	0.388	237	0.107	-1.47	0.107	0.855	0.628	0.452	0.115	0.16	0.131	0.632	0.412	0.349	0.303	0.358	-0.516	-0.0069
0	S100A8/IL1B+	C19orf38	ENSG00000214212	1.17e-27	2.46e-27	0.374	0.277	0.143	0.669	0.295	238	0.953	1.25	0.953	0.191	0.417	0.418	0.176	0.072	1.12	0.581	0.117	0.308	0.171	0.467	-0.0843	0.6
0	S100A8/IL1B+	CLEC12A	ENSG00000172322	1.19e-27	2.5e-27	0.415	0.322	0.182	0.828	0.413	239	1.29	1.18	1.29	0.34	0.696	0.628	0.25	0.148	1.62	0.298	0.152	0.483	0.285	0.236	-0.135	0.69
0	S100A8/IL1B+	ZC3H12A	ENSG00000163874	1.87e-27	3.92e-27	0.38	0.304	0.165	0.755	0.375	240	1.13	1.15	1.13	0.137	0.587	0.697	0.787	0.267	0.267	0.276	0.0636	0.771	0.368	0.349	0.175	0.693
0	S100A8/IL1B+	CCL4		2.4e-27	4.99e-27	0.535	0.717	0.587	3.6	3.06	241	35.6	0.798	35.6	25.23	4.97	43.88	20.65	14.39	11.44	5.01	5.53	30.56	14.04	1.91	-0.204	2.53
0	S100A8/IL1B+	ICAM3	ENSG00000076662	2.74e-27	5.69e-27	0.373	0.305	0.166	0.74	0.367	242	1.1	1.14	1.1	0.0481	0.804	0.248	0.29	0.0554	1.18	2.23	0.0102	0.398	0.705	0.481	-0.432	0.73
0	S100A8/IL1B+	CD68	ENSG00000129226	3.1e-27	6.41e-27	-0.485	0.698	0.797	1.62	2.11	243	4.06	-0.815	4.06	10.17	2.5	6.81	8.95	11.91	5.07	1.61	11.68	8.48	2.21	1.5	-0.936	0.705
0	S100A8/IL1B+	CSF2RA	ENSG00000198223	4.85e-27	9.97e-27	-0.337	0.142	0.33	0.368	0.706	244	0.445	-1.05	0.445	1.13	1.78	0.921	0.299	0.385	0.632	1.18	0.638	0.673	3.5	1.58	-1.14	0.107
0	S100A8/IL1B+	YWHAH	ENSG00000128245	5.61e-27	1.15e-26	-0.439	0.159	0.341	0.411	0.85	245	0.508	-1.24	0.508	1.89	1.37	1.65	0.617	1.54	0.663	0.981	1.04	1.16	0.592	0.852	-0.651	-0.0542
0	S100A8/IL1B+	PTMS	ENSG00000159335	8.03e-27	1.64e-26	-0.338	0.041	0.182	0.0919	0.43	246	0.0963	-1.7	0.0963	0.834	0.339	0.413	0.12	1.1	0.252	0.693	1.07	0.556	0.567	0.329	-0.649	-0.0217
0	S100A8/IL1B+	ALCAM	ENSG00000170017	1.01e-26	2.05e-26	-0.296	0.058	0.21	0.166	0.462	247	0.181	-1.29	0.181	0.472	0.509	0.482	0.953	1.34	0.183	0.395	0.281	0.327	0.421	0.444	-0.684	-0.0015
0	S100A8/IL1B+	CIRBP	ENSG00000099622	1.49e-26	3.02e-26	-0.305	0.521	0.72	1.16	1.47	248	2.19	-0.582	2.19	4.19	3.15	3.06	3.15	2.17	3.3	2.97	3.13	2.87	5.13	5.57	-0.723	0.006
0	S100A8/IL1B+	CFD	ENSG00000153774	1.73e-26	3.48e-26	0.27	0.569	0.395	1.47	1.2	249	3.33	0.512	3.33	4.5	0.461	1.9	1.26	0.836	4.69	0.096	6.85	2.14	1.52	0.888	-0.596	1.37
0	S100A8/IL1B+	CARS2	ENSG00000134905	2.14e-26	4.29e-26	0.313	0.136	0.044	0.407	0.0939	250	0.503	1.6	0.503	0.0804	0.0852	0.0966	0.0979	0.118	0.157	0.131	0.0459	0.2	0.0887	0	0.225	0.407
0	S100A8/IL1B+	PDIA6	ENSG00000143870	2.19e-26	4.38e-26	-0.332	0.244	0.453	0.585	0.917	251	0.795	-0.841	0.795	1.75	1.29	1.27	1.75	1.99	1.2	1.75	0.958	1.59	0.757	1.2	-0.51	0.0211
0	S100A8/IL1B+	GATM	ENSG00000171766	2.43e-26	4.85e-26	-0.276	0.012	0.131	0.0217	0.297	252	0.0219	-1.87	0.0219	0.74	0.232	0.326	0.0691	0.461	0.0342	0.155	0.565	0.284	0.0252	0.207	-0.532	-0.00318
0	S100A8/IL1B+	RPS27L	ENSG00000185088	2.71e-26	5.38e-26	-0.402	0.471	0.673	1.13	1.53	253	2.1	-0.763	2.1	3.79	1.79	3.35	4.77	6.24	2.65	2.81	4.22	3.85	6.62	1.3	-0.9	0.299
0	S100A8/IL1B+	DYNLL1	ENSG00000088986	2.91e-26	5.76e-26	-0.322	0.522	0.725	1.24	1.56	254	2.46	-0.598	2.46	4.16	2.97	3.29	4.01	5.39	3.6	3.76	4.32	3.44	3.2	3.02	-0.613	-0.137
0	S100A8/IL1B+	PTGES3	ENSG00000110958	3e-26	5.9e-26	-0.304	0.328	0.557	0.783	1.09	255	1.19	-0.68	1.19	2.41	1.64	1.71	2.09	2.32	2	1.3	2.06	1.73	1.51	1.32	-0.445	-0.0496
0	S100A8/IL1B+	PNPLA8	ENSG00000135241	3.5e-26	6.87e-26	0.462	0.337	0.206	0.88	0.418	256	1.41	1.29	1.41	0.279	0.712	0.659	0.73	0.309	0.448	0.298	0.0469	0.932	0.463	0.677	0.222	0.835
0	S100A8/IL1B+	VAMP8	ENSG00000118640	4.5e-26	8.79e-26	-0.265	0.688	0.852	1.72	1.98	257	4.56	-0.446	4.56	7.62	4.62	7.22	4.57	7.11	6.18	4.67	10.47	6.17	2.6	4.13	-0.724	0.435
0	S100A8/IL1B+	HSP90AB1	ENSG00000096384	6.45e-26	1.26e-25	-0.31	0.582	0.764	1.45	1.75	258	3.24	-0.547	3.24	4.63	4.5	4.62	5.79	5.1	5.54	5.16	1.72	4.48	4.51	5.35	-0.471	0.443
0	S100A8/IL1B+	NRP1	ENSG00000099250	9.01e-26	1.75e-25	-0.31	0.022	0.147	0.0483	0.358	259	0.0495	-1.83	0.0495	0.818	0.0861	0.298	0.382	0.944	0.0751	0.165	0.518	0.794	0.0882	0.0226	-0.616	0.026
0	S100A8/IL1B+	NR4A3	ENSG00000119508	9.54e-26	1.84e-25	0.45	0.454	0.31	1.24	0.792	260	2.46	0.971	2.46	0.245	1.93	2.53	1.14	0.466	0.416	0.581	0.0637	1.08	1.88	3.7	-0.306	1.18
0	S100A8/IL1B+	SDS	ENSG00000135094	9.74e-26	1.87e-25	-0.425	0.047	0.189	0.181	0.606	261	0.199	-1.64	0.199	0.906	0.619	1.16	0.788	1.34	0.232	0.141	0.934	1.44	0.0685	0.112	-0.709	0.115
0	S100A8/IL1B+	NR4A2	ENSG00000153234	1.1e-25	2.11e-25	0.34	0.729	0.594	2.03	1.69	262	6.63	0.571	6.63	2.39	5.66	8.71	4.08	2.26	3.03	2	0.159	5.94	3.05	7	-0.241	1.88
0	S100A8/IL1B+	TMEM14C		1.39e-25	2.66e-25	-0.255	0.244	0.455	0.637	0.892	263	0.89	-0.636	0.89	1.98	1.51	1.48	0.701	1.15	1.03	1.33	2.22	1.3	1.57	0.986	-0.533	0.105
0	S100A8/IL1B+	FAM162A	ENSG00000114023	1.46e-25	2.77e-25	-0.278	0.106	0.282	0.302	0.581	264	0.353	-0.97	0.353	0.576	0.674	0.433	1.79	0.965	0.638	0.899	0.459	0.464	0.847	0.773	-0.724	-0.0577
0	S100A8/IL1B+	LAPTM4A	ENSG00000068697	1.61e-25	3.04e-25	-0.353	0.414	0.617	0.936	1.29	265	1.55	-0.725	1.55	4.37	2.14	2.6	1.66	2.69	1.63	1.06	3.02	2.54	1.26	2.69	-0.744	0.213
0	S100A8/IL1B+	DNPH1	ENSG00000112667	1.95e-25	3.69e-25	-0.292	0.102	0.268	0.248	0.541	266	0.282	-1.1	0.282	0.952	0.448	0.679	0.545	1.22	0.558	0.769	0.831	0.674	0.59	0.229	-0.547	0.0425
0	S100A8/IL1B+	TMEM109	ENSG00000110108	2.4e-25	4.52e-25	-0.259	0.066	0.217	0.16	0.418	267	0.173	-1.18	0.173	0.659	0.798	0.444	0.249	0.42	0.33	0.579	0.37	0.315	0.32	0.989	-0.528	-0.063
0	S100A8/IL1B+	TSPAN4	ENSG00000214063	3.03e-25	5.68e-25	-0.353	0.077	0.228	0.184	0.537	268	0.202	-1.43	0.202	1.58	0.305	0.575	0.21	0.855	0.333	0.166	1.49	0.68	0.449	0.141	-0.766	0.0515
0	S100A8/IL1B+	HERPUD1	ENSG00000051108	3.67e-25	6.85e-25	-0.356	0.42	0.615	1.2	1.56	269	2.33	-0.665	2.33	4.09	5.83	5.15	1.78	1.41	2.12	3.35	1.27	3.3	3.02	6.81	-0.852	0.382
0	S100A8/IL1B+	IL1A	ENSG00000115008	3.75e-25	6.97e-25	0.315	0.12	0.036	0.427	0.112	270	0.532	1.53	0.532	0.0171	0.0747	0.283	0.312	0.0158	0.0519	0.00686	0	0.1	0.0187	0	0.155	0.427
0	S100A8/IL1B+	GYPC	ENSG00000136732	4.29e-25	7.94e-25	-0.373	0.097	0.258	0.253	0.626	271	0.288	-1.32	0.288	1.7	0.303	0.342	0.351	1.2	0.359	1.63	2.82	0.851	0.976	0.916	-1.09	-0.0119
0	S100A8/IL1B+	MAP3K8	ENSG00000107968	4.55e-25	8.39e-25	0.447	0.56	0.444	1.44	0.997	272	3.24	0.883	3.24	1.04	2.13	1.98	3.31	0.764	1.07	0.934	0.308	1.72	1.29	3.54	-0.07	1.18
0	S100A8/IL1B+	KRTCAP2	ENSG00000163463	4.72e-25	8.69e-25	-0.305	0.377	0.598	0.877	1.18	273	1.4	-0.651	1.4	2.91	1.7	2.1	1.93	2.64	2.14	2.07	3.25	2.38	1.6	1.91	-0.57	-0.0783
0	S100A8/IL1B+	TECR	ENSG00000099797	4.77e-25	8.74e-25	-0.257	0.083	0.244	0.219	0.476	274	0.245	-1.04	0.245	0.911	0.586	0.54	0.209	0.634	0.481	0.868	0.808	0.444	0.919	0.136	-0.433	0.0914
0	S100A8/IL1B+	TMED2	ENSG00000086598	4.8e-25	8.76e-25	-0.285	0.295	0.509	0.701	0.986	275	1.02	-0.673	1.02	1.75	1.65	1.32	2.07	1.92	1.44	1.73	1.66	1.8	1.25	1.78	-0.421	-0.111
0	S100A8/IL1B+	NFIL3	ENSG00000165030	5.29e-25	9.63e-25	0.406	0.268	0.143	0.728	0.322	276	1.07	1.29	1.07	0.135	0.346	0.713	0.657	0.221	0.391	0.046	0.0203	0.476	0.302	0.357	0.19	0.708
0	S100A8/IL1B+	NDUFV2	ENSG00000178127	5.57e-25	1.01e-24	-0.269	0.246	0.456	0.614	0.883	277	0.847	-0.679	0.847	1.64	1.58	1.06	0.937	1.64	1.36	2.47	1.41	1.27	1.45	1.35	-0.631	-0.0475
0	S100A8/IL1B+	ATP1B1	ENSG00000143153	6.83e-25	1.23e-24	-0.269	0.044	0.182	0.126	0.395	278	0.135	-1.32	0.135	0.765	0.731	0.315	0.135	0.369	0.217	0.634	0.317	0.603	0.412	0.578	-0.442	-0.0006
0	S100A8/IL1B+	CD86	ENSG00000114013	9.68e-25	1.74e-24	-0.276	0.203	0.4	0.516	0.791	279	0.674	-0.754	0.674	1.55	1.54	0.932	0.826	0.75	1.37	1.01	0.998	1.47	1.3	1.29	-0.42	-0.0439
0	S100A8/IL1B+	ADAP2	ENSG00000184060	9.75e-25	1.75e-24	-0.35	0.154	0.331	0.39	0.739	280	0.477	-1.05	0.477	2.07	0.39	1.3	0.879	1.1	0.421	0.707	0.806	1.65	0.258	0.208	-0.733	0.2
0	S100A8/IL1B+	PPIB	ENSG00000166794	9.99e-25	1.79e-24	-0.319	0.453	0.651	1.04	1.36	281	1.82	-0.634	1.82	2.83	2.74	2.47	3.22	3.44	2.89	4.12	2.25	3.54	1.96	2.49	-0.595	-0.046
0	S100A8/IL1B+	SNX6	ENSG00000129515	1.01e-24	1.8e-24	-0.329	0.185	0.376	0.478	0.808	282	0.613	-0.913	0.613	2.33	0.56	1.2	0.705	1.12	0.897	0.644	2.25	1.83	0.643	0.786	-0.725	0.0337
0	S100A8/IL1B+	SLC40A1	ENSG00000138449	1.05e-24	1.86e-24	-0.582	0.018	0.135	0.0528	0.635	283	0.0542	-2.68	0.0542	2.88	0.0391	0.319	0.00991	0.0925	0.0828	0.0615	4.48	0.69	0.591	0	-1.65	0.0528
0	S100A8/IL1B+	RIPOR2	ENSG00000111913	1.1e-24	1.95e-24	0.323	0.162	0.063	0.466	0.143	284	0.594	1.45	0.594	0.0163	0.196	0.0609	0.145	0.0235	0.847	0.238	0	0.127	0.244	0.452	-0.148	0.466
0	S100A8/IL1B+	SELENOK	ENSG00000113811	1.56e-24	2.74e-24	0.378	0.647	0.551	1.67	1.29	285	4.33	0.687	4.33	1.54	3.48	4.02	2.56	1.87	2.67	1.79	1.22	2.8	1.5	5.34	-0.174	0.874
0	S100A8/IL1B+	TREM1	ENSG00000124731	1.88e-24	3.3e-24	0.353	0.457	0.306	1.17	0.821	286	2.23	0.767	2.23	0.573	0.9	1.1	3.54	1.47	1.4	0.483	0.319	1.25	0.516	0	-0.339	1.17
0	S100A8/IL1B+	PLAU	ENSG00000122861	2.05e-24	3.59e-24	-0.365	0.057	0.197	0.167	0.532	287	0.181	-1.51	0.181	1.29	0.455	1	0.268	0.766	0.176	0.403	0.316	0.712	0.222	0.143	-0.66	0.033
0	S100A8/IL1B+	APMAP	ENSG00000101474	2.71e-24	4.71e-24	-0.258	0.059	0.203	0.151	0.408	288	0.163	-1.2	0.163	0.921	0.392	0.467	0.251	0.352	0.252	0.485	0.631	0.483	0.658	0.385	-0.502	-0.0726
0	S100A8/IL1B+	RAB13	ENSG00000143545	2.71e-24	4.71e-24	-0.317	0.116	0.281	0.322	0.64	289	0.38	-1.05	0.38	0.805	0.593	0.927	0.964	2	0.447	0.504	1.67	0.578	0.777	0	-0.775	0.322
0	S100A8/IL1B+	OTOA	ENSG00000155719	3.31e-24	5.72e-24	-0.359	0.011	0.121	0.035	0.394	290	0.0356	-2.1	0.0356	0.944	0.0331	0.308	0.367	0.827	0.12	0.0456	2.08	0.35	0.136	0	-1.09	0.035
0	S100A8/IL1B+	CD1C	ENSG00000158481	3.67e-24	6.34e-24	-0.544	0.029	0.15	0.0709	0.615	291	0.0735	-2.45	0.0735	0.0265	3.96	0.13	0.0581	0.142	0.301	0.23	0.0492	0.38	0.638	1.14	-1.53	0.0448
0	S100A8/IL1B+	BCL3	ENSG00000069399	4.06e-24	6.98e-24	0.358	0.265	0.142	0.665	0.307	292	0.945	1.18	0.945	0.23	0.42	0.55	0.281	0.195	0.401	0.321	0.197	0.474	0.623	0.822	0.0652	0.487
0	S100A8/IL1B+	CST7	ENSG00000077984	4.56e-24	7.81e-24	-0.403	0.029	0.151	0.0645	0.468	293	0.0666	-2.06	0.0666	0.132	1.6	0.137	0.0315	0.129	0.17	1.4	0.0587	0.473	5.12	5.2	-1.76	0.0335
0	S100A8/IL1B+	GNAS	ENSG00000087460	4.64e-24	7.92e-24	-0.314	0.361	0.572	0.863	1.18	294	1.37	-0.673	1.37	2.5	1.93	2.32	1.94	3.4	1.36	2.02	2.39	2.17	2.09	2.5	-0.619	0.0045
0	S100A8/IL1B+	AXL	ENSG00000167601	5.72e-24	9.73e-24	-0.257	0.004	0.107	0.00885	0.265	295	0.00889	-1.89	0.00889	0.536	0.533	0.172	0.0295	0.0888	0.0332	0.24	0.212	0.465	0.033	2.03	-1.1	-0.0202
0	S100A8/IL1B+	LCP2	ENSG00000043462	5.91e-24	1e-23	0.412	0.416	0.285	1.02	0.605	296	1.76	1	1.76	0.822	0.586	1.19	1.06	0.584	0.759	0.37	0.34	1.67	0.555	0.75	0.0334	0.724
0	S100A8/IL1B+	HLA-DQA2		5.98e-24	1.01e-23	-0.591	0.079	0.223	0.241	0.832	297	0.273	-1.91	0.273	1.94	2.03	1.12	0.0758	0.318	0.67	2.61	1.71	1.27	1.19	0.969	-1.04	0.168
0	S100A8/IL1B+	TNF		6.05e-24	1.02e-23	0.595	0.317	0.183	1.31	0.714	298	2.7	1.29	2.7	0.322	0.459	2.11	2.41	0.539	0.651	0.692	0.0245	1.43	1.17	0.173	0.082	1.28
0	S100A8/IL1B+	HEXA	ENSG00000213614	6.34e-24	1.06e-23	-0.305	0.127	0.295	0.312	0.617	299	0.365	-1.03	0.365	1.54	0.642	0.847	0.403	0.853	0.427	0.607	1.47	0.461	0.246	0.52	-0.619	0.0912
0	S100A8/IL1B+	LGALS2	ENSG00000100079	7.31e-24	1.22e-23	0.448	0.445	0.297	1.37	0.925	300	2.95	0.91	2.95	0.279	3.29	1.14	0.403	0.317	1.75	8.54	0.542	2.08	2.2	0.683	-0.883	1.13
0	S100A8/IL1B+	CALM1	ENSG00000198668	8.19e-24	1.37e-23	-0.317	0.522	0.71	1.25	1.57	301	2.5	-0.587	2.5	3.81	3.24	3.49	3.62	6.22	3.55	3.86	2.8	5.23	3.12	3.6	-0.725	-0.082
0	S100A8/IL1B+	ANXA2	ENSG00000182718	1e-23	1.67e-23	-0.399	0.699	0.79	1.71	2.11	302	4.51	-0.667	4.51	6.21	6.3	5.49	8.07	15.07	6.44	5.77	7.73	7.77	5.99	4.44	-1.07	0.012
0	S100A8/IL1B+	FRMD4B	ENSG00000114541	1.21e-23	2.01e-23	-0.313	0.113	0.272	0.277	0.59	303	0.319	-1.11	0.319	1.55	0.561	0.957	0.356	0.849	0.289	0.264	0.582	0.879	0.209	0.0451	-0.657	0.233
0	S100A8/IL1B+	ACP5	ENSG00000102575	1.24e-23	2.05e-23	-0.464	0.125	0.286	0.363	0.828	304	0.438	-1.37	0.438	1.89	0.387	1.01	1.06	3.54	0.388	0.54	2.74	0.814	0.389	0.282	-1.15	0.115
0	S100A8/IL1B+	GAS6	ENSG00000183087	1.27e-23	2.09e-23	-0.285	0.031	0.153	0.0764	0.361	305	0.0794	-1.58	0.0794	0.901	0.464	0.324	0.0979	0.167	0.0431	0.293	0.48	0.614	0.376	1.96	-1.01	0.0341
0	S100A8/IL1B+	BST1	ENSG00000109743	1.29e-23	2.11e-23	0.283	0.218	0.102	0.521	0.238	306	0.683	1.09	0.683	0.18	0.192	0.316	0.406	0.215	0.659	0.00906	0.192	0.338	0.0358	0.0226	0.0144	0.512
0	S100A8/IL1B+	MIF		1.45e-23	2.37e-23	-0.502	0.729	0.854	1.87	2.37	307	5.5	-0.813	5.5	4.41	5.53	5.78	27.11	18.45	6.61	9.09	7.22	7.17	5.35	4.35	-1.46	0.195
0	S100A8/IL1B+	NRG1	ENSG00000157168	2.08e-23	3.38e-23	0.255	0.151	0.056	0.405	0.15	308	0.5	1.19	0.5	0.0152	0.2	0.318	0.138	0.0061	0.541	0	0.0308	0.13	0.146	0	-0.027	0.405
0	S100A8/IL1B+	SPCS2	ENSG00000118363	3.49e-23	5.67e-23	-0.28	0.256	0.455	0.609	0.889	309	0.838	-0.707	0.838	1.78	1.15	1.24	1.5	1.73	1.2	1.48	1.38	1.71	0.684	1.64	-0.412	0.0879
0	S100A8/IL1B+	PEA15	ENSG00000162734	3.91e-23	6.34e-23	-0.302	0.202	0.385	0.488	0.791	310	0.63	-0.839	0.63	0.982	1.4	1.23	1.17	1.68	0.726	0.635	0.965	1.95	1.66	1.75	-0.594	-0.0034
0	S100A8/IL1B+	SLC7A5	ENSG00000103257	4.25e-23	6.86e-23	0.294	0.177	0.075	0.468	0.174	311	0.596	1.26	0.596	0.0529	0.204	0.192	0.546	0.146	0.0756	0.0803	0	0.193	0.0883	0.418	0.0323	0.468
0	S100A8/IL1B+	TUBA1C	ENSG00000167553	4.82e-23	7.75e-23	-0.308	0.12	0.285	0.312	0.62	312	0.366	-1.04	0.366	0.742	0.394	0.844	1.15	1.97	0.418	0.857	0.845	0.756	1.59	0.326	-0.778	0.0292
0	S100A8/IL1B+	HMGN1	ENSG00000205581	5.72e-23	9.18e-23	-0.276	0.373	0.587	0.946	1.22	313	1.58	-0.573	1.58	1.84	3.15	2.23	2.33	2.3	1.76	4.1	2.52	1.95	2.4	3.86	-0.683	-0.0696
0	S100A8/IL1B+	RNASET2	ENSG00000026297	6.74e-23	1.08e-22	-0.303	0.582	0.743	1.36	1.67	314	2.91	-0.546	2.91	5.63	4.26	3.48	4.53	3.89	3.28	5.13	4.38	3.6	1.47	2.31	-0.528	0.461
0	S100A8/IL1B+	IL18	ENSG00000150782	8.78e-23	1.4e-22	-0.277	0.136	0.304	0.343	0.62	315	0.41	-0.912	0.41	1.32	1.08	1.03	0.217	0.555	0.587	0.304	0.947	0.604	0.435	0.435	-0.499	0.147
0	S100A8/IL1B+	LTA4H	ENSG00000111144	9.1e-23	1.45e-22	0.367	0.416	0.287	0.98	0.614	316	1.67	0.898	1.67	0.506	0.742	1.03	0.845	0.902	1.9	0.403	0.88	0.564	0.999	0.713	-0.0847	0.642
0	S100A8/IL1B+	PDIA4	ENSG00000155660	9.49e-23	1.5e-22	-0.296	0.103	0.26	0.263	0.56	317	0.301	-1.08	0.301	0.811	0.465	0.703	1.02	1.17	0.516	0.927	0.831	0.542	0.231	0.553	-0.51	0.0558
0	S100A8/IL1B+	CLEC7A	ENSG00000172243	1.08e-22	1.7e-22	0.337	0.648	0.547	1.5	1.17	318	3.5	0.639	3.5	2.32	2.25	2.75	1.78	1.44	2.84	2.77	1.25	2.68	0.879	0.845	0.158	0.891
0	S100A8/IL1B+	OLFML2B	ENSG00000162745	1.79e-22	2.82e-22	-0.254	0.02	0.131	0.0489	0.303	319	0.0501	-1.6	0.0501	0.773	0.0348	0.481	0.205	0.35	0.12	0.114	0.355	0.465	0.0904	0	-0.524	0.0489
0	S100A8/IL1B+	DBNDD2	ENSG00000244274	1.99e-22	3.13e-22	-0.265	0.1	0.253	0.242	0.507	320	0.274	-1.02	0.274	1.01	0.594	0.777	0.232	0.514	0.32	0.625	1.08	0.487	0.926	0.613	-0.488	0.034
0	S100A8/IL1B+	LYST	ENSG00000143669	3.8e-22	5.94e-22	0.407	0.292	0.174	0.777	0.37	321	1.17	1.22	1.17	0.332	0.427	0.427	0.511	0.289	1.11	0.0834	0.087	0.317	1.27	0.793	-0.0417	0.697
0	S100A8/IL1B+	AKR1A1	ENSG00000117448	4.31e-22	6.72e-22	-0.264	0.233	0.426	0.572	0.836	322	0.772	-0.69	0.772	1.98	0.909	1.28	0.778	1.43	1.08	1.08	2.23	1.32	0.927	0.91	-0.599	-0.003
0	S100A8/IL1B+	CORO1A	ENSG00000102879	4.48e-22	6.97e-22	0.285	0.728	0.633	1.75	1.46	323	4.74	0.502	4.74	2.75	4.52	3.24	1.83	2.24	5.95	5.07	1.6	3.8	2.23	7.08	-0.341	0.792
0	S100A8/IL1B+	BEX4	ENSG00000102409	7.22e-22	1.12e-21	-0.279	0.084	0.228	0.204	0.483	324	0.227	-1.14	0.227	1.06	0.536	0.517	0.376	0.578	0.232	0.395	1.15	0.658	0.488	0.47	-0.559	-0.0047
0	S100A8/IL1B+	UGCG	ENSG00000148154	8.3e-22	1.28e-21	-0.253	0.044	0.167	0.0974	0.351	325	0.102	-1.36	0.102	0.733	0.397	0.317	0.169	0.493	0.127	0.489	0.467	0.396	0.5	0.41	-0.452	-0.0226
0	S100A8/IL1B+	SOD1	ENSG00000142168	8.35e-22	1.29e-21	-0.274	0.279	0.477	0.668	0.942	326	0.95	-0.666	0.95	1.96	1.1	1.43	1.1	1.97	1.67	2.06	2.67	1.35	1.31	1.53	-0.633	-0.0718
0	S100A8/IL1B+	HSPA1A		8.67e-22	1.33e-21	-0.383	0.582	0.739	2.36	2.75	327	9.63	-0.594	9.63	16.73	9.54	18.71	15.83	11.71	23.07	10.91	2.29	15.43	9.9	5.23	-0.817	1.17
0	S100A8/IL1B+	FUCA1	ENSG00000179163	8.74e-22	1.34e-21	-0.327	0.043	0.166	0.117	0.443	328	0.124	-1.56	0.124	1.3	0.112	0.396	0.07	0.277	0.187	1.07	2.45	0.391	0.178	0.12	-1.12	0.049
0	S100A8/IL1B+	SCAMP2	ENSG00000140497	9.11e-22	1.39e-21	-0.262	0.132	0.296	0.317	0.579	329	0.374	-0.901	0.374	1.38	0.634	0.701	0.395	0.826	0.527	0.553	0.905	0.839	0.387	0.227	-0.55	0.113
0	S100A8/IL1B+	MYDGF	ENSG00000074842	9.38e-22	1.43e-21	-0.299	0.298	0.49	0.679	0.978	330	0.972	-0.715	0.972	1.71	1.69	1.3	1.98	2.1	1.45	1.36	1.63	1.7	1.4	1.1	-0.454	-0.0635
0	S100A8/IL1B+	ST13	ENSG00000100380	9.96e-22	1.51e-21	-0.275	0.345	0.54	0.763	1.04	331	1.14	-0.628	1.14	1.9	1.81	1.66	1.92	2.14	1.48	1.99	1.74	1.75	1.84	1.6	-0.382	-0.146
0	S100A8/IL1B+	WTAP	ENSG00000146457	1.5e-21	2.27e-21	0.489	0.424	0.313	1.17	0.679	332	2.22	1.11	2.22	0.668	0.805	1.37	1.52	0.877	0.792	0.605	0.422	1.29	1.05	0.617	0.246	0.817
0	S100A8/IL1B+	SSR3	ENSG00000114850	2e-21	3.02e-21	-0.277	0.331	0.525	0.75	1.03	333	1.12	-0.637	1.12	1.85	1.84	1.92	1.44	2.31	1.6	1.75	1.47	1.95	1.28	0.958	-0.446	0.0782
0	S100A8/IL1B+	MPC2	ENSG00000143158	2.44e-21	3.66e-21	-0.264	0.141	0.304	0.346	0.61	334	0.413	-0.873	0.413	1.14	0.847	0.719	0.579	0.944	0.416	1.23	1.09	0.46	0.801	0.868	-0.457	-0.0018
0	S100A8/IL1B+	EVL	ENSG00000196405	2.85e-21	4.27e-21	-0.25	0.095	0.241	0.233	0.483	335	0.262	-0.993	0.262	0.77	0.766	0.429	0.301	0.621	0.634	1.06	0.543	0.911	0.51	0.59	-0.491	-0.0303
0	S100A8/IL1B+	PRELID1	ENSG00000169230	3.44e-21	5.14e-21	0.396	0.54	0.437	1.36	0.963	336	2.9	0.8	2.9	1.09	2.02	1.64	1.28	1.25	3.61	1.17	1.18	2.05	1.33	1.9	-0.169	0.622
0	S100A8/IL1B+	PCED1B-AS1	ENSG00000247774	3.53e-21	5.26e-21	-0.277	0.099	0.246	0.27	0.547	337	0.31	-1.01	0.31	0.995	0.473	0.845	0.657	0.679	0.51	0.262	1.16	0.852	0.354	1.41	-0.608	0.0369
0	S100A8/IL1B+	UBE2D1	ENSG00000072401	5.19e-21	7.72e-21	0.407	0.404	0.294	0.993	0.586	338	1.7	1	1.7	0.636	0.769	0.784	1.13	0.525	1.19	0.465	0.669	1.33	0.652	0.555	0.147	0.611
0	S100A8/IL1B+	C2		6.02e-21	8.91e-21	-0.288	0.014	0.113	0.0378	0.326	339	0.0385	-1.81	0.0385	1.14	0.0278	0.205	0.058	0.383	0.151	0.0509	1.07	0.262	0.0456	0.0457	-0.725	0.0103
0	S100A8/IL1B+	PDIA3	ENSG00000167004	6.22e-21	9.19e-21	-0.298	0.336	0.524	0.8	1.1	340	1.22	-0.663	1.22	2	1.95	1.62	2.23	2.41	1.97	2.73	1.49	2.37	1.76	1.71	-0.517	-0.113
0	S100A8/IL1B+	EIF5B	ENSG00000158417	6.7e-21	9.86e-21	-0.259	0.18	0.351	0.456	0.716	341	0.578	-0.757	0.578	1.07	0.863	0.976	1.08	1.39	0.689	1.66	1.15	1.02	1.01	1.66	-0.524	-0.0677
0	S100A8/IL1B+	ACTG1	ENSG00000184009	8.58e-21	1.26e-20	-0.287	0.877	0.914	2.4	2.69	342	10.06	-0.446	10.06	10.69	17.07	11.67	10.54	16.48	13.63	28.99	9.44	13.6	19.47	21.51	-0.998	0.057
0	S100A8/IL1B+	VEGFA	ENSG00000112715	1.17e-20	1.72e-20	0.421	0.398	0.275	1.13	0.711	343	2.1	0.955	2.1	0.325	1.16	1.8	1.94	0.679	0.631	0.315	0.0841	1.24	0.732	0.129	0.052	1.05
0	S100A8/IL1B+	LTC4S		1.2e-20	1.75e-20	-0.257	0.012	0.108	0.0303	0.287	344	0.0308	-1.73	0.0308	0.84	0.203	0.35	0.025	0.089	0.0488	0.18	0.74	0.258	0	0.0226	-0.58	0.0303
0	S100A8/IL1B+	DSTN	ENSG00000125868	1.27e-20	1.85e-20	-0.27	0.165	0.332	0.431	0.701	345	0.539	-0.804	0.539	1.03	0.738	0.703	1.04	1.98	0.826	1.62	1.61	0.555	0.845	0.875	-0.662	-0.01
0	S100A8/IL1B+	KCNMA1	ENSG00000156113	1.3e-20	1.89e-20	-0.28	0.025	0.132	0.0747	0.355	346	0.0776	-1.57	0.0776	0.988	0.0307	0.316	0.198	0.503	0.283	0.0992	1.15	0.469	0.285	0	-0.688	0.0747
0	S100A8/IL1B+	CAPZB	ENSG00000077549	1.55e-20	2.24e-20	-0.271	0.502	0.684	1.12	1.4	347	2.08	-0.526	2.08	3.89	2.68	2.81	2.22	3.33	3.03	3.11	3.24	3.81	2.43	2.88	-0.463	-0.043
0	S100A8/IL1B+	PA2G4	ENSG00000170515	2.06e-20	2.97e-20	-0.265	0.207	0.383	0.49	0.754	348	0.632	-0.745	0.632	1.22	1.12	0.939	1.19	1.29	0.933	1.51	1.08	1.15	0.861	0.823	-0.432	-0.111
0	S100A8/IL1B+	HBEGF	ENSG00000113070	2.41e-20	3.47e-20	0.425	0.455	0.331	1.31	0.89	349	2.72	0.879	2.72	0.582	2.46	2.03	1.95	0.693	1.28	0.45	0.063	1.61	0.555	0.512	0.073	1.25
0	S100A8/IL1B+	SMIM30	ENSG00000214194	2.44e-20	3.5e-20	-0.262	0.118	0.268	0.292	0.554	350	0.339	-0.936	0.339	1.12	0.487	0.722	0.43	1.03	0.441	0.389	1.58	0.744	0.369	0.401	-0.656	-0.0218
0	S100A8/IL1B+	FOSB	ENSG00000125740	2.55e-20	3.65e-20	0.266	0.748	0.657	2	1.73	351	6.38	0.446	6.38	3.2	5.32	7.97	6.26	2.7	2.84	1.91	0.32	4.5	2.42	4.09	-0.195	1.72
0	S100A8/IL1B+	TCF4	ENSG00000196628	3.61e-20	5.15e-20	-0.261	0.052	0.172	0.129	0.389	352	0.137	-1.28	0.137	1.04	0.401	0.417	0.0703	0.316	0.138	0.282	0.171	0.522	0.364	2.67	-1.17	0.0607
0	S100A8/IL1B+	MGST1	ENSG00000008394	6.68e-20	9.5e-20	0.332	0.252	0.139	0.685	0.353	353	0.984	1.05	0.984	0.0618	0.293	0.226	1.14	0.706	0.71	0.703	0.189	0.337	0.177	0.0912	-0.0762	0.625
0	S100A8/IL1B+	LDHA		7.1e-20	1.01e-19	-0.4	0.541	0.701	1.37	1.77	354	2.95	-0.711	2.95	2.25	4.41	2.98	11.55	7.67	3.88	5.1	2.83	4.05	3.92	5.31	-1.16	0.195
0	S100A8/IL1B+	PMP22	ENSG00000109099	7.76e-20	1.1e-19	-0.283	0.045	0.16	0.117	0.4	355	0.125	-1.4	0.125	1.06	0.262	0.599	0.122	0.502	0.179	0.105	0.666	0.36	0.0384	0.269	-0.603	0.0797
0	S100A8/IL1B+	ATP13A3	ENSG00000133657	1.23e-19	1.73e-19	0.379	0.337	0.22	0.876	0.498	356	1.4	1.01	1.4	0.231	0.541	0.717	1.67	0.701	0.531	0.129	0.105	0.691	0.588	0.124	-0.105	0.776
0	S100A8/IL1B+	TLR2	ENSG00000137462	1.36e-19	1.92e-19	0.391	0.372	0.253	0.966	0.575	357	1.63	0.978	1.63	0.849	0.48	1.19	1.03	0.455	1.02	0.0972	0.421	0.544	0.466	0.124	0.182	0.874
0	S100A8/IL1B+	FLNA	ENSG00000196924	1.49e-19	2.09e-19	0.303	0.476	0.348	1.11	0.803	358	2.02	0.672	2.02	0.312	1.01	0.85	3	2.23	1.84	0.642	0.294	0.9	1.15	0.786	-0.28	0.849
0	S100A8/IL1B+	NFKB1	ENSG00000109320	1.87e-19	2.61e-19	0.422	0.395	0.283	1.05	0.632	359	1.87	1	1.87	0.263	1.36	1.3	0.994	0.782	0.345	0.507	0.195	0.961	2.18	1.91	-0.103	0.876
0	S100A8/IL1B+	BCAP31	ENSG00000185825	1.89e-19	2.63e-19	-0.277	0.257	0.43	0.609	0.887	360	0.839	-0.701	0.839	1.66	0.782	1.2	1.72	2.99	0.959	0.97	1.5	1.5	0.712	0.706	-0.776	0.0749
0	S100A8/IL1B+	CCL4L2		1.97e-19	2.74e-19	0.625	0.583	0.476	2.92	2.29	361	17.49	0.967	17.49	8.68	4.17	20.35	10.86	4.13	3.74	2.29	2.32	11.94	3.52	1.35	-0.144	2.06
0	S100A8/IL1B+	IRS2	ENSG00000185950	2.68e-19	3.72e-19	0.364	0.308	0.193	0.826	0.462	362	1.28	1.01	1.28	0.521	0.489	0.954	0.54	0.335	1.06	0.0778	0.247	0.65	0.419	0.131	0.101	0.751
0	S100A8/IL1B+	TCEAL9	ENSG00000185222	2.75e-19	3.8e-19	-0.259	0.031	0.135	0.084	0.343	363	0.0876	-1.44	0.0876	0.568	0.0889	0.281	0.712	0.9	0.216	0.14	0.444	0.247	0.117	0	-0.558	0.084
0	S100A8/IL1B+	DBI	ENSG00000155368	3.73e-19	5.15e-19	-0.309	0.596	0.74	1.37	1.68	364	2.94	-0.555	2.94	4.72	4.45	3.17	3.88	7	3.45	3.25	6.29	3.22	4.1	7.21	-0.734	-0.057
0	S100A8/IL1B+	CAPG	ENSG00000042493	3.8e-19	5.23e-19	-0.399	0.408	0.565	1.02	1.42	365	1.78	-0.786	1.78	4.3	1.65	2.87	2.26	7.01	1.82	1.17	5.54	2.58	1.99	1.55	-1.06	0.25
0	S100A8/IL1B+	SERPING1	ENSG00000149131	7.95e-19	1.09e-18	-0.279	0.019	0.113	0.0614	0.34	366	0.0634	-1.63	0.0634	1.09	0.111	0.16	0.0685	0.182	0.142	0.0231	1.31	1.33	0.177	0.274	-0.784	0.0386
0	S100A8/IL1B+	CCL2	ENSG00000108691	9.37e-19	1.28e-18	-1.15	0.112	0.241	1.06	2.2	367	1.88	-2.04	1.88	5.97	0.451	1.83	36.34	8.94	1.37	3.44	2.24	10.19	1.72	0	-2.56	1.06
0	S100A8/IL1B+	TUBA1A	ENSG00000167552	9.52e-19	1.3e-18	-0.316	0.357	0.533	1	1.31	368	1.72	-0.636	1.72	3.57	3.53	2.33	1.11	2.8	2.08	2.64	2.08	3.08	2.63	5.44	-0.863	0.254
0	S100A8/IL1B+	CACYBP	ENSG00000116161	1.07e-18	1.46e-18	-0.252	0.158	0.316	0.397	0.649	369	0.487	-0.788	0.487	0.842	0.701	0.672	1.59	0.698	1.24	1.52	0.45	0.686	0.847	1.1	-0.556	0.025
0	S100A8/IL1B+	CPM	ENSG00000135678	1.23e-18	1.67e-18	-0.265	0.081	0.208	0.217	0.483	370	0.243	-1.07	0.243	1.2	0.33	0.828	0.304	0.473	0.363	0.116	0.814	0.485	0.0843	0.053	-0.572	0.166
0	S100A8/IL1B+	ATP2B1	ENSG00000070961	1.5e-18	2.03e-18	0.347	0.538	0.457	1.31	0.96	371	2.7	0.708	2.7	1.26	2.04	1.47	2.74	0.943	1.23	1.73	0.435	1.73	1.26	0.789	-0.013	0.946
0	S100A8/IL1B+	HSPD1	ENSG00000144381	1.56e-18	2.11e-18	-0.336	0.247	0.424	0.653	0.989	372	0.922	-0.808	0.922	1.16	1.64	1.42	3.01	1.29	2.25	2	0.804	1.91	1.4	2.03	-0.735	0.0633
0	S100A8/IL1B+	TNFAIP2	ENSG00000185215	1.57e-18	2.12e-18	0.329	0.413	0.293	1.04	0.714	373	1.84	0.762	1.84	0.941	0.717	1.58	1.08	0.767	0.936	0.709	0.348	1.99	2.68	0.389	-0.26	0.744
0	S100A8/IL1B+	SARAF	ENSG00000133872	1.72e-18	2.31e-18	-0.256	0.52	0.687	1.18	1.43	374	2.24	-0.489	2.24	3.85	3.95	3.17	2.31	2.14	2.42	2.78	3.79	2.99	2.74	2.98	-0.423	0.032
0	S100A8/IL1B+	SERPINB1	ENSG00000021355	1.78e-18	2.39e-18	0.409	0.575	0.516	1.46	1.05	375	3.28	0.798	3.28	1.46	2.62	1.71	1.5	1.39	2.78	2.3	0.98	2.06	1.7	1.37	0.126	0.772
0	S100A8/IL1B+	EIF4A2	ENSG00000156976	1.92e-18	2.56e-18	-0.27	0.321	0.498	0.744	1.01	376	1.1	-0.624	1.1	2.46	1.83	1.77	1.29	1.15	1.38	1.67	1.38	1.3	2.1	1.99	-0.496	-0.0198
0	S100A8/IL1B+	TGIF1	ENSG00000177426	2.54e-18	3.38e-18	0.371	0.431	0.324	1.07	0.696	377	1.91	0.861	1.91	0.611	1.21	1.47	1.55	0.719	0.316	0.547	0.452	1.16	0.997	0.441	0.13	0.792
0	S100A8/IL1B+	IRAK3	ENSG00000090376	2.77e-18	3.68e-18	0.317	0.22	0.119	0.581	0.264	378	0.787	1.14	0.787	0.289	0.281	0.405	0.319	0.143	0.624	0.0964	0.0641	0.213	0.151	0.129	0.0954	0.518
0	S100A8/IL1B+	FTL	ENSG00000087086	2.97e-18	3.93e-18	-0.534	1	1	5.32	5.85	379	203.38	-0.772	203.38	373.28	96.91	319.54	463.98	672.84	243.94	74.72	1045.28	366.6	126.49	38.81	-1.63	1.64
0	S100A8/IL1B+	PPP1R15B	ENSG00000158615	3.44e-18	4.55e-18	0.334	0.361	0.251	0.873	0.539	380	1.39	0.875	1.39	0.44	0.608	1.22	1.19	0.468	0.509	0.231	0.0946	0.635	1.05	0.259	0.0761	0.783
0	S100A8/IL1B+	HCAR3	ENSG00000255398	5.02e-18	6.62e-18	0.33	0.209	0.109	0.682	0.352	381	0.978	1.05	0.978	0.299	0.365	0.735	0.524	0.212	0.619	0.0305	0.0708	0.445	0.203	0.805	0.0912	0.652
0	S100A8/IL1B+	DAD1	ENSG00000129562	5.4e-18	7.09e-18	-0.262	0.313	0.497	0.71	0.973	382	1.03	-0.621	1.03	1.99	1.24	1.41	1.86	1.95	1.51	1.29	2.53	1.56	0.815	1.38	-0.551	0.114
0	S100A8/IL1B+	PTGER2	ENSG00000125384	5.55e-18	7.28e-18	0.309	0.216	0.116	0.586	0.277	383	0.797	1.1	0.797	0.113	0.142	0.482	0.784	0.225	0.422	0.292	0.109	0.25	0.194	0.136	0.0075	0.483
0	S100A8/IL1B+	ALOX5AP	ENSG00000132965	7.37e-18	9.64e-18	-0.277	0.209	0.37	0.81	1.09	384	1.25	-0.615	1.25	3.27	1.82	1.51	2.03	2.16	0.681	1.12	1.01	1.18	0.479	3.55	-0.706	0.419
0	S100A8/IL1B+	WARS		1.09e-17	1.42e-17	0.356	0.258	0.157	0.693	0.337	385	0.999	1.14	0.999	0.123	0.454	0.181	0.354	0.386	1.15	0.711	0.179	1.84	0.559	0.263	-0.352	0.577
0	S100A8/IL1B+	ID2	ENSG00000115738	1.76e-17	2.29e-17	-0.414	0.484	0.632	1.33	1.75	386	2.78	-0.742	2.78	4.42	4.99	5.03	4.07	3.22	2.72	11.96	1.57	3.28	15.83	2.24	-1.49	0.385
0	S100A8/IL1B+	HSPA5	ENSG00000044574	1.87e-17	2.43e-17	-0.315	0.243	0.41	0.667	0.982	387	0.949	-0.755	0.949	1.59	1.07	1.57	3.14	2.06	1.5	1.65	0.499	1.51	0.724	0.506	-0.754	0.262
0	S100A8/IL1B+	F13A1	ENSG00000124491	2e-17	2.59e-17	-0.468	0.161	0.294	0.42	0.888	388	0.522	-1.3	0.522	3.55	0.907	1.53	0.102	0.402	0.708	0.25	2.26	1.63	0.166	0.403	-1.09	0.323
0	S100A8/IL1B+	CXCL3	ENSG00000163734	2.01e-17	2.59e-17	0.397	0.615	0.505	2.99	2.6	389	18.95	0.605	18.95	5.69	6.36	22.29	33.71	8.53	1.89	2.63	1.16	13.85	3.96	0.172	-0.554	2.83
0	S100A8/IL1B+	TAGLN2	ENSG00000158710	2.09e-17	2.69e-17	-0.272	0.486	0.655	1.25	1.52	390	2.49	-0.507	2.49	2.57	3.82	2.28	4.92	6.13	2.98	6.7	1.9	2.24	3.96	3.75	-0.792	0.185
0	S100A8/IL1B+	METTL9		2.14e-17	2.75e-17	0.361	0.334	0.232	0.828	0.468	391	1.29	0.997	1.29	0.666	0.642	0.633	0.615	0.3	0.684	0.482	0.405	0.366	0.705	0.842	0.217	0.566
0	S100A8/IL1B+	FCGR2A	ENSG00000143226	3.11e-17	3.98e-17	-0.368	0.541	0.664	1.24	1.61	392	2.45	-0.682	2.45	7.78	3.2	4.34	1.77	2.57	2.65	0.603	4.11	4.69	0.844	0.221	-0.935	1.04
0	S100A8/IL1B+	MAT2A	ENSG00000168906	5.57e-17	7.12e-17	0.416	0.413	0.32	1.1	0.68	393	1.99	0.962	1.99	0.668	1.34	1.24	1.06	0.674	0.833	0.94	0.26	1.26	0.545	1.39	0.223	0.865
0	S100A8/IL1B+	STAB1	ENSG00000010327	5.67e-17	7.23e-17	-0.391	0.135	0.265	0.36	0.751	394	0.433	-1.19	0.433	2.6	0.22	1.18	0.494	1.1	0.619	0.194	1.9	1.12	0.193	0	-0.922	0.36
0	S100A8/IL1B+	CD163	ENSG00000177575	8.1e-17	1.03e-16	-0.417	0.285	0.426	0.79	1.21	395	1.2	-0.907	1.2	4.07	0.472	3	2.67	2.29	1.58	0.289	2.13	3.09	0.575	0.201	-0.834	0.607
0	S100A8/IL1B+	JUND	ENSG00000130522	8.46e-17	1.07e-16	0.273	0.634	0.554	1.51	1.23	396	3.51	0.511	3.51	2.01	2.63	2.79	2.83	2.74	2.37	1.44	1.13	2.41	2.2	2.71	0.163	0.752
0	S100A8/IL1B+	PDK4	ENSG00000004799	9.86e-17	1.25e-16	-0.329	0.043	0.142	0.141	0.47	397	0.151	-1.48	0.151	1.3	0.138	0.641	0.38	0.377	0.767	0.101	0.59	0.662	0.153	0	-0.692	0.141
0	S100A8/IL1B+	HMGB1	ENSG00000189403	1.12e-16	1.41e-16	-0.252	0.657	0.794	1.47	1.72	398	3.34	-0.444	3.34	5.44	4.46	4.53	3.84	5	3.42	6.44	3.12	4.48	3.68	4.73	-0.539	0.052
0	S100A8/IL1B+	TPI1	ENSG00000111669	1.44e-16	1.81e-16	-0.266	0.647	0.783	1.53	1.79	399	3.62	-0.461	3.62	3.42	4.51	3.67	9.2	7.26	5.31	4.54	3.58	4.5	3.92	3.69	-0.792	0.043
0	S100A8/IL1B+	RBPJ	ENSG00000168214	1.67e-16	2.09e-16	-0.265	0.32	0.497	0.768	1.03	400	1.16	-0.606	1.16	2.02	2.27	1.65	1.87	1.54	1.42	1.72	1.03	1.69	0.951	1.35	-0.418	0.1
0	S100A8/IL1B+	ATP6AP2	ENSG00000182220	1.8e-16	2.25e-16	-0.259	0.364	0.536	0.849	1.11	401	1.34	-0.566	1.34	2.97	1.47	2.06	1.38	2.76	1.68	1.01	2.84	1.69	0.741	0.956	-0.53	0.294
0	S100A8/IL1B+	AL034397.3		2.2e-16	2.75e-16	0.255	0.149	0.07	0.415	0.16	402	0.515	1.17	0.515	0.0766	0.277	0.132	0.207	0.0619	0.495	0.132	0	0.218	0.041	0.224	0.0129	0.415
0	S100A8/IL1B+	XBP1	ENSG00000100219	2.65e-16	3.3e-16	0.353	0.463	0.37	1.13	0.777	403	2.1	0.783	2.1	0.992	1.3	1.74	1.38	0.695	1.04	0.668	0.391	1.21	0.764	0.663	0.123	0.8
0	S100A8/IL1B+	CYBB	ENSG00000165168	4.17e-16	5.18e-16	0.286	0.525	0.427	1.27	0.98	404	2.55	0.586	2.55	2.2	1.01	2.31	1.16	1.36	2.4	0.453	1.76	2.31	0.425	0.534	0.042	0.911
0	S100A8/IL1B+	CTSL	ENSG00000135047	4.95e-16	6.13e-16	-0.473	0.333	0.473	1.33	1.8	405	2.78	-0.841	2.78	5.03	0.413	2.94	14.44	9.45	1.84	0.597	5.53	7.45	1.37	0.0226	-1.41	1.31
0	S100A8/IL1B+	P4HB	ENSG00000185624	6.35e-16	7.86e-16	-0.26	0.351	0.517	0.822	1.08	406	1.28	-0.576	1.28	1.86	1.46	1.89	2.53	3.28	1.64	1.54	1.54	2.03	1.21	0.831	-0.632	0.217
0	S100A8/IL1B+	NPL	ENSG00000135838	1.03e-15	1.27e-15	-0.293	0.129	0.253	0.349	0.641	407	0.417	-0.949	0.417	1.46	0.0565	0.82	1.01	1.44	0.468	0.063	2.5	1.39	0.23	0	-0.904	0.349
0	S100A8/IL1B+	LY96	ENSG00000154589	1.28e-15	1.57e-15	-0.279	0.439	0.604	1.04	1.32	408	1.84	-0.559	1.84	4.48	1.89	2.94	1.41	2.12	2.32	1.29	6.09	3.09	1.39	1.29	-0.915	0.217
0	S100A8/IL1B+	BTG2	ENSG00000159388	1.47e-15	1.81e-15	0.374	0.528	0.434	1.42	1.04	409	3.13	0.734	3.13	1.97	1.72	2.85	1.62	0.833	1.59	1.93	0.466	2.11	1.54	2.03	0.072	1.04
0	S100A8/IL1B+	MS4A6A	ENSG00000110077	1.62e-15	1.98e-15	-0.439	0.668	0.689	1.63	2.07	410	4.09	-0.741	4.09	12.08	7.83	8.39	0.935	2.05	4.29	2.32	11.26	8.12	1.47	6.92	-0.943	0.968
0	S100A8/IL1B+	NCF2	ENSG00000116701	1.68e-15	2.05e-15	0.313	0.46	0.37	1.07	0.762	411	1.93	0.707	1.93	0.931	1.24	1.21	1.12	1.19	2.05	0.126	0.969	1.46	0.546	0.954	-0.041	0.957
0	S100A8/IL1B+	CSRNP1	ENSG00000144655	2.01e-15	2.45e-15	0.316	0.403	0.31	0.964	0.648	412	1.62	0.767	1.62	0.392	1.21	1.51	1.16	0.468	0.723	0.67	0.0162	1.25	0.996	0.791	0.0445	0.948
0	S100A8/IL1B+	NCF1	ENSG00000158517	2.1e-15	2.55e-15	0.417	0.295	0.197	0.923	0.506	413	1.52	1.09	1.52	1.04	0.377	0.545	0.478	0.309	1.12	0.46	0.83	1.5	0.536	0.35	0.0071	0.654
0	S100A8/IL1B+	PPT1	ENSG00000131238	2.31e-15	2.8e-15	-0.251	0.434	0.589	1.01	1.26	414	1.75	-0.51	1.75	3.63	2.35	2.72	1.08	2.27	2.06	5.11	2.45	1.65	1.07	0.848	-0.799	0.397
0	S100A8/IL1B+	ATOX1	ENSG00000177556	2.71e-15	3.28e-15	-0.273	0.377	0.548	0.917	1.19	415	1.5	-0.576	1.5	2.41	1.16	2.04	2.06	3.69	2.27	1.36	4.67	3.72	4.39	2.75	-0.818	0.148
0	S100A8/IL1B+	MIDN	ENSG00000167470	3.3e-15	3.98e-15	0.361	0.448	0.358	1.14	0.774	416	2.11	0.803	2.11	0.749	1.56	1.61	1.28	0.903	1.28	0.961	0.156	0.668	0.849	1.28	0.175	0.99
0	S100A8/IL1B+	DENND10	ENSG00000119979	6.16e-15	7.41e-15	0.326	0.26	0.166	0.693	0.367	417	1	1.02	1	0.413	0.303	0.467	0.34	0.477	1.1	0.215	0.506	0.575	0.331	0.307	-0.0481	0.498
0	S100A8/IL1B+	NUP214	ENSG00000126883	7.14e-15	8.58e-15	0.362	0.401	0.31	1.04	0.676	418	1.82	0.85	1.82	1	0.729	1.28	0.941	0.695	1.62	0.118	1.29	1.02	0.414	0.0394	0.0753	0.999
0	S100A8/IL1B+	C3AR1	ENSG00000171860	8.04e-15	9.63e-15	-0.311	0.212	0.346	0.554	0.864	419	0.739	-0.811	0.739	3.41	0.447	1.42	0.71	0.94	0.727	0.177	0.827	1.5	0.413	0.129	-0.93	0.433
0	S100A8/IL1B+	LAIR1		8.09e-15	9.67e-15	-0.295	0.235	0.371	0.561	0.856	420	0.752	-0.771	0.752	2.71	0.453	1.69	0.973	1.15	0.699	0.278	1.23	1.74	0.399	0.385	-0.749	0.315
0	S100A8/IL1B+	LAMP1	ENSG00000185896	9.1e-15	1.08e-14	-0.318	0.217	0.348	0.527	0.845	421	0.694	-0.846	0.694	1.85	0.448	1.16	1.9	2.28	0.849	0.191	1.97	0.98	0.817	0.343	-0.662	0.352
0	S100A8/IL1B+	HSPH1	ENSG00000120694	9.4e-15	1.12e-14	-0.315	0.231	0.382	0.69	1	422	0.994	-0.744	0.994	1.56	1.24	1.54	3.03	1.26	3.25	1.37	0.22	1.58	1.38	1.46	-0.758	0.491
0	S100A8/IL1B+	OTUD1	ENSG00000165312	1.55e-14	1.84e-14	0.392	0.421	0.327	1.25	0.861	423	2.5	0.828	2.5	0.977	1.33	2.46	1.72	1.06	0.674	0.807	0.085	1.77	0.849	0.262	0.011	1.17
0	S100A8/IL1B+	EAF1	ENSG00000144597	1.73e-14	2.05e-14	0.267	0.195	0.109	0.538	0.271	424	0.713	0.984	0.713	0.125	0.186	0.265	0.969	0.345	0.365	0.101	0.0205	0.204	0.114	0.155	-0.139	0.518
0	S100A8/IL1B+	NAF1	ENSG00000145414	2.08e-14	2.45e-14	0.349	0.163	0.085	0.568	0.22	425	0.765	1.32	0.765	0.0952	0.36	0.442	0.268	0.13	0.155	0.132	0.0111	0.285	0.268	0.295	0.202	0.557
0	S100A8/IL1B+	CD37	ENSG00000104894	2.32e-14	2.74e-14	0.265	0.656	0.61	1.56	1.29	426	3.75	0.488	3.75	2.94	2.9	2.96	1.63	1.45	3.88	2.8	2.99	2.11	2.17	2.63	-0.027	0.663
0	S100A8/IL1B+	DDX21	ENSG00000165732	2.78e-14	3.27e-14	0.296	0.526	0.456	1.23	0.93	427	2.41	0.618	2.41	0.937	1.78	1.48	2.45	1.44	1.51	1.74	0.379	1.69	1.15	3.14	-0.194	0.904
0	S100A8/IL1B+	RAB32	ENSG00000118508	3.95e-14	4.63e-14	-0.252	0.191	0.327	0.46	0.713	428	0.584	-0.735	0.584	1.65	0.938	0.884	0.386	0.759	0.554	2.14	2.06	1.15	0.412	0.822	-0.683	0.134
0	S100A8/IL1B+	BNIP3	ENSG00000176171	4.28e-14	5e-14	-0.261	0.028	0.108	0.0655	0.326	429	0.0677	-1.53	0.0677	0.17	0.11	0.138	1.38	0.925	0.128	0.148	0.35	0.14	0.133	0	-0.8	0.0655
0	S100A8/IL1B+	TSC22D3	ENSG00000157514	4.6e-14	5.37e-14	-0.258	0.329	0.487	0.976	1.24	430	1.65	-0.533	1.65	2.88	2.62	2.64	1.78	1.59	3.45	1.54	0.907	2	2.82	5.09	-0.831	0.33
0	S100A8/IL1B+	MARCKS	ENSG00000277443	4.83e-14	5.63e-14	-0.302	0.358	0.499	0.992	1.29	431	1.7	-0.613	1.7	4.53	0.671	3.12	2.26	2.44	1.82	0.55	2.5	6.51	3.72	0.197	-1.02	0.812
0	S100A8/IL1B+	NFE2L2	ENSG00000116044	5.86e-14	6.81e-14	0.292	0.532	0.447	1.27	0.975	432	2.55	0.598	2.55	1.13	2.46	2.5	1.41	1.04	1	1.07	0.552	1.7	1.61	2.13	0.014	0.828
0	S100A8/IL1B+	THBD	ENSG00000178726	1.74e-13	2.02e-13	0.391	0.353	0.256	1.19	0.796	433	2.28	0.854	2.28	0.518	0.828	1.71	3.31	0.718	0.527	1.3	0.0915	1.11	0.391	0.84	-0.272	1.1
0	S100A8/IL1B+	EGR1	ENSG00000120738	1.9e-13	2.19e-13	0.387	0.488	0.38	1.69	1.3	434	4.41	0.701	4.41	2.59	1.2	5.61	4	1.38	1.84	0.453	0.021	2.5	1.32	0.279	-0.199	1.67
0	S100A8/IL1B+	FAM200B	ENSG00000237765	2.16e-13	2.5e-13	0.283	0.313	0.222	0.747	0.464	435	1.11	0.81	1.11	0.43	0.533	0.703	0.707	0.643	0.769	0.206	0.854	0.652	0.503	0.137	0.129	0.618
0	S100A8/IL1B+	RYBP		2.67e-13	3.07e-13	0.291	0.203	0.122	0.541	0.251	436	0.718	1.09	0.718	0.159	0.32	0.355	0.513	0.19	0.4	0.0919	0.0538	0.107	0.185	0.127	0.127	0.489
0	S100A8/IL1B+	ENO1	ENSG00000074800	3.01e-13	3.46e-13	-0.279	0.622	0.735	1.54	1.82	437	3.66	-0.484	3.66	2.97	4.23	3.2	10.36	9.52	4.95	6.44	2.75	4.43	4.12	2.54	-0.891	0.274
0	S100A8/IL1B+	SNX3	ENSG00000112335	4.22e-13	4.84e-13	-0.308	0.505	0.651	1.14	1.44	438	2.11	-0.59	2.11	2.48	2.7	2.55	2.61	2.96	2.68	18.14	3.63	2.59	2.45	2.61	-1.82	-0.101
0	S100A8/IL1B+	RABGEF1	ENSG00000154710	7.01e-13	8.02e-13	0.265	0.192	0.112	0.5	0.236	439	0.649	1.03	0.649	0.0879	0.248	0.339	0.587	0.199	0.294	0.189	0.0616	0.273	0.175	0.24	0.0384	0.441
0	S100A8/IL1B+	MAFB	ENSG00000204103	7.26e-13	8.28e-13	0.283	0.585	0.497	1.61	1.33	440	4	0.516	4	4.44	1.01	3.46	3.49	2.19	2.64	0.371	1.15	3.49	1.18	0	-0.083	1.61
0	S100A8/IL1B+	UBE2J1	ENSG00000198833	7.45e-13	8.48e-13	0.298	0.365	0.281	0.854	0.556	441	1.35	0.781	1.35	0.372	0.797	0.921	1.13	0.72	0.757	0.688	0.273	0.756	0.689	1.36	-0.006	0.613
0	S100A8/IL1B+	CREG1	ENSG00000143162	7.58e-13	8.6e-13	-0.297	0.192	0.315	0.474	0.771	442	0.607	-0.837	0.607	1.8	0.392	1.26	0.777	1.5	0.635	0.426	3.61	1.39	0.702	0.107	-1.05	0.373
0	S100A8/IL1B+	FN1	ENSG00000115414	8.16e-13	9.24e-13	-0.583	0.098	0.198	1.09	1.68	443	1.98	-1.09	1.98	0.627	0.147	6.23	11.52	14.03	0.789	1.49	1.36	2.04	2.47	0.0394	-1.62	1.05
0	S100A8/IL1B+	CDC42EP3	ENSG00000163171	1.35e-12	1.52e-12	0.293	0.233	0.15	0.628	0.335	444	0.875	0.969	0.875	0.223	0.41	0.462	0.663	0.226	0.653	0.418	0.126	0.313	0.315	0.0816	0.12	0.55
0	S100A8/IL1B+	AL445524.1		1.69e-12	1.91e-12	0.292	0.137	0.07	0.449	0.157	445	0.567	1.3	0.567	0.0646	0.124	0.154	0.345	0.134	0.344	0.133	0.17	0.224	0.215	0.151	0.153	0.387
0	S100A8/IL1B+	MPEG1	ENSG00000197629	2.48e-12	2.79e-12	0.259	0.436	0.349	1.03	0.774	446	1.81	0.589	1.81	1.77	0.793	1.23	0.763	0.458	1.42	2.5	1.04	1.83	0.254	0.0807	-0.219	0.955
0	S100A8/IL1B+	SFPQ	ENSG00000116560	3e-12	3.37e-12	0.276	0.455	0.389	1.05	0.772	447	1.85	0.628	1.85	0.813	1.33	1.19	1.66	1.24	1.17	1.09	0.373	1.4	0.797	0.844	0.0711	0.731
0	S100A8/IL1B+	CST3	ENSG00000101439	3.62e-12	4.06e-12	-0.4	0.942	0.942	3	3.4	448	19.11	-0.599	19.11	30.41	39.17	28.08	8.48	14.47	25.84	95.83	33.3	29.57	10.73	33.74	-1.57	0.752
0	S100A8/IL1B+	C9orf72	ENSG00000147894	4.47e-12	5e-12	0.27	0.269	0.187	0.649	0.379	449	0.914	0.855	0.914	0.435	0.496	0.608	0.423	0.237	0.778	0.212	0.0958	0.486	0.267	0.59	0.0734	0.557
0	S100A8/IL1B+	PPA1	ENSG00000180817	5.13e-12	5.72e-12	-0.32	0.263	0.386	0.651	0.971	450	0.918	-0.774	0.918	0.535	3.36	1.07	0.622	0.654	1.4	4.81	0.583	1.91	8.84	4.39	-1.63	0.223
0	S100A8/IL1B+	IFNGR1	ENSG00000027697	6.19e-12	6.89e-12	-0.259	0.32	0.459	0.787	1.04	451	1.2	-0.585	1.2	3.24	1.59	1.95	1.03	0.928	1.62	1.16	0.97	2.01	1.61	1.79	-0.658	0.13
0	S100A8/IL1B+	POLE4	ENSG00000115350	6.31e-12	7.01e-12	0.326	0.413	0.343	1	0.674	452	1.72	0.774	1.72	0.766	0.941	1.13	1.21	0.812	1.08	0.632	1.27	1.05	0.577	0.414	0.182	0.654
0	S100A8/IL1B+	RNF19B	ENSG00000116514	6.33e-12	7.01e-12	0.262	0.163	0.091	0.481	0.219	453	0.618	1.06	0.618	0.259	0.138	0.323	0.345	0.14	0.292	0.0666	0.015	0.469	0.508	0.201	0.0702	0.466
0	S100A8/IL1B+	HES1	ENSG00000114315	8.76e-12	9.69e-12	0.374	0.147	0.078	0.706	0.332	454	1.03	1.19	1.03	0.627	0.127	0.745	0.15	0.113	0.626	0.0562	0	0.943	0.173	0.0394	0.0418	0.706
0	S100A8/IL1B+	VMP1	ENSG00000062716	2.43e-11	2.68e-11	0.311	0.569	0.525	1.5	1.19	455	3.48	0.588	3.48	2.92	1.51	2.42	2.49	1.69	3.41	1.83	1.18	2.94	1.36	0.931	0.016	0.841
0	S100A8/IL1B+	TNFRSF1B	ENSG00000028137	4.96e-11	5.46e-11	0.261	0.416	0.337	0.987	0.726	456	1.68	0.612	1.68	1.12	1.06	1.23	1.13	0.516	1.8	0.268	0.378	1.08	1.3	0.958	-0.0406	0.75
0	S100A8/IL1B+	PTPRE	ENSG00000132334	5.69e-11	6.25e-11	0.264	0.498	0.437	1.19	0.924	457	2.28	0.555	2.28	1.12	2.11	1.68	1.33	1.05	1.4	2.59	0.64	2.4	0.982	2.02	-0.09	0.693
0	S100A8/IL1B+	TMEM167A	ENSG00000174695	7.25e-11	7.95e-11	0.272	0.501	0.456	1.18	0.911	458	2.26	0.574	2.26	0.953	1.31	1.33	3.01	1.31	1.99	0.719	0.938	1.48	1.47	0.687	-0.206	0.659
0	S100A8/IL1B+	CD93	ENSG00000125810	8.86e-11	9.69e-11	0.272	0.337	0.254	0.887	0.615	459	1.43	0.686	1.43	1.31	0.436	1.06	1.04	0.465	0.54	0.641	0.571	0.959	0.444	0.333	0.0499	0.6
0	S100A8/IL1B+	STK17B	ENSG00000081320	1.53e-10	1.67e-10	0.258	0.417	0.343	0.999	0.741	460	1.71	0.599	1.71	0.585	1.97	1.3	0.999	0.483	0.966	1.3	0.143	1.04	1.32	2.62	-0.288	0.865
0	S100A8/IL1B+	CPVL	ENSG00000106066	1.61e-10	1.75e-10	-0.407	0.402	0.499	0.97	1.38	461	1.64	-0.818	1.64	4.17	3.1	2.23	0.551	0.879	2.13	15.26	4.13	2.25	0.907	1.21	-1.82	0.531
0	S100A8/IL1B+	HSPA6	ENSG00000173110	1.69e-10	1.84e-10	-0.514	0.101	0.189	0.386	0.899	462	0.47	-1.45	0.47	1.33	0.799	1.25	1.91	0.836	5.4	1.5	0.166	0.59	0.255	0.718	-1.47	0.232
0	S100A8/IL1B+	CASP4	ENSG00000196954	2.52e-10	2.73e-10	0.27	0.426	0.368	0.984	0.714	463	1.67	0.636	1.67	1.03	1.33	1.25	0.698	0.512	1.43	0.307	0.861	1.67	1.12	0.388	0.0016	0.716
0	S100A8/IL1B+	MX2	ENSG00000183486	2.54e-10	2.74e-10	0.294	0.246	0.171	0.686	0.392	464	0.986	0.903	0.986	0.353	0.465	0.403	0.62	0.306	0.536	0.328	0.124	2.67	0.214	0.988	-0.613	0.569
0	S100A8/IL1B+	FBP1	ENSG00000165140	5.07e-10	5.47e-10	-0.309	0.211	0.318	0.598	0.907	465	0.819	-0.779	0.819	0.425	1.28	0.864	3.85	3.33	1.14	0.86	0.803	0.805	0.283	0.495	-0.98	0.349
0	S100A8/IL1B+	ITM2B	ENSG00000136156	5.44e-10	5.86e-10	-0.454	0.753	0.797	1.85	2.31	466	5.39	-0.739	5.39	20.43	5.36	8.23	2.42	4.16	6.56	2.18	18.3	9.17	4.8	3.6	-1.21	0.698
0	S100A8/IL1B+	GBP2	ENSG00000162645	6.36e-10	6.84e-10	0.3	0.306	0.234	0.824	0.524	467	1.28	0.807	1.28	0.588	0.54	0.819	0.689	0.611	1	0.0842	0.556	2.28	0.832	0.126	-0.362	0.744
0	S100A8/IL1B+	ZFAND5	ENSG00000107372	6.72e-10	7.2e-10	0.287	0.552	0.503	1.44	1.16	468	3.23	0.552	3.23	1.58	1.96	4.06	1.86	1.46	2.24	0.841	0.769	2.76	3.05	2.36	-0.179	0.872
0	S100A8/IL1B+	PNP	ENSG00000198805	1.03e-09	1.1e-09	0.267	0.191	0.124	0.525	0.258	469	0.69	1	0.69	0.149	0.287	0.196	0.725	0.383	0.229	0.227	0.0543	0.342	0.15	0.283	-0.0206	0.472
0	S100A8/IL1B+	HMGB2	ENSG00000164104	1.08e-09	1.15e-09	0.303	0.396	0.332	1.05	0.744	470	1.85	0.693	1.85	1.15	0.96	1.41	1.06	0.727	1.48	1.36	0.531	0.755	1.06	0.743	0.14	0.621
0	S100A8/IL1B+	AC253572.2		1.97e-09	2.1e-09	0.363	0.316	0.242	1.07	0.712	471	1.93	0.834	1.93	0.913	0.888	1.82	0.89	0.474	0.896	0.627	0.137	2.62	1.32	0.939	-0.211	0.947
0	S100A8/IL1B+	DUSP6	ENSG00000139318	2.55e-09	2.72e-09	0.28	0.367	0.289	1.12	0.839	472	2.06	0.612	2.06	1.91	0.521	1.09	2.77	0.99	1.17	0.364	0.484	0.938	0.529	0.254	-0.207	0.892
0	S100A8/IL1B+	CHMP1B	ENSG00000255112	3.85e-09	4.08e-09	0.283	0.563	0.519	1.59	1.31	473	3.9	0.519	3.9	1.86	2.83	4.93	2.68	1.78	1.94	1.47	0.636	3.34	2.03	3.62	-0.191	1.1
0	S100A8/IL1B+	PRKCB	ENSG00000166501	4.1e-09	4.35e-09	0.255	0.229	0.164	0.584	0.33	474	0.794	0.866	0.794	0.266	0.462	0.402	0.404	0.371	0.597	0.317	0.278	0.52	0.251	0.694	0.0571	0.36
0	S100A8/IL1B+	PSAP	ENSG00000197746	4.96e-09	5.24e-09	-0.318	0.939	0.929	2.51	2.83	475	11.33	-0.489	11.33	22.08	5.9	16.34	17.6	23.12	16.13	8.38	20.76	17.84	6.05	2.13	-0.671	1.37
0	S100A8/IL1B+	GCA	ENSG00000115271	6.63e-09	7e-09	0.296	0.411	0.354	1.02	0.728	476	1.79	0.688	1.79	1.19	1.35	1.17	0.577	0.458	1.39	1.31	0.815	1.24	1.06	1.29	0.154	0.648
0	S100A8/IL1B+	RIPK2	ENSG00000104312	7e-09	7.36e-09	0.275	0.377	0.313	0.94	0.665	477	1.56	0.668	1.56	0.36	1.5	1.17	1.38	0.611	0.699	0.379	0.468	0.96	1.15	1.06	0.0247	0.632
0	S100A8/IL1B+	SNHG25	ENSG00000266402	7.58e-09	7.96e-09	0.323	0.366	0.309	1.01	0.687	478	1.74	0.762	1.74	0.648	1.04	0.993	1.36	0.854	1.63	0.898	0.45	0.972	0.929	0.998	0.0428	0.637
0	S100A8/IL1B+	CFLAR	ENSG00000003402	1.08e-08	1.13e-08	0.252	0.468	0.417	1.12	0.864	479	2.05	0.548	2.05	1.05	1.46	1.86	1.63	0.936	0.987	0.845	0.353	1.75	3.08	2.41	-0.291	0.813
0	S100A8/IL1B+	SERTAD1	ENSG00000197019	1.53e-08	1.6e-08	0.283	0.315	0.253	0.844	0.56	480	1.32	0.743	1.32	0.499	0.719	0.686	1.67	0.54	0.705	0.544	0.152	0.911	0.558	0.37	-0.137	0.703
0	S100A8/IL1B+	RNF149	ENSG00000163162	1.94e-08	2.03e-08	0.29	0.369	0.316	0.941	0.651	481	1.56	0.708	1.56	1.16	0.835	1.19	0.621	0.509	1.26	0.591	0.466	0.895	0.795	0.878	0.127	0.558
0	S100A8/IL1B+	FCGR1A	ENSG00000150337	2.16e-08	2.25e-08	-0.274	0.331	0.431	0.814	1.09	482	1.26	-0.608	1.26	4.12	1.13	2.13	0.861	1.09	1.35	0.35	2.49	2.92	0.56	0.798	-0.82	0.514
0	S100A8/IL1B+	TMEM176B	ENSG00000106565	4.35e-08	4.52e-08	-0.381	0.292	0.368	0.866	1.25	483	1.38	-0.804	1.38	6.21	0.763	2.28	0.411	0.861	1.58	0.278	5.55	3.06	3.82	0	-1.11	0.866
0	S100A8/IL1B+	RASGEF1B	ENSG00000138670	8.14e-08	8.45e-08	0.251	0.362	0.303	1	0.753	484	1.73	0.581	1.73	0.455	1.22	1.62	2.07	1.08	0.634	0.369	0.169	1.4	0.668	2.12	-0.135	0.848
0	S100A8/IL1B+	RAB20	ENSG00000139832	1.14e-07	1.18e-07	0.256	0.359	0.305	0.9	0.644	485	1.46	0.636	1.46	0.988	0.867	1.17	0.934	0.746	0.621	0.312	0.92	1.36	0.301	0.102	0.0422	0.803
0	S100A8/IL1B+	RAB5IF	ENSG00000101084	1.63e-07	1.68e-07	0.251	0.361	0.31	0.88	0.629	486	1.41	0.631	1.41	0.666	0.809	0.936	0.806	1.16	1.19	0.857	0.83	1.42	0.835	0.526	-0.0047	0.457
0	S100A8/IL1B+	MT2A	ENSG00000125148	1.82e-07	1.87e-07	0.306	0.499	0.449	2.41	2.1	487	10.1	0.486	10.1	2.26	4.01	5.37	19.41	10.15	9.1	1.74	2.24	18.83	7.86	0.585	-0.609	1.95
0	S100A8/IL1B+	PELI1	ENSG00000197329	2.18e-07	2.24e-07	0.251	0.209	0.15	0.604	0.352	488	0.829	0.831	0.829	0.522	0.332	0.502	0.515	0.237	0.315	0.319	0.14	0.31	0.949	0.321	-0.0632	0.473
0	S100A8/IL1B+	DNAJB1	ENSG00000132002	3.81e-07	3.91e-07	-0.307	0.52	0.61	1.61	1.92	489	3.99	-0.524	3.99	5.33	4.28	7.82	6.23	3.8	11.76	3.92	0.787	6.04	4.78	3.16	-0.938	1.03
0	S100A8/IL1B+	RGCC	ENSG00000102760	5.39e-07	5.52e-07	-0.264	0.208	0.295	0.75	1.01	490	1.12	-0.61	1.12	0.606	1.55	1.32	4.06	3.78	0.595	2.85	0.273	0.453	1.49	1.53	-0.871	0.508
0	S100A8/IL1B+	IFI6	ENSG00000126709	7.58e-07	7.75e-07	-0.327	0.275	0.364	0.946	1.27	491	1.57	-0.674	1.57	2.48	1.26	1.59	2.82	4.48	2.56	0.319	2.82	16.83	0.677	0.952	-1.94	0.669
0	S100A8/IL1B+	LGALS3	ENSG00000131981	1.27e-06	1.3e-06	-0.422	0.614	0.664	1.53	1.95	492	3.62	-0.724	3.62	5.77	2.71	4.31	11.81	12.8	3.41	1.62	9.18	4.64	2.49	0.123	-1.09	1.41
0	S100A8/IL1B+	CREM	ENSG00000095794	2.31e-06	2.35e-06	0.251	0.463	0.426	1.28	1.03	493	2.6	0.504	2.6	1.11	3	2.2	2.01	0.845	1.13	0.767	1.04	1.92	1.08	5.85	-0.643	0.712
0	S100A8/IL1B+	ERICH1		2.75e-06	2.8e-06	0.255	0.264	0.215	0.692	0.438	494	0.998	0.759	0.998	0.504	0.573	0.537	0.386	0.346	1.07	0.456	0.166	0.811	1.41	0.932	-0.189	0.538
0	S100A8/IL1B+	PLBD1	ENSG00000121316	2.95e-06	2.99e-06	0.272	0.289	0.246	0.759	0.487	495	1.14	0.765	1.14	0.696	0.634	0.761	0.316	0.5	0.886	0.348	1.06	0.598	0.433	0.138	0.0353	0.63
0	S100A8/IL1B+	EIF4A3	ENSG00000141543	4.78e-06	4.84e-06	0.331	0.326	0.281	1.03	0.698	496	1.8	0.775	1.8	0.713	1.14	1.89	0.765	0.532	0.871	0.809	0.362	1.03	0.415	2.31	-0.167	0.72
0	S100A8/IL1B+	TWISTNB		9.08e-05	9.18e-05	0.449	0.26	0.22	1.21	0.761	497	2.35	0.984	2.35	0.412	1.06	2.42	1.61	0.583	0.841	0.386	0.178	2	0.599	1.51	-0.019	1.05
0	S100A8/IL1B+	RNF144B	ENSG00000137393	0.000462	0.000465	0.251	0.197	0.161	0.616	0.365	498	0.852	0.814	0.852	0.439	0.405	0.639	0.28	0.316	0.663	0.177	0.13	0.682	0.796	0.128	0.0307	0.495
0	S100A8/IL1B+	CKS2	ENSG00000123975	0.000739	0.000743	0.304	0.316	0.289	1.08	0.772	499	1.93	0.686	1.93	0.38	1.36	1.92	1.37	0.703	1.24	1.55	0.133	1.58	1.29	2.78	-0.254	0.951
0	S100A8/IL1B+	BASP1	ENSG00000176788	0.000753	0.000756	0.259	0.339	0.315	1.05	0.789	500	1.85	0.585	1.85	0.57	1.41	1.23	2	0.624	0.721	2.14	0.755	0.984	3.48	1.72	-0.452	0.597
0	S100A8/IL1B+	CD14	ENSG00000170458	0.0123	0.0123	-0.341	0.734	0.703	1.99	2.34	501	6.34	-0.551	6.34	21.42	2.36	9.36	5.89	7.08	6.34	1.64	12.07	10.5	1.83	0.771	-1.12	1.42
1	C1Q	SELENOP	ENSG00000250722	0	0	2.25	0.776	0.099	3.37	1.11	503	0.0228	3.72	27.93	27.93	0.0972	3.04	0.0509	1.42	0.0851	0.303	34.84	5.83	0.428	0	-0.214	3.37
1	C1Q	C1QB	ENSG00000173369	0	0	2.12	0.983	0.248	3.9	1.78	504	0.183	3.28	48.6	48.6	1.55	7.95	0.242	5.17	2.39	2.06	61.68	16.53	1.62	0.0807	-0.234	3.83
1	C1Q	C1QC	ENSG00000159189	0	0	2.12	0.98	0.249	3.74	1.62	505	0.103	3.31	41.01	41.01	1.14	7.63	0.214	5.94	1.51	1.76	41.56	15.23	1.94	0.0547	-0.013	3.68
1	C1Q	C1QA	ENSG00000173372	0	0	1.99	0.986	0.302	3.92	1.93	506	0.353	3.05	49.45	49.45	2.45	10.37	0.344	7.96	3.66	2.16	61.74	16.55	2.35	0.347	-0.218	3.62
1	C1Q	FOLR2	ENSG00000165457	1.9e-291	2.44e-289	1.51	0.655	0.105	1.94	0.433	507	0.0994	3.24	5.97	5.97	0.144	0.882	0.0909	0.47	0.282	0.223	5.96	2.3	0.0945	0.0451	0.001	1.9
1	C1Q	PLTP	ENSG00000100979	5.25e-290	5.61e-288	1.73	0.801	0.206	2.71	0.979	508	0.0798	3	14	14	0.225	2.77	0.498	4.79	0.312	0.568	14.26	5.21	0.289	0.557	-0.017	2.63
1	C1Q	GPR34	ENSG00000171659	6.06e-248	5.55e-246	1.15	0.609	0.107	1.45	0.294	509	0.0897	2.92	3.24	3.24	0.234	0.808	0.0692	0.411	0.145	0.294	1.59	0.859	0.106	0.0457	0.492	1.4
1	C1Q	SLCO2B1	ENSG00000137491	1.15e-210	9.23e-209	0.946	0.576	0.111	1.24	0.29	510	0.0712	2.54	2.44	2.44	0.0843	0.809	0.227	0.757	0.162	0.0802	1.03	0.906	0.155	0	0.53	1.24
1	C1Q	SLC40A1	ENSG00000138449	1.25e-206	8.9e-205	1.11	0.424	0.047	1.36	0.243	511	0.0542	2.99	2.88	2.88	0.0391	0.319	0.00991	0.0925	0.0828	0.0615	4.48	0.69	0.591	0	-0.346	1.36
1	C1Q	ITM2B	ENSG00000136156	2.43e-205	1.56e-203	1.14	0.975	0.75	3.06	1.92	512	5.39	1.79	20.43	20.43	5.36	8.23	2.42	4.16	6.56	2.18	18.3	9.17	4.8	3.6	0.105	1.91
1	C1Q	HLA-DRB1		1.29e-199	7.52e-198	0.999	1	0.873	4.27	3.27	513	10.59	1.47	70.45	70.45	49.65	30.47	7.15	14.47	22.95	54.76	39.08	42.08	22.76	40.72	0.248	2.17
1	C1Q	FCGR3A	ENSG00000203747	1.46e-198	7.84e-197	1.15	0.878	0.403	2.42	1.27	514	1.45	1.96	10.25	10.25	0.619	4.64	2.8	2.34	5.1	0.714	5.98	5.94	1.44	0.0457	0.477	2.38
1	C1Q	CD14	ENSG00000170458	5.6e-198	2.76e-196	1.14	0.97	0.657	3.11	1.97	515	6.34	1.78	21.42	21.42	2.36	9.36	5.89	7.08	6.34	1.64	12.07	10.5	1.83	0.771	0.54	2.54
1	C1Q	A2M	ENSG00000175899	1.58e-188	7.26e-187	0.905	0.533	0.102	1.21	0.309	516	0.028	2.42	2.37	2.37	0.279	0.559	0.106	1.36	0.0415	0.147	1.67	0.62	0.169	0	0.232	1.21
1	C1Q	CD74	ENSG00000019582	4.39e-188	1.88e-186	0.803	1	0.952	5.17	4.36	517	29.63	1.17	174.21	174.21	151.78	83.27	20.14	44.92	56.28	238.85	125.85	101.31	122.59	172.47	-0.314	2.12
1	C1Q	TMEM176B	ENSG00000106565	2.61e-175	1.05e-173	1.08	0.751	0.272	1.98	0.896	518	1.38	2.03	6.21	6.21	0.763	2.28	0.411	0.861	1.58	0.278	5.55	3.06	3.82	0	0.096	1.98
1	C1Q	CD52	ENSG00000169442	6.57e-172	2.48e-170	-1.79	0.166	0.714	0.501	2.29	519	10.7	-3.58	0.65	0.65	8.49	3.56	13.7	9.21	15.96	3.49	2.19	4.12	4.76	5.86	-2.33	-0.659
1	C1Q	HLA-DRA		2.19e-169	7.82e-168	0.803	1	0.951	5.03	4.23	520	28.67	1.17	152.24	152.24	137.38	77.81	21.87	32.18	57.44	141.45	106.99	94.49	88.93	113.66	0.073	1.9
1	C1Q	HLA-DPA1		4.35e-168	1.47e-166	0.883	0.999	0.847	4.4	3.52	521	9.56	1.3	80.53	80.53	71.82	37.17	7.65	12.12	24.15	102.86	51.88	44.02	39.61	56.51	-0.242	2.24
1	C1Q	MS4A7	ENSG00000166927	2.75e-148	8.84e-147	0.963	0.872	0.496	2.22	1.26	522	1.88	1.67	8.2	8.2	1.64	4.3	2.28	2.26	3.79	0.503	4.17	3.33	1.38	1.82	0.551	1.81
1	C1Q	AKR1B1	ENSG00000085662	7.09e-148	2.17e-146	0.917	0.605	0.199	1.38	0.461	523	0.3	2.16	2.97	2.97	0.581	0.845	0.138	0.501	0.364	0.409	4.01	0.699	0.346	0.451	-0.233	1.25
1	C1Q	MS4A4A	ENSG00000110079	5.72e-147	1.67e-145	1.09	0.646	0.237	1.71	0.621	524	0.346	2.27	4.52	4.52	0.344	1.35	0.623	1.35	0.989	0.193	4.24	2.61	0.176	0.439	0.051	1.55
1	C1Q	CXCL12	ENSG00000107562	9.31e-147	2.6e-145	0.663	0.245	0.015	0.73	0.0668	525	0.00423	2.8	1.08	1.08	0.0207	0.073	0.00254	0.0763	0.00592	0	1.08	0.314	0	0	-0.0015	0.73
1	C1Q	TMEM37	ENSG00000171227	1.06e-146	2.85e-145	0.617	0.307	0.033	0.692	0.0753	526	0.00353	2.62	0.998	0.998	0	0.187	0.0198	0.291	0.00702	0.0395	0.415	0.105	0.0128	0	0.345	0.692
1	C1Q	IL1B	ENSG00000125538	3.03e-144	7.79e-143	-2.18	0.225	0.7	0.938	3.12	527	44.88	-3.72	1.55	1.55	10.46	25.98	23.22	3.93	4.33	1.32	0.481	12.64	7.41	2.09	-2.89	0.545
1	C1Q	IGF1	ENSG00000017427	5.92e-140	1.46e-138	0.584	0.23	0.013	0.628	0.0442	528	0.00242	2.75	0.875	0.875	0.00774	0.157	0	0.00697	0	0.00995	0.344	0.131	0	0.107	0.333	0.628
1	C1Q	MSR1	ENSG00000038945	6.03e-139	1.43e-137	0.921	0.722	0.287	1.78	0.863	529	0.357	1.78	4.95	4.95	0.816	2.02	1.58	3.82	0.594	0.628	3.03	3.93	0.404	0.256	0.188	1.56
1	C1Q	FCGR2A	ENSG00000143226	3.94e-137	9.03e-136	0.83	0.889	0.588	2.17	1.34	530	2.45	1.43	7.78	7.78	3.2	4.34	1.77	2.57	2.65	0.603	4.11	4.69	0.844	0.221	0.434	1.97
1	C1Q	MAF	ENSG00000178573	1.15e-136	2.54e-135	0.813	0.484	0.119	1.13	0.32	531	0.103	2.21	2.1	2.1	0.0879	0.768	0.259	0.966	0.32	0.109	1.2	0.867	0.191	0.0394	0.347	1.09
1	C1Q	HLA-DMA		2.54e-136	5.44e-135	0.75	0.955	0.698	2.65	1.9	532	2.96	1.19	13.1	13.1	10.43	7.56	1.56	3.34	4.32	8.11	11.37	8.03	3.85	10.29	0.131	1.71
1	C1Q	FCN1	ENSG00000085265	3.43e-135	7.1e-134	-1.76	0.087	0.59	0.325	2.08	533	13.97	-3.88	0.385	0.385	4.2	4.72	4.47	0.984	16.65	0.119	0.609	4.75	2.86	0.662	-2.55	0.213
1	C1Q	HLA-DMB		7.18e-135	1.44e-133	0.828	0.883	0.532	2.14	1.31	534	1.32	1.43	7.51	7.51	4.98	4.02	0.412	1.6	1.87	4.21	5.92	3.85	1.59	4.84	0.207	1.8
1	C1Q	SH3BGRL3	ENSG00000142669	2.8e-134	5.44e-133	-0.787	0.872	0.967	2.34	3.13	535	22.24	-1.21	9.39	9.39	19.53	15.56	33.95	28.31	25.68	11.42	11.43	18.05	12.87	16.18	-1.21	-0.178
1	C1Q	C3AR1	ENSG00000171860	5.04e-133	9.51e-132	0.894	0.653	0.25	1.48	0.59	536	0.739	1.96	3.41	3.41	0.447	1.42	0.71	0.94	0.727	0.177	0.827	1.5	0.413	0.129	0.568	1.36
1	C1Q	LPAR6	ENSG00000139679	1.83e-132	3.36e-131	0.909	0.541	0.161	1.33	0.416	537	0.249	2.22	2.77	2.77	0.505	1.2	0.156	0.209	0.491	0.173	1.4	1.4	0.213	0.048	0.449	1.28
1	C1Q	NPC2	ENSG00000119655	2e-130	3.57e-129	0.55	0.993	0.928	3.13	2.58	538	8.78	0.837	21.92	21.92	8.01	18.14	12.36	18.75	11.12	5.77	24.95	16.43	6.92	2.61	-0.124	1.85
1	C1Q	VSIG4	ENSG00000155659	2.92e-127	5.07e-126	1.01	0.684	0.29	1.83	0.817	539	0.324	1.97	5.22	5.22	1.6	2.39	0.798	1.94	0.73	0.619	3.17	1.55	0.444	0.269	0.399	1.59
1	C1Q	LGMN	ENSG00000100600	6.66e-125	1.12e-123	1.16	0.608	0.226	1.95	0.79	540	0.13	2.23	6.01	6.01	0.295	1.65	1.27	3.85	0.279	0.942	5.1	4.58	0.347	1.01	0.139	1.82
1	C1Q	S100A6	ENSG00000197956	1.15e-123	1.9e-122	-0.844	0.821	0.965	2.82	3.66	541	49	-1.26	15.79	15.79	25.34	23.78	54.87	56.17	49.25	12.6	17.45	24.18	15.78	17.01	-1.23	0.211
1	C1Q	BCL2A1	ENSG00000140379	1.62e-122	2.6e-121	-1.41	0.349	0.76	1.01	2.42	542	19.55	-2.49	1.74	1.74	3.49	10.94	12.59	3.39	6.09	2.79	0.83	8.52	6.93	3.05	-2.02	0.403
1	C1Q	SRGN	ENSG00000122862	1.61e-121	2.52e-120	-0.782	0.924	0.974	2.72	3.5	543	42.25	-1.18	14.12	14.12	31.75	28.84	42.16	15.66	29.6	12.22	7.83	32.92	23.14	24.48	-1.05	0.538
1	C1Q	DAB2	ENSG00000153071	1.44e-120	2.2e-119	0.862	0.586	0.204	1.42	0.554	544	0.193	1.94	3.12	3.12	0.25	1.18	1.06	1.8	0.265	0.351	2.23	1.58	0.486	0.624	0.242	1.24
1	C1Q	G0S2	ENSG00000123689	1.27e-118	1.9e-117	-2.65	0.097	0.559	0.694	3.34	545	53.27	-4.64	1	1	17.56	14.61	44.79	7.48	12.36	4.75	0.646	18.18	20.16	2.32	-3.3	0.196
1	C1Q	MS4A6A	ENSG00000110077	1.27e-117	1.86e-116	0.753	0.93	0.635	2.57	1.82	546	4.09	1.21	12.08	12.08	7.83	8.39	0.935	2.05	4.29	2.32	11.26	8.12	1.47	6.92	0.065	1.91
1	C1Q	C2		8.2e-117	1.17e-115	0.627	0.309	0.048	0.763	0.136	547	0.0385	2.34	1.14	1.14	0.0278	0.205	0.058	0.383	0.151	0.0509	1.07	0.262	0.0456	0.0457	0.0357	0.735
1	C1Q	VCAN	ENSG00000038427	9.87e-112	1.38e-110	-1.52	0.068	0.518	0.208	1.73	548	9.03	-3.83	0.232	0.232	1.82	3.07	7.4	0.987	5.69	0.219	0.214	2.43	0.772	0.0709	-2.1	0.14
1	C1Q	HLA-DQB1		5e-109	6.83e-108	0.693	0.966	0.69	3.11	2.42	549	3.26	1.06	21.49	21.49	24.43	10.32	2.01	4.69	6.49	30.09	13.18	12.25	14.5	22.06	-0.324	2.01
1	C1Q	LYZ	ENSG00000090382	1.17e-108	1.57e-107	-1.11	0.83	0.946	2.9	4	550	86.1	-1.65	17.14	17.14	61.05	45.43	27.79	14.1	73.44	41.39	23.73	38.25	29.66	24.89	-1.57	0.183
1	C1Q	TIMP1	ENSG00000102265	3.32e-108	4.35e-107	-1.71	0.558	0.828	1.5	3.2	551	25.6	-2.73	3.47	3.47	16.96	10.31	64.04	9.07	38.77	3.09	3.17	15.78	5.75	4.89	-2.68	0.088
1	C1Q	TMEM176A	ENSG00000002933	5.22e-107	6.7e-106	0.755	0.575	0.203	1.4	0.648	552	0.994	1.65	3.07	3.07	0.489	1.39	0.127	0.442	0.924	0.0792	2.89	1.72	4.16	0	-0.237	1.4
1	C1Q	HLA-DQA1		5.63e-107	7.08e-106	0.687	0.949	0.613	3.13	2.44	553	2.09	1.05	21.87	21.87	27.65	9.55	2.11	3.95	6.52	29.02	16.22	12.45	17.34	28.28	-0.272	2
1	C1Q	S100A8	ENSG00000143546	2.35e-105	2.91e-104	-2.66	0.192	0.593	0.87	3.53	554	90.19	-4.48	1.39	1.39	4.12	8.18	18.41	3.06	76.71	0.396	2.6	12.41	4.54	2.61	-3.64	0.537
1	C1Q	B2M		7.49e-105	9.07e-104	0.353	1	1	4.88	4.53	555	87.15	0.513	130.76	130.76	80.78	92.22	79.88	76.63	104.95	106.13	149.96	137.8	149.81	90.84	-0.136	0.529
1	C1Q	CTSC	ENSG00000109861	8.11e-104	9.64e-103	0.893	0.721	0.392	1.79	0.896	556	0.981	1.71	4.98	4.98	1.24	2.28	0.563	1.36	2.12	0.64	3.85	2.84	2.05	0.69	0.211	1.34
1	C1Q	PLAUR	ENSG00000011422	1.53e-103	1.79e-102	-1.12	0.505	0.805	1.38	2.5	557	19.31	-1.88	2.97	2.97	9.54	11.47	11.44	5.23	5.07	3.05	1.22	9.05	2.8	3.58	-1.63	0.58
1	C1Q	GAPDH	ENSG00000111640	7.94e-103	9.1e-102	-0.733	0.95	0.98	2.68	3.41	558	26.06	-1.11	13.59	13.59	24.3	17.8	58.38	42.55	25.74	24.89	18.63	21.65	19.99	16.65	-1.4	-0.191
1	C1Q	HLA-DPB1		1.45e-102	1.63e-101	0.582	0.999	0.845	4.23	3.65	559	12.03	0.855	67.85	67.85	87.85	41.61	7.2	12.07	25.74	105.27	54.98	44.11	55.15	58.56	-0.434	2.13
1	C1Q	VMO1	ENSG00000182853	1.47e-102	1.63e-101	1.09	0.5	0.166	1.76	0.669	560	0.159	2.22	4.79	4.79	0.81	1.07	0.383	3.07	1.2	1.65	2.2	1.35	0.736	2.46	0.353	1.61
1	C1Q	CD63	ENSG00000135404	9.64e-102	1.05e-100	0.592	0.972	0.85	2.96	2.37	561	6.06	0.912	18.32	18.32	5.63	8.97	15.78	20.71	7.82	4.22	21.97	12.65	5.17	2.4	-0.173	1.74
1	C1Q	NFKBIA	ENSG00000100906	1.28e-101	1.37e-100	-1.08	0.712	0.89	2.18	3.26	562	34.52	-1.66	7.89	7.89	17.34	38.29	29.85	12.4	11.45	5.68	1.71	22.52	20.82	6.64	-1.49	1.19
1	C1Q	CD9	ENSG00000010278	2.79e-97	2.93e-96	0.79	0.621	0.264	1.75	0.956	563	0.284	1.5	4.73	4.73	0.856	1.93	2.06	6.18	0.384	0.782	4.85	1.1	0.99	0.168	-0.225	1.59
1	C1Q	SERPING1	ENSG00000149131	3.67e-97	3.8e-96	0.573	0.293	0.053	0.739	0.166	564	0.0634	2.09	1.09	1.09	0.111	0.16	0.0685	0.182	0.142	0.0231	1.31	1.33	0.177	0.274	-0.107	0.716
1	C1Q	PLD3	ENSG00000105223	5.24e-97	5.34e-96	0.82	0.684	0.349	1.78	0.956	565	0.796	1.56	4.91	4.91	0.556	1.74	0.936	6.05	0.882	0.655	6.74	1.85	0.965	0.236	-0.271	1.56
1	C1Q	RPL8	ENSG00000161016	4.86e-94	4.87e-93	-0.406	0.976	0.983	2.81	3.22	566	23.39	-0.611	15.64	15.64	28.08	20.61	24.18	21.26	25.71	33.4	17.65	17.19	25.71	33.06	-0.726	-0.089
1	C1Q	EREG	ENSG00000124882	7.46e-94	7.37e-93	-1.75	0.029	0.429	0.127	1.87	567	9.71	-4.58	0.135	0.135	3.02	6.23	8.94	1.21	1.53	0.523	0.154	2.44	1.42	0.124	-2.24	0.0101
1	C1Q	F13A1	ENSG00000124491	2.39e-92	2.32e-91	0.94	0.538	0.212	1.51	0.575	568	0.522	2.06	3.55	3.55	0.907	1.53	0.102	0.402	0.708	0.25	2.26	1.63	0.166	0.403	0.334	1.42
1	C1Q	RPS9	ENSG00000214889	3.1e-92	2.97e-91	-0.381	0.989	0.993	3.16	3.54	569	38.88	-0.568	22.67	22.67	39.08	31.69	26.41	24.13	39.89	25.95	27.05	27.73	33.57	35.93	-0.547	-0.06
1	C1Q	FCGR1A	ENSG00000150337	3.02e-91	2.85e-90	0.777	0.684	0.354	1.63	0.857	570	1.26	1.54	4.12	4.12	1.13	2.13	0.861	1.09	1.35	0.35	2.49	2.92	0.56	0.798	0.267	1.33
1	C1Q	RPS8	ENSG00000142937	2.58e-90	2.4e-89	-0.428	0.979	0.989	3.09	3.52	571	34.8	-0.639	21	21	39.04	29.91	28.52	25.68	32.89	43.97	24.05	23.46	34.34	42.42	-0.715	-0.106
1	C1Q	TNFAIP3	ENSG00000118503	5.64e-90	5.17e-89	-1.15	0.307	0.668	0.938	2.09	572	11.09	-2.12	1.56	1.56	4.08	11.53	7.22	2.53	2.31	1.52	0.359	6.64	4.79	1.03	-1.59	0.631
1	C1Q	H3F3A		8.22e-90	7.43e-89	-0.466	0.95	0.981	2.63	3.1	573	26.77	-0.707	12.93	12.93	22.38	19.84	18.97	14.29	22.57	17.16	11.74	17.43	19.74	17.9	-0.69	0.089
1	C1Q	FCGBP		5.83e-89	5.2e-88	1.25	0.187	0.019	1.35	0.0976	574	0.0111	3.86	2.84	2.84	0.0204	0.132	0.00799	0.503	0	0.501	0.172	0.274	0.0312	0	0.938	1.35
1	C1Q	CD59	ENSG00000085063	5.39e-88	4.74e-87	0.711	0.479	0.179	1.15	0.441	575	0.121	1.79	2.16	2.16	0.361	0.511	0.364	1.44	0.15	1.27	3.76	0.492	0.403	0.133	-0.408	1.04
1	C1Q	CSF1R	ENSG00000182578	1.54e-87	1.34e-86	0.718	0.679	0.361	1.52	0.799	576	0.676	1.47	3.56	3.56	1.2	2.11	1.05	1.54	1.31	0.48	1.63	1.89	0.476	0.363	0.381	1.21
1	C1Q	RPL39	ENSG00000198918	8.17e-86	7e-85	-0.373	0.993	0.995	3.57	3.94	577	59.04	-0.55	34.48	34.48	53.87	42.82	48.06	37.63	61.36	44.65	43.66	39.85	45.06	55.09	-0.564	-0.085
1	C1Q	S100A10	ENSG00000197747	1.81e-85	1.53e-84	-0.762	0.755	0.916	2.13	2.89	578	14.01	-1.19	7.38	7.38	13.45	9.59	34.02	28.61	14.61	20.82	7.81	10.87	10.34	16.87	-1.43	-0.05
1	C1Q	RPL28	ENSG00000108107	5.78e-85	4.82e-84	-0.361	0.996	0.996	3.51	3.87	579	54.04	-0.533	32.35	32.35	50.88	42.34	38.49	34.16	54.53	51.93	41.31	43.17	45.71	46.13	-0.51	-0.053
1	C1Q	RPS24	ENSG00000138326	2.26e-84	1.86e-83	-0.37	0.993	0.997	3.43	3.8	580	49.5	-0.547	29.88	29.88	50.47	39.21	36.04	30.88	49.35	50.47	37.78	33.71	40.72	51.51	-0.531	-0.032
1	C1Q	TXNIP	ENSG00000265972	7.75e-83	6.3e-82	0.757	0.776	0.481	2.12	1.37	581	1.98	1.3	7.36	7.36	2.99	4.2	2.94	2.49	4.23	1.36	2.99	3.96	2.94	1.1	0.47	1.38
1	C1Q	RPL18A	ENSG00000105640	6.1e-82	4.89e-81	-0.371	0.987	0.99	3.23	3.61	582	38.13	-0.552	24.41	24.41	43.3	31.88	29.78	27.42	38.1	47.52	29.63	28.02	36.64	44.56	-0.647	-0.112
1	C1Q	AREG	ENSG00000109321	1.15e-81	9.14e-81	-1.91	0.063	0.429	0.29	2.2	583	13.88	-4.21	0.336	0.336	12.41	6.63	3.9	0.913	2.61	1.72	0.119	2.21	4.38	26.91	-3.04	0.177
1	C1Q	STAB1	ENSG00000010327	2.48e-81	1.94e-80	0.783	0.486	0.188	1.28	0.499	584	0.433	1.85	2.6	2.6	0.22	1.18	0.494	1.1	0.619	0.194	1.9	1.12	0.193	0	0.217	1.28
1	C1Q	TSPAN4	ENSG00000214063	2.16e-80	1.67e-79	0.608	0.432	0.149	0.95	0.341	585	0.202	1.73	1.58	1.58	0.305	0.575	0.21	0.855	0.333	0.166	1.49	0.68	0.449	0.141	0.0379	0.817
1	C1Q	SDC3	ENSG00000162512	2.35e-79	1.8e-78	0.478	0.268	0.055	0.626	0.148	586	0.0473	1.9	0.87	0.87	0.0216	0.321	0.0519	0.503	0.0303	0.107	0.635	0.527	0	0.0598	0.134	0.626
1	C1Q	NAMPT	ENSG00000105835	4.28e-79	3.23e-78	-0.822	0.603	0.838	1.48	2.3	587	15.93	-1.38	3.38	3.38	5.3	10.3	8.09	3.43	7.6	1.83	1.39	8.37	4.88	2.88	-1.35	0.605
1	C1Q	IGSF21	ENSG00000117154	6.69e-79	5e-78	0.395	0.163	0.016	0.446	0.0512	588	0	2.12	0.562	0.562	0.0397	0.0727	0	0.213	0	0.0846	0.171	0.273	0	0	0.204	0.446
1	C1Q	EPHX1	ENSG00000143819	1.73e-78	1.28e-77	0.384	0.196	0.027	0.462	0.0781	589	0.045	1.92	0.587	0.587	0.0247	0.0718	0.0111	0.111	0.041	0.0427	1.03	0.0867	0.0256	0	-0.248	0.462
1	C1Q	EMP2	ENSG00000213853	3.84e-78	2.8e-77	0.387	0.182	0.022	0.443	0.0557	590	0.00906	2.06	0.558	0.558	0.0725	0.0742	0.00254	0.144	0	0.0693	0.255	0.165	0.105	0	0.216	0.443
1	C1Q	LAIR1		1.09e-77	7.89e-77	0.653	0.601	0.29	1.31	0.657	591	0.752	1.45	2.71	2.71	0.453	1.69	0.973	1.15	0.699	0.278	1.23	1.74	0.399	0.385	0.302	1.06
1	C1Q	DUSP2	ENSG00000158050	3.05e-77	2.17e-76	-1.03	0.146	0.514	0.572	1.6	592	5.62	-2.23	0.771	0.771	4.07	5.79	3.39	1.46	1	1.81	0.274	3.62	2.38	3.75	-1.34	0.329
1	C1Q	FRMD4A	ENSG00000151474	9.05e-77	6.38e-76	0.418	0.214	0.035	0.49	0.072	593	0.00637	2.07	0.632	0.632	0.0388	0.12	0.0469	0.315	0.00188	0.0929	0.137	0.153	0.0905	0	0.216	0.49
1	C1Q	S100A9	ENSG00000163220	5.03e-76	3.51e-75	-1.88	0.533	0.759	1.95	3.83	594	120.27	-2.88	6.05	6.05	9.01	14.55	25.55	7.4	81.27	1.23	17.17	20.56	7.17	2.03	-2.85	1.15
1	C1Q	SOD2	ENSG00000112096	5.77e-76	3.99e-75	-1.03	0.609	0.819	1.74	2.77	595	29.05	-1.65	4.69	4.69	4.64	16.43	16.76	7.27	7.39	1.28	3.86	16.94	7.81	1.11	-1.67	0.994
1	C1Q	RPL32	ENSG00000144713	5.05e-75	3.45e-74	-0.327	0.992	0.995	3.47	3.8	596	48.7	-0.483	31.27	31.27	49.91	38.57	39.17	35.05	47.52	46.61	38.1	33.26	41.73	44.79	-0.456	-0.06
1	C1Q	CTSD	ENSG00000117984	1.3e-74	8.76e-74	0.803	0.883	0.667	3.15	2.35	597	4.46	1.23	22.34	22.34	0.966	9.38	18.77	27.47	5.79	1.62	29.33	12.09	3.39	0.994	-0.262	2.47
1	C1Q	LAPTM4A	ENSG00000068697	3.23e-74	2.16e-73	0.58	0.779	0.533	1.68	1.1	598	1.55	1.09	4.37	4.37	2.14	2.6	1.66	2.69	1.63	1.06	3.02	2.54	1.26	2.69	0.289	0.958
1	C1Q	RPL35A	ENSG00000182899	1.03e-73	6.85e-73	-0.37	0.982	0.988	2.94	3.31	599	30.19	-0.556	17.88	17.88	29.17	23.56	23.12	19.45	27.65	26.39	23.85	19.53	32.31	28.43	-0.568	-0.08
1	C1Q	MARCKS	ENSG00000277443	1.87e-73	1.22e-72	0.602	0.726	0.418	1.71	1.11	600	1.7	1.12	4.53	4.53	0.671	3.12	2.26	2.44	1.82	0.55	2.5	6.51	3.72	0.197	-0.306	1.53
1	C1Q	FUCA1	ENSG00000179163	4.28e-73	2.78e-72	0.571	0.341	0.099	0.833	0.262	601	0.124	1.81	1.3	1.3	0.112	0.396	0.07	0.277	0.187	1.07	2.45	0.391	0.178	0.12	-0.406	0.765
1	C1Q	RPL34	ENSG00000109475	2.51e-72	1.61e-71	-0.361	0.991	0.996	3.48	3.85	602	55.15	-0.535	31.59	31.59	53.38	39.98	37.44	29.72	51.09	41.44	38.33	33.88	46.85	50.78	-0.544	0.059
1	C1Q	RASSF4	ENSG00000107551	2.26e-71	1.44e-70	0.612	0.551	0.263	1.18	0.565	603	0.476	1.45	2.24	2.24	0.999	1.24	0.183	0.798	0.601	0.498	0.59	1.01	3.13	0.0678	-0.242	1.11
1	C1Q	FOSL2	ENSG00000075426	6.14e-71	3.87e-70	-0.779	0.116	0.463	0.273	1.05	604	2.72	-2.25	0.314	0.314	1.47	2.06	2.27	1.17	1.28	0.558	0.255	1.24	0.982	1.68	-1.04	0.0455
1	C1Q	FCGRT	ENSG00000104870	9.87e-71	6.15e-70	0.54	0.893	0.75	2.25	1.71	605	4.23	0.893	8.49	8.49	3.91	6.09	3.46	5	4.18	3.3	8.33	5.55	1.49	3.41	0.017	1.34
1	C1Q	DNASE2	ENSG00000105612	1.55e-70	9.54e-70	0.55	0.342	0.103	0.813	0.263	606	0.218	1.76	1.25	1.25	0.103	0.525	0.186	0.392	0.295	0.019	1.37	0.464	0.128	0.0867	-0.048	0.794
1	C1Q	RPS16	ENSG00000105193	3.23e-70	1.97e-69	-0.342	0.98	0.992	3.03	3.37	607	31.07	-0.512	19.68	19.68	31.56	26.09	25.18	21.87	28.58	33.09	22.97	21.6	27.16	31.72	-0.5	-0.089
1	C1Q	KCNJ5	ENSG00000120457	3.64e-70	2.21e-69	0.269	0.12	0.007	0.284	0.0149	608	0.00662	1.9	0.328	0.328	0.00213	0.0308	0	0.0263	0.00353	0	0.099	0.0814	0	0	0.189	0.284
1	C1Q	IFI30	ENSG00000216490	2.06e-68	1.24e-67	-0.613	0.842	0.95	2.47	3.08	609	21.29	-0.938	10.85	10.85	17.54	18.38	32.08	18.87	25.58	4.66	12.99	27.3	14.46	32.62	-1.04	0.738
1	C1Q	FTH1	ENSG00000167996	2.16e-68	1.28e-67	-0.489	1	1	4.89	5.38	610	224.88	-0.709	132.49	132.49	152.09	209.4	329.96	250.64	187.67	62.5	262.49	207.93	207.3	108.95	-0.908	0.743
1	C1Q	TREM2	ENSG00000095970	2.46e-68	1.45e-67	0.702	0.45	0.173	1.29	0.588	611	0.12	1.6	2.63	2.63	0.189	1.39	0.586	3.36	0.302	0.497	2.28	0.882	0.397	0.0452	-0.182	1.25
1	C1Q	NR4A1	ENSG00000123358	4.17e-68	2.43e-67	-0.744	0.282	0.625	0.787	1.53	612	5.23	-1.52	1.2	1.2	3.48	4.41	3.23	1.54	2.61	1.72	0.192	2.53	2.4	5.72	-1.12	0.611
1	C1Q	CSTA	ENSG00000121552	4.36e-68	2.52e-67	-0.776	0.447	0.713	0.983	1.76	613	8.23	-1.47	1.67	1.67	3.51	3.73	3.62	2.07	7.75	0.673	3.01	2.97	5.73	0.816	-1.24	0.469
1	C1Q	LILRB5		1.09e-67	6.27e-67	0.413	0.142	0.014	0.454	0.041	614	0.00467	2.25	0.575	0.575	0.00342	0.0912	0.0225	0.062	0	0.0388	0.276	0.177	0.071	0	0.211	0.454
1	C1Q	CTSB		8.5e-67	4.83e-66	0.502	0.945	0.786	2.94	2.44	615	5.61	0.772	17.99	17.99	3.33	12.16	16.01	30.34	6.43	4.19	20.74	16.37	5.74	1.57	-0.501	2
1	C1Q	IL1RN	ENSG00000136689	1.38e-65	7.75e-65	-1.25	0.116	0.437	0.356	1.61	616	6.21	-2.96	0.428	0.428	1.76	2.83	7.94	4.06	1.48	0.618	0.0682	5.22	0.983	0.232	-1.83	0.29
1	C1Q	APOE	ENSG00000130203	4.39e-65	2.45e-64	1.13	0.386	0.131	2.63	1.5	617	0.0206	1.86	12.94	12.94	0.0986	2.36	1.47	17.23	0.497	2.26	35.71	2.94	1.01	0.0547	-0.968	2.61
1	C1Q	PIK3IP1	ENSG00000100100	5.15e-65	2.85e-64	0.433	0.23	0.05	0.542	0.11	618	0.0602	1.92	0.72	0.72	0.148	0.202	0.0371	0.136	0.0998	0.0423	0.139	0.164	0.359	0.0547	0.236	0.506
1	C1Q	SLC2A3	ENSG00000059804	5.32e-65	2.92e-64	-0.849	0.15	0.486	0.397	1.25	619	4.42	-2.13	0.487	0.487	2.23	1.41	2.75	1.36	2.1	1.16	0.14	1.89	0.742	1.62	-1.29	0.266
1	C1Q	HLA-DRB5	ENSG00000198502	8.26e-65	4.49e-64	0.709	0.793	0.673	3.16	2.45	620	4.39	1.08	22.62	22.62	21.76	13.1	2.9	5.66	8.97	23.61	15.96	13	9.29	16.51	-0.041	1.8
1	C1Q	CXCL8	ENSG00000169429	2.48e-64	1.34e-63	-1.07	0.557	0.777	2.7	3.77	621	63.39	-1.6	13.86	13.86	26.47	48.8	74.72	17.52	12.34	9.4	3.41	29.81	11.54	3.16	-1.63	1.27
1	C1Q	CCL8	ENSG00000108700	5.01e-64	2.68e-63	0.827	0.155	0.02	1.01	0.18	622	0.0167	2.63	1.74	1.74	0.00397	0.204	0	0.164	0.0063	0.292	0.877	4.28	0	0	-0.656	1.01
1	C1Q	STMN1	ENSG00000117632	7.43e-64	3.94e-63	0.493	0.349	0.115	0.784	0.291	623	0.0812	1.56	1.19	1.19	0.301	0.481	0.124	0.772	0.138	1.07	1.13	0.34	0.307	0.314	0.0273	0.706
1	C1Q	CRIP1	ENSG00000213145	2.14e-62	1.13e-61	-0.853	0.401	0.715	1.56	2.41	624	10.48	-1.41	3.74	3.74	9.8	5.32	10.19	15.83	11.37	11.53	2.92	4.28	35.86	14.07	-2.05	0.191
1	C1Q	CFP	ENSG00000126759	2.25e-62	1.18e-61	-0.837	0.064	0.372	0.155	0.992	625	2.68	-2.75	0.168	0.168	2.68	0.496	0.622	0.172	3.46	0.46	0.144	1.15	2.86	3.6	-1.37	0.0203
1	C1Q	C15orf48	ENSG00000166920	2.78e-62	1.44e-61	-1.19	0.222	0.532	0.833	2.02	626	5.82	-2.25	1.3	1.3	6.14	5.53	15.84	4.37	1.75	3.46	0.417	12.11	5.23	0.646	-1.99	0.484
1	C1Q	KCNMA1	ENSG00000156113	5.75e-62	2.95e-61	0.484	0.279	0.075	0.687	0.203	627	0.0776	1.74	0.988	0.988	0.0307	0.316	0.198	0.503	0.283	0.0992	1.15	0.469	0.285	0	-0.0762	0.687
1	C1Q	GRN	ENSG00000030582	1.41e-61	7.17e-61	0.472	0.895	0.771	2.26	1.79	628	4.79	0.774	8.57	8.57	4.45	5.88	3.89	6.04	4.76	5.42	6.97	6.39	2.75	2.13	0.183	1.12
1	C1Q	MFSD1	ENSG00000118855	2.56e-61	1.29e-60	0.587	0.624	0.366	1.35	0.759	629	0.816	1.25	2.84	2.84	0.94	1.68	1.06	1.52	0.886	0.988	1.84	2.05	0.249	0.45	0.23	1.12
1	C1Q	RPS13	ENSG00000110700	2.59e-61	1.3e-60	-0.375	0.978	0.986	3.04	3.41	630	35.2	-0.56	19.88	19.88	35.67	24.82	22.36	19.78	31.56	30.75	25.55	20.31	27.76	40.72	-0.692	0.005
1	C1Q	RPL13	ENSG00000167526	2.72e-61	1.35e-60	-0.285	0.993	0.999	3.63	3.92	631	54.48	-0.42	36.79	36.79	55.26	47.18	42.03	37.24	52.25	48.16	47.23	38.29	50.37	56.57	-0.421	-0.012
1	C1Q	TNFSF13	ENSG00000161955	4.95e-61	2.45e-60	0.587	0.529	0.26	1.17	0.585	632	0.768	1.38	2.23	2.23	0.787	1.18	0.155	0.457	1.24	0.603	1.38	1.4	0.464	1.31	0.298	1.03
1	C1Q	RPL37	ENSG00000145592	5.08e-61	2.49e-60	-0.313	0.982	0.993	3.22	3.53	633	37.17	-0.466	23.98	23.98	37.32	28.76	28.43	26.36	36.94	36.19	33.81	25.66	31.39	36.45	-0.428	-0.065
1	C1Q	COTL1	ENSG00000103187	7.36e-61	3.58e-60	-0.812	0.482	0.731	1.19	2	634	7.71	-1.45	2.27	2.27	8.16	5.27	4.42	3.8	9.06	6.11	1.18	5.88	5.09	13.53	-1.49	0.406
1	C1Q	HLA-E		7.47e-60	3.6e-59	0.456	0.9	0.801	2.24	1.79	635	5.09	0.749	8.43	8.43	4.22	5.32	4.45	3.66	6.75	5.46	5.33	8.31	5.7	2.99	0.013	0.861
1	C1Q	RPS28	ENSG00000233927	8.38e-60	4.01e-59	-0.287	0.991	0.997	3.41	3.7	636	44.65	-0.424	29.39	29.39	38.81	36.9	36.3	31.39	44.33	43.48	40.43	30.31	43.66	36.11	-0.407	-0.03
1	C1Q	CD68	ENSG00000129226	8.49e-60	4.01e-59	0.49	0.903	0.751	2.41	1.92	637	4.06	0.789	10.17	10.17	2.5	6.81	8.95	11.91	5.07	1.61	11.68	8.48	2.21	1.5	-0.145	1.5
1	C1Q	S100A12	ENSG00000163221	8.5e-60	4.01e-59	-1.45	0.011	0.29	0.0166	1.47	638	10.16	-4.89	0.0168	0.0168	0.277	0.312	1.86	0.0599	6.03	0	0.0203	0.874	0.966	0.224	-2.4	0.0166
1	C1Q	NR4A3	ENSG00000119508	9.43e-60	4.42e-59	-0.781	0.086	0.391	0.219	1	639	2.46	-2.4	0.245	0.245	1.93	2.53	1.14	0.466	0.416	0.581	0.0637	1.08	1.88	3.7	-1.33	0.157
1	C1Q	RPL24	ENSG00000114391	1.53e-59	7.11e-59	-0.337	0.941	0.967	2.43	2.77	640	16.17	-0.523	10.35	10.35	16.36	13.54	14.17	12.18	17.01	15.38	11.43	11.38	15.36	17.43	-0.485	-0.087
1	C1Q	FLNA	ENSG00000196924	1.89e-59	8.72e-59	-0.69	0.114	0.428	0.271	0.962	641	2.02	-2.06	0.312	0.312	1.01	0.85	3	2.23	1.84	0.642	0.294	0.9	1.15	0.786	-1.11	0.014
1	C1Q	RB1	ENSG00000139687	2.25e-59	1.03e-58	0.592	0.468	0.218	1.1	0.507	642	0.353	1.47	2	2	0.587	1.25	0.311	0.704	0.553	0.34	1.79	1.46	0.305	0.62	0.072	0.833
1	C1Q	MCL1	ENSG00000143384	3.5e-58	1.59e-57	-0.605	0.655	0.833	1.48	2.09	643	10.39	-1.03	3.41	3.41	5.81	7.75	8.71	3.35	4.36	3.73	0.968	5.69	4.27	4.75	-0.949	0.807
1	C1Q	LY96	ENSG00000154589	3.92e-58	1.77e-57	0.546	0.747	0.534	1.7	1.16	644	1.84	1.01	4.48	4.48	1.89	2.94	1.41	2.12	2.32	1.29	6.09	3.09	1.39	1.29	-0.257	0.875
1	C1Q	JUN	ENSG00000177606	4.71e-58	2.12e-57	0.677	0.814	0.579	2.5	1.82	645	3.5	1.09	11.15	11.15	4.86	9.26	5.48	4.5	4.39	3.72	1.72	8.37	4.08	2.48	0.169	1.5
1	C1Q	S100A4	ENSG00000196154	6.34e-58	2.83e-57	-0.554	0.833	0.923	2.73	3.28	646	38.73	-0.837	14.33	14.33	21.35	21.07	17.52	24.61	43.84	6.89	12.44	16.46	8.61	10.05	-1.07	0.664
1	C1Q	FGR	ENSG00000000938	8.33e-58	3.69e-57	-0.645	0.108	0.414	0.232	0.877	647	2.06	-2.06	0.261	0.261	1.31	0.818	1.52	1.07	1.81	0.821	0.42	1.28	0.827	2.01	-0.887	-0.118
1	C1Q	ASAH1	ENSG00000104763	2.68e-57	1.18e-56	0.582	0.775	0.573	1.88	1.3	648	2.67	1.03	5.57	5.57	1.34	2.88	3.27	3.5	3.26	0.82	5.9	3.16	1.3	0.753	-0.049	1.32
1	C1Q	ADAP2	ENSG00000184060	9.69e-57	4.23e-56	0.568	0.511	0.25	1.12	0.555	649	0.477	1.37	2.07	2.07	0.39	1.3	0.879	1.1	0.421	0.707	0.806	1.65	0.258	0.208	0.15	0.934
1	C1Q	PSAP	ENSG00000197746	2.22e-56	9.63e-56	0.463	0.968	0.923	3.14	2.68	650	11.33	0.701	22.08	22.08	5.9	16.34	17.6	23.12	16.13	8.38	20.76	17.84	6.05	2.13	-0.044	2
1	C1Q	CD55	ENSG00000196352	2.32e-56	1e-55	-0.772	0.155	0.456	0.346	1.12	651	4.11	-2.07	0.414	0.414	1.63	1.09	1.79	0.543	2.29	0.836	0.365	1.08	1.23	3.31	-1.28	0.035
1	C1Q	RPS17		3.51e-56	1.5e-55	-0.304	0.98	0.985	3.04	3.34	652	26.63	-0.454	19.88	19.88	32.35	24.79	26.58	24.13	28.28	30.69	25.29	20.48	30.44	30.6	-0.468	-0.028
1	C1Q	SNX6	ENSG00000129515	4.26e-56	1.81e-55	0.58	0.542	0.294	1.2	0.623	653	0.613	1.33	2.33	2.33	0.56	1.2	0.705	1.12	0.897	0.644	2.25	1.83	0.643	0.786	0.023	0.758
1	C1Q	RPS12	ENSG00000112306	1.41e-55	5.94e-55	-0.275	0.993	0.994	3.62	3.89	654	50.21	-0.405	36.15	36.15	50.26	43.75	43.39	40.31	52.62	55.88	55.43	40.02	51.09	72.55	-0.683	-0.099
1	C1Q	LGALS2	ENSG00000100079	1.28e-54	5.36e-54	-0.895	0.091	0.376	0.246	1.14	655	2.95	-2.56	0.279	0.279	3.29	1.14	0.403	0.317	1.75	8.54	0.542	2.08	2.2	0.683	-2.01	-0.0296
1	C1Q	ZFP36	ENSG00000128016	1.29e-54	5.4e-54	-0.622	0.805	0.888	2.41	3.03	656	24.79	-0.955	10.16	10.16	22.74	28.58	13.38	8.25	12.93	11.63	1.83	18.28	17.21	21.04	-0.975	1.37
1	C1Q	PPIF	ENSG00000108179	2.61e-54	1.08e-53	-0.803	0.109	0.396	0.243	1.05	657	3.71	-2.38	0.275	0.275	0.92	1.43	2.35	0.894	0.759	0.546	0.375	1.28	0.425	0.727	-1.31	-0.0757
1	C1Q	RPS2	ENSG00000140988	4.3e-54	1.77e-53	-0.317	0.993	0.992	3.43	3.74	658	41.31	-0.469	29.81	29.81	53	40.43	31.46	31.75	39.89	52.52	35.74	35.49	46.28	56.17	-0.618	-0.052
1	C1Q	CD81	ENSG00000110651	6.85e-54	2.8e-53	0.534	0.503	0.247	1.13	0.6	659	0.393	1.26	2.11	2.11	0.351	1.34	0.726	2.25	0.368	0.869	1.42	1.28	0.807	0.104	-0.044	1.03
1	C1Q	PIM3	ENSG00000198355	7.67e-54	3.12e-53	-0.763	0.104	0.391	0.235	0.998	660	2.92	-2.31	0.265	0.265	1.61	1.43	1.78	0.887	0.454	0.589	0.16	1.5	1.93	2.1	-1.13	0.087
1	C1Q	MMP14	ENSG00000157227	9.28e-54	3.75e-53	0.347	0.217	0.052	0.476	0.13	661	0.0322	1.57	0.61	0.61	0.029	0.17	0.028	0.875	0.0198	0.176	0.256	0.101	0.0531	0	-0.152	0.477
1	C1Q	FRMD4B	ENSG00000114541	9.87e-54	3.96e-53	0.507	0.441	0.197	0.934	0.427	662	0.319	1.38	1.55	1.55	0.561	0.957	0.356	0.849	0.289	0.264	0.582	0.879	0.209	0.0451	0.263	0.89
1	C1Q	LGALS3BP	ENSG00000108679	1.18e-53	4.73e-53	0.377	0.205	0.047	0.5	0.124	663	0.0557	1.69	0.649	0.649	0.0855	0.157	0.0163	0.372	0.0573	0.127	0.532	0.64	0.0333	0	0.0054	0.5
1	C1Q	PABPC1	ENSG00000070756	3.05e-53	1.21e-52	-0.468	0.868	0.922	2.11	2.57	664	14.55	-0.74	7.22	7.22	13.64	12.53	9.09	6.59	12.32	13.67	5.97	7.97	15.28	22.97	-1.07	0.164
1	C1Q	GPNMB	ENSG00000136235	7.62e-53	3e-52	0.755	0.474	0.222	1.67	0.913	665	0.189	1.47	4.31	4.31	0.136	1.43	3.67	5.17	0.214	0.405	5.12	1.8	0.862	0	-0.151	1.67
1	C1Q	CNRIP1	ENSG00000119865	8.01e-53	3.14e-52	0.265	0.146	0.023	0.318	0.0532	666	0.00786	1.62	0.375	0.375	0.054	0.0774	0.0215	0.16	0.043	0.0339	0.219	0.0804	0.0128	0	0.12	0.318
1	C1Q	LAMP2	ENSG00000005893	1.27e-52	4.94e-52	0.487	0.475	0.229	0.995	0.509	667	0.556	1.24	1.71	1.71	0.345	0.716	0.673	0.922	0.747	0.285	1.91	1.25	0.905	0.28	-0.0717	0.749
1	C1Q	RPS18		2.06e-52	7.99e-52	-0.315	0.987	0.995	3.54	3.86	668	44.51	-0.465	33.61	33.61	61.68	42.29	37.32	41.27	46.09	59.04	40.1	35.38	46.61	63.78	-0.627	-0.05
1	C1Q	KDM6B	ENSG00000132510	2.4e-52	9.23e-52	-0.636	0.151	0.45	0.386	1.02	669	2.94	-1.72	0.472	0.472	1.59	2.03	1.72	0.537	0.658	0.761	0.267	1.34	1.03	2.23	-0.984	0.15
1	C1Q	OLFML2B	ENSG00000162745	4.22e-52	1.61e-51	0.396	0.261	0.077	0.573	0.176	670	0.0501	1.58	0.773	0.773	0.0348	0.481	0.205	0.35	0.12	0.114	0.355	0.465	0.0904	0	0.18	0.573
1	C1Q	TUBA1B	ENSG00000123416	8.15e-52	3.1e-51	0.498	0.867	0.674	2.31	1.82	671	2.26	0.812	9.11	9.11	6.83	5.67	3.28	8.21	4.09	7.31	10.88	7.71	6.66	9.4	-0.161	1.13
1	C1Q	EBI3	ENSG00000105246	8.42e-52	3.18e-51	0.321	0.158	0.028	0.421	0.0997	672	0.00701	1.61	0.523	0.523	0.0785	0.0582	0	0.0809	0.0154	0	0.427	0.217	2.54	0.124	-0.844	0.421
1	C1Q	HGF	ENSG00000019991	9.74e-52	3.66e-51	0.308	0.147	0.024	0.366	0.058	673	0.0421	1.76	0.442	0.442	0.0327	0.156	0.0155	0.0303	0.0398	0.0078	0.186	0.115	0.0226	0	0.195	0.366
1	C1Q	UPP1	ENSG00000183696	9.87e-52	3.68e-51	-0.691	0.193	0.487	0.448	1.14	674	3.14	-1.74	0.565	0.565	1.19	1.6	3.74	1.36	2.26	0.781	0.413	1.33	1.17	0.37	-1.11	0.133
1	C1Q	LIPA	ENSG00000107798	2.72e-51	1.01e-50	0.604	0.564	0.312	1.45	0.841	675	0.568	1.24	3.24	3.24	0.417	1.67	1.5	4	1.15	0.683	3.87	1.82	0.49	0.118	-0.165	1.33
1	C1Q	CD163	ENSG00000177575	3.34e-51	1.23e-50	0.627	0.617	0.353	1.62	0.997	676	1.2	1.21	4.07	4.07	0.472	3	2.67	2.29	1.58	0.289	2.13	3.09	0.575	0.201	0.216	1.44
1	C1Q	RPL29	ENSG00000162244	3.49e-51	1.28e-50	-0.306	0.976	0.979	2.79	3.1	677	23.29	-0.464	15.26	15.26	23.75	19.11	18.55	17.86	22.36	22.34	19.99	15.76	18.32	21.24	-0.42	-0.03
1	C1Q	IFI16	ENSG00000163565	3.56e-51	1.3e-50	0.515	0.628	0.388	1.34	0.825	678	1.17	1.08	2.82	2.82	1.54	1.37	0.743	1.25	0.91	1.77	1.33	3.42	0.888	1.59	-0.146	0.784
1	C1Q	DHRS7	ENSG00000100612	4.48e-51	1.63e-50	0.508	0.478	0.244	1.01	0.505	679	0.539	1.29	1.75	1.75	0.593	0.69	0.594	0.751	0.679	0.755	1.36	0.917	0.571	0.818	0.155	0.581
1	C1Q	RENBP	ENSG00000102032	9.34e-51	3.37e-50	0.465	0.33	0.123	0.741	0.276	680	0.196	1.52	1.1	1.1	0.158	0.482	0.331	0.466	0.354	0.0597	0.576	0.866	0.527	0.131	0.117	0.683
1	C1Q	CXCL2	ENSG00000081041	1.55e-50	5.57e-50	-1.1	0.48	0.696	2.25	3.35	681	41.99	-1.68	8.48	8.48	11.69	38.17	47.04	11.4	5.21	2.89	1.88	23.63	7.89	0.966	-1.62	1.57
1	C1Q	BST2	ENSG00000130303	1.92e-50	6.86e-50	0.518	0.693	0.458	1.48	0.964	682	1.4	1.02	3.4	3.4	1.7	1.69	1.1	1.49	1.57	1.94	2.75	4.76	1.12	1.16	-0.269	0.74
1	C1Q	LTC4S		1.52e-49	5.39e-49	0.466	0.222	0.06	0.61	0.144	683	0.0308	1.88	0.84	0.84	0.203	0.35	0.025	0.089	0.0488	0.18	0.74	0.258	0	0.0226	0.0563	0.61
1	C1Q	RPL21	ENSG00000122026	2.15e-49	7.6e-49	-0.271	0.995	0.995	3.64	3.91	684	53.82	-0.399	37.02	37.02	53.87	43.79	41.86	33.47	54.15	63.65	47.42	35.31	62.31	66.83	-0.579	0.098
1	C1Q	PPP1R15A	ENSG00000087074	2.21e-49	7.74e-49	-0.505	0.575	0.791	1.51	2.02	685	8.17	-0.864	3.53	3.53	5.71	8.42	7.22	3.54	4.31	4.98	0.776	6.31	5.08	4.05	-0.733	0.936
1	C1Q	RPL10A	ENSG00000198755	3.97e-49	1.39e-48	-0.346	0.938	0.948	2.48	2.83	686	15.36	-0.533	10.99	10.99	21.04	14.91	12.5	13.47	15.23	22.01	12.9	12.4	16.85	25.47	-0.792	-0.111
1	C1Q	LSP1		5.34e-49	1.85e-48	-0.517	0.453	0.708	1.13	1.65	687	3.66	-0.967	2.1	2.1	5.43	2.89	3.67	4.69	4.4	8.61	1.71	2.27	9.41	6.99	-1.21	0.133
1	C1Q	RPS27	ENSG00000177954	7.51e-49	2.59e-48	-0.266	0.995	0.997	3.88	4.15	688	68.2	-0.389	47.62	47.62	72.04	58.98	51.83	41.52	70.66	65.89	55.6	50.11	73.66	83.77	-0.556	0.134
1	C1Q	EIF1	ENSG00000173812	8.65e-49	2.97e-48	-0.301	0.988	0.992	3.12	3.42	689	34.52	-0.45	21.67	21.67	29.81	27.9	33.43	19.21	30.22	21.92	19.41	24.71	36.08	26.94	-0.492	0.115
1	C1Q	UBC	ENSG00000150991	1.16e-48	3.95e-48	0.416	0.924	0.824	2.54	2.12	690	5.23	0.658	11.69	11.69	7.95	8.48	5.97	7.94	11.05	8.38	7.26	9.94	9.57	7.85	0.052	0.711
1	C1Q	CFD	ENSG00000153774	3.08e-48	1.05e-47	0.567	0.641	0.389	1.71	1.14	691	3.33	1.05	4.5	4.5	0.461	1.9	1.26	0.836	4.69	0.096	6.85	2.14	1.52	0.888	-0.356	1.61
1	C1Q	ARL6IP5	ENSG00000144746	3.29e-48	1.11e-47	0.463	0.675	0.449	1.37	0.907	692	1.03	0.945	2.94	2.94	1.67	1.71	1.03	1.9	1.78	1.4	1.9	1.72	2.59	1.73	0.091	0.663
1	C1Q	CXCL16	ENSG00000161921	3.6e-48	1.21e-47	0.488	0.714	0.504	1.64	1.15	693	1.51	0.913	4.14	4.14	2.36	2.42	1.86	2.83	1.86	2.52	3.14	2.9	1.73	5.54	-0.24	0.719
1	C1Q	GPR155	ENSG00000163328	3.69e-48	1.23e-47	0.376	0.187	0.043	0.489	0.113	694	0.0893	1.74	0.631	0.631	0.16	0.201	0.0163	0.0821	0.132	0.0407	0.244	0.214	0.0931	0	0.27	0.489
1	C1Q	GATM	ENSG00000171766	4.18e-48	1.39e-47	0.384	0.25	0.077	0.554	0.17	695	0.0219	1.56	0.74	0.74	0.232	0.326	0.0691	0.461	0.0342	0.155	0.565	0.284	0.0252	0.207	0.106	0.532
1	C1Q	RPS14	ENSG00000164587	9.17e-48	3.03e-47	-0.272	0.991	0.995	3.45	3.73	696	45.06	-0.402	30.63	30.63	46.42	37.05	30.31	31.23	44.7	49.4	40.8	30.91	43.61	49.65	-0.471	0.01
1	C1Q	BTG1	ENSG00000133639	1.01e-47	3.32e-47	-0.755	0.553	0.752	1.4	2.15	697	9.62	-1.29	3.05	3.05	6.09	9.52	11.07	4.45	3.57	2.41	0.976	5	9.37	4.04	-1.09	0.717
1	C1Q	NFKBIZ	ENSG00000144802	1.18e-47	3.86e-47	-0.671	0.343	0.606	0.88	1.55	698	5.71	-1.34	1.41	1.41	2.68	5.4	3.62	1.08	2.35	0.724	0.348	4	1.51	1.65	-1.02	0.581
1	C1Q	GYPC	ENSG00000136732	1.29e-47	4.2e-47	0.55	0.405	0.187	0.993	0.443	699	0.288	1.45	1.7	1.7	0.303	0.342	0.351	1.2	0.359	1.63	2.82	0.851	0.976	0.916	-0.346	0.74
1	C1Q	RILPL2	ENSG00000150977	1.43e-47	4.63e-47	-0.606	0.229	0.5	0.485	1.09	700	2.8	-1.52	0.624	0.624	2.03	2.2	1.81	1.02	1.43	1.1	0.476	1.45	1.32	1.11	-0.851	0.0954
1	C1Q	CD48	ENSG00000117091	1.46e-47	4.69e-47	-0.599	0.228	0.504	0.508	1.11	701	2.85	-1.48	0.661	0.661	2.22	1.71	1.06	0.71	2.95	2.73	1.06	2.1	1.43	2.35	-0.866	-0.0288
1	C1Q	ATP2B1-AS1	ENSG00000271614	1.54e-47	4.96e-47	-0.678	0.326	0.597	0.845	1.52	702	5.93	-1.37	1.33	1.33	2.55	3.58	4.74	1.13	2.65	0.89	0.123	3.36	1.33	0.739	-1.09	0.73
1	C1Q	RPL4	ENSG00000174444	1.74e-47	5.56e-47	-0.421	0.841	0.896	1.97	2.39	703	9.85	-0.677	6.17	6.17	14.18	8.91	6.94	7	9.37	15.66	6.23	7.43	12.32	15.48	-0.843	-0.008
1	C1Q	GIMAP4	ENSG00000133574	2.32e-47	7.36e-47	0.444	0.361	0.146	0.807	0.363	704	0.46	1.32	1.24	1.24	0.362	0.646	0.0407	0.174	0.893	0.141	0.566	1.5	0.333	0.201	-0.109	0.767
1	C1Q	PMP22	ENSG00000109099	2.86e-47	9.06e-47	0.468	0.293	0.104	0.72	0.252	705	0.125	1.58	1.06	1.06	0.262	0.599	0.122	0.502	0.179	0.105	0.666	0.36	0.0384	0.269	0.21	0.683
1	C1Q	RPL6	ENSG00000089009	4.04e-47	1.27e-46	-0.298	0.971	0.977	2.8	3.1	706	22.52	-0.45	15.48	15.48	26.8	19.74	15.91	16	21.2	24.58	20.07	17.17	21.47	27.13	-0.535	-0.026
1	C1Q	VIM	ENSG00000026025	1.06e-46	3.33e-46	-0.504	0.901	0.968	2.94	3.45	707	23.22	-0.755	17.97	17.97	27.99	23.66	50.11	57.38	18.24	33.74	18.77	20.33	23.93	31.88	-1.12	-0.014
1	C1Q	RPL36A	ENSG00000241343	1.19e-46	3.7e-46	-0.289	0.979	0.986	2.98	3.27	708	27.22	-0.434	18.71	18.71	28.73	23.7	23.43	20.05	28.25	24.89	21.97	19.21	22.74	26.44	-0.411	-0.025
1	C1Q	TMEM59	ENSG00000116209	1.29e-46	4.01e-46	0.453	0.7	0.489	1.46	1	709	1.51	0.892	3.29	3.29	1.57	1.85	1.6	2.07	2.06	1.38	3.13	1.59	1.27	1.7	0.038	0.638
1	C1Q	CD300E	ENSG00000186407	1.45e-46	4.49e-46	-0.67	0.033	0.274	0.079	0.749	710	2.22	-2.74	0.0822	0.0822	0.467	0.816	1.44	0.207	1.43	0.00768	0.086	1.19	0.163	0.0683	-1.09	0.0714
1	C1Q	RNF13	ENSG00000082996	2.81e-46	8.63e-46	0.454	0.55	0.313	1.12	0.666	711	0.758	1.05	2.06	2.06	0.811	1.02	1.26	1.43	0.826	0.402	1.13	1.4	0.56	0.476	0.232	0.782
1	C1Q	GIMAP7	ENSG00000179144	2.98e-46	9.11e-46	0.442	0.232	0.068	0.61	0.168	712	0.14	1.74	0.84	0.84	0.154	0.274	0.0393	0.0619	0.571	0.0515	0.291	0.363	0.217	0.0226	0.158	0.588
1	C1Q	AQP9	ENSG00000103569	3.03e-45	9.21e-45	-0.72	0.036	0.271	0.0843	0.804	713	2.43	-2.83	0.088	0.088	0.0854	0.814	2.52	0.872	0.421	0.0739	0.123	0.987	0.537	0	-1.17	0.0843
1	C1Q	WLS	ENSG00000116729	3.08e-45	9.34e-45	0.26	0.129	0.021	0.317	0.0568	714	0.0594	1.58	0.373	0.373	0.00683	0.0647	0.0383	0.119	0.0373	0.0562	0.302	0.0241	0.0418	0	0.0532	0.317
1	C1Q	GLIPR2	ENSG00000122694	4.11e-45	1.24e-44	-0.547	0.176	0.448	0.41	0.957	715	1.65	-1.49	0.507	0.507	1.72	1.02	1.97	2.17	1.57	1.18	0.662	1.56	2.45	1.92	-0.828	-0.0981
1	C1Q	NR4A2	ENSG00000153234	4.83e-45	1.45e-44	-0.634	0.417	0.664	1.22	1.85	716	6.63	-1.14	2.39	2.39	5.66	8.71	4.08	2.26	3.03	2	0.159	5.94	3.05	7	-1.05	1.07
1	C1Q	CD83	ENSG00000112149	5.81e-45	1.74e-44	-0.482	0.526	0.761	1.43	1.91	717	5.83	-0.842	3.17	3.17	6.51	7.69	5.99	3.16	3.25	3.76	0.96	5.49	11.47	6.51	-1.1	0.754
1	C1Q	MGST3	ENSG00000143198	6.02e-45	1.79e-44	0.465	0.613	0.385	1.34	0.877	718	0.8	0.96	2.83	2.83	0.788	1.32	1.57	3.92	1.11	1.41	3.54	1.8	0.826	0.205	-0.251	1.16
1	C1Q	RPL7	ENSG00000147604	8.6e-45	2.54e-44	-0.282	0.975	0.982	2.97	3.25	719	27.28	-0.424	18.51	18.51	29.36	22.78	19.55	19.47	25.92	28.93	21.9	17.97	27.33	36	-0.64	0.028
1	C1Q	RPL11	ENSG00000142676	9.05e-45	2.67e-44	-0.257	0.992	0.993	3.33	3.59	720	38.49	-0.382	27.05	27.05	43.26	31.98	26.66	24.08	39.21	38.77	36	27.88	39.21	45.15	-0.498	0.112
1	C1Q	EMP3	ENSG00000142227	1.01e-44	2.97e-44	-0.519	0.632	0.807	1.49	2.01	721	7.08	-0.89	3.45	3.45	4.88	4.68	10.37	7.99	8.47	3.34	3.11	5.65	2.91	3.94	-0.938	0.129
1	C1Q	RPL9	ENSG00000163682	1.16e-44	3.4e-44	-0.253	0.983	0.988	3.12	3.37	722	28.37	-0.378	21.6	21.6	33.3	27.11	24.33	23.46	29.66	28.7	27.08	21.51	31.95	36.26	-0.5	0.004
1	C1Q	TNFSF12	ENSG00000239697	1.4e-44	4.06e-44	0.38	0.272	0.095	0.584	0.203	723	0.143	1.46	0.792	0.792	0.29	0.292	0.0715	0.305	0.161	0.133	0.531	0.428	0.393	0.256	0.158	0.514
1	C1Q	NRP1	ENSG00000099250	1.71e-44	4.96e-44	0.369	0.27	0.091	0.598	0.228	724	0.0495	1.36	0.818	0.818	0.0861	0.298	0.382	0.944	0.0751	0.165	0.518	0.794	0.0882	0.0226	-0.0671	0.575
1	C1Q	SOCS3	ENSG00000184557	2.29e-44	6.59e-44	-0.658	0.312	0.576	0.834	1.49	725	5.77	-1.34	1.3	1.3	2.5	4.38	2.96	1.45	2.07	0.943	0.148	3.11	2.3	1.73	-1.08	0.696
1	C1Q	RPS3	ENSG00000149273	3.45e-44	9.88e-44	-0.281	0.979	0.983	2.96	3.24	726	24	-0.423	18.34	18.34	31.69	23.58	19.84	19.49	24.74	29.6	22.38	19.64	27.59	35.05	-0.623	-0.058
1	C1Q	UBA52	ENSG00000221983	3.84e-44	1.1e-43	-0.252	0.983	0.987	2.98	3.23	727	27.33	-0.379	18.75	18.75	24.79	21.9	23.26	20.43	29.11	23.53	21.6	21.44	22.83	27.5	-0.422	-0.082
1	C1Q	RPS6	ENSG00000137154	3.93e-44	1.12e-43	-0.271	0.982	0.989	3.21	3.48	728	31.43	-0.404	23.73	23.73	39.61	28.55	25.95	24.82	32.15	40.43	30.37	24.43	33.81	43.35	-0.584	-0.028
1	C1Q	EHD1	ENSG00000110047	3.98e-44	1.12e-43	-0.653	0.047	0.284	0.105	0.758	729	2.38	-2.55	0.111	0.111	0.416	0.849	1.57	0.311	0.677	0.277	0.0876	0.566	0.718	0.0961	-1.11	0.0212
1	C1Q	OTOA	ENSG00000155719	2.06e-43	5.81e-43	0.42	0.233	0.07	0.665	0.244	730	0.0356	1.47	0.944	0.944	0.0331	0.308	0.367	0.827	0.12	0.0456	2.08	0.35	0.136	0	-0.46	0.665
1	C1Q	RPS15A	ENSG00000134419	3.77e-43	1.06e-42	-0.263	0.988	0.992	3.35	3.62	731	41.82	-0.39	27.59	27.59	41.14	33.02	27.36	26.44	42.03	38.29	33.64	26.52	36.19	44.51	-0.465	0.041
1	C1Q	ME1	ENSG00000065833	4.16e-43	1.16e-42	0.26	0.124	0.02	0.314	0.0538	732	0.0206	1.59	0.368	0.368	0.00728	0.0692	0.00317	0.204	0.00564	0.0399	0.395	0.149	0.0333	0	-0.0193	0.314
1	C1Q	RPL26	ENSG00000161970	5.93e-43	1.65e-42	-0.269	0.993	0.993	3.48	3.75	733	46.51	-0.396	31.46	31.46	49.7	37.78	31.3	29.91	48.5	42.6	36.86	29.63	40.97	54.48	-0.536	0.058
1	C1Q	VEGFA	ENSG00000112715	6.26e-43	1.73e-42	-0.613	0.089	0.343	0.282	0.895	734	2.1	-1.86	0.325	0.325	1.16	1.8	1.94	0.679	0.631	0.315	0.0841	1.24	0.732	0.129	-0.85	0.201
1	C1Q	BLNK	ENSG00000095585	6.4e-43	1.76e-42	0.287	0.176	0.043	0.37	0.0831	735	0.0352	1.55	0.448	0.448	0.0989	0.195	0.0152	0.0973	0.0672	0.065	0.116	0.181	0.0459	0.171	0.192	0.355
1	C1Q	CD44	ENSG00000026508	1.02e-42	2.8e-42	-0.573	0.582	0.759	1.27	1.85	736	6.49	-1.02	2.58	2.58	3.9	4.39	9.26	5.42	4.13	1.65	2.31	4.26	3.89	2.06	-1.05	0.301
1	C1Q	BIRC3	ENSG00000023445	2.84e-42	7.75e-42	-0.734	0.112	0.363	0.34	1.07	737	2.49	-2	0.405	0.405	1.45	2.1	1	0.465	0.993	1.75	0.0578	1.82	17.1	1.02	-2.56	0.284
1	C1Q	GIMAP5	ENSG00000196329	5.73e-42	1.56e-41	0.309	0.162	0.037	0.401	0.0921	738	0.124	1.59	0.493	0.493	0.0441	0.141	0.0104	0.03	0.138	0.0499	0.119	0.482	0.141	0.0394	0.0075	0.39
1	C1Q	GAL3ST4	ENSG00000197093	6.17e-42	1.67e-41	0.267	0.149	0.031	0.347	0.0796	739	0.0253	1.49	0.415	0.415	0	0.257	0.055	0.159	0	0.0614	0.254	0.0537	0.0302	0	0.119	0.347
1	C1Q	ATP6AP2	ENSG00000182220	6.37e-42	1.72e-41	0.399	0.676	0.465	1.38	0.98	740	1.34	0.799	2.97	2.97	1.47	2.06	1.38	2.76	1.68	1.01	2.84	1.69	0.741	0.956	0.034	0.824
1	C1Q	STXBP2	ENSG00000076944	1.04e-41	2.79e-41	-0.796	0.282	0.524	0.61	1.41	741	5.83	-1.76	0.841	0.841	0.925	1.97	4.11	1.15	5.35	0.561	0.557	2.3	1.02	1.53	-1.31	0.168
1	C1Q	LUCAT1	ENSG00000248323	1.93e-41	5.17e-41	-0.682	0.064	0.298	0.18	0.862	742	1.96	-2.31	0.197	0.197	0.616	1.55	2.99	0.558	0.249	0.0819	0.035	0.987	0.856	0.657	-1.2	0.145
1	C1Q	MT-ND3	ENSG00000198840	2.27e-41	6.06e-41	0.281	0.993	0.971	3.38	3.1	743	25.08	0.42	28.31	28.31	16.55	23.22	18.97	17.21	25.18	13.04	24.92	22.59	18.91	17.32	0.113	0.736
1	C1Q	RPS3A	ENSG00000145425	7.95e-41	2.11e-40	-0.262	0.988	0.992	3.29	3.55	744	34.98	-0.388	25.9	25.9	43.21	31.98	25.1	25.02	35.56	42.68	33.74	23.75	34.87	50.47	-0.649	0.083
1	C1Q	IFNGR1	ENSG00000027697	8.94e-41	2.36e-40	0.569	0.599	0.396	1.45	0.875	745	1.2	1.16	3.24	3.24	1.59	1.95	1.03	0.928	1.62	1.16	0.97	2.01	1.61	1.79	0.342	0.789
1	C1Q	SESN1	ENSG00000080546	9.79e-41	2.58e-40	0.366	0.163	0.039	0.454	0.0885	746	0.0628	1.81	0.575	0.575	0.0999	0.196	0.0332	0.0702	0.0181	0.0605	0.238	0.131	0.0641	0	0.24	0.454
1	C1Q	BHLHE40	ENSG00000134107	1.36e-40	3.58e-40	-0.577	0.171	0.422	0.396	0.973	747	1.76	-1.58	0.486	0.486	2.37	1.77	1.52	1.1	0.865	0.948	0.158	0.996	2.08	4.07	-1.23	0.249
1	C1Q	C1orf54	ENSG00000118292	1.56e-40	4.08e-40	0.359	0.425	0.206	0.934	0.575	748	0.138	0.908	1.55	1.55	0.681	0.672	0.157	1.35	0.465	7.3	1.4	1.05	0.616	0.196	-1.18	0.805
1	C1Q	P2RY13	ENSG00000181631	1.69e-40	4.4e-40	0.444	0.234	0.078	0.628	0.184	749	0.185	1.69	0.874	0.874	0.366	0.261	0.0153	0.0233	0.372	0.0608	0.101	0.321	0.147	0.156	0.312	0.613
1	C1Q	SCN1B	ENSG00000105711	2.53e-40	6.55e-40	0.261	0.128	0.024	0.317	0.0562	750	0.0479	1.58	0.373	0.373	0.101	0.0583	0.00501	0.0785	0.0101	0.0502	0.178	0.0427	0.0518	0.0226	0.153	0.312
1	C1Q	CCL20	ENSG00000115009	4.53e-40	1.17e-39	-1.58	0.011	0.214	0.151	1.73	751	7.95	-4.17	0.163	0.163	0.703	5.77	9.51	1.87	0.519	0.571	0.0392	2.23	0.937	0	-2.2	0.151
1	C1Q	NFKB1	ENSG00000109320	5.98e-40	1.54e-39	-0.579	0.108	0.346	0.233	0.813	752	1.87	-1.9	0.263	0.263	1.36	1.3	0.994	0.782	0.345	0.507	0.195	0.961	2.18	1.91	-0.924	0.0553
1	C1Q	NCF4		7.39e-40	1.89e-39	0.475	0.417	0.213	0.936	0.461	753	0.51	1.27	1.55	1.55	0.507	0.934	0.354	0.704	0.566	0.43	0.666	1.03	0.227	0.0662	0.228	0.872
1	C1Q	RGS10	ENSG00000148908	1.16e-39	2.95e-39	0.448	0.783	0.622	1.8	1.35	754	2.03	0.797	5.03	5.03	3.56	3.03	2	2.96	2.26	7.21	4.46	2.66	2.41	2.88	-0.308	0.697
1	C1Q	GAS6	ENSG00000183087	1.41e-39	3.56e-39	0.419	0.266	0.099	0.643	0.224	755	0.0794	1.51	0.901	0.901	0.464	0.324	0.0979	0.167	0.0431	0.293	0.48	0.614	0.376	1.96	-0.442	0.6
1	C1Q	PLAU	ENSG00000122861	1.41e-39	3.56e-39	0.453	0.324	0.136	0.826	0.374	756	0.181	1.32	1.29	1.29	0.455	1	0.268	0.766	0.176	0.403	0.316	0.712	0.222	0.143	0.132	0.693
1	C1Q	TCF4	ENSG00000196628	1.5e-39	3.78e-39	0.466	0.289	0.118	0.711	0.245	757	0.137	1.59	1.04	1.04	0.401	0.417	0.0703	0.316	0.138	0.282	0.171	0.522	0.364	2.67	-0.588	0.643
1	C1Q	TMEM35B	ENSG00000243749	1.72e-39	4.31e-39	0.391	0.363	0.167	0.743	0.352	758	0.337	1.2	1.1	1.1	0.403	0.536	0.351	0.504	0.456	0.29	0.485	0.66	0.644	0.214	0.237	0.549
1	C1Q	TBXAS1	ENSG00000059377	1.79e-39	4.48e-39	0.447	0.458	0.246	0.973	0.526	759	0.767	1.14	1.65	1.65	0.639	0.969	0.423	0.494	0.785	0.149	1.24	0.75	0.206	0.397	0.165	0.834
1	C1Q	HEXA	ENSG00000213614	1.86e-39	4.63e-39	0.465	0.426	0.227	0.93	0.466	760	0.365	1.24	1.54	1.54	0.642	0.847	0.403	0.853	0.427	0.607	1.47	0.461	0.246	0.52	0.028	0.71
1	C1Q	CMKLR1	ENSG00000174600	1.91e-39	4.75e-39	0.263	0.142	0.03	0.334	0.0708	761	0.0343	1.52	0.397	0.397	0.0111	0.139	0.0266	0.0912	0.0656	0	0.366	0.36	0.132	0	0.0221	0.334
1	C1Q	ISCU	ENSG00000136003	3.25e-39	8.02e-39	0.442	0.551	0.346	1.16	0.719	762	0.859	0.992	2.19	2.19	0.842	1.29	0.646	1.24	1	0.74	2.83	1.33	2.43	1.28	-0.181	0.662
1	C1Q	GPX3	ENSG00000211445	3.61e-39	8.87e-39	0.411	0.262	0.096	0.639	0.228	763	0.118	1.48	0.895	0.895	0.206	0.397	0.0862	0.621	0.13	0.214	1.01	0.283	0.116	0	-0.0605	0.639
1	C1Q	ICAM3	ENSG00000076662	4.77e-39	1.17e-38	-0.476	0.024	0.23	0.047	0.523	764	1.1	-2.41	0.0481	0.0481	0.804	0.248	0.29	0.0554	1.18	2.23	0.0102	0.398	0.705	0.481	-1.13	0.0369
1	C1Q	ARL5B	ENSG00000165997	6.64e-39	1.62e-38	-0.602	0.089	0.318	0.211	0.813	765	2.46	-2.01	0.235	0.235	0.83	1.71	0.677	0.194	0.454	0.345	0.0961	1.03	0.768	1.32	-1.03	0.119
1	C1Q	GPR183	ENSG00000169508	1.37e-38	3.33e-38	-0.734	0.453	0.644	1.38	2.11	766	6.12	-1.26	2.96	2.96	11.54	13.45	3.12	2.57	1.84	2.77	1.25	9.29	10.18	11.32	-1.3	0.562
1	C1Q	CPM	ENSG00000135678	1.38e-38	3.33e-38	0.447	0.338	0.15	0.789	0.342	767	0.243	1.36	1.2	1.2	0.33	0.828	0.304	0.473	0.363	0.116	0.814	0.485	0.0843	0.053	0.186	0.738
1	C1Q	SERF2	ENSG00000140264	1.43e-38	3.44e-38	-0.273	0.975	0.991	2.91	3.18	768	23.19	-0.412	17.28	17.28	18.36	20.28	29.11	29.78	24.56	16.64	26.06	23.29	17.25	22.22	-0.521	0.036
1	C1Q	SCAMP2	ENSG00000140497	1.43e-38	3.45e-38	0.422	0.429	0.228	0.867	0.445	769	0.374	1.16	1.38	1.38	0.634	0.701	0.395	0.826	0.527	0.553	0.905	0.839	0.387	0.227	0.222	0.663
1	C1Q	MT-ND2	ENSG00000198763	1.58e-38	3.79e-38	0.273	0.992	0.966	3.25	2.98	770	19.76	0.41	24.76	24.76	15.76	19.55	18.67	19.84	19.39	14.52	21.26	18.14	18.69	12.54	0.146	0.643
1	C1Q	DEGS1	ENSG00000143753	2.26e-38	5.39e-38	0.405	0.374	0.18	0.76	0.355	771	0.193	1.23	1.14	1.14	0.595	0.541	0.496	0.566	0.21	0.727	0.355	0.468	0.243	0.177	0.213	0.597
1	C1Q	CDKN1A	ENSG00000124762	4.38e-38	1.04e-37	-0.523	0.316	0.566	0.802	1.32	772	4.01	-1.11	1.23	1.23	3.16	3.08	2.28	0.976	1.04	1.17	0.384	2.76	3.86	3.71	-0.81	0.476
1	C1Q	SPRED1	ENSG00000166068	1.03e-37	2.44e-37	0.364	0.225	0.076	0.533	0.169	773	0.0865	1.5	0.704	0.704	0.118	0.307	0.0964	0.526	0.0697	0.164	0.286	0.438	0.0934	0	0.111	0.533
1	C1Q	MCOLN1	ENSG00000090674	1.24e-37	2.92e-37	0.433	0.334	0.15	0.771	0.338	774	0.326	1.33	1.16	1.16	0.271	0.466	0.575	0.485	0.376	0.185	0.699	0.732	0.145	0.204	0.221	0.636
1	C1Q	PFN1	ENSG00000108518	1.39e-37	3.26e-37	-0.294	0.954	0.971	2.69	2.98	775	18.26	-0.448	13.7	13.7	20.5	15.46	16.69	21	23.19	22.67	11.91	18.71	29.66	19.97	-0.735	0.13
1	C1Q	NUPR1	ENSG00000176046	1.74e-37	4.09e-37	0.358	0.186	0.051	0.843	0.485	776	0.0224	0.976	1.32	1.32	0.00501	0.152	0.35	3.46	0.0251	0.0676	6.67	0.57	0.337	0.051	-1.19	0.838
1	C1Q	PRDX1	ENSG00000117450	4.23e-37	9.87e-37	0.447	0.704	0.537	1.71	1.26	777	1.44	0.813	4.51	4.51	1.57	2.7	2.57	5.9	2.63	2.04	6.52	3.6	1.76	0.835	-0.31	1.1
1	C1Q	HMOX1	ENSG00000100292	4.26e-37	9.92e-37	0.537	0.595	0.37	1.79	1.26	778	1.35	0.967	5.02	5.02	0.744	2.12	3.65	4.1	3.26	1.2	11.64	6.58	2.2	0.377	-0.742	1.48
1	C1Q	HBEGF	ENSG00000113070	4.54e-37	1.05e-36	-0.618	0.164	0.396	0.458	1.08	779	2.72	-1.58	0.582	0.582	2.46	2.03	1.95	0.693	1.28	0.45	0.063	1.61	0.555	0.512	-0.857	0.397
1	C1Q	TMED9	ENSG00000184840	4.89e-37	1.13e-36	0.437	0.579	0.382	1.2	0.766	780	0.746	0.959	2.33	2.33	1.13	1.18	1.16	1.91	1.3	1.58	1.49	1.43	0.926	0.74	0.134	0.649
1	C1Q	CPVL	ENSG00000106066	5.25e-37	1.21e-36	0.423	0.65	0.444	1.64	1.22	781	1.64	0.778	4.17	4.17	3.1	2.23	0.551	0.879	2.13	15.26	4.13	2.25	0.907	1.21	-1.15	1.2
1	C1Q	FPR3	ENSG00000187474	5.62e-37	1.29e-36	0.415	0.378	0.185	0.847	0.432	782	0.16	1.16	1.33	1.33	0.451	1.04	0.7	0.803	0.248	0.158	0.606	1.73	0.117	0.0662	-0.156	0.783
1	C1Q	RPS7	ENSG00000171863	6.13e-37	1.4e-36	-0.261	0.97	0.973	2.76	3.02	783	19.66	-0.397	14.74	14.74	25.55	18.39	14.5	14.96	19.49	24.71	17.03	14.96	21.56	21.87	-0.523	0.015
1	C1Q	INSIG1	ENSG00000186480	6.25e-37	1.42e-36	-0.689	0.136	0.37	0.382	1.07	784	1.71	-1.84	0.466	0.466	3.87	2.09	2.11	0.556	0.73	0.956	0.19	0.95	0.499	1.47	-1.2	0.209
1	C1Q	TMBIM6	ENSG00000139644	1.14e-36	2.58e-36	0.369	0.805	0.676	1.78	1.41	785	2.8	0.654	4.95	4.95	2.63	3.43	3.66	4.39	2.72	2.31	3.18	3.56	2.37	1.81	0.099	0.751
1	C1Q	RGS1	ENSG00000090104	1.96e-36	4.43e-36	0.584	0.718	0.503	2.47	1.89	786	0.859	0.94	10.87	10.87	9.89	10.4	3.53	5.81	1.32	7.92	1.61	6.88	14.17	11.15	-0.245	1.85
1	C1Q	PLA2G15	ENSG00000103066	2.88e-36	6.49e-36	0.292	0.205	0.065	0.437	0.145	787	0.0448	1.34	0.549	0.549	0.0892	0.195	0.187	0.479	0.0825	0.0768	0.388	0.387	0.0302	0	0.0456	0.437
1	C1Q	PLEK	ENSG00000115956	3.39e-36	7.61e-36	-0.537	0.461	0.655	1.02	1.56	788	5.36	-1.04	1.77	1.77	3.23	4.23	3.21	2.76	2.3	2.85	1	4.45	2.5	2.33	-0.83	0.325
1	C1Q	UBB	ENSG00000170315	3.83e-36	8.57e-36	0.33	0.878	0.753	2.08	1.75	789	3.49	0.551	7	7	4.2	5.17	5.68	4.48	6.95	4.6	6.68	5	5.99	4.5	0.006	0.577
1	C1Q	SLC25A37	ENSG00000147454	7.43e-36	1.66e-35	-0.586	0.088	0.303	0.2	0.787	790	2.34	-2.01	0.222	0.222	0.534	0.849	1.81	0.298	0.957	0.341	0.0427	0.764	0.571	0.111	-1.01	0.159
1	C1Q	RNASE1	ENSG00000129538	1.15e-35	2.55e-35	0.585	0.518	0.288	2.26	1.68	791	0.743	0.968	8.59	8.59	0.216	5.06	9.08	16.24	0.996	1.87	13.11	4.53	1.31	0.103	-0.586	2.16
1	C1Q	CRYL1	ENSG00000165475	1.19e-35	2.63e-35	0.381	0.296	0.127	0.636	0.256	792	0.181	1.34	0.89	0.89	0.321	0.473	0.234	0.266	0.315	0.197	0.497	0.354	0.13	0.0452	0.233	0.592
1	C1Q	STX11	ENSG00000135604	1.22e-35	2.69e-35	-0.527	0.153	0.384	0.348	0.875	793	2.24	-1.54	0.416	0.416	1.65	1.3	0.794	0.419	1.47	0.498	0.144	1.03	1.43	1.5	-0.828	0.213
1	C1Q	RPL22	ENSG00000116251	1.26e-35	2.78e-35	-0.252	0.953	0.976	2.62	2.88	794	17.45	-0.386	12.79	12.79	19.31	15.05	14.6	14.93	16.92	20.33	18.16	12.52	15.59	19.41	-0.436	0.02
1	C1Q	PPT1	ENSG00000131238	1.35e-35	2.97e-35	0.396	0.7	0.528	1.53	1.14	795	1.75	0.751	3.63	3.63	2.35	2.72	1.08	2.27	2.06	5.11	2.45	1.65	1.07	0.848	-0.278	0.918
1	C1Q	NLRP3	ENSG00000162711	1.58e-35	3.46e-35	-0.722	0.113	0.33	0.263	0.985	796	3.39	-2.15	0.301	0.301	1.03	1.83	1.63	0.321	0.396	0.245	0.156	1.52	0.743	0.363	-1.22	0.118
1	C1Q	SMIM25		1.73e-35	3.76e-35	-0.672	0.146	0.365	0.369	1.04	797	2.42	-1.82	0.446	0.446	0.493	0.792	3.48	2.01	4.39	0.125	0.834	1.41	0.824	0.0364	-1.32	0.333
1	C1Q	C3	ENSG00000125730	5.55e-35	1.2e-34	0.488	0.159	0.043	0.629	0.141	798	0.0783	1.96	0.875	0.875	0.0515	0.471	0.101	0.0953	0.034	0.0534	0.234	0.265	0.0813	0.201	0.243	0.595
1	C1Q	LST1		6.44e-35	1.39e-34	-0.481	0.795	0.874	1.82	2.3	799	12.93	-0.787	5.18	5.18	8.3	7.74	4.97	3.33	19.51	1.97	7.22	7.35	5.46	16.17	-1.2	0.733
1	C1Q	CSRNP1	ENSG00000144655	6.6e-35	1.42e-34	-0.455	0.136	0.368	0.331	0.786	800	1.62	-1.4	0.392	0.392	1.21	1.51	1.16	0.468	0.723	0.67	0.0162	1.25	0.996	0.791	-0.633	0.315
1	C1Q	NPL	ENSG00000135838	7.94e-35	1.7e-34	0.392	0.391	0.194	0.901	0.509	801	0.417	1.03	1.46	1.46	0.0565	0.82	1.01	1.44	0.468	0.063	2.5	1.39	0.23	0	-0.352	0.901
1	C1Q	PRXL2A	ENSG00000122378	7.96e-35	1.7e-34	0.259	0.158	0.042	0.358	0.0985	802	0.0373	1.38	0.43	0.43	0.0791	0.0895	0.013	0.214	0.0394	0.0193	1.04	0.222	0.0179	0.0547	-0.354	0.345
1	C1Q	GAA	ENSG00000171298	8.73e-35	1.86e-34	0.366	0.375	0.187	0.746	0.38	803	0.461	1.1	1.11	1.11	0.372	0.69	0.241	0.668	0.363	0.296	0.548	0.708	0.26	0.176	0.211	0.585
1	C1Q	PDK4	ENSG00000004799	8.97e-35	1.91e-34	0.536	0.25	0.096	0.833	0.297	804	0.151	1.65	1.3	1.3	0.138	0.641	0.38	0.377	0.767	0.101	0.59	0.662	0.153	0	0.264	0.833
1	C1Q	OSM	ENSG00000099985	9.47e-35	2.01e-34	-0.714	0.079	0.289	0.241	0.955	805	2.97	-2.19	0.273	0.273	1.19	1.89	1.13	0.347	1.25	0.26	0.0781	1.4	0.642	0.247	-1.14	0.166
1	C1Q	RNASET2	ENSG00000026297	1.1e-34	2.33e-34	0.35	0.841	0.683	1.89	1.54	806	2.91	0.601	5.63	5.63	4.26	3.48	4.53	3.89	3.28	5.13	4.38	3.6	1.47	2.31	0.078	0.989
1	C1Q	NAGK	ENSG00000124357	1.31e-34	2.75e-34	0.444	0.446	0.255	0.982	0.538	807	0.654	1.12	1.67	1.67	0.65	0.888	0.336	0.85	1.06	0.533	0.873	1.46	0.363	0.69	0.0795	0.692
1	C1Q	ZFAS1	ENSG00000177410	1.67e-34	3.5e-34	-0.403	0.643	0.798	1.39	1.79	808	5.46	-0.713	3.01	3.01	4.05	4.75	5.9	4.57	5.35	4.02	4.11	3.87	9.02	5.88	-0.915	-0.193
1	C1Q	ITSN1	ENSG00000205726	3.03e-34	6.34e-34	0.305	0.164	0.046	0.402	0.0973	809	0.0588	1.56	0.495	0.495	0.0591	0.162	0.0803	0.167	0.102	0.0536	0.245	0.257	0.0415	0.124	0.173	0.362
1	C1Q	MXD1	ENSG00000059728	3.41e-34	7.11e-34	-0.518	0.121	0.345	0.327	0.845	810	2.32	-1.55	0.387	0.387	1.11	1.44	1.02	0.532	1.05	0.391	0.0932	0.869	0.686	0.686	-0.873	0.238
1	C1Q	TMA7	ENSG00000232112	3.42e-34	7.11e-34	-0.315	0.826	0.901	1.81	2.13	811	8.11	-0.52	5.12	5.12	7.27	6.34	7.41	7.65	8.49	7.11	6.85	5.79	6.71	7.22	-0.438	-0.103
1	C1Q	PNRC1	ENSG00000146278	5.18e-34	1.07e-33	-0.638	0.497	0.685	1.28	1.92	812	9.76	-1.13	2.59	2.59	4.37	7.34	4.6	2.14	2.49	1.59	0.879	5.46	7.43	2.58	-1.1	0.647
1	C1Q	SLC1A3	ENSG00000079215	7.16e-34	1.48e-33	0.375	0.23	0.084	0.577	0.202	813	0.212	1.44	0.781	0.781	0.0752	0.392	0.184	0.378	0.232	0.0704	0.263	0.302	0.0639	0.051	0.247	0.528
1	C1Q	FEZ2	ENSG00000171055	1.45e-33	2.99e-33	0.398	0.341	0.169	0.729	0.332	814	0.255	1.25	1.07	1.07	0.472	0.467	0.338	0.584	0.335	0.327	0.623	0.377	0.285	0.469	0.245	0.502
1	C1Q	AP1S2	ENSG00000182287	1.94e-33	3.99e-33	-0.512	0.378	0.588	0.829	1.34	815	4.28	-1.07	1.29	1.29	3.01	2.48	1.82	1.28	3.5	2.03	1.44	2.51	1.13	1.45	-0.835	0.073
1	C1Q	N4BP2L2	ENSG00000244754	2.59e-33	5.3e-33	0.453	0.516	0.323	1.12	0.664	816	0.761	1.05	2.06	2.06	1.05	1.03	0.797	0.784	1.41	0.84	0.54	1.16	1.93	1.7	0.043	0.685
1	C1Q	RIPK2	ENSG00000104312	2.76e-33	5.62e-33	-0.489	0.142	0.364	0.307	0.796	817	1.56	-1.52	0.36	0.36	1.5	1.17	1.38	0.611	0.699	0.379	0.468	0.96	1.15	1.06	-0.632	-0.0141
1	C1Q	OLR1	ENSG00000173391	3.66e-33	7.43e-33	-0.725	0.275	0.482	0.698	1.42	818	4.81	-1.55	1.01	1.01	1.43	4.53	4.84	1.63	0.655	0.383	0.354	3.06	0.6	0.248	-1.07	0.477
1	C1Q	APOC1	ENSG00000130208	3.87e-33	7.85e-33	0.338	0.438	0.226	2.22	1.89	819	0.285	0.552	8.24	8.24	0.304	3.66	5.3	31.95	1.19	1.61	35.86	1.9	2.91	0.0783	-1.38	2.15
1	C1Q	LINC01094	ENSG00000251442	4.75e-33	9.59e-33	0.333	0.263	0.105	0.619	0.286	820	0.243	1.15	0.857	0.857	0.132	0.686	0.328	0.353	0.14	0.122	0.788	0.571	0.179	0.0547	0.038	0.566
1	C1Q	IGSF6		5.61e-33	1.13e-32	0.534	0.55	0.366	1.37	0.834	821	1.4	1.11	2.92	2.92	1.84	1.16	0.796	0.878	1.64	0.272	1.71	2.08	0.734	1.01	0.243	1.13
1	C1Q	ENPP2	ENSG00000136960	7.15e-33	1.43e-32	0.332	0.139	0.036	0.412	0.0802	822	0.0388	1.73	0.51	0.51	0.121	0.129	0.0367	0.022	0.0673	0.107	0.185	0.231	0.191	0	0.205	0.412
1	C1Q	GSN	ENSG00000148180	7.26e-33	1.45e-32	0.408	0.567	0.367	1.31	0.9	823	0.451	0.844	2.7	2.7	2.04	1.6	0.7	4.16	0.659	1.75	1.32	1.53	3.47	2.35	-0.333	0.936
1	C1Q	DRAM2	ENSG00000156171	8.32e-33	1.66e-32	0.451	0.537	0.364	1.17	0.715	824	0.862	1.01	2.21	2.21	0.989	1.53	0.862	0.918	0.942	0.602	2.1	1.14	0.64	1.1	0.034	0.695
1	C1Q	IER3		9.54e-33	1.9e-32	-0.649	0.701	0.785	2.13	2.78	825	20.33	-1.02	7.4	7.4	9.63	26.09	18.22	5.79	4.81	1.71	1.77	16.27	8.45	1.63	-1.17	1.16
1	C1Q	AC020656.1		1.07e-32	2.11e-32	-0.931	0.261	0.475	0.749	1.68	826	7.63	-1.88	1.11	1.11	4.02	3.56	2.83	1.44	5.69	2.87	0.947	3.93	0.787	2.53	-1.41	0.168
1	C1Q	RPS11	ENSG00000142534	1.64e-32	3.25e-32	-0.256	0.961	0.966	2.59	2.85	827	16.96	-0.393	12.36	12.36	19.99	14.32	13.53	12.57	17.23	21.99	15.54	12.41	14.47	21.78	-0.543	-0.004
1	C1Q	PPA1	ENSG00000180817	3.31e-32	6.53e-32	-0.558	0.18	0.397	0.428	0.986	828	0.918	-1.49	0.535	0.535	3.36	1.07	0.622	0.654	1.4	4.81	0.583	1.91	8.84	4.39	-1.86	-0.031
1	C1Q	MRC1	ENSG00000260314	5.18e-32	1.02e-31	0.52	0.33	0.162	0.911	0.392	829	0.0566	1.45	1.49	1.49	1.2	0.83	0.127	0.395	0.259	0.144	0.469	0.649	0.233	0.619	0.122	0.856
1	C1Q	SNHG5	ENSG00000203875	7.21e-32	1.41e-31	-0.484	0.699	0.79	1.71	2.19	830	8.86	-0.803	4.5	4.5	9.4	7.8	5.83	6.42	7.25	9.63	6	6.04	8.08	10.57	-0.743	-0.216
1	C1Q	APMAP	ENSG00000101474	9.9e-32	1.93e-31	0.364	0.308	0.146	0.653	0.289	831	0.163	1.23	0.921	0.921	0.392	0.467	0.251	0.352	0.252	0.485	0.631	0.483	0.658	0.385	0.147	0.502
1	C1Q	ARL6IP1	ENSG00000170540	2.98e-31	5.8e-31	0.367	0.564	0.372	1.15	0.788	832	0.716	0.806	2.17	2.17	0.987	1.22	1.97	1.95	1.07	1.18	1.27	1.2	1.25	0.883	0.064	0.614
1	C1Q	PLAC8	ENSG00000145287	4.1e-31	7.95e-31	-0.602	0.024	0.195	0.0649	0.667	833	1.94	-2.65	0.0671	0.0671	0.632	0.315	0.217	0.0504	2.64	0.104	0.0869	1.06	1.04	3.92	-1.53	0.0157
1	C1Q	GOLIM4	ENSG00000173905	4.75e-31	9.19e-31	0.442	0.267	0.117	0.692	0.25	834	0.159	1.52	0.998	0.998	0.252	0.367	0.158	0.669	0.149	0.496	0.458	0.332	0.237	0.66	0.18	0.554
1	C1Q	KCTD12	ENSG00000178695	5.96e-31	1.15e-30	0.362	0.593	0.394	1.2	0.84	835	1.39	0.776	2.33	2.33	1.01	2.13	0.904	1.23	1.4	0.805	0.968	1.61	0.629	0.432	0.061	0.843
1	C1Q	LDHA		6.24e-31	1.2e-30	-0.602	0.55	0.691	1.18	1.78	836	2.95	-1.1	2.25	2.25	4.41	2.98	11.55	7.67	3.88	5.1	2.83	4.05	3.92	5.31	-1.35	-0.166
1	C1Q	SYNGR2	ENSG00000108639	7.3e-31	1.4e-30	0.35	0.596	0.405	1.18	0.83	837	0.775	0.756	2.25	2.25	1.59	1.3	0.815	1.54	1.38	1.34	1.58	1.83	4.27	4.95	-0.604	0.606
1	C1Q	BHLHE41	ENSG00000123095	7.76e-31	1.48e-30	0.275	0.151	0.043	0.381	0.106	838	0.0149	1.41	0.464	0.464	0.22	0.193	0.00794	0.154	0	0.213	0.339	0.102	0.0633	0	0.0889	0.381
1	C1Q	MT-CYB	ENSG00000198727	1.15e-30	2.2e-30	0.253	0.993	0.954	3.12	2.86	839	17.75	0.384	21.56	21.56	16.44	16.15	14.44	15.95	17.38	17.3	17.5	14.63	17.58	13.37	0.185	0.451
1	C1Q	AP1B1	ENSG00000100280	1.58e-30	2.99e-30	0.38	0.328	0.162	0.713	0.333	840	0.304	1.2	1.04	1.04	0.337	0.528	0.308	0.7	0.277	0.385	0.68	0.407	0.203	0.312	0.182	0.528
1	C1Q	AKR1A1	ENSG00000117448	2.75e-30	5.21e-30	0.381	0.534	0.355	1.09	0.711	841	0.772	0.872	1.98	1.98	0.909	1.28	0.778	1.43	1.08	1.08	2.23	1.32	0.927	0.91	-0.079	0.52
1	C1Q	PLAAT3	ENSG00000176485	2.78e-30	5.25e-30	0.275	0.176	0.057	0.418	0.143	842	0.123	1.29	0.518	0.518	0.135	0.166	0.128	0.116	0.0979	0.0785	0.392	0.569	0.27	0.286	-0.0329	0.342
1	C1Q	LRP1	ENSG00000123384	3.16e-30	5.95e-30	0.37	0.436	0.245	0.943	0.573	843	0.711	0.933	1.57	1.57	0.314	0.971	0.973	1.52	0.699	0.145	1.08	1.01	0.319	0.0874	0.0169	0.859
1	C1Q	MCEMP1	ENSG00000183019	3.33e-30	6.26e-30	-0.535	0.005	0.16	0.0107	0.546	844	1.7	-2.9	0.0107	0.0107	0.153	0.207	1.26	0.188	0.583	0.0154	0.0428	0.421	0.186	0	-0.984	0.0107
1	C1Q	MIR3945HG	ENSG00000251230	4.48e-30	8.38e-30	-0.678	0.079	0.264	0.174	0.852	845	3.06	-2.31	0.19	0.19	0.476	1.47	1	0.216	0.499	0.161	0.0824	1.61	0.611	0.0226	-1.23	0.152
1	C1Q	VAMP8	ENSG00000118640	7.56e-30	1.41e-29	0.275	0.9	0.801	2.15	1.88	846	4.56	0.451	7.62	7.62	4.62	7.22	4.57	7.11	6.18	4.67	10.47	6.17	2.6	4.13	-0.286	0.873
1	C1Q	ATF3	ENSG00000162772	1.08e-29	2e-29	-0.438	0.338	0.57	1.03	1.47	847	3.04	-0.854	1.8	1.8	3.84	5.15	3.79	2.26	2.31	1.17	0.426	3.12	2.39	2.1	-0.786	0.676
1	C1Q	MIF		1.19e-29	2.21e-29	-0.685	0.775	0.838	1.69	2.37	848	5.5	-1.12	4.41	4.41	5.53	5.78	27.11	18.45	6.61	9.09	7.22	7.17	5.35	4.35	-1.65	0.012
1	C1Q	ATP6AP1	ENSG00000071553	1.67e-29	3.09e-29	0.366	0.471	0.29	0.948	0.582	849	0.603	0.918	1.58	1.58	0.735	0.954	0.744	1.24	0.515	0.617	1.32	1.12	0.581	0.777	0.104	0.533
1	C1Q	SNX2	ENSG00000205302	2.57e-29	4.73e-29	0.359	0.514	0.329	1.03	0.669	850	0.773	0.849	1.8	1.8	0.747	1.21	0.932	1.39	1.05	0.661	1.36	1.25	0.493	0.332	0.159	0.741
1	C1Q	OS9	ENSG00000135506	2.7e-29	4.97e-29	0.358	0.447	0.269	0.886	0.528	851	0.588	0.939	1.42	1.42	0.653	0.845	0.599	0.818	0.758	0.824	0.505	1.28	0.433	0.753	0.0613	0.526
1	C1Q	LIMD2	ENSG00000136490	2.91e-29	5.33e-29	-0.427	0.213	0.429	0.523	0.949	852	1.8	-1.1	0.687	0.687	2.25	1.18	0.319	0.741	2.8	3.74	0.534	1.28	1.41	4	-1.09	0.246
1	C1Q	HLA-DOA		3.42e-29	6.26e-29	0.343	0.283	0.132	0.602	0.258	853	0.0587	1.23	0.826	0.826	0.66	0.41	0.0419	0.152	0.157	0.539	0.579	0.413	0.561	0.716	0.0619	0.561
1	C1Q	TSPAN15	ENSG00000099282	3.83e-29	6.99e-29	0.255	0.134	0.036	0.329	0.0739	854	0	1.47	0.39	0.39	0.0589	0.083	0	0.285	0	0.174	0.305	0.0882	0.425	0.154	-0.0251	0.329
1	C1Q	CREBL2	ENSG00000111269	4.36e-29	7.93e-29	0.372	0.304	0.148	0.674	0.302	855	0.223	1.23	0.961	0.961	0.384	0.599	0.169	0.311	0.19	0.148	0.761	0.806	0.592	0.553	0.0826	0.536
1	C1Q	ATP13A3	ENSG00000133657	6.1e-29	1.11e-28	-0.444	0.086	0.276	0.208	0.652	856	1.4	-1.62	0.231	0.231	0.541	0.717	1.67	0.701	0.531	0.129	0.105	0.691	0.588	0.124	-0.774	0.108
1	C1Q	CD84	ENSG00000066294	6.34e-29	1.15e-28	0.371	0.387	0.21	0.84	0.469	857	0.42	1.02	1.32	1.32	0.292	0.972	0.783	1.13	0.372	0.406	0.547	0.601	0.401	0	0.0834	0.84
1	C1Q	ALOX5AP	ENSG00000132965	7.83e-29	1.41e-28	0.526	0.488	0.306	1.45	0.925	858	1.25	1.05	3.27	3.27	1.82	1.51	2.03	2.16	0.681	1.12	1.01	1.18	0.479	3.55	-0.065	1.06
1	C1Q	MARCO	ENSG00000019169	8.28e-29	1.49e-28	-0.58	0.049	0.225	0.178	0.758	859	0.987	-2.07	0.194	0.194	0.144	0.967	2.92	2.22	1.07	0.233	0.878	0.698	0.14	0	-1.19	0.178
1	C1Q	MGST1	ENSG00000008394	9.67e-29	1.73e-28	-0.433	0.028	0.19	0.06	0.493	860	0.984	-2.19	0.0618	0.0618	0.293	0.226	1.14	0.706	0.71	0.703	0.189	0.337	0.177	0.0912	-0.701	-0.0273
1	C1Q	IDH1	ENSG00000138413	1.4e-28	2.51e-28	0.326	0.243	0.102	0.576	0.25	861	0.15	1.19	0.779	0.779	0.151	0.379	0.228	0.512	0.227	0.255	1.24	0.501	0.122	0.206	-0.233	0.461
1	C1Q	SERPINB9	ENSG00000170542	1.65e-28	2.94e-28	-0.502	0.142	0.338	0.324	0.827	862	2.27	-1.52	0.383	0.383	1.07	1.13	0.945	0.211	0.929	1.11	0.238	1.87	1.07	2.08	-0.86	0.132
1	C1Q	RPLP0	ENSG00000089157	2.36e-28	4.21e-28	-0.277	0.882	0.918	2.15	2.43	863	9.12	-0.44	7.58	7.58	11.34	10.72	9.5	11.47	9.41	13.84	12.01	7.99	9.59	13.15	-0.547	-0.046
1	C1Q	ETV5	ENSG00000244405	2.4e-28	4.26e-28	0.324	0.192	0.07	0.481	0.156	864	0.0743	1.41	0.617	0.617	0.165	0.258	0.105	0.397	0.168	0.169	0.176	0.272	0.0536	0	0.146	0.481
1	C1Q	PEBP1	ENSG00000089220	2.47e-28	4.37e-28	0.356	0.501	0.326	1.03	0.676	865	0.447	0.84	1.81	1.81	1.4	0.936	0.397	1.5	0.87	1.61	2.66	1.16	1.2	1.66	-0.265	0.699
1	C1Q	ANPEP	ENSG00000166825	2.79e-28	4.93e-28	-0.436	0.039	0.207	0.0881	0.524	866	0.644	-2.04	0.0921	0.0921	0.261	0.465	1.88	1.02	0.333	0.979	0.186	0.207	0.204	0	-0.97	0.0881
1	C1Q	APOBEC3A	ENSG00000248822	3.47e-28	6.1e-28	-0.658	0.009	0.157	0.0206	0.678	867	2.01	-3.15	0.0209	0.0209	0.303	0.129	0.603	0.0929	2.39	0.122	0	5.29	0.462	0	-1.82	0.0206
1	C1Q	LILRB4		3.56e-28	6.24e-28	0.444	0.541	0.373	1.25	0.808	868	0.741	0.952	2.5	2.5	1.17	1.21	1.38	2.43	1.11	0.256	2.03	2.82	1.07	2.27	-0.087	1.02
1	C1Q	ACP2	ENSG00000134575	3.67e-28	6.41e-28	0.285	0.218	0.086	0.475	0.19	869	0.0668	1.19	0.608	0.608	0.0837	0.285	0.149	0.742	0.22	0.122	0.433	0.429	0.158	0.0957	-0.08	0.41
1	C1Q	CYTIP	ENSG00000115165	3.76e-28	6.56e-28	-0.42	0.179	0.387	0.414	0.834	870	1.42	-1.19	0.513	0.513	2.04	1.13	0.935	0.708	1.37	1.02	0.202	0.793	1.65	3.06	-0.986	0.231
1	C1Q	BEX4	ENSG00000102409	5.21e-28	9.06e-28	0.359	0.329	0.171	0.72	0.361	871	0.227	1.11	1.06	1.06	0.536	0.517	0.376	0.578	0.232	0.395	1.15	0.658	0.488	0.47	-0.043	0.516
1	C1Q	ZC3H12A	ENSG00000163874	7.04e-28	1.22e-27	-0.395	0.051	0.223	0.129	0.524	872	1.13	-1.73	0.137	0.137	0.587	0.697	0.787	0.267	0.267	0.276	0.0636	0.771	0.368	0.349	-0.626	0.0671
1	C1Q	RASGEF1B	ENSG00000138670	7.69e-28	1.33e-27	-0.505	0.151	0.349	0.375	0.88	873	1.73	-1.45	0.455	0.455	1.22	1.62	2.07	1.08	0.634	0.369	0.169	1.4	0.668	2.12	-0.764	0.218
1	C1Q	FOSB	ENSG00000125740	8.38e-28	1.44e-27	-0.419	0.53	0.705	1.44	1.85	874	6.38	-0.733	3.2	3.2	5.32	7.97	6.26	2.7	2.84	1.91	0.32	4.5	2.42	4.09	-0.759	1.16
1	C1Q	SNHG15	ENSG00000232956	8.38e-28	1.44e-27	-0.418	0.147	0.35	0.356	0.774	875	1.34	-1.27	0.427	0.427	1.61	1.21	1.02	0.527	0.792	0.521	0.144	1.05	1.45	4.1	-1.27	0.221
1	C1Q	CKS2	ENSG00000123975	1.44e-27	2.47e-27	-0.6	0.137	0.326	0.322	0.922	876	1.93	-1.75	0.38	0.38	1.36	1.92	1.37	0.703	1.24	1.55	0.133	1.58	1.29	2.78	-1.01	0.197
1	C1Q	DPP7	ENSG00000176978	2.03e-27	3.47e-27	0.348	0.549	0.383	1.11	0.76	877	0.939	0.78	2.03	2.03	0.998	1.39	1.01	1.49	0.975	1.16	2.01	1.26	0.999	1.04	0.004	0.445
1	C1Q	ADAM9		2.14e-27	3.66e-27	0.31	0.321	0.159	0.689	0.379	878	0.289	0.962	0.991	0.991	0.197	0.633	0.753	0.925	0.189	0.284	0.885	0.6	0.116	0.053	0.034	0.637
1	C1Q	SIGLEC1	ENSG00000088827	3.11e-27	5.29e-27	0.252	0.15	0.046	0.373	0.122	879	0.0522	1.27	0.453	0.453	0.0301	0.204	0.0989	0.203	0.0528	0.0497	0.39	1.16	0	0	-0.398	0.373
1	C1Q	PDE4B	ENSG00000184588	4.35e-27	7.39e-27	-0.424	0.112	0.301	0.271	0.694	880	1.75	-1.42	0.311	0.311	0.895	1.07	0.847	0.249	0.363	0.729	0.28	0.849	0.497	0.352	-0.741	0.0488
1	C1Q	DDX21	ENSG00000165732	5.14e-27	8.7e-27	-0.395	0.301	0.505	0.661	1.06	881	2.41	-0.929	0.937	0.937	1.78	1.48	2.45	1.44	1.51	1.74	0.379	1.69	1.15	3.14	-0.759	0.34
1	C1Q	TREM1	ENSG00000124731	7.08e-27	1.2e-26	-0.524	0.176	0.37	0.453	0.977	882	2.23	-1.38	0.573	0.573	0.9	1.1	3.54	1.47	1.4	0.483	0.319	1.25	0.516	0	-1.06	0.453
1	C1Q	PHLDA1	ENSG00000139289	8.19e-27	1.38e-26	-0.864	0.136	0.314	0.368	1.23	883	1.95	-2.21	0.445	0.445	0.485	3.02	8.19	2.4	0.276	0.192	0.187	1.26	0.58	0.0643	-1.85	0.306
1	C1Q	TMEM173		8.5e-27	1.43e-26	0.37	0.35	0.189	0.766	0.395	884	0.471	1.1	1.15	1.15	0.711	0.682	0.149	0.291	0.477	0.0928	0.777	0.515	0.286	0.254	0.191	0.677
1	C1Q	FCGR1B	ENSG00000198019	9.52e-27	1.6e-26	0.373	0.299	0.146	0.725	0.352	885	0.455	1.16	1.06	1.06	0.366	0.639	0.193	0.221	0.589	0.126	0.49	0.934	0.332	0.201	0.0653	0.607
1	C1Q	MAP3K8	ENSG00000107968	9.82e-27	1.64e-26	-0.461	0.299	0.503	0.711	1.17	886	3.24	-1.04	1.04	1.04	2.13	1.98	3.31	0.764	1.07	0.934	0.308	1.72	1.29	3.54	-0.803	0.443
1	C1Q	MAFB	ENSG00000204103	1.11e-26	1.86e-26	0.373	0.676	0.483	1.69	1.32	887	4	0.674	4.44	4.44	1.01	3.46	3.49	2.19	2.64	0.371	1.15	3.49	1.18	0	0.083	1.69
1	C1Q	ACTB	ENSG00000075624	1.66e-26	2.76e-26	-0.284	0.996	0.996	4.22	4.5	888	79.08	-0.415	66.83	66.83	102.23	67.37	75.71	99.58	121	166.67	53.33	97	134.91	86.62	-0.905	0.222
1	C1Q	MEF2C	ENSG00000081189	2.29e-26	3.79e-26	0.404	0.592	0.426	1.32	0.914	889	1.22	0.829	2.73	2.73	2.26	1.9	0.947	0.833	1.59	1.07	1.66	1.48	0.582	3.07	-0.087	0.858
1	C1Q	PILRA	ENSG00000085514	2.64e-26	4.37e-26	0.331	0.513	0.325	1.05	0.716	890	1.37	0.766	1.85	1.85	0.778	1.26	0.746	0.743	1.57	0.183	1.24	1.27	0.37	0.126	0.105	0.929
1	C1Q	SELENOK	ENSG00000113811	2.81e-26	4.65e-26	-0.525	0.422	0.601	0.932	1.46	891	4.33	-1.05	1.54	1.54	3.48	4.02	2.56	1.87	2.67	1.79	1.22	2.8	1.5	5.34	-0.915	0.133
1	C1Q	AXL	ENSG00000167601	2.86e-26	4.71e-26	0.261	0.183	0.066	0.429	0.168	892	0.00889	1.17	0.536	0.536	0.533	0.172	0.0295	0.0888	0.0332	0.24	0.212	0.465	0.033	2.03	-0.678	0.42
1	C1Q	PTGS2	ENSG00000073756	3.85e-26	6.32e-26	-0.603	0.086	0.261	0.252	0.855	893	2.65	-1.91	0.286	0.286	0.678	1.94	1.13	0.329	0.342	0.212	0.0308	0.716	0.619	0.382	-1.04	0.222
1	C1Q	THBS1	ENSG00000137801	5.22e-26	8.55e-26	-0.721	0.033	0.186	0.136	0.857	894	3.05	-2.57	0.146	0.146	0.664	1.76	0.484	0.168	0.946	0.0282	0	1.32	0.0885	0	-1.26	0.136
1	C1Q	ARL2	ENSG00000213465	8.87e-26	1.45e-25	0.314	0.305	0.157	0.621	0.307	895	0.149	1.06	0.861	0.861	0.358	0.408	0.262	0.671	0.251	0.573	1.09	0.579	0.335	0.543	-0.115	0.482
1	C1Q	TM6SF1	ENSG00000136404	1.09e-25	1.77e-25	0.295	0.243	0.108	0.531	0.236	896	0.193	1.13	0.7	0.7	0.331	0.38	0.167	0.289	0.163	0.23	0.551	0.311	0.116	0.112	0.0917	0.425
1	C1Q	CD1C	ENSG00000158481	1.22e-25	1.99e-25	-0.573	0.011	0.148	0.0261	0.599	897	0.0735	-2.86	0.0265	0.0265	3.96	0.13	0.0581	0.142	0.301	0.23	0.0492	0.38	0.638	1.14	-1.57	-0.0219
1	C1Q	RAB32	ENSG00000118508	1.47e-25	2.39e-25	0.386	0.433	0.271	0.975	0.589	898	0.584	0.957	1.65	1.65	0.938	0.884	0.386	0.759	0.554	2.14	2.06	1.15	0.412	0.822	-0.168	0.648
1	C1Q	CALM2	ENSG00000143933	1.77e-25	2.86e-25	0.272	0.892	0.795	2.17	1.9	899	4.95	0.445	7.75	7.75	6.16	5.25	4.66	6.48	7.37	6.82	6.86	5.62	4.78	10.94	-0.311	0.435
1	C1Q	SERPINF1		1.99e-25	3.21e-25	0.333	0.28	0.135	0.658	0.325	900	0.0945	1.09	0.93	0.93	0.535	0.408	0.0369	0.291	0.108	2.16	1.59	0.226	0.985	0.489	-0.492	0.622
1	C1Q	STK17B	ENSG00000081320	2.05e-25	3.3e-25	-0.397	0.193	0.391	0.46	0.857	901	1.71	-1.09	0.585	0.585	1.97	1.3	0.999	0.483	0.966	1.3	0.143	1.04	1.32	2.62	-0.827	0.327
1	C1Q	MGST2	ENSG00000085871	2.32e-25	3.72e-25	0.385	0.391	0.232	0.844	0.459	902	0.412	1.06	1.33	1.33	0.828	0.652	0.271	0.547	0.463	0.834	1.39	0.845	0.356	0.655	-0.0258	0.604
1	C1Q	SCPEP1	ENSG00000121064	2.5e-25	4e-25	0.314	0.378	0.21	0.786	0.471	903	0.811	0.882	1.19	1.19	0.393	0.67	0.22	0.536	0.97	0.25	1.17	0.838	0.225	0.321	0.0099	0.586
1	C1Q	CIRBP	ENSG00000099622	3.27e-25	5.22e-25	0.293	0.782	0.657	1.65	1.35	904	2.19	0.53	4.19	4.19	3.15	3.06	3.15	2.17	3.3	2.97	3.13	2.87	5.13	5.57	-0.237	0.492
1	C1Q	ZNF331	ENSG00000130844	3.67e-25	5.85e-25	-0.603	0.245	0.424	0.67	1.27	905	2.75	-1.34	0.954	0.954	3.26	4.18	2.18	1.31	0.843	1.12	0.113	2.86	0.707	2.81	-0.975	0.562
1	C1Q	ADAM28	ENSG00000042980	3.71e-25	5.9e-25	0.352	0.268	0.133	0.618	0.266	906	0.107	1.24	0.855	0.855	0.628	0.452	0.115	0.16	0.131	0.632	0.412	0.349	0.303	0.358	0.128	0.516
1	C1Q	SAMSN1	ENSG00000155307	3.97e-25	6.3e-25	-0.576	0.274	0.446	0.597	1.17	907	4.3	-1.35	0.816	0.816	1.81	2.1	1.4	0.451	1.62	0.264	0.469	1.89	3.38	1.06	-1.07	0.363
1	C1Q	GIMAP1	ENSG00000213203	5.62e-25	8.89e-25	0.268	0.2	0.08	0.45	0.183	908	0.187	1.15	0.569	0.569	0.11	0.322	0.0423	0.0867	0.443	0.0466	0.568	0.515	0.114	0.201	0.0009	0.409
1	C1Q	AP2A2		6.5e-25	1.02e-24	0.287	0.241	0.108	0.511	0.223	909	0.135	1.13	0.667	0.667	0.191	0.372	0.225	0.467	0.178	0.238	0.399	0.543	0.0977	0.321	0.077	0.418
1	C1Q	DNAAF1	ENSG00000154099	7.1e-25	1.12e-24	-0.563	0.012	0.147	0.055	0.618	910	1.94	-2.61	0.0565	0.0565	0.124	1.35	0.358	0.133	0.352	0.0374	0.0102	1.19	0.358	0.0457	-1.02	0.0449
1	C1Q	SLC11A1	ENSG00000018280	7.38e-25	1.16e-24	-0.479	0.157	0.336	0.387	0.865	911	2.03	-1.37	0.472	0.472	0.281	1.12	2.67	1.25	1.85	0.175	0.259	0.91	0.514	0.0226	-0.913	0.364
1	C1Q	CXCL3	ENSG00000163734	7.52e-25	1.18e-24	-0.899	0.397	0.554	1.9	2.8	912	18.95	-1.42	5.69	5.69	6.36	22.29	33.71	8.53	1.89	2.63	1.16	13.85	3.96	0.172	-1.65	1.74
1	C1Q	CYCS	ENSG00000172115	8.62e-25	1.35e-24	-0.446	0.413	0.582	0.881	1.33	913	2.96	-0.923	1.41	1.41	3.04	3.39	2.45	2.23	2.33	2.54	0.585	2.61	1.87	5.79	-1.03	0.421
1	C1Q	UBE2J1	ENSG00000198833	1.1e-24	1.72e-24	-0.362	0.142	0.33	0.316	0.679	914	1.35	-1.18	0.372	0.372	0.797	0.921	1.13	0.72	0.757	0.688	0.273	0.756	0.689	1.36	-0.544	0.0748
1	C1Q	RPS26	ENSG00000197728	1.79e-24	2.79e-24	-0.251	0.909	0.948	2.49	2.74	915	15.88	-0.388	11.05	11.05	15.31	14.55	12.76	12.59	14.58	13.37	13.98	11.33	14.6	14.97	-0.337	-0.023
1	C1Q	SUB1	ENSG00000113387	2.11e-24	3.27e-24	-0.332	0.667	0.769	1.36	1.69	916	4.57	-0.597	2.88	2.88	5.06	3.85	4.1	2.74	3.6	7.6	3.2	4.4	8.98	6.29	-0.944	0.037
1	C1Q	FYB1	ENSG00000082074	2.2e-24	3.41e-24	0.334	0.686	0.527	1.51	1.18	917	2.99	0.631	3.54	3.54	1.74	3.18	1.25	1.59	2.45	0.381	1.54	3.76	1.7	0.43	-0.047	1.19
1	C1Q	RNF130	ENSG00000113269	2.26e-24	3.49e-24	0.33	0.678	0.535	1.44	1.11	918	2.07	0.637	3.24	3.24	2.06	2.92	1.8	1.88	1.61	0.438	2.43	1.83	0.857	1.14	0.078	1.08
1	C1Q	TMBIM4	ENSG00000155957	2.69e-24	4.14e-24	0.34	0.646	0.494	1.35	1.01	919	1.8	0.681	2.85	2.85	1.57	1.96	1.5	1.72	1.96	1.11	2.52	2.19	1.07	1.48	0.09	0.62
1	C1Q	GPCPD1	ENSG00000125772	3.41e-24	5.24e-24	-0.391	0.117	0.294	0.271	0.662	920	1.55	-1.34	0.312	0.312	0.723	0.854	1.15	0.536	0.708	0.166	0.109	0.637	0.396	0.36	-0.665	0.167
1	C1Q	LY86	ENSG00000112799	5.82e-24	8.92e-24	0.374	0.567	0.424	1.26	0.882	921	1.45	0.785	2.51	2.51	1.75	1.75	0.494	0.891	1.47	1.88	2.09	2.1	0.465	1.21	0.123	0.874
1	C1Q	FBP1	ENSG00000165140	7.06e-24	1.08e-23	-0.572	0.15	0.325	0.354	0.926	922	0.819	-1.63	0.425	0.425	1.28	0.864	3.85	3.33	1.14	0.86	0.803	0.805	0.283	0.495	-1.22	0.105
1	C1Q	CYTOR	ENSG00000222041	8.23e-24	1.25e-23	-0.42	0.214	0.403	0.519	0.939	923	1.72	-1.09	0.68	0.68	1.35	1.31	2.54	1.34	1.45	1.1	0.713	1.47	1.09	0.373	-0.746	0.202
1	C1Q	RNASE6	ENSG00000169413	9.82e-24	1.49e-23	0.349	0.663	0.505	1.49	1.14	924	1.85	0.665	3.45	3.45	2.97	2.89	1.52	1.36	1.92	1.54	2.67	1.96	0.299	2.84	0.114	1.23
1	C1Q	WARS		1.05e-23	1.59e-23	-0.358	0.051	0.204	0.116	0.474	925	0.999	-1.67	0.123	0.123	0.454	0.181	0.354	0.386	1.15	0.711	0.179	1.84	0.559	0.263	-0.929	-0.0488
1	C1Q	HSD17B11	ENSG00000198189	1.24e-23	1.87e-23	0.35	0.538	0.379	1.16	0.806	926	1.47	0.767	2.18	2.18	1.15	1.35	0.654	1.13	1.49	0.927	2.63	0.693	0.725	0.616	-0.132	0.677
1	C1Q	THAP2	ENSG00000173451	1.28e-23	1.94e-23	-0.419	0.041	0.187	0.103	0.522	927	1.16	-1.91	0.109	0.109	0.415	1	0.774	0.166	0.139	0.0902	0.0338	0.587	0.242	0.326	-0.669	0.0699
1	C1Q	HEXB	ENSG00000049860	1.49e-23	2.25e-23	0.358	0.53	0.372	1.13	0.773	928	0.914	0.797	2.1	2.1	0.992	1.66	1.01	2.05	0.85	0.635	1.53	1.25	0.695	0.16	0.015	0.983
1	C1Q	EZR	ENSG00000092820	2.09e-23	3.15e-23	-0.387	0.145	0.321	0.296	0.684	929	1.16	-1.28	0.345	0.345	1.3	0.738	0.972	0.869	0.688	0.826	0.345	0.759	0.761	1.76	-0.719	0.0003
1	C1Q	DUSP4	ENSG00000120875	2.16e-23	3.24e-23	-0.419	0.013	0.141	0.0249	0.444	930	0.321	-2.4	0.0252	0.0252	0.993	0.333	0.799	0.21	0.133	1.36	0	0.12	2.71	1.4	-1.29	0.0249
1	C1Q	AVPI1	ENSG00000119986	2.47e-23	3.7e-23	-0.404	0.074	0.23	0.139	0.543	931	0.755	-1.72	0.149	0.149	0.98	0.526	1.07	0.572	0.49	0.449	0.18	0.443	0.698	0.249	-0.59	-0.0266
1	C1Q	CREG1	ENSG00000143162	2.65e-23	3.95e-23	0.393	0.421	0.262	1.03	0.638	932	0.607	0.939	1.8	1.8	0.392	1.26	0.777	1.5	0.635	0.426	3.61	1.39	0.702	0.107	-0.497	0.929
1	C1Q	MAP2K3	ENSG00000034152	2.66e-23	3.96e-23	-0.342	0.089	0.253	0.197	0.539	933	0.963	-1.36	0.218	0.218	0.622	0.76	0.773	0.771	0.475	0.333	0.183	0.348	0.435	0.253	-0.478	0.0288
1	C1Q	TNFAIP8L2	ENSG00000163154	3e-23	4.46e-23	0.294	0.229	0.106	0.498	0.205	934	0.12	1.19	0.646	0.646	0.297	0.348	0.0832	0.276	0.346	0.185	0.419	0.196	0.127	0.117	0.149	0.419
1	C1Q	ENO1	ENSG00000074800	4.68e-23	6.94e-23	-0.448	0.617	0.731	1.38	1.83	935	3.66	-0.791	2.97	2.97	4.23	3.2	10.36	9.52	4.95	6.44	2.75	4.43	4.12	2.54	-1.05	0.115
1	C1Q	EIF4A2	ENSG00000156976	6.25e-23	9.24e-23	0.343	0.582	0.437	1.24	0.897	936	1.1	0.719	2.46	2.46	1.83	1.77	1.29	1.15	1.38	1.67	1.38	1.3	2.1	1.99	0.11	0.496
1	C1Q	ABHD12	ENSG00000100997	6.67e-23	9.84e-23	0.302	0.228	0.104	0.517	0.215	937	0.122	1.19	0.676	0.676	0.19	0.381	0.277	0.381	0.104	0.0861	0.489	0.445	0.234	0.121	0.119	0.434
1	C1Q	ZFHX3	ENSG00000140836	7.28e-23	1.07e-22	0.373	0.296	0.157	0.707	0.334	938	0.392	1.18	1.03	1.03	0.367	0.583	0.372	0.478	0.151	0.318	0.235	0.51	0.166	0.217	0.248	0.567
1	C1Q	SH3BGRL	ENSG00000131171	7.59e-23	1.12e-22	0.271	0.784	0.667	1.66	1.39	939	2.67	0.487	4.26	4.26	3.26	3.45	2.06	3.12	3.38	2.67	5.3	3.44	2.19	3.33	-0.179	0.543
1	C1Q	CLTA	ENSG00000122705	8.27e-23	1.21e-22	0.342	0.653	0.527	1.42	1.08	940	1.62	0.667	3.13	3.13	1.58	2.39	1.89	2.65	1.77	1.65	2.92	2.65	1.34	1.28	0.053	0.593
1	C1Q	PLXND1	ENSG00000004399	1.39e-22	2.04e-22	0.331	0.259	0.127	0.627	0.296	941	0.212	1.13	0.872	0.872	0.162	0.531	0.349	0.857	0.228	0.237	0.361	0.458	0.371	0.0615	0.0079	0.567
1	C1Q	DUSP5	ENSG00000138166	1.53e-22	2.24e-22	-0.362	0.039	0.182	0.107	0.469	942	0.629	-1.71	0.113	0.113	0.796	0.4	0.903	0.26	0.111	0.537	0.0292	0.594	1.97	1.41	-0.983	0.0784
1	C1Q	CAPZA2	ENSG00000198898	1.68e-22	2.44e-22	0.306	0.603	0.461	1.23	0.922	943	1.31	0.64	2.42	2.42	1.36	1.58	1.63	1.75	1.87	1.26	2.2	2.1	0.699	0.98	0.067	0.699
1	C1Q	VASP	ENSG00000125753	1.75e-22	2.54e-22	-0.378	0.293	0.469	0.592	0.971	944	1.65	-0.938	0.809	0.809	1.94	1.34	2.05	1.41	2.12	1.44	0.508	1.32	0.722	1.72	-0.546	0.182
1	C1Q	CD72	ENSG00000137101	2.11e-22	3.06e-22	0.282	0.234	0.111	0.501	0.219	945	0.0448	1.12	0.65	0.65	0.529	0.326	0.106	0.18	0.148	0.228	0.517	0.3	0.242	1.02	-0.204	0.457
1	C1Q	PTMS	ENSG00000159335	2.25e-22	3.25e-22	0.294	0.263	0.13	0.607	0.313	946	0.0963	1	0.834	0.834	0.339	0.413	0.12	1.1	0.252	0.693	1.07	0.556	0.567	0.329	-0.134	0.515
1	C1Q	TMEM14C		2.35e-22	3.39e-22	0.307	0.537	0.385	1.09	0.785	947	0.89	0.688	1.98	1.98	1.51	1.48	0.701	1.15	1.03	1.33	2.22	1.3	1.57	0.986	-0.078	0.561
1	C1Q	CD302	ENSG00000241399	2.81e-22	4.04e-22	0.349	0.512	0.352	1.11	0.757	948	1.39	0.784	2.02	2.02	1.25	1.49	0.406	0.425	1.53	0.315	1.87	1.22	0.653	0.158	0.052	0.959
1	C1Q	CAPG	ENSG00000042493	3.39e-22	4.87e-22	0.394	0.643	0.509	1.67	1.27	949	1.78	0.718	4.3	4.3	1.65	2.87	2.26	7.01	1.82	1.17	5.54	2.58	1.99	1.55	-0.413	0.894
1	C1Q	REL	ENSG00000162924	3.46e-22	4.96e-22	-0.38	0.226	0.41	0.496	0.876	950	1.42	-1.02	0.643	0.643	2.21	1.59	1.05	0.59	0.86	0.88	0.314	1.16	2.94	1.79	-0.875	0.224
1	C1Q	IQGAP2	ENSG00000145703	4.69e-22	6.71e-22	0.344	0.279	0.148	0.648	0.304	951	0.372	1.15	0.912	0.912	0.338	0.539	0.216	0.366	0.224	0.184	0.253	0.552	0.301	0.335	0.209	0.479
1	C1Q	DDIT4	ENSG00000168209	5.43e-22	7.75e-22	-0.333	0.238	0.431	0.723	1.05	952	1.88	-0.765	1.06	1.06	2.47	2.1	1.42	1.07	1.7	2.5	0.0722	1.91	2.48	4.38	-0.959	0.653
1	C1Q	BMP2K	ENSG00000138756	6.53e-22	9.3e-22	0.288	0.299	0.16	0.647	0.36	953	0.358	0.923	0.91	0.91	0.242	0.81	0.422	0.555	0.325	0.224	0.221	0.617	0.364	0.351	0.0538	0.448
1	C1Q	EVI2A	ENSG00000126860	6.69e-22	9.5e-22	0.365	0.551	0.406	1.25	0.884	954	1.38	0.766	2.49	2.49	1.47	1.66	1.44	1.01	1.56	1.76	1.42	1.13	0.386	1.33	0.232	0.923
1	C1Q	FKBP1A	ENSG00000088832	6.8e-22	9.63e-22	-0.317	0.592	0.712	1.24	1.56	955	3.99	-0.59	2.47	2.47	4.13	3.1	3.68	3.89	4.54	3.22	3.06	4.19	2.22	3.48	-0.469	0.073
1	C1Q	CAPZB	ENSG00000077549	8.88e-22	1.26e-21	0.3	0.741	0.626	1.59	1.29	956	2.08	0.551	3.89	3.89	2.68	2.81	2.22	3.33	3.03	3.11	3.24	3.81	2.43	2.88	0.017	0.463
1	C1Q	MAFF	ENSG00000185022	9.28e-22	1.31e-21	-0.346	0.088	0.246	0.225	0.571	957	0.902	-1.3	0.252	0.252	0.888	1.13	0.816	0.347	0.319	0.241	0.0502	0.633	0.536	0.445	-0.531	0.176
1	C1Q	CCRL2	ENSG00000121797	1.1e-21	1.55e-21	-0.471	0.145	0.303	0.308	0.779	958	2.15	-1.47	0.361	0.361	0.56	1.44	1.35	0.469	0.534	0.145	0.183	1.17	0.318	0.0354	-0.839	0.273
1	C1Q	HTRA1	ENSG00000166033	1.16e-21	1.63e-21	0.281	0.147	0.052	0.444	0.163	959	0.0355	1.25	0.558	0.558	0.0146	0.327	0.163	0.804	0.0168	0.2	0.301	0.0643	0.0839	0	-0.146	0.444
1	C1Q	PPDPF	ENSG00000125534	1.18e-21	1.66e-21	-0.345	0.589	0.743	1.31	1.66	960	3.5	-0.626	2.72	2.72	3.41	3.38	5.86	6.15	4.76	3.82	5.45	4.95	6.39	4.56	-0.685	-0.162
1	C1Q	AC015912.3		1.26e-21	1.77e-21	-0.517	0.076	0.226	0.206	0.722	961	1.78	-1.82	0.228	0.228	0.243	0.69	2.34	0.44	1.07	0.151	0.102	0.903	0.305	0	-1	0.206
1	C1Q	MGAT4A	ENSG00000071073	1.36e-21	1.89e-21	0.316	0.332	0.184	0.74	0.425	962	0.469	0.928	1.1	1.1	0.431	0.827	0.645	0.374	0.404	0.202	0.618	0.835	0.204	0.0643	0.134	0.678
1	C1Q	MNDA	ENSG00000163563	1.52e-21	2.12e-21	0.372	0.695	0.557	1.74	1.36	963	3.96	0.665	4.67	4.67	3.34	2.61	1.17	1.43	4.13	2.24	2.69	4.51	2.15	1.74	0.029	0.963
1	C1Q	TMEM167A	ENSG00000174695	1.67e-21	2.31e-21	-0.356	0.312	0.496	0.669	1.03	964	2.26	-0.844	0.953	0.953	1.31	1.33	3.01	1.31	1.99	0.719	0.938	1.48	1.47	0.687	-0.719	0.146
1	C1Q	MARCKSL1	ENSG00000175130	2.02e-21	2.8e-21	-0.363	0.018	0.142	0.0466	0.41	965	0.514	-2.04	0.0478	0.0478	0.403	0.327	0.742	0.1	0.469	0.801	0	0.362	3.39	1.2	-1.43	0.0466
1	C1Q	BASP1	ENSG00000176788	2.68e-21	3.7e-21	-0.462	0.179	0.349	0.451	0.913	966	1.85	-1.25	0.57	0.57	1.41	1.23	2	0.624	0.721	2.14	0.755	0.984	3.48	1.72	-1.05	-0.0337
1	C1Q	CX3CR1	ENSG00000168329	2.95e-21	4.08e-21	0.359	0.179	0.075	0.557	0.197	967	0.192	1.41	0.745	0.745	0.267	0.394	0.0275	0.0621	0.418	0.165	0.161	0.184	0.0994	0.247	0.208	0.53
1	C1Q	SERP1	ENSG00000120742	3.32e-21	4.58e-21	-0.332	0.592	0.724	1.28	1.61	968	5.3	-0.611	2.59	2.59	4.01	4.38	2.9	2.39	4.79	2.3	2.21	3.28	2.88	3.32	-0.563	0.11
1	C1Q	STOM	ENSG00000148175	3.38e-21	4.64e-21	0.279	0.287	0.152	0.595	0.316	969	0.261	0.952	0.812	0.812	0.279	0.482	0.191	0.603	0.347	0.631	0.824	0.719	0.417	0.0643	-0.0062	0.532
1	C1Q	IL18	ENSG00000150782	4.77e-21	6.55e-21	0.34	0.392	0.244	0.842	0.502	970	0.41	0.918	1.32	1.32	1.08	1.03	0.217	0.555	0.587	0.304	0.947	0.604	0.435	0.435	0.108	0.646
1	C1Q	ITPR2	ENSG00000123104	6.46e-21	8.84e-21	0.283	0.213	0.099	0.493	0.21	971	0.206	1.14	0.637	0.637	0.298	0.458	0.123	0.141	0.117	0.0385	0.12	0.248	0.195	0.167	0.116	0.455
1	C1Q	TCEAL4	ENSG00000133142	6.48e-21	8.85e-21	0.314	0.314	0.178	0.671	0.357	972	0.243	0.998	0.955	0.955	0.456	0.517	0.427	0.813	0.367	0.402	0.494	0.591	0.251	0.124	0.0754	0.554
1	C1Q	GK	ENSG00000198814	6.5e-21	8.86e-21	-0.397	0.2	0.379	0.498	0.895	973	2.4	-1.05	0.645	0.645	1.09	1.39	2.03	0.749	0.498	0.279	0.193	1.19	0.487	0.197	-0.726	0.321
1	C1Q	TNFRSF1A	ENSG00000067182	7e-21	9.53e-21	0.334	0.426	0.277	0.912	0.578	974	0.904	0.848	1.49	1.49	0.764	0.734	0.709	0.859	0.762	0.321	0.658	1.3	0.602	0.521	0.081	0.633
1	C1Q	THBD	ENSG00000178726	8.28e-21	1.12e-20	-0.548	0.142	0.304	0.417	0.965	975	2.28	-1.48	0.518	0.518	0.828	1.71	3.31	0.718	0.527	1.3	0.0915	1.11	0.391	0.84	-1.04	0.33
1	C1Q	PLP2	ENSG00000102007	9.85e-21	1.33e-20	-0.371	0.271	0.446	0.605	0.976	976	2.02	-0.912	0.831	0.831	1.52	0.874	1.88	2.66	1.58	1.69	0.933	0.889	0.877	2.87	-0.748	-0.0229
1	C1Q	KRTCAP2	ENSG00000163463	1.22e-20	1.65e-20	0.295	0.664	0.529	1.36	1.07	977	1.4	0.58	2.91	2.91	1.7	2.1	1.93	2.64	2.14	2.07	3.25	2.38	1.6	1.91	-0.083	0.487
1	C1Q	ADAM8	ENSG00000151651	1.24e-20	1.67e-20	-0.313	0.061	0.202	0.129	0.442	978	0.391	-1.47	0.137	0.137	0.793	0.341	0.669	1.07	0.274	0.664	0.231	0.437	0.891	0.586	-0.598	-0.0796
1	C1Q	NFIL3	ENSG00000165030	1.47e-20	1.98e-20	-0.346	0.055	0.192	0.127	0.472	979	1.07	-1.58	0.135	0.135	0.346	0.713	0.657	0.221	0.391	0.046	0.0203	0.476	0.302	0.357	-0.601	0.107
1	C1Q	TM2D2	ENSG00000169490	1.62e-20	2.18e-20	0.272	0.208	0.095	0.464	0.192	980	0.109	1.15	0.59	0.59	0.167	0.256	0.17	0.43	0.188	0.256	0.501	0.387	0.191	0.157	0.0579	0.36
1	C1Q	FAM20A	ENSG00000108950	2.28e-20	3.05e-20	0.259	0.17	0.069	0.408	0.148	981	0.0771	1.21	0.503	0.503	0.165	0.3	0.115	0.219	0.142	0.016	0.19	0.384	0.0784	0.0226	0.0823	0.392
1	C1Q	NFKBID	ENSG00000167604	4.55e-20	6.09e-20	-0.315	0.133	0.294	0.324	0.639	982	0.972	-1.04	0.382	0.382	1.53	1.08	0.359	0.418	0.385	0.815	0.219	0.693	1.37	1.35	-0.606	0.126
1	C1Q	PNPLA8	ENSG00000135241	6.72e-20	8.97e-20	-0.337	0.105	0.259	0.246	0.584	983	1.41	-1.24	0.279	0.279	0.712	0.659	0.73	0.309	0.448	0.298	0.0469	0.932	0.463	0.677	-0.634	0.2
1	C1Q	GNG5	ENSG00000174021	8.02e-20	1.07e-19	-0.29	0.668	0.787	1.42	1.71	984	4.53	-0.516	3.15	3.15	4.09	3.34	5.77	5.35	5	4.12	4.22	5.51	5.45	5.65	-0.491	-0.045
1	C1Q	RHOC	ENSG00000155366	9.12e-20	1.21e-19	0.323	0.514	0.378	1.14	0.821	985	0.53	0.705	2.14	2.14	1.6	1.19	0.965	2.51	2.05	1.29	1.51	1.28	2	1.84	-0.111	0.719
1	C1Q	PLIN2	ENSG00000147872	9.48e-20	1.26e-19	-0.549	0.474	0.613	1.4	1.95	986	5.79	-0.957	3.07	3.07	1.92	7	15.43	5.94	4.82	0.617	2.07	4.82	1.56	0.441	-1.4	1.04
1	C1Q	TXNDC12	ENSG00000117862	1.26e-19	1.67e-19	0.279	0.339	0.202	0.691	0.412	987	0.342	0.845	0.995	0.995	0.525	0.599	0.487	0.927	0.456	0.529	0.503	0.536	0.282	0.46	0.0348	0.443
1	C1Q	RETN	ENSG00000104918	1.87e-19	2.47e-19	-0.548	0.028	0.146	0.0967	0.645	988	2.11	-2.32	0.102	0.102	0.19	0.36	0.785	0.262	1.94	0.0257	0.0232	0.707	0.318	0.0226	-1.04	0.0744
1	C1Q	LAMP1	ENSG00000185896	1.88e-19	2.47e-19	0.325	0.445	0.296	1.05	0.724	989	0.694	0.75	1.85	1.85	0.448	1.16	1.9	2.28	0.849	0.191	1.97	0.98	0.817	0.343	-0.14	0.874
1	C1Q	DBNDD2	ENSG00000244274	1.93e-19	2.54e-19	0.295	0.333	0.199	0.696	0.401	990	0.274	0.898	1.01	1.01	0.594	0.777	0.232	0.514	0.32	0.625	1.08	0.487	0.926	0.613	-0.0346	0.488
1	C1Q	TECR	ENSG00000099797	1.95e-19	2.56e-19	0.271	0.321	0.188	0.648	0.376	991	0.245	0.86	0.911	0.911	0.586	0.54	0.209	0.634	0.481	0.868	0.808	0.444	0.919	0.136	-0.0043	0.52
1	C1Q	SMIM29	ENSG00000186577	2.16e-19	2.84e-19	0.283	0.268	0.145	0.593	0.31	992	0.275	0.973	0.81	0.81	0.335	0.403	0.349	0.557	0.23	0.282	0.876	0.589	0.142	0.27	-0.0356	0.46
1	C1Q	CEBPB	ENSG00000172216	2.72e-19	3.56e-19	-0.476	0.42	0.578	1.31	1.79	993	7.07	-0.851	2.72	2.72	4.05	4.97	6.65	3.97	3.85	0.661	1.1	4.12	1.62	1.11	-0.774	0.806
1	C1Q	TCEAL8	ENSG00000180964	3.2e-19	4.18e-19	0.304	0.311	0.18	0.674	0.37	994	0.284	0.954	0.963	0.963	0.549	0.534	0.364	0.633	0.304	0.339	0.848	0.511	0.467	0.771	0.0604	0.424
1	C1Q	IL1R2	ENSG00000115590	4.11e-19	5.35e-19	-0.425	0.041	0.166	0.126	0.552	995	0.705	-1.83	0.135	0.135	1.93	0.413	0.36	0.21	0.715	0.232	0.0114	0.342	0.706	0.681	-0.948	0.115
1	C1Q	LRRC25	ENSG00000175489	4.7e-19	6.1e-19	0.321	0.375	0.236	0.819	0.498	996	0.512	0.877	1.27	1.27	0.543	0.816	0.516	0.774	1.37	0.192	0.667	0.726	0.328	0.629	-0.0437	0.644
1	C1Q	TNF		4.77e-19	6.18e-19	-0.678	0.096	0.235	0.279	0.957	997	2.7	-2.01	0.322	0.322	0.459	2.11	2.41	0.539	0.651	0.692	0.0245	1.43	1.17	0.173	-1.03	0.255
1	C1Q	PRPF38B	ENSG00000134186	4.81e-19	6.23e-19	0.343	0.412	0.276	0.895	0.551	998	0.601	0.888	1.45	1.45	0.837	0.774	0.704	0.599	1	1.1	0.426	0.791	0.952	0.682	0.151	0.54
1	C1Q	SMIM30	ENSG00000214194	5.57e-19	7.2e-19	0.308	0.349	0.214	0.754	0.446	999	0.339	0.888	1.12	1.12	0.487	0.722	0.43	1.03	0.441	0.389	1.58	0.744	0.369	0.401	-0.195	0.462
1	C1Q	SON	ENSG00000159140	5.64e-19	7.27e-19	0.302	0.608	0.475	1.25	0.943	1000	1.59	0.625	2.47	2.47	1.75	1.51	1.68	1.37	1.34	1.51	0.966	1.87	1.82	1.39	0.191	0.569
1	C1Q	YWHAZ	ENSG00000164924	5.93e-19	7.63e-19	-0.31	0.412	0.585	0.878	1.19	1001	2.36	-0.659	1.41	1.41	1.97	1.99	2.87	2.65	2.02	2.32	1.28	2.33	2.49	4.73	-0.868	0.0547
1	C1Q	UGCG	ENSG00000148154	6.05e-19	7.77e-19	0.305	0.236	0.122	0.55	0.245	1002	0.102	1.14	0.733	0.733	0.397	0.317	0.169	0.493	0.127	0.489	0.467	0.396	0.5	0.41	0.144	0.452
1	C1Q	LMBRD1	ENSG00000168216	6.31e-19	8.08e-19	0.25	0.237	0.121	0.501	0.251	1003	0.211	0.962	0.651	0.651	0.32	0.317	0.239	0.27	0.44	0.243	0.39	0.231	0.454	0.372	0.127	0.31
1	C1Q	PKM	ENSG00000067225	6.8e-19	8.7e-19	-0.385	0.578	0.704	1.3	1.69	1004	3.32	-0.697	2.69	2.69	3.81	3.2	7.06	8.4	3.95	5.07	3.11	4.69	3.34	2.04	-0.936	0.193
1	C1Q	TRA2B	ENSG00000136527	9.25e-19	1.18e-18	0.335	0.664	0.536	1.51	1.17	1005	2.2	0.634	3.51	3.51	2.28	2.55	1.9	1.71	2.88	2.35	0.732	2.88	2.23	3.79	-0.061	0.957
1	C1Q	AC005280.2		9.78e-19	1.25e-18	-0.323	0.022	0.134	0.0549	0.378	1006	0.97	-1.84	0.0564	0.0564	0.166	0.27	0.686	0.103	0.453	0.0522	0.0114	0.329	0.11	0.0226	-0.623	0.0435
1	C1Q	LCP1	ENSG00000136167	1.06e-18	1.35e-18	-0.298	0.455	0.622	0.997	1.3	1007	2.99	-0.605	1.71	1.71	2.33	2.27	2.67	3.01	3.18	3.45	0.838	2.54	2.75	3.28	-0.495	0.389
1	C1Q	SLC25A6	ENSG00000169100	1.2e-18	1.52e-18	-0.268	0.854	0.871	1.97	2.24	1008	9.1	-0.435	6.17	6.17	10.93	8.14	5.18	5.62	8.16	11.15	7.36	6.21	10.83	9.41	-0.527	0.149
1	C1Q	RPN2	ENSG00000118705	1.27e-18	1.61e-18	0.297	0.468	0.332	0.956	0.659	1009	0.684	0.72	1.6	1.6	0.907	1.06	1.04	1.52	0.795	1.19	0.668	1.13	0.408	0.668	0.033	0.614
1	C1Q	OFD1	ENSG00000046651	1.67e-18	2.12e-18	0.285	0.167	0.073	0.424	0.139	1010	0.0623	1.33	0.528	0.528	0.266	0.161	0.0628	0.0599	0.0854	0.488	0.138	0.134	0.368	1	-0.272	0.366
1	C1Q	CD53	ENSG00000143119	1.72e-18	2.16e-18	0.267	0.678	0.552	1.43	1.16	1011	2.03	0.514	3.16	3.16	2.03	1.97	2.43	2.49	2.7	1.52	2.73	3.16	1.49	2.64	0.001	0.514
1	C1Q	CDK6	ENSG00000105810	2.19e-18	2.76e-18	0.267	0.155	0.064	0.408	0.142	1012	0.0608	1.26	0.505	0.505	0.185	0.214	0.131	0.279	0.0829	0.161	0.127	0.313	0.225	0.0226	0.136	0.386
1	C1Q	LIMS1	ENSG00000169756	2.51e-18	3.15e-18	-0.368	0.329	0.487	0.697	1.06	1013	1.92	-0.852	1.01	1.01	1.7	1.97	2.96	2.44	1.14	0.672	0.731	2.04	0.653	1.09	-0.678	0.195
1	C1Q	ATP1B1	ENSG00000143153	2.9e-18	3.64e-18	0.276	0.25	0.133	0.568	0.292	1014	0.135	0.977	0.765	0.765	0.731	0.315	0.135	0.369	0.217	0.634	0.317	0.603	0.412	0.578	0.0198	0.442
1	C1Q	CYTH4	ENSG00000100055	2.98e-18	3.73e-18	0.31	0.353	0.222	0.771	0.461	1015	0.558	0.881	1.16	1.16	0.632	0.733	0.386	0.61	0.642	0.71	0.522	0.469	0.264	0.746	0.214	0.537
1	C1Q	TUBB		3.48e-18	4.35e-18	0.308	0.591	0.463	1.37	1.07	1016	0.881	0.607	2.95	2.95	1.47	2.51	1.56	3.65	1.43	3.66	2.92	2.5	4.2	2.35	-0.275	0.742
1	C1Q	UQCRH	ENSG00000173660	3.69e-18	4.59e-18	-0.278	0.637	0.74	1.28	1.56	1017	4.19	-0.513	2.6	2.6	3.82	3.3	3.22	4.41	3.82	4.21	3.48	2.55	3.03	4.02	-0.408	0.014
1	C1Q	NRP2	ENSG00000118257	4.62e-18	5.75e-18	0.286	0.239	0.125	0.584	0.297	1018	0.0895	1	0.792	0.792	0.126	0.571	0.522	0.947	0.0388	0.201	0.462	0.57	0.929	0	-0.0827	0.584
1	C1Q	BID	ENSG00000015475	5.18e-18	6.42e-18	-0.322	0.23	0.39	0.499	0.821	1019	1.35	-0.878	0.647	0.647	1.52	0.764	1.23	1.17	1.61	1.83	0.3	1.3	1.68	3.71	-1.05	0.237
1	C1Q	FCGR2B	ENSG00000072694	5.18e-18	6.42e-18	0.354	0.442	0.296	1.15	0.791	1020	0.288	0.781	2.14	2.14	3.21	1.49	0.773	0.649	0.69	0.281	1.41	1.77	0.327	0.637	-0.293	0.897
1	C1Q	TGIF1	ENSG00000177426	8.07e-18	9.98e-18	-0.361	0.218	0.372	0.477	0.838	1021	1.91	-0.988	0.611	0.611	1.21	1.47	1.55	0.719	0.316	0.547	0.452	1.16	0.997	0.441	-0.59	0.202
1	C1Q	TPM4	ENSG00000167460	8.92e-18	1.1e-17	-0.312	0.416	0.564	0.92	1.23	1022	2.48	-0.651	1.51	1.51	2.34	2.03	2.78	3.73	2.14	2.64	0.85	2.27	1.32	2.99	-0.634	0.304
1	C1Q	CCL18		1.08e-17	1.33e-17	0.539	0.109	0.036	1.08	0.543	1023	0.00888	1.32	1.95	1.95	0.00699	0.164	0.0862	1.5	0.0287	0.00898	14.8	1.31	0.257	0	-1.68	1.08
1	C1Q	TIMP2	ENSG00000035862	1.1e-17	1.35e-17	0.288	0.399	0.257	0.858	0.571	1024	0.676	0.747	1.36	1.36	0.382	0.994	0.64	1.89	0.575	0.396	1.18	0.842	0.396	0.133	-0.204	0.734
1	C1Q	DUSP1	ENSG00000120129	1.18e-17	1.45e-17	-0.291	0.787	0.873	2.48	2.77	1025	19.47	-0.449	10.91	10.91	10.01	22.1	14.83	9.2	13	6.73	2.54	13.75	12.68	7.77	-0.663	1.21
1	C1Q	YWHAH	ENSG00000128245	1.41e-17	1.72e-17	0.36	0.417	0.28	1.06	0.702	1026	0.508	0.834	1.89	1.89	1.37	1.65	0.617	1.54	0.663	0.981	1.04	1.16	0.592	0.852	0.0879	0.651
1	C1Q	MMP19	ENSG00000123342	1.56e-17	1.91e-17	-0.489	0.054	0.173	0.137	0.627	1027	0.552	-1.97	0.147	0.147	0.145	0.931	3.06	1.32	0.254	0.0799	0.122	0.419	0.322	0	-1.26	0.137
1	C1Q	TUBA1A	ENSG00000167552	2.8e-17	3.42e-17	0.326	0.607	0.474	1.52	1.2	1028	1.72	0.611	3.57	3.57	3.53	2.33	1.11	2.8	2.08	2.64	2.08	3.08	2.63	5.44	-0.343	0.774
1	C1Q	NFE2L2	ENSG00000116044	2.98e-17	3.63e-17	-0.334	0.329	0.492	0.758	1.09	1029	2.55	-0.753	1.13	1.13	2.46	2.5	1.41	1.04	1	1.07	0.552	1.7	1.61	2.13	-0.509	0.319
1	C1Q	SEC61G	ENSG00000132432	3.04e-17	3.7e-17	-0.359	0.587	0.7	1.21	1.57	1030	3.25	-0.669	2.36	2.36	3.02	2.65	7.65	4.97	3.99	2.58	2.48	3.76	2.33	2.42	-0.945	0.011
1	C1Q	ANKRD28	ENSG00000206560	3.14e-17	3.81e-17	-0.342	0.125	0.27	0.378	0.72	1031	0.764	-1.04	0.46	0.46	1.28	0.745	2.31	1.33	0.713	0.365	0.141	0.577	0.609	0.622	-0.819	0.246
1	C1Q	MIDN	ENSG00000167470	3.17e-17	3.84e-17	-0.353	0.246	0.404	0.559	0.912	1032	2.11	-0.905	0.749	0.749	1.56	1.61	1.28	0.903	1.28	0.961	0.156	0.668	0.849	1.28	-0.576	0.414
1	C1Q	PEPD	ENSG00000124299	4e-17	4.84e-17	0.255	0.299	0.178	0.616	0.362	1033	0.365	0.83	0.852	0.852	0.349	0.622	0.3	0.583	0.379	0.238	0.862	0.725	0.416	0.0411	-0.0051	0.576
1	C1Q	SLC39A1	ENSG00000143570	4.66e-17	5.62e-17	0.291	0.311	0.191	0.665	0.374	1034	0.305	0.917	0.944	0.944	0.453	0.576	0.413	0.721	0.379	0.371	0.571	0.54	0.473	0.543	0.122	0.399
1	C1Q	MEF2A	ENSG00000068305	5.53e-17	6.66e-17	0.313	0.325	0.202	0.74	0.427	1035	0.51	0.92	1.1	1.1	0.626	0.84	0.306	0.477	0.35	0.359	0.146	0.866	0.366	0.425	0.117	0.604
1	C1Q	MT2A	ENSG00000125148	6.36e-17	7.65e-17	-1.11	0.353	0.481	1.18	2.29	1036	10.1	-1.93	2.26	2.26	4.01	5.37	19.41	10.15	9.1	1.74	2.24	18.83	7.86	0.585	-1.83	0.722
1	C1Q	LTA4H	ENSG00000111144	6.58e-17	7.9e-17	-0.343	0.191	0.339	0.41	0.752	1037	1.67	-1.01	0.506	0.506	0.742	1.03	0.845	0.902	1.9	0.403	0.88	0.564	0.999	0.713	-0.655	0.0708
1	C1Q	PNISR	ENSG00000132424	8.54e-17	1.02e-16	0.345	0.48	0.354	1.06	0.719	1038	0.794	0.793	1.9	1.9	1.36	1.17	1.08	0.766	1.01	1.07	0.545	1.2	1.78	2.34	-0.144	0.628
1	C1Q	TMEM50A	ENSG00000183726	9.29e-17	1.11e-16	0.272	0.575	0.452	1.17	0.897	1039	1.25	0.58	2.22	2.22	1.28	1.62	1.53	1.69	1.51	1.17	1.85	2.24	1.38	1.1	-0.006	0.43
1	C1Q	BIN1	ENSG00000136717	1.02e-16	1.22e-16	0.265	0.168	0.077	0.426	0.161	1040	0.0919	1.2	0.531	0.531	0.232	0.115	0.264	0.191	0.0116	0.386	0.48	0.13	0.139	0.473	0.0337	0.414
1	C1Q	PRELID1	ENSG00000169230	1.06e-16	1.27e-16	-0.377	0.338	0.483	0.738	1.11	1041	2.9	-0.849	1.09	1.09	2.02	1.64	1.28	1.25	3.61	1.17	1.18	2.05	1.33	1.9	-0.791	-0.0365
1	C1Q	CTSZ	ENSG00000101160	1.11e-16	1.32e-16	0.377	0.668	0.571	1.75	1.38	1042	1.73	0.671	4.78	4.78	2.14	3.51	2.95	7.52	1.66	3.59	4.48	4	2.42	1.53	-0.388	0.825
1	C1Q	NEU1		1.24e-16	1.47e-16	0.283	0.262	0.146	0.604	0.32	1043	0.263	0.96	0.829	0.829	0.341	0.46	0.409	0.598	0.413	0.294	0.455	0.397	0.286	0.166	0.135	0.45
1	C1Q	SDCBP	ENSG00000137575	1.25e-16	1.48e-16	0.251	0.762	0.71	1.8	1.55	1044	3.76	0.436	5.06	5.06	2.14	4	5.17	4.86	2.93	1.37	6.89	4.1	1.93	1.14	-0.264	1.04
1	C1Q	PTGER2	ENSG00000125384	1.53e-16	1.81e-16	-0.286	0.043	0.156	0.107	0.393	1045	0.797	-1.45	0.113	0.113	0.142	0.482	0.784	0.225	0.422	0.292	0.109	0.25	0.194	0.136	-0.479	0.0037
1	C1Q	USP53	ENSG00000145390	1.55e-16	1.83e-16	0.349	0.167	0.077	0.54	0.192	1046	0.111	1.39	0.717	0.717	0.383	0.419	0.0967	0.079	0.067	0.35	0.0352	0.0719	0.279	0.103	0.191	0.506
1	C1Q	BLVRB	ENSG00000090013	1.59e-16	1.87e-16	0.321	0.67	0.575	1.69	1.37	1047	2.61	0.578	4.42	4.42	1.19	3.42	4.02	4.65	3	1.36	6.16	3.63	0.955	0.151	-0.279	1.55
1	C1Q	ICAM1	ENSG00000090339	1.82e-16	2.14e-16	-0.391	0.251	0.406	0.619	1.01	1048	2.74	-0.948	0.857	0.857	1.07	2.51	1.65	1.06	0.624	0.755	0.192	1.4	1.01	1.22	-0.701	0.443
1	C1Q	SLC4A7	ENSG00000033867	2.02e-16	2.37e-16	0.273	0.193	0.096	0.487	0.213	1049	0.178	1.11	0.627	0.627	0.173	0.304	0.387	0.31	0.115	0.151	0.265	0.325	0.166	0.126	0.159	0.377
1	C1Q	RGCC	ENSG00000102760	2.86e-16	3.35e-16	-0.565	0.161	0.301	0.474	1.04	1050	1.12	-1.45	0.606	0.606	1.55	1.32	4.06	3.78	0.595	2.85	0.273	0.453	1.49	1.53	-1.15	0.233
1	C1Q	SERPINA1		4.29e-16	5.02e-16	-0.345	0.567	0.682	1.33	1.68	1051	6.59	-0.623	2.8	2.8	3.31	4.18	3.87	1.51	7.53	0.867	2.13	5.23	2.36	0.226	-0.809	1.13
1	C1Q	CHMP1B	ENSG00000255112	5.07e-16	5.92e-16	-0.375	0.408	0.552	1.05	1.43	1052	3.9	-0.735	1.86	1.86	2.83	4.93	2.68	1.78	1.94	1.47	0.636	3.34	2.03	3.62	-0.729	0.559
1	C1Q	CTSH	ENSG00000103811	6.71e-16	7.82e-16	0.264	0.722	0.609	1.61	1.35	1053	2.02	0.48	4.01	4.01	4.46	3.41	1.61	2.9	2.32	1.49	2.94	3.65	4.47	4.82	-0.15	0.702
1	C1Q	STX7	ENSG00000079950	6.74e-16	7.84e-16	0.285	0.349	0.228	0.744	0.459	1054	0.435	0.818	1.1	1.1	0.656	0.557	0.619	0.784	0.472	0.645	0.673	0.906	0.541	0.788	0.0986	0.383
1	C1Q	CNN2	ENSG00000064666	7.43e-16	8.62e-16	-0.279	0.158	0.299	0.334	0.613	1055	0.752	-0.929	0.397	0.397	1.46	0.622	0.376	0.527	0.93	1.99	0.336	0.732	1.14	2.08	-0.792	0.0444
1	C1Q	CST7	ENSG00000077984	7.64e-16	8.85e-16	-0.318	0.037	0.144	0.124	0.442	1056	0.0666	-1.5	0.132	0.132	1.6	0.137	0.0315	0.129	0.17	1.4	0.0587	0.473	5.12	5.2	-1.7	0.0929
1	C1Q	TLR4	ENSG00000136869	1.29e-15	1.5e-15	0.33	0.312	0.188	0.782	0.452	1057	0.765	0.938	1.19	1.19	0.219	0.632	0.753	0.617	0.711	0.132	0.292	0.725	0.108	0.2	0.214	0.68
1	C1Q	CIITA	ENSG00000179583	1.31e-15	1.51e-15	0.269	0.245	0.14	0.551	0.283	1058	0.164	0.97	0.736	0.736	0.629	0.459	0.0243	0.183	0.181	0.796	0.294	0.495	0.417	1.01	-0.144	0.527
1	C1Q	AZIN1-AS1		1.5e-15	1.73e-15	-0.42	0.084	0.204	0.23	0.651	1059	1.57	-1.5	0.259	0.259	0.286	1.18	1.48	0.209	0.209	0.171	0.0522	1.27	0.544	0.0404	-0.712	0.191
1	C1Q	NUCKS1	ENSG00000069275	1.54e-15	1.78e-15	0.259	0.443	0.315	0.911	0.652	1060	0.539	0.639	1.49	1.49	1.08	1.09	0.752	1.46	0.718	1.68	1.09	0.706	0.873	1.12	-0.0747	0.48
1	C1Q	MAN2B1	ENSG00000104774	1.62e-15	1.86e-15	0.278	0.504	0.397	1.05	0.776	1061	0.998	0.628	1.87	1.87	1.37	1.44	0.713	1.16	1.05	1.42	1.89	1.3	0.904	1.49	-0.007	0.515
1	C1Q	FAM107B	ENSG00000065809	1.68e-15	1.93e-15	-0.289	0.099	0.226	0.226	0.515	1062	0.741	-1.13	0.253	0.253	0.432	0.683	1.29	0.66	0.376	0.301	0.326	0.357	0.635	0.434	-0.605	-0.0372
1	C1Q	CHD9	ENSG00000177200	1.78e-15	2.04e-15	0.286	0.274	0.165	0.617	0.33	1063	0.299	0.955	0.853	0.853	0.408	0.382	0.394	0.541	0.271	0.751	0.314	0.573	0.381	0.763	0.0497	0.377
1	C1Q	GPR65	ENSG00000140030	1.81e-15	2.07e-15	0.3	0.32	0.202	0.74	0.44	1064	0.385	0.875	1.1	1.1	0.568	0.759	0.33	0.554	0.679	0.831	0.574	0.652	0.619	1.84	-0.303	0.455
1	C1Q	PCBP1	ENSG00000169564	2.67e-15	3.05e-15	-0.256	0.563	0.681	1.14	1.39	1065	3.38	-0.496	2.12	2.12	3.12	3.18	2.97	2.94	2.48	2.25	1.92	2.91	2.42	3	-0.34	0.066
1	C1Q	ACP5	ENSG00000102575	3.15e-15	3.59e-15	0.392	0.351	0.232	1.06	0.669	1066	0.438	0.918	1.89	1.89	0.387	1.01	1.06	3.54	0.388	0.54	2.74	0.814	0.389	0.282	-0.452	0.813
1	C1Q	HCST	ENSG00000126264	3.69e-15	4.19e-15	0.298	0.854	0.796	2.28	1.98	1067	6.58	0.482	8.75	8.75	5.35	6.79	6.34	6.48	8.04	1.82	6.77	7.86	3.24	3.54	0.075	1.24
1	C1Q	PGAM1	ENSG00000171314	3.96e-15	4.49e-15	-0.318	0.322	0.462	0.653	0.971	1068	1.43	-0.768	0.922	0.922	1.43	1.2	2.72	2.43	1.93	1.56	0.941	1.01	0.679	1.41	-0.662	0.135
1	C1Q	SFPQ	ENSG00000116560	4.22e-15	4.78e-15	-0.284	0.276	0.428	0.595	0.878	1069	1.85	-0.724	0.813	0.813	1.33	1.19	1.66	1.24	1.17	1.09	0.373	1.4	0.797	0.844	-0.453	0.278
1	C1Q	CD99	ENSG00000002586	4.94e-15	5.59e-15	0.257	0.626	0.506	1.41	1.15	1070	1.73	0.496	3.08	3.08	1.65	2.01	2.34	5.06	1.52	1.32	3.55	1.9	1.65	0.935	-0.396	0.745
1	C1Q	CD36	ENSG00000135218	5.3e-15	5.98e-15	-0.381	0.205	0.345	0.678	1.06	1071	1.75	-0.89	0.969	0.969	0.448	1.84	4.09	3.99	1.56	0.197	0.956	1.04	0.54	0.316	-0.95	0.497
1	C1Q	TWISTNB		8.05e-15	9.06e-15	-0.608	0.124	0.249	0.345	0.953	1072	2.35	-1.73	0.412	0.412	1.06	2.42	1.61	0.583	0.841	0.386	0.178	2	0.599	1.51	-0.884	0.181
1	C1Q	ARHGAP18	ENSG00000146376	8.24e-15	9.26e-15	0.269	0.393	0.269	0.846	0.576	1073	0.415	0.7	1.33	1.33	0.552	1.08	1.42	1.28	0.366	0.377	0.619	1.47	0.174	0.623	-0.06	0.685
1	C1Q	SNHG25	ENSG00000266402	9.86e-15	1.11e-14	-0.309	0.199	0.346	0.5	0.809	1074	1.74	-0.846	0.648	0.648	1.04	0.993	1.36	0.854	1.63	0.898	0.45	0.972	0.929	0.998	-0.509	0.128
1	C1Q	PPP1R15B	ENSG00000158615	1.06e-14	1.19e-14	-0.299	0.161	0.297	0.364	0.663	1075	1.39	-0.948	0.44	0.44	0.608	1.22	1.19	0.468	0.509	0.231	0.0946	0.635	1.05	0.259	-0.509	0.274
1	C1Q	MAT2A	ENSG00000168906	1.09e-14	1.22e-14	-0.318	0.218	0.363	0.512	0.829	1076	1.99	-0.857	0.668	0.668	1.34	1.24	1.06	0.674	0.833	0.94	0.26	1.26	0.545	1.39	-0.584	0.28
1	C1Q	RABGEF1	ENSG00000154710	1.42e-14	1.58e-14	-0.251	0.045	0.146	0.0843	0.335	1077	0.649	-1.41	0.0879	0.0879	0.248	0.339	0.587	0.199	0.294	0.189	0.0616	0.273	0.175	0.24	-0.416	0.0245
1	C1Q	PTP4A2	ENSG00000184007	1.44e-14	1.61e-14	-0.271	0.358	0.505	0.778	1.05	1078	1.89	-0.613	1.18	1.18	1.91	1.59	2	1.75	2.05	2.43	1.02	1.85	2.33	2.17	-0.456	0.0768
1	C1Q	GPAT3	ENSG00000138678	1.66e-14	1.85e-14	-0.257	0.062	0.171	0.134	0.391	1079	0.395	-1.25	0.143	0.143	1.24	0.25	0.375	0.216	0.285	0.38	0.0464	0.282	0.0759	1.1	-0.672	0.0886
1	C1Q	CD4	ENSG00000010610	2.04e-14	2.26e-14	0.264	0.434	0.309	0.905	0.641	1080	0.842	0.655	1.47	1.47	0.888	1.24	0.314	1.41	0.898	0.713	1.03	1.05	0.546	0.577	0.0253	0.632
1	C1Q	PTPRE	ENSG00000132334	2.05e-14	2.27e-14	-0.275	0.328	0.474	0.752	1.03	1081	2.28	-0.632	1.12	1.12	2.11	1.68	1.33	1.05	1.4	2.59	0.64	2.4	0.982	2.02	-0.526	0.257
1	C1Q	LILRA5		2.16e-14	2.39e-14	-0.347	0.071	0.179	0.156	0.503	1082	1.23	-1.49	0.169	0.169	0.431	0.258	0.34	0.169	1.8	0.03	0.105	0.968	0.321	1.23	-0.872	0.127
1	C1Q	SLAMF8	ENSG00000158714	2.34e-14	2.58e-14	0.261	0.233	0.133	0.527	0.266	1083	0.0716	0.971	0.694	0.694	0.44	0.492	0.102	0.509	0.178	0.937	0.336	0.463	0.126	0.0677	-0.134	0.462
1	C1Q	IL10	ENSG00000136634	3.65e-14	4.02e-14	-0.559	0.111	0.228	0.345	0.904	1084	1.67	-1.62	0.412	0.412	0.911	3.79	0.995	0.416	0.489	0.0612	0.123	1.63	0.376	0.0394	-1.22	0.306
1	C1Q	ERO1A	ENSG00000197930	4.18e-14	4.61e-14	-0.354	0.08	0.192	0.167	0.521	1085	0.476	-1.48	0.182	0.182	0.266	0.294	2.51	0.903	0.366	0.361	0.204	0.455	0.346	0.186	-1.09	-0.0038
1	C1Q	CLTC	ENSG00000141367	5.02e-14	5.52e-14	0.269	0.321	0.208	0.72	0.451	1086	0.566	0.786	1.06	1.06	0.286	0.756	0.687	0.852	0.416	0.256	0.815	0.72	0.241	0.168	0.104	0.565
1	C1Q	EFHD2	ENSG00000142634	5.09e-14	5.58e-14	-0.262	0.268	0.416	0.608	0.871	1087	1.54	-0.667	0.838	0.838	1.38	1.14	1.59	1.35	1.63	1.38	0.564	1.47	1.35	0.816	-0.358	0.161
1	C1Q	ATF4	ENSG00000128272	5.88e-14	6.44e-14	-0.268	0.393	0.537	0.82	1.09	1088	2.08	-0.593	1.27	1.27	2	1.73	2.63	1.98	1.43	1.67	0.722	1.7	2.93	1.56	-0.548	0.276
1	C1Q	EAF1	ENSG00000144597	7.61e-14	8.32e-14	-0.254	0.045	0.143	0.118	0.371	1089	0.713	-1.29	0.125	0.125	0.186	0.265	0.969	0.345	0.365	0.101	0.0205	0.204	0.114	0.155	-0.56	0.0973
1	C1Q	MARCH1		8.18e-14	8.93e-14	0.267	0.404	0.287	0.887	0.62	1090	0.855	0.672	1.43	1.43	1.16	0.845	0.348	0.723	0.828	1.68	1.11	1.03	0.343	0.619	-0.099	0.592
1	C1Q	CTSA	ENSG00000064601	9.24e-14	1.01e-13	0.254	0.483	0.372	1.05	0.792	1091	1.11	0.573	1.85	1.85	0.722	1.63	1.46	1.67	1.14	0.316	1.14	2.14	0.628	0.615	-0.099	0.772
1	C1Q	GABARAPL1	ENSG00000139112	1.82e-13	1.98e-13	-0.274	0.172	0.301	0.436	0.71	1092	1.33	-0.811	0.546	0.546	1.22	1.01	1.05	0.66	0.884	0.16	0.493	1.04	0.456	0.56	-0.409	0.287
1	C1Q	ZFAND5	ENSG00000107372	2.02e-13	2.19e-13	-0.322	0.399	0.536	0.948	1.27	1093	3.23	-0.664	1.58	1.58	1.96	4.06	1.86	1.46	2.24	0.841	0.769	2.76	3.05	2.36	-0.674	0.377
1	C1Q	CSF3R	ENSG00000119535	2.31e-13	2.51e-13	-0.317	0.168	0.289	0.378	0.694	1094	1.89	-0.98	0.459	0.459	0.779	0.845	0.562	0.347	1.29	0.228	0.337	0.957	0.487	0.571	-0.684	0.172
1	C1Q	MKNK1	ENSG00000079277	2.53e-13	2.74e-13	0.259	0.257	0.155	0.585	0.326	1095	0.343	0.883	0.796	0.796	0.262	0.529	0.379	0.439	0.446	0.207	0.403	0.741	0.358	0.195	0.0309	0.407
1	C1Q	LARP7	ENSG00000174720	3.45e-13	3.73e-13	0.269	0.291	0.188	0.651	0.382	1096	0.366	0.847	0.918	0.918	0.55	0.436	0.441	0.596	0.548	0.412	0.355	0.779	0.409	0.653	0.0751	0.348
1	C1Q	MAN1A1	ENSG00000111885	4.12e-13	4.45e-13	0.276	0.2	0.11	0.513	0.237	1097	0.176	1.07	0.67	0.67	0.278	0.306	0.211	0.4	0.33	0.344	0.355	0.199	0.279	0.501	0.107	0.351
1	C1Q	DDAH2		4.21e-13	4.53e-13	0.258	0.463	0.349	0.98	0.722	1098	0.614	0.606	1.66	1.66	1.22	1.22	1.13	1.5	0.935	0.794	1.18	1.44	1.23	2.15	-0.166	0.501
1	C1Q	CLEC12A	ENSG00000172322	4.53e-13	4.87e-13	-0.262	0.113	0.231	0.293	0.555	1099	1.29	-0.935	0.34	0.34	0.696	0.628	0.25	0.148	1.62	0.298	0.152	0.483	0.285	0.236	-0.67	0.155
1	C1Q	SRSF7	ENSG00000115875	4.81e-13	5.17e-13	0.299	0.554	0.447	1.26	0.959	1100	1.37	0.617	2.52	2.52	2.04	1.66	1.33	1.48	1.26	3.14	1.05	1.64	1.73	2.68	-0.161	0.541
1	C1Q	ETS2	ENSG00000157557	5.1e-13	5.46e-13	-0.321	0.251	0.386	0.601	0.922	1101	2.6	-0.804	0.824	0.824	1.04	1.36	2.14	0.54	0.846	0.269	0.391	0.904	0.724	0.354	-0.681	0.363
1	C1Q	SNHG8	ENSG00000269893	5.38e-13	5.76e-13	-0.271	0.488	0.615	1.03	1.3	1102	2.75	-0.546	1.81	1.81	2.72	2.71	2.87	2.22	2.84	3.17	1.33	2.47	3.16	3.19	-0.4	0.186
1	C1Q	FN1	ENSG00000115414	6.09e-13	6.5e-13	-1.22	0.093	0.194	0.487	1.71	1103	1.98	-2.66	0.627	0.627	0.147	6.23	11.52	14.03	0.789	1.49	1.36	2.04	2.47	0.0394	-2.22	0.448
1	C1Q	SELL	ENSG00000188404	6.22e-13	6.63e-13	-0.262	0.05	0.146	0.117	0.379	1104	0.935	-1.32	0.124	0.124	0.402	0.119	0.166	0.0433	0.616	0.667	0.298	0.627	0.116	1.93	-0.959	0.0743
1	C1Q	TPI1	ENSG00000111669	6.81e-13	7.25e-13	-0.304	0.707	0.764	1.49	1.79	1105	3.62	-0.53	3.42	3.42	4.51	3.67	9.2	7.26	5.31	4.54	3.58	4.5	3.92	3.69	-0.835	-0.034
1	C1Q	CREM	ENSG00000095794	8.36e-13	8.89e-13	-0.397	0.336	0.453	0.748	1.15	1106	2.6	-0.887	1.11	1.11	3	2.2	2.01	0.845	1.13	0.767	1.04	1.92	1.08	5.85	-1.18	0.179
1	C1Q	PHLDA2		8.41e-13	8.93e-13	-0.277	0.058	0.155	0.146	0.423	1107	0.648	-1.28	0.158	0.158	0.715	0.498	0.633	0.21	0.336	0.257	0.0918	0.474	0.304	0.146	-0.393	0.0585
1	C1Q	HMGA1	ENSG00000137309	1.29e-12	1.37e-12	-0.281	0.228	0.36	0.486	0.767	1108	0.893	-0.788	0.626	0.626	1.3	0.931	1.9	1.41	0.596	1.85	0.474	1.22	0.839	1.11	-0.579	0.0977
1	C1Q	LSM6	ENSG00000164167	2.33e-12	2.47e-12	-0.259	0.245	0.376	0.501	0.76	1109	1.3	-0.722	0.651	0.651	1	0.979	1.06	0.813	1.61	2.21	0.957	0.793	0.947	0.723	-0.666	-0.0427
1	C1Q	MIR155HG	ENSG00000234883	3.02e-12	3.19e-12	-0.304	0.051	0.143	0.17	0.474	1110	0.387	-1.31	0.185	0.185	0.373	1.09	1.1	0.453	0.0507	0.134	0.0352	0.555	2.26	1.29	-1.01	0.135
1	C1Q	WTAP	ENSG00000146457	4.15e-12	4.36e-12	-0.341	0.233	0.357	0.512	0.853	1111	2.22	-0.914	0.668	0.668	0.805	1.37	1.52	0.877	0.792	0.605	0.422	1.29	1.05	0.617	-0.657	0.16
1	C1Q	FCER1A	ENSG00000179639	4.15e-12	4.36e-12	-0.562	0.087	0.19	0.495	1.06	1112	0.198	-1.42	0.64	0.64	9.2	0.652	0.0383	0.0779	0.523	0.575	0.132	0.416	0.187	1.3	-1.83	0.457
1	C1Q	AOAH	ENSG00000136250	5.3e-12	5.57e-12	0.264	0.309	0.21	0.719	0.455	1113	0.568	0.768	1.05	1.05	0.706	0.857	0.176	0.19	0.771	0.49	0.856	0.79	0.348	0.191	0.1	0.557
1	C1Q	EMP1	ENSG00000134531	6.46e-12	6.77e-12	-0.297	0.057	0.149	0.158	0.455	1114	0.317	-1.32	0.171	0.171	0.401	0.174	1.81	1.4	0.247	0.179	0.0442	0.24	0.333	0.586	-0.875	0.115
1	C1Q	TXN	ENSG00000136810	1.01e-11	1.05e-11	-0.441	0.504	0.616	1.18	1.62	1115	3.17	-0.821	2.25	2.25	2.71	2.16	4.23	5.64	2.31	7.11	5.1	3.26	33.99	6.66	-2.38	0.03
1	C1Q	C4orf3	ENSG00000164096	1.14e-11	1.19e-11	-0.293	0.559	0.659	1.12	1.41	1116	3.14	-0.567	2.07	2.07	2.31	2.58	5.15	3.1	3.76	1.79	2.38	3.27	2.92	1.64	-0.695	0.15
1	C1Q	EGR2	ENSG00000122877	1.35e-11	1.41e-11	0.351	0.196	0.112	0.647	0.296	1117	0.224	1.18	0.909	0.909	0.485	0.553	0.259	0.395	0.215	0.227	0.0327	0.467	0.267	0.323	0.206	0.615
1	C1Q	PPP1CB	ENSG00000213639	1.45e-11	1.51e-11	-0.256	0.355	0.484	0.794	1.05	1118	1.85	-0.576	1.21	1.21	2.18	1.95	1.82	1.57	1.6	1.82	1.26	1.66	1.25	3.31	-0.668	-0.0182
1	C1Q	FNDC3B	ENSG00000075420	1.48e-11	1.54e-11	-0.263	0.093	0.194	0.211	0.474	1119	0.821	-1.07	0.235	0.235	0.235	0.42	1.31	0.764	0.295	0.175	0.168	0.655	0.226	0.0816	-0.624	0.133
1	C1Q	PTAFR	ENSG00000169403	1.64e-11	1.71e-11	0.257	0.253	0.16	0.596	0.34	1120	0.346	0.859	0.816	0.816	0.32	0.496	0.501	0.464	0.421	0.125	0.254	1.02	0.232	0.365	-0.106	0.478
1	C1Q	CXCR4	ENSG00000121966	2.79e-11	2.9e-11	0.297	0.659	0.557	1.86	1.56	1121	2.43	0.512	5.42	5.42	6.04	5.63	2.37	1.71	3.17	3.39	1.54	3.75	7.27	8.39	-0.381	0.929
1	C1Q	ARGLU1	ENSG00000134884	3.97e-11	4.11e-11	0.275	0.403	0.308	0.896	0.621	1122	0.783	0.69	1.45	1.45	1.03	0.889	0.806	0.628	0.712	1.42	0.371	0.687	1.85	1.22	-0.15	0.581
1	C1Q	JUNB	ENSG00000171223	4.15e-11	4.29e-11	-0.256	0.866	0.885	2.57	2.82	1123	18.57	-0.393	12.04	12.04	19.19	22.81	9.98	6.29	13.64	8.37	2.54	16.73	12.9	19.93	-0.602	1.3
1	C1Q	PFKFB3	ENSG00000170525	1.21e-10	1.25e-10	-0.349	0.232	0.343	0.537	0.886	1124	2.45	-0.911	0.711	0.711	0.594	2.14	1.21	0.572	0.613	0.624	0.141	1.84	0.953	1.06	-0.7	0.405
1	C1Q	SERPINB1	ENSG00000021355	1.25e-10	1.29e-10	-0.291	0.443	0.545	0.899	1.19	1125	3.28	-0.617	1.46	1.46	2.62	1.71	1.5	1.39	2.78	2.3	0.98	2.06	1.7	1.37	-0.556	0.216
1	C1Q	NAF1	ENSG00000145414	1.45e-10	1.49e-10	-0.25	0.038	0.114	0.0909	0.341	1126	0.765	-1.38	0.0952	0.0952	0.36	0.442	0.268	0.13	0.155	0.132	0.0111	0.285	0.268	0.295	-0.477	0.0799
1	C1Q	TMEM70	ENSG00000175606	2.57e-10	2.64e-10	0.26	0.333	0.24	0.782	0.522	1127	0.449	0.71	1.19	1.19	0.601	0.884	0.959	0.916	0.478	0.633	0.731	0.895	0.544	0.552	0.11	0.411
1	C1Q	HLA-DQA2		4.99e-10	5.11e-10	0.432	0.266	0.178	1.08	0.647	1128	0.273	1.01	1.94	1.94	2.03	1.12	0.0758	0.318	0.67	2.61	1.71	1.27	1.19	0.969	-0.206	1.01
1	C1Q	IER2	ENSG00000160888	9.73e-10	9.96e-10	0.255	0.688	0.598	1.96	1.7	1129	4.88	0.43	6.07	6.07	4.72	7.8	2.56	2.04	3.58	2.3	1.48	5.31	3.86	3.08	-0.219	1.05
1	C1Q	OTUD1	ENSG00000165312	9.83e-10	1.01e-09	-0.323	0.255	0.365	0.682	1	1130	2.5	-0.764	0.977	0.977	1.33	2.46	1.72	1.06	0.674	0.807	0.085	1.77	0.849	0.262	-0.572	0.6
1	C1Q	ATP2B1	ENSG00000070961	5.62e-09	5.73e-09	-0.27	0.393	0.49	0.813	1.08	1131	2.7	-0.602	1.26	1.26	2.04	1.47	2.74	0.943	1.23	1.73	0.435	1.73	1.26	0.789	-0.507	0.452
1	C1Q	SERTAD1	ENSG00000197019	6.25e-09	6.37e-09	-0.262	0.184	0.282	0.405	0.666	1132	1.32	-0.806	0.499	0.499	0.719	0.686	1.67	0.54	0.705	0.544	0.152	0.911	0.558	0.37	-0.576	0.263
1	C1Q	EIF5A		8.62e-09	8.77e-09	-0.271	0.463	0.552	1	1.27	1133	2.05	-0.55	1.72	1.72	2.48	2.03	3.73	3.83	2.02	3.67	1.75	2.54	2.39	3.06	-0.575	-0.0135
1	C1Q	RUNX1	ENSG00000159216	1.06e-07	1.07e-07	0.266	0.324	0.248	0.819	0.553	1134	0.809	0.706	1.27	1.27	0.717	0.823	1.07	0.447	0.526	0.645	0.165	0.757	0.337	0.566	0.093	0.666
1	C1Q	PGK1	ENSG00000102144	1.81e-07	1.83e-07	-0.271	0.554	0.62	1.14	1.41	1135	2.55	-0.524	2.11	2.11	2.74	2.06	5.53	4.91	3.25	2.26	1.9	2.41	1.57	2.19	-0.742	0.19
1	C1Q	CCL3L1		1.21e-06	1.22e-06	-0.485	0.58	0.63	2.56	3.04	1136	31.01	-0.741	11.92	11.92	9.16	36.34	20.2	6.98	7.17	2.8	3.15	18.39	4.22	2.77	-1.06	1.23
1	C1Q	CLEC10A	ENSG00000132514	2.11e-05	2.14e-05	-0.444	0.279	0.334	0.855	1.3	1137	0.785	-0.93	1.35	1.35	9.59	2.73	0.337	0.351	1.78	0.431	0.637	1.94	0.882	2.72	-1.5	0.564
1	C1Q	MT1X	ENSG00000187193	2.71e-05	2.73e-05	-0.532	0.172	0.241	0.516	1.05	1138	0.846	-1.33	0.675	0.675	0.423	0.918	7.34	3.69	0.755	0.864	0.792	0.814	0.546	0.218	-1.61	0.318
1	C1Q	EIF4E	ENSG00000151247	5.45e-05	5.49e-05	-0.328	0.303	0.372	0.712	1.04	1139	2.07	-0.76	1.04	1.04	1.5	2.65	2.5	1.33	0.547	1.21	0.304	2.21	0.369	1.28	-0.582	0.447
1	C1Q	EIF4A3	ENSG00000141543	6.91e-05	6.95e-05	-0.281	0.238	0.301	0.538	0.819	1140	1.8	-0.752	0.713	0.713	1.14	1.89	0.765	0.532	0.871	0.809	0.362	1.03	0.415	2.31	-0.658	0.229
1	C1Q	CSTB	ENSG00000160213	0.000967	0.000971	-0.624	0.788	0.82	2.12	2.74	1141	5.48	-0.979	7.34	7.34	5.95	6.67	39.94	48.75	7.21	6.42	17.54	8.9	7.4	3.18	-1.79	0.691
1	C1Q	ISG15	ENSG00000187608	0.00369	0.0037	-0.335	0.3	0.361	0.892	1.23	1142	1.89	-0.705	1.44	1.44	1.38	1.19	2.45	1.79	2.5	1.47	1.38	29.54	1.43	1.5	-2.53	0.107
2	cDC2	FCER1A	ENSG00000179639	0	0	2	0.763	0.071	2.32	0.318	1145	0.198	4.29	9.2	0.64	9.2	0.652	0.0383	0.0779	0.523	0.575	0.132	0.416	0.187	1.3	1.49	2.28
2	cDC2	CD1C	ENSG00000158481	0	0	1.49	0.652	0.034	1.6	0.116	1146	0.0735	4.18	3.96	0.0265	3.96	0.13	0.0581	0.142	0.301	0.23	0.0492	0.38	0.638	1.14	0.842	1.57
2	cDC2	CLEC10A	ENSG00000132514	3.31e-295	4.22e-293	1.56	0.866	0.231	2.36	0.795	1147	0.785	2.88	9.59	1.35	9.59	2.73	0.337	0.351	1.78	0.431	0.637	1.94	0.882	2.72	1.04	2.07
2	cDC2	FTL	ENSG00000087086	2.54e-196	2.43e-194	-1.29	0.998	1	4.58	5.88	1148	203.38	-1.87	96.91	373.28	96.91	319.54	463.98	672.84	243.94	74.72	1045.28	366.6	126.49	38.81	-2.37	0.9
2	cDC2	HLA-DPB1		6.33e-179	4.85e-177	0.911	1	0.849	4.49	3.58	1149	12.03	1.33	87.85	67.85	87.85	41.61	7.2	12.07	25.74	105.27	54.98	44.11	55.15	58.56	-0.179	2.38
2	cDC2	HLA-DQA1		5.87e-174	3.75e-172	0.976	0.985	0.615	3.36	2.38	1150	2.09	1.49	27.65	21.87	27.65	9.55	2.11	3.95	6.52	29.02	16.22	12.45	17.34	28.28	-0.047	2.23
2	cDC2	CST7	ENSG00000077984	4.05e-167	2.22e-165	0.7	0.456	0.069	0.957	0.257	1151	0.0666	2.12	1.6	0.132	1.6	0.137	0.0315	0.129	0.17	1.4	0.0587	0.473	5.12	5.2	-0.868	0.926
2	cDC2	CD1E	ENSG00000158488	4.64e-157	2.22e-155	0.602	0.261	0.015	0.651	0.0491	1152	0	2.76	0.917	0.0122	0.917	0.0364	0.00985	0.0288	0.0309	0.0338	0.0245	0.0954	1.17	1.18	-0.13	0.651
2	cDC2	CTSD	ENSG00000117984	1.97e-154	7.6e-153	-1.99	0.338	0.766	0.676	2.67	1153	4.46	-3.67	0.966	22.34	0.966	9.38	18.77	27.47	5.79	1.62	29.33	12.09	3.39	0.994	-2.74	-0.0145
2	cDC2	HLA-DQB1		1.98e-154	7.6e-153	0.838	0.989	0.693	3.24	2.4	1154	3.26	1.28	24.43	21.49	24.43	10.32	2.01	4.69	6.49	30.09	13.18	12.25	14.5	22.06	-0.201	2.13
2	cDC2	PKIB	ENSG00000135549	3.52e-151	1.22e-149	0.798	0.547	0.124	1.15	0.346	1155	0.091	2.13	2.14	0.456	2.14	0.648	0.225	0.741	0.372	0.56	0.607	0.417	0.466	2.94	-0.225	1.06
2	cDC2	HLA-DRA		7.82e-132	2.49e-130	0.636	1	0.953	4.93	4.29	1156	28.67	0.926	137.38	152.24	137.38	77.81	21.87	32.18	57.44	141.45	106.99	94.49	88.93	113.66	-0.102	1.8
2	cDC2	IL1R2	ENSG00000115590	3.88e-129	1.14e-127	0.729	0.452	0.092	1.07	0.346	1157	0.705	1.98	1.93	0.135	1.93	0.413	0.36	0.21	0.715	0.232	0.0114	0.342	0.706	0.681	0.534	1.06
2	cDC2	HLA-DPA1		2.97e-128	8.12e-127	0.694	0.998	0.851	4.29	3.59	1158	9.56	1.02	71.82	80.53	71.82	37.17	7.65	12.12	24.15	102.86	51.88	44.02	39.61	56.51	-0.355	2.13
2	cDC2	PPA1	ENSG00000180817	1.28e-125	3.26e-124	0.7	0.757	0.292	1.47	0.773	1159	0.918	1.45	3.36	0.535	3.36	1.07	0.622	0.654	1.4	4.81	0.583	1.91	8.84	4.39	-0.813	1.04
2	cDC2	EEF1G	ENSG00000254772	1.02e-124	2.44e-123	0.505	0.995	0.926	3.15	2.64	1160	12.87	0.766	22.29	12.79	22.29	14.78	9.43	10.06	13.78	21.67	13.43	12.56	17.63	25.18	-0.117	0.803
2	cDC2	JAML	ENSG00000160593	2.53e-123	5.69e-122	0.708	0.803	0.335	1.53	0.82	1161	1.63	1.44	3.61	1.47	3.61	1.63	0.123	0.369	1.94	0.721	0.773	1.29	0.905	5.28	-0.309	1.41
2	cDC2	GPAT3	ENSG00000138678	1.61e-121	3.43e-120	0.558	0.461	0.1	0.806	0.248	1162	0.395	1.81	1.24	0.143	1.24	0.25	0.375	0.216	0.285	0.38	0.0464	0.282	0.0759	1.1	0.0652	0.761
2	cDC2	PSAP	ENSG00000197746	3.02e-121	6.09e-120	-0.934	0.901	0.936	1.93	2.86	1163	11.33	-1.47	5.9	22.08	5.9	16.34	17.6	23.12	16.13	8.38	20.76	17.84	6.05	2.13	-1.25	0.789
2	cDC2	CD74	ENSG00000019582	1.63e-119	3.12e-118	0.59	1	0.953	5.03	4.44	1164	29.63	0.858	151.78	174.21	151.78	83.27	20.14	44.92	56.28	238.85	125.85	101.31	122.59	172.47	-0.451	1.98
2	cDC2	FCGR2B	ENSG00000072694	1.23e-118	2.24e-117	0.723	0.706	0.254	1.44	0.715	1165	0.288	1.53	3.21	2.14	3.21	1.49	0.773	0.649	0.69	0.281	1.41	1.77	0.327	0.637	0.293	1.19
2	cDC2	RPL3	ENSG00000100316	5.36e-115	9.34e-114	0.435	0.998	0.967	3.48	3.05	1166	20.59	0.65	31.62	17.95	31.62	22.24	16.12	17.84	20.76	29.45	20.87	17.41	30.37	37.05	-0.154	0.645
2	cDC2	RPS18		1.02e-113	1.7e-112	0.394	1	0.992	4.14	3.74	1167	44.51	0.579	61.68	33.61	61.68	42.29	37.32	41.27	46.09	59.04	40.1	35.38	46.61	63.78	-0.033	0.594
2	cDC2	NDRG2	ENSG00000165795	2.4e-100	3.83e-99	0.364	0.323	0.057	0.483	0.119	1168	0.0278	1.67	0.621	0.221	0.621	0.112	0.0114	0.133	0.136	0.897	0.045	0.0562	0.104	0.159	-0.158	0.472
2	cDC2	EEF1A1	ENSG00000156508	1.68e-99	2.58e-98	0.351	1	0.996	4.4	4.05	1169	59.76	0.513	80.61	51.04	80.61	60.25	42.16	48.7	59.76	64.89	62.94	51.2	119.66	87.68	-0.391	0.637
2	cDC2	TYROBP	ENSG00000011600	3.05e-99	4.49e-98	-0.449	0.997	0.979	3.17	3.62	1170	38.96	-0.668	22.9	38.25	22.9	33.88	38.02	34.77	44.51	5.86	42.99	39.21	24.08	16.99	-0.644	1.25
2	cDC2	SPIB	ENSG00000269404	9.77e-98	1.39e-96	0.451	0.257	0.035	0.561	0.11	1171	0.0354	1.98	0.753	0.0399	0.753	0.0749	0.0213	0.0551	0.0681	0.37	0	0.0422	1.1	5.08	-1.24	0.561
2	cDC2	RPL4	ENSG00000174444	1.45e-94	1.98e-93	0.474	0.98	0.87	2.72	2.25	1172	9.85	0.74	14.18	6.17	14.18	8.91	6.94	7	9.37	15.66	6.23	7.43	12.32	15.48	-0.093	0.75
2	cDC2	RPL5	ENSG00000122406	3.27e-94	4.32e-93	0.437	0.991	0.924	3.02	2.59	1173	12.87	0.667	19.59	11.24	19.59	13.18	9.08	11.68	12.6	19.13	13.18	9.72	17.69	19.45	0.007	0.714
2	cDC2	RPL15	ENSG00000174748	7.3e-94	9.32e-93	0.348	0.998	0.986	3.66	3.31	1174	28.58	0.516	37.82	24.46	37.82	28.64	21	22.67	28.49	32.45	27.73	21.94	34.66	32.52	0.085	0.568
2	cDC2	RPS7	ENSG00000171863	3.44e-90	4.25e-89	0.364	1	0.968	3.28	2.92	1175	19.66	0.546	25.55	14.74	25.55	18.39	14.5	14.96	19.49	24.71	17.03	14.96	21.56	21.87	0.032	0.538
2	cDC2	RPS3	ENSG00000149273	1.49e-89	1.78e-88	0.345	0.997	0.98	3.49	3.14	1176	24	0.513	31.69	18.34	31.69	23.58	19.84	19.49	24.74	29.6	22.38	19.64	27.59	35.05	-0.098	0.525
2	cDC2	HLA-DRB1		2.09e-89	2.42e-88	0.491	1	0.876	3.92	3.43	1177	10.59	0.725	49.65	70.45	49.65	30.47	7.15	14.47	22.95	54.76	39.08	42.08	22.76	40.72	-0.344	1.83
2	cDC2	CD1D	ENSG00000158473	1.37e-88	1.55e-87	0.411	0.386	0.091	0.63	0.219	1178	0.421	1.5	0.877	0.127	0.877	0.346	0.0571	0.0262	0.427	0.153	0.0368	0.459	0.206	0.101	0.252	0.604
2	cDC2	PLD4	ENSG00000166428	4.15e-87	4.55e-86	0.403	0.305	0.058	0.554	0.15	1179	0.053	1.68	0.739	0.425	0.739	0.221	0.0206	0.0337	0.0305	0.0943	0.111	0.161	0.117	1.15	-0.211	0.533
2	cDC2	RPS2	ENSG00000140988	4.56e-87	4.85e-86	0.35	1	0.99	3.99	3.64	1180	41.31	0.515	53	29.81	53	40.43	31.46	31.75	39.89	52.52	35.74	35.49	46.28	56.17	-0.057	0.561
2	cDC2	IFITM2	ENSG00000185201	2.31e-86	2.39e-85	0.617	0.892	0.588	2.19	1.57	1181	4.56	1.04	7.93	3.54	7.93	3.22	1.46	1.09	9.34	1.85	2.78	8.77	3.77	18.14	-0.763	1.45
2	cDC2	RPL10A	ENSG00000198755	1.55e-85	1.56e-84	0.379	0.994	0.938	3.09	2.71	1182	15.36	0.575	21.04	10.99	21.04	14.91	12.5	13.47	15.23	22.01	12.9	12.4	16.85	25.47	-0.183	0.609
2	cDC2	CTSB		3.65e-84	3.58e-83	-1.19	0.745	0.824	1.47	2.65	1183	5.61	-1.96	3.33	17.99	3.33	12.16	16.01	30.34	6.43	4.19	20.74	16.37	5.74	1.57	-1.98	0.522
2	cDC2	RPS3A	ENSG00000145425	4.43e-84	4.24e-83	0.332	0.997	0.99	3.79	3.46	1184	34.98	0.489	43.21	25.9	43.21	31.98	25.1	25.02	35.56	42.68	33.74	23.75	34.87	50.47	-0.152	0.58
2	cDC2	RPS19	ENSG00000105372	4.86e-84	4.54e-83	0.314	1	0.993	3.98	3.66	1185	36.75	0.462	52.46	34.2	52.46	40.26	32.41	35.45	54.04	42.73	38.81	37.78	53.54	53.87	-0.029	0.47
2	cDC2	CD14	ENSG00000170458	4.65e-83	4.24e-82	-1.17	0.495	0.746	1.21	2.38	1186	6.34	-2.01	2.36	21.42	2.36	9.36	5.89	7.08	6.34	1.64	12.07	10.5	1.83	0.771	-1.9	0.642
2	cDC2	LGALS2	ENSG00000100079	2.83e-82	2.52e-81	0.514	0.671	0.269	1.46	0.943	1187	2.95	1.03	3.29	0.279	3.29	1.14	0.403	0.317	1.75	8.54	0.542	2.08	2.2	0.683	-0.799	1.21
2	cDC2	RPS23	ENSG00000186468	2.7e-81	2.35e-80	0.338	0.997	0.989	3.85	3.51	1188	35.05	0.499	45.95	28.93	45.95	31.62	25.82	27.25	36.37	54.76	37.51	26.17	42.6	60.44	-0.269	0.56
2	cDC2	RPS6	ENSG00000137154	3e-81	2.55e-80	0.319	0.994	0.987	3.7	3.38	1189	31.43	0.473	39.61	23.73	39.61	28.55	25.95	24.82	32.15	40.43	30.37	24.43	33.81	43.35	-0.088	0.496
2	cDC2	GPR183	ENSG00000169508	9.58e-81	7.98e-80	0.633	0.907	0.561	2.53	1.9	1190	6.12	1.02	11.54	2.96	11.54	13.45	3.12	2.57	1.84	2.77	1.25	9.29	10.18	11.32	-0.142	1.72
2	cDC2	INSIG1	ENSG00000186480	1.89e-80	1.54e-79	0.751	0.638	0.277	1.58	0.832	1191	1.71	1.51	3.87	0.466	3.87	2.09	2.11	0.556	0.73	0.956	0.19	0.95	0.499	1.47	0.448	1.41
2	cDC2	CTSL	ENSG00000135047	9.81e-79	7.83e-78	-1.49	0.123	0.499	0.346	1.84	1192	2.78	-3.4	0.413	5.03	0.413	2.94	14.44	9.45	1.84	0.597	5.53	7.45	1.37	0.0226	-2.39	0.323
2	cDC2	FCGR3A	ENSG00000203747	2.79e-78	2.18e-77	-1.21	0.161	0.538	0.482	1.69	1193	1.45	-2.65	0.619	10.25	0.619	4.64	2.8	2.34	5.1	0.714	5.98	5.94	1.44	0.0457	-1.94	0.437
2	cDC2	AFF3	ENSG00000144218	1.56e-76	1.2e-75	0.25	0.179	0.02	0.29	0.0398	1194	0.0325	1.63	0.336	0.0205	0.336	0.0218	0.0245	0.0182	0.0306	0.358	0.0156	0.0265	0.0245	0.552	-0.15	0.274
2	cDC2	HLA-DMA		1.78e-76	1.34e-75	0.447	0.974	0.701	2.44	1.99	1195	2.96	0.716	10.43	13.1	10.43	7.56	1.56	3.34	4.32	8.11	11.37	8.03	3.85	10.29	-0.21	1.5
2	cDC2	RPL6	ENSG00000089009	3.55e-76	2.61e-75	0.324	0.997	0.973	3.33	3	1196	22.52	0.488	26.8	15.48	26.8	19.74	15.91	16	21.2	24.58	20.07	17.17	21.47	27.13	-0.012	0.523
2	cDC2	IL2RG	ENSG00000147168	9.53e-76	6.89e-75	0.369	0.425	0.126	0.654	0.285	1197	0.244	1.25	0.923	0.297	0.923	0.213	0.377	0.287	0.464	0.516	0.171	0.406	1.53	1.54	-0.28	0.496
2	cDC2	PPP1R14A	ENSG00000167641	2.23e-75	1.58e-74	0.258	0.174	0.019	0.339	0.0808	1198	0.00292	1.45	0.403	0.0203	0.403	0.0156	0.0045	0.0044	0.0518	0.219	0	0	1.1	5.46	-1.53	0.339
2	cDC2	SPINT2	ENSG00000167642	6.61e-75	4.6e-74	0.49	0.713	0.328	1.21	0.718	1199	0.639	1.09	2.35	1.74	2.35	1.31	0.368	0.594	0.8	2.39	1.19	1.15	1.13	2.1	-0.014	0.895
2	cDC2	RPS5	ENSG00000083845	4.94e-74	3.38e-73	0.361	0.989	0.93	2.96	2.6	1200	12.01	0.552	18.3	10.82	18.3	12.65	12.56	12.72	12.87	18.79	12.16	10.8	17.03	21.69	-0.162	0.492
2	cDC2	CD68	ENSG00000129226	5.29e-74	3.55e-73	-0.86	0.677	0.793	1.25	2.11	1201	4.06	-1.5	2.5	10.17	2.5	6.81	8.95	11.91	5.07	1.61	11.68	8.48	2.21	1.5	-1.31	0.335
2	cDC2	AC092809.2		1.33e-73	8.79e-73	0.334	0.209	0.031	0.41	0.076	1202	0.00475	1.76	0.507	0.173	0.507	0.16	0	0.0446	0.0111	0.254	0.0773	0.0486	0.0256	0.0364	0.184	0.41
2	cDC2	HLA-DRB5	ENSG00000198502	8.12e-73	5.27e-72	0.635	0.85	0.666	3.12	2.49	1203	4.39	0.97	21.76	22.62	21.76	13.1	2.9	5.66	8.97	23.61	15.96	13	9.29	16.51	-0.078	1.76
2	cDC2	CSF2RA	ENSG00000198223	2.82e-72	1.8e-71	0.463	0.598	0.238	1.02	0.561	1204	0.445	1.14	1.78	1.13	1.78	0.921	0.299	0.385	0.632	1.18	0.638	0.673	3.5	1.58	-0.48	0.762
2	cDC2	S100A11	ENSG00000163191	1.29e-70	8.09e-70	-0.572	0.98	0.971	2.59	3.16	1205	20.5	-0.87	12.36	19.84	12.36	19.01	32.68	35.02	24.38	8.15	25.39	23.05	12.67	6.89	-0.992	0.527
2	cDC2	RPS4X	ENSG00000198034	2.09e-70	1.29e-69	0.356	0.995	0.971	3.48	3.12	1206	23.29	0.531	31.36	18.99	31.36	23.07	17.49	17.41	23.83	30.79	25.26	17.92	31.07	36.34	-0.143	0.564
2	cDC2	RPL11	ENSG00000142676	3.77e-70	2.29e-69	0.285	0.998	0.992	3.79	3.5	1207	38.49	0.421	43.26	27.05	43.26	31.98	26.66	24.08	39.21	38.77	36	27.88	39.21	45.15	-0.042	0.568
2	cDC2	RPL18A	ENSG00000105640	1.65e-69	9.9e-69	0.286	0.998	0.988	3.79	3.5	1208	38.13	0.423	43.3	24.41	43.3	31.88	29.78	27.42	38.1	47.52	29.63	28.02	36.64	44.56	-0.091	0.556
2	cDC2	ARL4C	ENSG00000188042	5.62e-69	3.31e-68	0.585	0.625	0.284	1.36	0.774	1209	0.56	1.24	2.89	1.89	2.89	1.71	0.492	1.35	0.407	1.55	0.571	1.51	1.06	6.49	-0.655	1.02
2	cDC2	RPL23A	ENSG00000198242	7.62e-69	4.42e-68	0.302	0.992	0.985	3.56	3.26	1210	27.76	0.449	34.16	22.15	34.16	24.33	20.8	20.78	29.48	38.37	25.5	21.09	27.85	42.64	-0.216	0.479
2	cDC2	SOD2	ENSG00000112096	1.63e-66	9.32e-66	-1.02	0.667	0.804	1.73	2.75	1211	29.05	-1.64	4.64	4.69	4.64	16.43	16.76	7.27	7.39	1.28	3.86	16.94	7.81	1.11	-1.67	0.985
2	cDC2	NPC2	ENSG00000119655	1.88e-66	1.06e-65	-0.566	0.949	0.938	2.2	2.76	1212	8.78	-0.884	8.01	21.92	8.01	18.14	12.36	18.75	11.12	5.77	24.95	16.43	6.92	2.61	-1.06	0.914
2	cDC2	CFP	ENSG00000126759	1.49e-65	8.25e-65	0.503	0.629	0.268	1.3	0.8	1213	2.68	1.07	2.68	0.168	2.68	0.496	0.622	0.172	3.46	0.46	0.144	1.15	2.86	3.6	-0.221	1.17
2	cDC2	EIF3L	ENSG00000100129	7.33e-65	4.01e-64	0.457	0.788	0.42	1.36	0.908	1214	1.73	0.932	2.92	1.3	2.92	1.67	0.811	0.843	1.89	2.71	1.19	1.22	2.27	3.15	-0.058	0.771
2	cDC2	CKLF	ENSG00000217555	3.38e-63	1.82e-62	0.503	0.88	0.567	1.83	1.33	1215	2.6	0.894	5.24	3.65	5.24	2.58	1.78	2.42	2.8	4.96	3.12	2.31	1.21	4.2	0.046	1.04
2	cDC2	RPL7A		3.6e-63	1.92e-62	0.296	0.997	0.959	3.14	2.85	1216	17.01	0.447	22.13	14.53	22.13	16.9	13.45	15.71	18.26	21.24	15.43	13.98	21.42	24.51	-0.098	0.47
2	cDC2	RPS13	ENSG00000110700	5.87e-63	3.08e-62	0.29	0.997	0.982	3.6	3.31	1217	35.2	0.432	35.67	19.88	35.67	24.82	22.36	19.78	31.56	30.75	25.55	20.31	27.76	40.72	-0.129	0.568
2	cDC2	CD69	ENSG00000110848	2.68e-62	1.39e-61	0.389	0.3	0.077	0.627	0.238	1218	0.154	1.4	0.872	0.332	0.872	0.395	0.0926	0.146	0.227	0.313	0.0606	0.47	0.84	2.76	-0.698	0.568
2	cDC2	RPSA	ENSG00000168028	5.89e-62	3.01e-61	0.369	0.973	0.881	2.7	2.33	1219	7.95	0.575	13.82	7.98	13.82	10.3	7.66	10.51	10.15	18.41	9.71	7.9	12.82	17.17	-0.27	0.537
2	cDC2	RPL19	ENSG00000108298	7.86e-61	3.96e-60	0.262	0.997	0.99	3.66	3.4	1220	33.88	0.388	38.06	25.21	38.06	28.11	24.71	24.25	33.57	37.21	31.17	25.13	30.91	39.37	-0.033	0.436
2	cDC2	CNN2	ENSG00000064666	8.24e-61	4.1e-60	0.397	0.556	0.227	0.899	0.502	1221	0.752	1.05	1.46	0.397	1.46	0.622	0.376	0.527	0.93	1.99	0.336	0.732	1.14	2.08	-0.227	0.61
2	cDC2	SEPTIN6	ENSG00000125354	4.04e-59	1.98e-58	0.363	0.459	0.17	0.721	0.358	1222	0.37	1.12	1.06	0.467	1.06	0.551	0.247	0.163	0.359	1.15	0.187	0.314	0.818	2.56	-0.549	0.57
2	cDC2	RNASE1	ENSG00000129538	6.93e-59	3.36e-58	-1.74	0.062	0.372	0.195	1.93	1223	0.743	-4.25	0.216	8.59	0.216	5.06	9.08	16.24	0.996	1.87	13.11	4.53	1.31	0.103	-2.65	0.0973
2	cDC2	CCR7	ENSG00000126353	1.1e-58	5.27e-58	0.399	0.188	0.032	0.566	0.167	1224	0.0918	1.61	0.76	0.0152	0.76	0.155	0.0501	0.0446	0	0.16	0	0.0726	5.46	0.935	-1.3	0.566
2	cDC2	AREG	ENSG00000109321	2.46e-57	1.16e-56	0.69	0.649	0.32	2.6	1.91	1225	13.88	1.1	12.41	0.336	12.41	6.63	3.9	0.913	2.61	1.72	0.119	2.21	4.38	26.91	-0.733	2.48
2	cDC2	NFKBID	ENSG00000167604	2.73e-56	1.28e-55	0.408	0.527	0.222	0.929	0.522	1226	0.972	1.06	1.53	0.382	1.53	1.08	0.359	0.418	0.385	0.815	0.219	0.693	1.37	1.35	0.0674	0.731
2	cDC2	RPL26	ENSG00000161970	8.76e-56	4.04e-55	0.261	0.997	0.992	3.93	3.66	1227	46.51	0.384	49.7	31.46	49.7	37.78	31.3	29.91	48.5	42.6	36.86	29.63	40.97	54.48	-0.09	0.504
2	cDC2	RPS8	ENSG00000142937	1.64e-55	7.5e-55	0.278	0.997	0.986	3.69	3.41	1228	34.8	0.41	39.04	21	39.04	29.91	28.52	25.68	32.89	43.97	24.05	23.46	34.34	42.42	-0.116	0.599
2	cDC2	GLUL	ENSG00000135821	3.57e-55	1.61e-54	-0.895	0.542	0.698	1.09	1.99	1229	4.67	-1.62	1.98	6.44	1.98	7.34	8.84	8.25	4.94	0.843	6.34	10.87	2.74	1.37	-1.38	0.481
2	cDC2	CFD	ENSG00000153774	4.85e-55	2.16e-54	-0.975	0.185	0.474	0.379	1.35	1230	3.33	-2.41	0.461	4.5	0.461	1.9	1.26	0.836	4.69	0.096	6.85	2.14	1.52	0.888	-1.68	0.288
2	cDC2	RACK1	ENSG00000204628	1.33e-54	5.84e-54	0.288	0.989	0.949	2.97	2.68	1231	15.41	0.439	18.41	11.69	18.41	14.13	10.89	11.63	14.77	17.62	13.69	11.95	17.92	19.17	-0.038	0.49
2	cDC2	CYTIP	ENSG00000115165	7.03e-54	3.06e-53	0.409	0.638	0.303	1.11	0.703	1232	1.42	0.934	2.04	0.513	2.04	1.13	0.935	0.708	1.37	1.02	0.202	0.793	1.65	3.06	-0.288	0.928
2	cDC2	HINT1	ENSG00000169567	6.96e-53	2.99e-52	0.403	0.898	0.642	1.84	1.44	1233	2.91	0.705	5.33	3.21	5.33	2.75	2.18	3.93	3.1	5.85	4.29	3.34	7.06	8.37	-0.392	0.687
2	cDC2	RPL8	ENSG00000161016	1.16e-52	4.92e-52	0.251	0.994	0.979	3.37	3.12	1234	23.39	0.375	28.08	15.64	28.08	20.61	24.18	21.26	25.71	33.4	17.65	17.19	25.71	33.06	-0.168	0.558
2	cDC2	HNRNPA1	ENSG00000135486	6.72e-52	2.83e-51	0.363	0.949	0.8	2.28	1.92	1235	6.19	0.587	8.8	4.98	8.8	6.24	5	5.02	6.27	8.13	5.08	5.5	9.24	10.03	-0.119	0.493
2	cDC2	RPS11	ENSG00000142534	7.91e-52	3.29e-51	0.28	0.989	0.96	3.04	2.76	1236	16.96	0.427	19.99	12.36	19.99	14.32	13.53	12.57	17.23	21.99	15.54	12.41	14.47	21.78	-0.091	0.452
2	cDC2	REL	ENSG00000162924	6.85e-51	2.82e-50	0.417	0.668	0.329	1.17	0.749	1237	1.42	0.926	2.21	0.643	2.21	1.59	1.05	0.59	0.86	0.88	0.314	1.16	2.94	1.79	-0.206	0.892
2	cDC2	EEF1B2		1.97e-50	8.04e-50	0.338	0.976	0.857	2.48	2.14	1238	7.42	0.536	10.94	6.68	10.94	7.77	6.78	6.41	7.8	15.28	9.36	5.65	7.25	11.53	-0.31	0.586
2	cDC2	SLC25A6	ENSG00000169100	2.12e-50	8.55e-50	0.339	0.979	0.849	2.48	2.14	1239	9.1	0.537	10.93	6.17	10.93	8.14	5.18	5.62	8.16	11.15	7.36	6.21	10.83	9.41	-0.018	0.658
2	cDC2	CCL4		1.76e-49	7.01e-49	-1.54	0.45	0.642	1.79	3.33	1240	35.6	-2.41	4.97	25.23	4.97	43.88	20.65	14.39	11.44	5.01	5.53	30.56	14.04	1.91	-2.02	0.719
2	cDC2	C5AR1	ENSG00000197405	3.91e-49	1.54e-48	-0.69	0.21	0.509	0.572	1.26	1241	3.6	-1.59	0.771	1.7	0.771	3.47	2.71	1.74	2.03	0.217	0.627	2.61	1.64	0	-0.953	0.572
2	cDC2	RPS17		4.37e-49	1.71e-48	0.251	0.997	0.982	3.51	3.26	1242	26.63	0.372	32.35	19.88	32.35	24.79	26.58	24.13	28.28	30.69	25.29	20.48	30.44	30.6	0.051	0.468
2	cDC2	MRC1	ENSG00000260314	4.85e-49	1.88e-48	0.349	0.407	0.153	0.79	0.44	1243	0.0566	0.996	1.2	1.49	1.2	0.83	0.127	0.395	0.259	0.144	0.469	0.649	0.233	0.619	-0.122	0.735
2	cDC2	HLA-DMB		2.49e-48	9.53e-48	0.338	0.872	0.542	1.79	1.45	1244	1.32	0.592	4.98	7.51	4.98	4.02	0.412	1.6	1.87	4.21	5.92	3.85	1.59	4.84	-0.352	1.44
2	cDC2	MAFB	ENSG00000204103	3.4e-48	1.29e-47	-0.78	0.296	0.553	0.696	1.48	1245	4	-1.65	1.01	4.44	1.01	3.46	3.49	2.19	2.64	0.371	1.15	3.49	1.18	0	-0.997	0.696
2	cDC2	LIMD2	ENSG00000136490	2.03e-47	7.61e-47	0.348	0.676	0.344	1.18	0.83	1246	1.8	0.753	2.25	0.687	2.25	1.18	0.319	0.741	2.8	3.74	0.534	1.28	1.41	4	-0.431	0.901
2	cDC2	RGS1	ENSG00000090104	3.45e-47	1.28e-46	0.454	0.808	0.492	2.39	1.93	1247	0.859	0.732	9.89	10.87	9.89	10.4	3.53	5.81	1.32	7.92	1.61	6.88	14.17	11.15	-0.331	1.77
2	cDC2	S100A8	ENSG00000143546	5.08e-47	1.87e-46	-1.86	0.315	0.562	1.63	3.49	1248	90.19	-2.92	4.12	1.39	4.12	8.18	18.41	3.06	76.71	0.396	2.6	12.41	4.54	2.61	-2.88	1.3
2	cDC2	PLTP	ENSG00000100979	5.95e-47	2.17e-46	-1.47	0.078	0.345	0.203	1.67	1249	0.0798	-3.77	0.225	14	0.225	2.77	0.498	4.79	0.312	0.568	14.26	5.21	0.289	0.557	-2.52	0.126
2	cDC2	PAK1	ENSG00000149269	2.48e-46	8.97e-46	0.312	0.476	0.201	0.738	0.426	1250	0.48	0.919	1.09	0.537	1.09	0.666	0.308	0.34	0.584	1.18	0.241	0.954	0.529	1.41	-0.143	0.522
2	cDC2	HERPUD1	ENSG00000051108	2.93e-46	1.05e-45	0.523	0.802	0.535	1.92	1.4	1251	2.33	0.913	5.83	4.09	5.83	5.15	1.78	1.41	2.12	3.35	1.27	3.3	3.02	6.81	-0.134	1.1
2	cDC2	MARCKS	ENSG00000277443	3.76e-46	1.33e-45	-0.81	0.267	0.505	0.513	1.32	1252	1.7	-1.89	0.671	4.53	0.671	3.12	2.26	2.44	1.82	0.55	2.5	6.51	3.72	0.197	-1.5	0.334
2	cDC2	EEF2	ENSG00000167658	4.1e-46	1.44e-45	0.359	0.934	0.745	2.08	1.72	1253	4.85	0.599	7	4.13	7	5.12	3.81	4.01	4.03	5.73	5.25	4.11	7.41	6.36	-0.051	0.508
2	cDC2	CCL3	ENSG00000276085	3.36e-45	1.17e-44	-1.08	0.688	0.798	2.89	3.98	1254	67.17	-1.61	17.05	43.84	17.05	89.11	54.53	25.74	17.73	10.17	10.28	54.76	18.57	2.84	-1.61	1.55
2	cDC2	RASSF5	ENSG00000266094	3.57e-44	1.23e-43	0.282	0.399	0.154	0.627	0.345	1255	0.583	0.925	0.871	0.279	0.871	0.544	0.261	0.214	0.293	0.511	0.193	0.471	0.389	1.43	-0.262	0.45
2	cDC2	LSP1		3.76e-44	1.29e-43	0.341	0.893	0.626	1.86	1.52	1256	3.66	0.591	5.43	2.1	5.43	2.89	3.67	4.69	4.4	8.61	1.71	2.27	9.41	6.99	-0.482	0.864
2	cDC2	S100A9	ENSG00000163220	6.68e-44	2.26e-43	-1.49	0.584	0.745	2.3	3.8	1257	120.27	-2.26	9.01	6.05	9.01	14.55	25.55	7.4	81.27	1.23	17.17	20.56	7.17	2.03	-2.49	1.5
2	cDC2	PIP4K2A	ENSG00000150867	7.34e-43	2.47e-42	0.271	0.363	0.135	0.566	0.296	1258	0.345	0.957	0.762	0.311	0.762	0.385	0.328	0.303	0.253	0.145	0.273	0.594	0.742	1.15	-0.2	0.431
2	cDC2	CTSH	ENSG00000103811	1.01e-42	3.37e-42	0.363	0.874	0.585	1.7	1.33	1259	2.02	0.654	4.46	4.01	4.46	3.41	1.61	2.9	2.32	1.49	2.94	3.65	4.47	4.82	-0.064	0.788
2	cDC2	CST3	ENSG00000101439	8.5e-42	2.81e-41	0.441	0.991	0.934	3.69	3.25	1260	19.11	0.656	39.17	30.41	39.17	28.08	8.48	14.47	25.84	95.83	33.3	29.57	10.73	33.74	-0.88	1.44
2	cDC2	GPNMB	ENSG00000136235	1.24e-41	4.06e-41	-1.06	0.059	0.3	0.127	1.19	1261	0.189	-3.34	0.136	4.31	0.136	1.43	3.67	5.17	0.214	0.405	5.12	1.8	0.862	0	-1.69	0.127
2	cDC2	CD163	ENSG00000177575	1.36e-41	4.41e-41	-0.834	0.191	0.432	0.386	1.22	1262	1.2	-2.12	0.472	4.07	0.472	3	2.67	2.29	1.58	0.289	2.13	3.09	0.575	0.201	-1.24	0.203
2	cDC2	CD63	ENSG00000135404	1.37e-41	4.41e-41	-0.679	0.899	0.866	1.89	2.57	1263	6.06	-1.09	5.63	18.32	5.63	8.97	15.78	20.71	7.82	4.22	21.97	12.65	5.17	2.4	-1.24	0.669
2	cDC2	NPL	ENSG00000135838	2.09e-41	6.67e-41	-0.6	0.026	0.262	0.055	0.655	1264	0.417	-2.71	0.0565	1.46	0.0565	0.82	1.01	1.44	0.468	0.063	2.5	1.39	0.23	0	-1.2	0.055
2	cDC2	IFITM3	ENSG00000142089	7.46e-41	2.36e-40	0.346	0.812	0.543	2.13	1.79	1265	3.26	0.572	7.43	6.56	7.43	4.02	2.05	2.45	11.71	1.39	7.5	23.17	4.75	6.2	-1.05	1.26
2	cDC2	C1QC	ENSG00000159189	6.2e-40	1.95e-39	-1.79	0.174	0.406	0.759	2.55	1266	0.103	-3.27	1.14	41.01	1.14	7.63	0.214	5.94	1.51	1.76	41.56	15.23	1.94	0.0547	-2.99	0.706
2	cDC2	AQP9	ENSG00000103569	6.57e-40	2.04e-39	-0.71	0.033	0.266	0.082	0.792	1267	2.43	-2.82	0.0854	0.088	0.0854	0.814	2.52	0.872	0.421	0.0739	0.123	0.987	0.537	0	-1.18	0.082
2	cDC2	SELENOP	ENSG00000250722	1.08e-39	3.35e-39	-2.04	0.021	0.245	0.0927	2.13	1268	0.0228	-5.26	0.0972	27.93	0.0972	3.04	0.0509	1.42	0.0851	0.303	34.84	5.83	0.428	0	-3.49	0.0927
2	cDC2	SLC25A5	ENSG00000005022	8.6e-39	2.64e-38	0.319	0.893	0.639	1.77	1.45	1269	3	0.562	4.88	3.21	4.88	3.89	2.36	3.03	3.96	5.6	3.18	3.23	2.64	4.45	-0.115	0.561
2	cDC2	GDI2	ENSG00000057608	9.48e-39	2.88e-38	0.36	0.749	0.456	1.34	0.982	1270	1.47	0.726	2.83	1.76	2.83	1.54	1.14	1.77	2.02	3.77	1.11	1.73	2.79	3.24	-0.22	0.594
2	cDC2	ACTG1	ENSG00000184009	6.24e-38	1.88e-37	0.31	0.986	0.893	2.89	2.58	1271	10.06	0.475	17.07	10.69	17.07	11.67	10.54	16.48	13.63	28.99	9.44	13.6	19.47	21.51	-0.507	0.548
2	cDC2	SLC11A1	ENSG00000018280	2.69e-37	8.04e-37	-0.623	0.102	0.341	0.247	0.87	1272	2.03	-1.97	0.281	0.472	0.281	1.12	2.67	1.25	1.85	0.175	0.259	0.91	0.514	0.0226	-1.05	0.225
2	cDC2	TMEM109	ENSG00000110108	9.26e-37	2.75e-36	0.26	0.371	0.153	0.587	0.327	1273	0.173	0.884	0.798	0.659	0.798	0.444	0.249	0.42	0.33	0.579	0.37	0.315	0.32	0.989	-0.101	0.427
2	cDC2	MT-ND3	ENSG00000198840	1.53e-36	4.52e-36	-0.327	0.994	0.971	2.87	3.19	1274	25.08	-0.493	16.55	28.31	16.55	23.22	18.97	17.21	25.18	13.04	24.92	22.59	18.91	17.32	-0.513	0.223
2	cDC2	CXCR4	ENSG00000121966	1.88e-36	5.49e-36	0.404	0.793	0.537	1.95	1.55	1275	2.43	0.692	6.04	5.42	6.04	5.63	2.37	1.71	3.17	3.39	1.54	3.75	7.27	8.39	-0.288	1.02
2	cDC2	RGS2	ENSG00000116741	5.09e-36	1.48e-35	0.384	0.841	0.575	2.18	1.8	1276	4.98	0.632	7.87	5.16	7.87	6.99	3.42	2.63	9.31	2.93	0.543	6.63	3.66	7.02	-0.15	1.75
2	cDC2	AIF1	ENSG00000126878	1.01e-35	2.91e-35	-0.391	0.98	0.947	2.49	2.88	1277	17.27	-0.603	11.01	19.31	11.01	17.84	13.11	10.65	25.74	7.93	22.69	17.19	4.47	6.26	-0.8	0.786
2	cDC2	BHLHE40	ENSG00000134107	2.37e-35	6.77e-35	0.385	0.607	0.341	1.22	0.83	1278	1.76	0.825	2.37	0.486	2.37	1.77	1.52	1.1	0.865	0.948	0.158	0.996	2.08	4.07	-0.409	1.07
2	cDC2	HMGN1	ENSG00000205581	6.77e-35	1.92e-34	0.304	0.799	0.498	1.42	1.12	1279	1.58	0.588	3.15	1.84	3.15	2.23	2.33	2.3	1.76	4.1	2.52	1.95	2.4	3.86	-0.206	0.477
2	cDC2	STK17B	ENSG00000081320	1.57e-34	4.41e-34	0.346	0.584	0.319	1.09	0.742	1280	1.71	0.786	1.97	0.585	1.97	1.3	0.999	0.483	0.966	1.3	0.143	1.04	1.32	2.62	-0.199	0.954
2	cDC2	ATP6V0C	ENSG00000185883	2.21e-34	6.18e-34	-0.449	0.802	0.798	1.43	1.87	1281	4.93	-0.785	3.16	5.84	3.16	4.7	6.55	8.11	5.63	2.07	6.44	6.24	3.13	3.21	-0.784	0.303
2	cDC2	PTGER4	ENSG00000171522	2.95e-34	8.19e-34	0.292	0.414	0.188	0.75	0.458	1282	0.39	0.838	1.12	0.775	1.12	0.878	0.359	0.372	0.437	1.06	0.0724	0.963	0.589	1.38	-0.115	0.68
2	cDC2	PLIN2	ENSG00000147872	4.04e-34	1.11e-33	-0.899	0.476	0.61	1.07	1.97	1283	5.79	-1.64	1.92	3.07	1.92	7	15.43	5.94	4.82	0.617	2.07	4.82	1.56	0.441	-1.73	0.707
2	cDC2	APOC1	ENSG00000130208	5.1e-34	1.4e-33	-1.82	0.083	0.292	0.266	2.08	1284	0.285	-4.14	0.304	8.24	0.304	3.66	5.3	31.95	1.19	1.61	35.86	1.9	2.91	0.0783	-3.34	0.19
2	cDC2	CBX6	ENSG00000183741	5.3e-34	1.44e-33	0.253	0.353	0.147	0.59	0.337	1285	0.359	0.853	0.804	0.417	0.804	0.385	0.264	0.226	0.449	1.16	0.162	0.513	0.951	1.23	-0.212	0.44
2	cDC2	SNHG15	ENSG00000232956	6.15e-34	1.66e-33	0.295	0.538	0.278	0.961	0.665	1286	1.34	0.713	1.61	0.427	1.61	1.21	1.02	0.527	0.792	0.521	0.144	1.05	1.45	4.1	-0.669	0.826
2	cDC2	BLVRB	ENSG00000090013	7.89e-34	2.11e-33	-0.723	0.512	0.605	0.786	1.51	1287	2.61	-1.49	1.19	4.42	1.19	3.42	4.02	4.65	3	1.36	6.16	3.63	0.955	0.151	-1.18	0.645
2	cDC2	PRMT9	ENSG00000164169	1.41e-33	3.74e-33	0.279	0.405	0.184	0.81	0.531	1288	0.705	0.752	1.25	0.594	1.25	1.68	0.298	0.101	0.448	0.306	0.0569	1.02	0.332	2.22	-0.359	0.755
2	cDC2	GABARAPL2	ENSG00000034713	5.49e-33	1.45e-32	0.321	0.73	0.461	1.28	0.957	1289	1.47	0.658	2.59	1.62	2.59	1.48	1.32	1.65	1.46	1.91	1.72	1.55	4.41	4.79	-0.478	0.436
2	cDC2	ARPC1B	ENSG00000130429	7.34e-33	1.93e-32	0.252	0.955	0.845	2.37	2.12	1290	8.62	0.402	9.67	6.3	9.67	7.21	4.87	6.85	8.55	9.92	8.31	8.73	4.53	11.87	-0.188	0.656
2	cDC2	ASAH1	ENSG00000104763	1.78e-32	4.64e-32	-0.647	0.53	0.62	0.852	1.5	1291	2.67	-1.31	1.34	5.57	1.34	2.88	3.27	3.5	3.26	0.82	5.9	3.16	1.3	0.753	-1.08	0.29
2	cDC2	CTSS	ENSG00000163131	2.58e-32	6.67e-32	-0.519	0.829	0.849	1.77	2.29	1292	12.57	-0.849	4.88	8.96	4.88	8.33	3.61	4.64	15.98	2.86	10.48	8.76	4.7	2.25	-1.06	0.591
2	cDC2	PHACTR1	ENSG00000112137	2.6e-32	6.69e-32	0.337	0.778	0.505	1.61	1.27	1293	3.2	0.617	4.01	2.58	4.01	3.38	2.45	0.859	2.16	2.22	0.572	2.99	0.841	3.06	0.133	1.16
2	cDC2	ALDH2	ENSG00000111275	3.45e-32	8.8e-32	0.257	0.628	0.346	1.06	0.806	1294	1.32	0.575	1.9	1.46	1.9	1.61	0.396	0.646	1.08	1.01	1.7	1.23	2.48	2.43	-0.183	0.73
2	cDC2	AXL	ENSG00000167601	4.18e-32	1.06e-31	0.252	0.206	0.065	0.427	0.176	1295	0.00889	1.12	0.533	0.536	0.533	0.172	0.0295	0.0888	0.0332	0.24	0.212	0.465	0.033	2.03	-0.68	0.418
2	cDC2	NAP1L1	ENSG00000187109	6.11e-32	1.54e-31	0.299	0.886	0.643	1.83	1.53	1296	3.04	0.519	5.23	2.94	5.23	3.72	2.51	3.22	4.97	10.83	3.18	2.58	8.22	9.34	-0.642	0.572
2	cDC2	SDCBP	ENSG00000137575	1.11e-31	2.79e-31	-0.515	0.7	0.722	1.14	1.66	1297	3.76	-0.958	2.14	5.06	2.14	4	5.17	4.86	2.93	1.37	6.89	4.1	1.93	1.14	-0.922	0.381
2	cDC2	SYAP1	ENSG00000169895	1.17e-31	2.92e-31	0.306	0.498	0.252	0.883	0.577	1298	1.08	0.786	1.42	0.529	1.42	0.899	0.742	0.58	0.69	0.573	0.213	0.955	0.651	1.85	-0.165	0.69
2	cDC2	APEX1	ENSG00000100823	3.34e-31	8.25e-31	0.257	0.503	0.255	0.788	0.532	1299	0.567	0.697	1.2	0.801	1.2	0.828	0.399	0.794	0.806	1.12	0.621	0.619	0.496	2.05	-0.327	0.452
2	cDC2	EIF3E	ENSG00000104408	6.37e-31	1.56e-30	0.267	0.889	0.626	1.69	1.42	1300	3.31	0.476	4.4	2.99	4.4	3.55	2.21	2.34	3.6	3.88	4.21	2.33	3.98	4.59	-0.034	0.521
2	cDC2	HLA-DQA2		3.37e-30	8.23e-30	0.455	0.363	0.163	1.11	0.653	1301	0.273	1.06	2.03	1.94	2.03	1.12	0.0758	0.318	0.67	2.61	1.71	1.27	1.19	0.969	-0.177	1.03
2	cDC2	TOB1	ENSG00000141232	1.89e-29	4.57e-29	0.262	0.308	0.131	0.575	0.313	1302	0.313	0.907	0.778	0.398	0.778	0.351	0.387	0.343	0.335	0.436	0.144	0.397	0.659	1.78	-0.447	0.441
2	cDC2	LINC-PINT	ENSG00000231721	2.26e-29	5.44e-29	0.28	0.447	0.223	0.797	0.518	1303	0.673	0.763	1.22	0.635	1.22	0.814	0.781	0.444	0.392	0.851	0.0272	0.904	1.13	2.41	-0.431	0.771
2	cDC2	CREM	ENSG00000095794	3.59e-29	8.59e-29	0.359	0.641	0.398	1.39	1.03	1304	2.6	0.711	3	1.11	3	2.2	2.01	0.845	1.13	0.767	1.04	1.92	1.08	5.85	-0.538	0.817
2	cDC2	FN1	ENSG00000115414	8.99e-29	2.14e-28	-1.57	0.027	0.203	0.137	1.7	1305	1.98	-4.22	0.147	0.627	0.147	6.23	11.52	14.03	0.789	1.49	1.36	2.04	2.47	0.0394	-2.57	0.0983
2	cDC2	RBM39	ENSG00000131051	2.11e-28	4.99e-28	0.262	0.8	0.536	1.39	1.13	1306	2.3	0.508	3.03	2.05	3.03	2.33	2.13	1.6	1.55	2.39	0.914	2.1	2.46	4.45	-0.301	0.745
2	cDC2	EIF3F	ENSG00000175390	2.95e-28	6.93e-28	0.256	0.826	0.554	1.44	1.18	1307	2.59	0.49	3.22	2.2	3.22	2.58	1.3	1.61	2.36	3.41	2.32	1.91	2.68	3.72	-0.111	0.607
2	cDC2	FILIP1L	ENSG00000168386	4.41e-28	1.03e-27	0.283	0.212	0.075	0.468	0.185	1308	0.0392	1.2	0.596	0.449	0.596	0.291	0.0879	0.22	0.037	0.164	0.00665	0.297	0.557	0.279	0.0248	0.461
2	cDC2	APOE	ENSG00000130203	5.99e-28	1.39e-27	-1.84	0.027	0.199	0.094	1.94	1309	0.0206	-4.93	0.0986	12.94	0.0986	2.36	1.47	17.23	0.497	2.26	35.71	2.94	1.01	0.0547	-3.51	0.0737
2	cDC2	DDIT4	ENSG00000168209	6.52e-28	1.5e-27	0.283	0.623	0.36	1.24	0.96	1310	1.88	0.584	2.47	1.06	2.47	2.1	1.42	1.07	1.7	2.5	0.0722	1.91	2.48	4.38	-0.439	1.17
2	cDC2	HLA-B		6.69e-28	1.53e-27	-0.282	0.986	0.981	2.98	3.26	1311	24.89	-0.424	18.71	28.37	18.71	21.97	22.17	17.58	30.44	37.02	24.89	28.2	32.41	21.44	-0.657	0.059
2	cDC2	BCL2A1	ENSG00000140379	1.13e-27	2.58e-27	-0.87	0.653	0.698	1.5	2.37	1312	19.55	-1.45	3.49	1.74	3.49	10.94	12.59	3.39	6.09	2.79	0.83	8.52	6.93	3.05	-1.52	0.896
2	cDC2	SARAF	ENSG00000133872	1.31e-27	2.97e-27	0.258	0.86	0.616	1.6	1.34	1313	2.24	0.47	3.95	3.85	3.95	3.17	2.31	2.14	2.42	2.78	3.79	2.99	2.74	2.98	0.02	0.455
2	cDC2	CXCL2	ENSG00000081041	1.88e-27	4.23e-27	-0.768	0.529	0.683	2.54	3.31	1314	41.99	-1.17	11.69	8.48	11.69	38.17	47.04	11.4	5.21	2.89	1.88	23.63	7.89	0.966	-1.33	1.87
2	cDC2	FTH1	ENSG00000167996	4.87e-27	1.09e-26	-0.327	1	1	5.03	5.36	1315	224.88	-0.474	152.09	132.49	152.09	209.4	329.96	250.64	187.67	62.5	262.49	207.93	207.3	108.95	-0.771	0.88
2	cDC2	SLCO2B1	ENSG00000137491	7.32e-27	1.63e-26	-0.503	0.041	0.214	0.081	0.584	1316	0.0712	-2.28	0.0843	2.44	0.0843	0.809	0.227	0.757	0.162	0.0802	1.03	0.906	0.155	0	-1.16	0.081
2	cDC2	LYZ	ENSG00000090382	1.14e-26	2.53e-26	0.291	0.991	0.915	4.13	3.84	1317	86.1	0.427	61.05	17.14	61.05	45.43	27.79	14.1	73.44	41.39	23.73	38.25	29.66	24.89	-0.339	1.41
2	cDC2	C1QA	ENSG00000173372	1.41e-26	3.11e-26	-1.54	0.284	0.44	1.24	2.78	1318	0.353	-2.57	2.45	49.45	2.45	10.37	0.344	7.96	3.66	2.16	61.74	16.55	2.35	0.347	-2.9	0.943
2	cDC2	CCL2	ENSG00000108691	2.56e-26	5.6e-26	-1.81	0.063	0.239	0.372	2.18	1319	1.88	-3.85	0.451	5.97	0.451	1.83	36.34	8.94	1.37	3.44	2.24	10.19	1.72	0	-3.25	0.372
2	cDC2	C1QB	ENSG00000173369	6.67e-26	1.45e-25	-1.78	0.236	0.395	0.935	2.71	1320	0.183	-3.11	1.55	48.6	1.55	7.95	0.242	5.17	2.39	2.06	61.68	16.53	1.62	0.0807	-3.2	0.858
2	cDC2	DUSP4	ENSG00000120875	1.47e-25	3.18e-25	0.368	0.242	0.099	0.689	0.322	1321	0.321	1.19	0.993	0.0252	0.993	0.333	0.799	0.21	0.133	1.36	0	0.12	2.71	1.4	-0.623	0.689
2	cDC2	SAT1	ENSG00000130066	3.9e-25	8.39e-25	-0.357	0.988	0.973	3.15	3.5	1322	38.41	-0.532	22.27	28.87	22.27	35.34	37.59	18.43	31.66	17.25	23.75	44.42	21.4	14.72	-0.669	0.392
2	cDC2	TUBA1A	ENSG00000167552	3.92e-25	8.39e-25	0.304	0.712	0.459	1.51	1.21	1323	1.72	0.572	3.53	3.57	3.53	2.33	1.11	2.8	2.08	2.64	2.08	3.08	2.63	5.44	-0.353	0.764
2	cDC2	CD36	ENSG00000135218	4.32e-25	9.2e-25	-0.711	0.168	0.348	0.37	1.08	1324	1.75	-1.9	0.448	0.969	0.448	1.84	4.09	3.99	1.56	0.197	0.956	1.04	0.54	0.316	-1.26	0.19
2	cDC2	TMEM176B	ENSG00000106565	4.69e-25	9.92e-25	-0.687	0.192	0.38	0.567	1.25	1325	1.38	-1.59	0.763	6.21	0.763	2.28	0.411	0.861	1.58	0.278	5.55	3.06	3.82	0	-1.41	0.567
2	cDC2	LAIR1		6.67e-25	1.4e-24	-0.485	0.186	0.369	0.374	0.859	1326	0.752	-1.4	0.453	2.71	0.453	1.69	0.973	1.15	0.699	0.278	1.23	1.74	0.399	0.385	-0.936	0.128
2	cDC2	CXCL3	ENSG00000163734	8.53e-25	1.78e-24	-0.781	0.378	0.554	2	2.78	1327	18.95	-1.23	6.36	5.69	6.36	22.29	33.71	8.53	1.89	2.63	1.16	13.85	3.96	0.172	-1.55	1.84
2	cDC2	LIPA	ENSG00000107798	1.31e-24	2.72e-24	-0.7	0.221	0.378	0.348	1.05	1328	0.568	-1.92	0.417	3.24	0.417	1.67	1.5	4	1.15	0.683	3.87	1.82	0.49	0.118	-1.26	0.237
2	cDC2	HLA-A		2.72e-24	5.63e-24	-0.298	0.961	0.949	2.4	2.7	1329	12.01	-0.463	10.03	16.48	10.03	12.46	13.56	11.77	14.69	18.09	15.81	16.64	17.97	9.57	-0.548	0.043
2	cDC2	SPP1	ENSG00000118785	2.96e-24	6.1e-24	-2.61	0.128	0.294	0.469	3.08	1330	0.573	-4.9	0.598	11.35	0.598	7.29	41.44	128.67	1.01	16.43	18.16	3.2	5.9	0.258	-4.4	0.239
2	cDC2	TREM2	ENSG00000095970	3.73e-24	7.64e-24	-0.645	0.077	0.244	0.173	0.818	1331	0.12	-2.24	0.189	2.63	0.189	1.39	0.586	3.36	0.302	0.497	2.28	0.882	0.397	0.0452	-1.3	0.129
2	cDC2	HBEGF	ENSG00000113070	4.2e-24	8.56e-24	0.296	0.548	0.324	1.24	0.946	1332	2.72	0.612	2.46	0.582	2.46	2.03	1.95	0.693	1.28	0.45	0.063	1.61	0.555	0.512	-0.073	1.18
2	cDC2	RBP7	ENSG00000162444	4.19e-23	8.5e-23	-0.426	0.005	0.139	0.00898	0.435	1333	1.1	-2.57	0.00902	0.232	0.00902	0.492	0.448	0.251	0.785	0.00982	0.356	0.159	0.228	0	-0.731	0.00898
2	cDC2	MAF	ENSG00000178573	6.65e-23	1.34e-22	-0.484	0.048	0.203	0.0842	0.569	1334	0.103	-2.2	0.0879	2.1	0.0879	0.768	0.259	0.966	0.32	0.109	1.2	0.867	0.191	0.0394	-1.05	0.0456
2	cDC2	STAB1	ENSG00000010327	6.92e-23	1.39e-22	-0.545	0.098	0.262	0.199	0.745	1335	0.433	-1.91	0.22	2.6	0.22	1.18	0.494	1.1	0.619	0.194	1.9	1.12	0.193	0	-1.08	0.199
2	cDC2	MARCO	ENSG00000019169	9.13e-23	1.82e-22	-0.616	0.062	0.218	0.135	0.751	1336	0.987	-2.32	0.144	0.194	0.144	0.967	2.92	2.22	1.07	0.233	0.878	0.698	0.14	0	-1.23	0.135
2	cDC2	SNHG5	ENSG00000203875	9.63e-23	1.91e-22	0.262	0.907	0.752	2.34	2.08	1337	8.86	0.421	9.4	4.5	9.4	7.8	5.83	6.42	7.25	9.63	6	6.04	8.08	10.57	-0.106	0.637
2	cDC2	PLD3	ENSG00000105223	1.11e-22	2.19e-22	-0.791	0.3	0.423	0.442	1.23	1338	0.796	-1.95	0.556	4.91	0.556	1.74	0.936	6.05	0.882	0.655	6.74	1.85	0.965	0.236	-1.6	0.231
2	cDC2	DAB2	ENSG00000153071	1.55e-22	3.05e-22	-0.607	0.131	0.292	0.223	0.83	1339	0.193	-1.99	0.25	3.12	0.25	1.18	1.06	1.8	0.265	0.351	2.23	1.58	0.486	0.624	-1.19	0.0469
2	cDC2	ZFP36	ENSG00000128016	1.61e-22	3.14e-22	0.255	0.97	0.858	3.17	2.91	1340	24.79	0.384	22.74	10.16	22.74	28.58	13.38	8.25	12.93	11.63	1.83	18.28	17.21	21.04	-0.22	2.13
2	cDC2	MS4A4A	ENSG00000110079	1.92e-22	3.74e-22	-0.685	0.17	0.329	0.296	0.981	1341	0.346	-1.99	0.344	4.52	0.344	1.35	0.623	1.35	0.989	0.193	4.24	2.61	0.176	0.439	-1.41	0.134
2	cDC2	KLF4	ENSG00000136826	2.18e-22	4.21e-22	0.331	0.703	0.47	1.56	1.23	1342	2.43	0.616	3.76	2.25	3.76	3.8	2.63	1.41	1.87	1.44	0.455	1.94	1.69	4.99	-0.23	1.19
2	cDC2	LGMN	ENSG00000100600	6.61e-22	1.27e-21	-0.937	0.161	0.313	0.258	1.2	1343	0.13	-2.61	0.295	6.01	0.295	1.65	1.27	3.85	0.279	0.942	5.1	4.58	0.347	1.01	-1.69	0.136
2	cDC2	STXBP2	ENSG00000076944	1.16e-21	2.21e-21	-0.735	0.395	0.498	0.655	1.39	1344	5.83	-1.6	0.925	0.841	0.925	1.97	4.11	1.15	5.35	0.561	0.557	2.3	1.02	1.53	-1.27	0.212
2	cDC2	FOLR2	ENSG00000165457	2.12e-21	4.03e-21	-0.85	0.071	0.219	0.134	0.984	1345	0.0994	-2.86	0.144	5.97	0.144	0.882	0.0909	0.47	0.282	0.223	5.96	2.3	0.0945	0.0451	-1.81	0.0903
2	cDC2	SMIM25		3.76e-21	7.12e-21	-0.625	0.197	0.351	0.401	1.03	1346	2.42	-1.67	0.493	0.446	0.493	0.792	3.48	2.01	4.39	0.125	0.834	1.41	0.824	0.0364	-1.28	0.365
2	cDC2	HMOX1	ENSG00000100292	1.09e-20	2.06e-20	-0.906	0.293	0.428	0.556	1.46	1347	1.35	-2.02	0.744	5.02	0.744	2.12	3.65	4.1	3.26	1.2	11.64	6.58	2.2	0.377	-1.98	0.237
2	cDC2	TYMP	ENSG00000025708	1.29e-20	2.42e-20	0.28	0.718	0.486	1.81	1.52	1348	4.09	0.489	5.09	3.4	5.09	3.87	2.81	2.76	3.99	3.32	1.52	7.76	2.92	4.98	-0.364	0.882
2	cDC2	DUSP6	ENSG00000139318	1.38e-20	2.58e-20	-0.55	0.168	0.329	0.419	0.969	1349	2.06	-1.48	0.521	1.91	0.521	1.09	2.77	0.99	1.17	0.364	0.484	0.938	0.529	0.254	-0.907	0.192
2	cDC2	C3AR1	ENSG00000171860	1.72e-20	3.21e-20	-0.496	0.186	0.34	0.37	0.866	1350	0.739	-1.43	0.447	3.41	0.447	1.42	0.71	0.94	0.727	0.177	0.827	1.5	0.413	0.129	-1.11	0.249
2	cDC2	ZNF331	ENSG00000130844	8.6e-20	1.59e-19	0.306	0.563	0.365	1.45	1.14	1351	2.75	0.587	3.26	0.954	3.26	4.18	2.18	1.31	0.843	1.12	0.113	2.86	0.707	2.81	-0.196	1.34
2	cDC2	ELOB	ENSG00000103363	9.58e-20	1.76e-19	-0.335	0.862	0.809	1.52	1.85	1352	6.21	-0.583	3.55	4.24	3.55	4.89	5.9	6.02	6.89	3.55	5.55	4.67	3.44	3.32	-0.55	0.053
2	cDC2	CCL20	ENSG00000115009	1.42e-19	2.6e-19	-1.16	0.057	0.201	0.532	1.69	1353	7.95	-2.49	0.703	0.163	0.703	5.77	9.51	1.87	0.519	0.571	0.0392	2.23	0.937	0	-1.82	0.532
2	cDC2	SMS	ENSG00000102172	1.61e-19	2.94e-19	-0.465	0.234	0.375	0.372	0.837	1354	0.929	-1.36	0.45	1.49	0.45	0.993	2.15	1.83	0.879	1.18	1.62	1.04	1.27	0.14	-0.774	0.241
2	cDC2	RPS27L	ENSG00000185088	4.39e-19	7.97e-19	-0.493	0.625	0.631	1.03	1.52	1355	2.1	-0.958	1.79	3.79	1.79	3.35	4.77	6.24	2.65	2.81	4.22	3.85	6.62	1.3	-1.01	0.194
2	cDC2	PHLDA1	ENSG00000139289	7.79e-19	1.41e-18	-0.82	0.161	0.305	0.396	1.22	1356	1.95	-2.08	0.485	0.445	0.485	3.02	8.19	2.4	0.276	0.192	0.187	1.26	0.58	0.0643	-1.82	0.333
2	cDC2	SMPDL3A	ENSG00000172594	8.62e-19	1.55e-18	-0.293	0.009	0.124	0.0222	0.315	1357	0.208	-1.94	0.0224	0.608	0.0224	0.305	0.386	0.442	0.329	0.0291	0.963	0.317	0.0974	0	-0.652	0.0222
2	cDC2	JUNB	ENSG00000171223	8.92e-19	1.6e-18	0.262	0.968	0.867	3	2.74	1358	18.57	0.398	19.19	12.04	19.19	22.81	9.98	6.29	13.64	8.37	2.54	16.73	12.9	19.93	-0.165	1.74
2	cDC2	CEBPD	ENSG00000221869	3.41e-18	6.07e-18	0.384	0.662	0.456	1.81	1.43	1359	3.69	0.675	5.12	3.16	5.12	4.66	2.13	1.51	3.37	1.46	1.84	3.03	2.67	3.53	0.079	0.913
2	cDC2	APLP2	ENSG00000084234	4.2e-18	7.44e-18	-0.453	0.498	0.565	0.813	1.27	1360	2.65	-0.966	1.25	2.63	1.25	2.1	3.18	3.74	2.25	0.9	2.18	2.17	0.861	0.447	-0.744	0.444
2	cDC2	MS4A7	ENSG00000166927	7.68e-18	1.35e-17	-0.594	0.508	0.568	0.97	1.56	1361	1.88	-1.16	1.64	8.2	1.64	4.3	2.28	2.26	3.79	0.503	4.17	3.33	1.38	1.82	-1.25	0.563
2	cDC2	LRP1	ENSG00000123384	1.01e-17	1.78e-17	-0.424	0.158	0.298	0.273	0.697	1362	0.711	-1.42	0.314	1.57	0.314	0.971	0.973	1.52	0.699	0.145	1.08	1.01	0.319	0.0874	-0.67	0.189
2	cDC2	S100A12	ENSG00000163221	1.86e-17	3.26e-17	-1.2	0.135	0.261	0.244	1.44	1363	10.16	-3.14	0.277	0.0168	0.277	0.312	1.86	0.0599	6.03	0	0.0203	0.874	0.966	0.224	-2.17	0.244
2	cDC2	NINJ1	ENSG00000131669	2.14e-17	3.72e-17	-0.454	0.41	0.516	0.795	1.25	1364	3	-0.977	1.21	2.28	1.21	2.31	3.33	1.69	1.57	0.518	3.59	2.94	1.86	1.63	-0.728	0.377
2	cDC2	ATP6V1F	ENSG00000128524	2.58e-17	4.48e-17	-0.379	0.773	0.738	1.36	1.74	1365	3.73	-0.678	2.88	4.12	2.88	4.5	7.32	7.56	3.25	2.82	5.69	3.98	2.02	2.48	-0.791	0.252
2	cDC2	NEAT1	ENSG00000245532	2.66e-17	4.59e-17	-0.318	0.97	0.927	2.68	2.99	1366	21.65	-0.483	13.53	15.26	13.53	22.71	22.52	18.03	18.71	10.08	3.96	18.85	15.44	15.07	-0.49	1.08
2	cDC2	KCNMA1	ENSG00000156113	5.56e-17	9.54e-17	-0.312	0.017	0.125	0.0302	0.342	1367	0.0776	-1.96	0.0307	0.988	0.0307	0.316	0.198	0.503	0.283	0.0992	1.15	0.469	0.285	0	-0.733	0.0302
2	cDC2	LAMP1	ENSG00000185896	7.05e-17	1.21e-16	-0.473	0.209	0.34	0.37	0.843	1368	0.694	-1.38	0.448	1.85	0.448	1.16	1.9	2.28	0.849	0.191	1.97	0.98	0.817	0.343	-0.819	0.196
2	cDC2	DUSP1	ENSG00000120129	2.19e-16	3.73e-16	-0.373	0.868	0.857	2.4	2.77	1369	19.47	-0.578	10.01	10.91	10.01	22.1	14.83	9.2	13	6.73	2.54	13.75	12.68	7.77	-0.741	1.14
2	cDC2	LGALS1	ENSG00000100097	2.36e-16	3.99e-16	-0.414	0.953	0.91	2.71	3.12	1370	17.25	-0.627	14	16.94	14	16.53	31.04	47.96	20.63	19.78	20.91	16.69	18.18	5.22	-1.18	0.881
2	cDC2	TSPO	ENSG00000100300	3.48e-16	5.87e-16	-0.334	0.842	0.806	1.62	1.96	1371	8.8	-0.569	4.07	4.55	4.07	5.3	4.74	7.13	8.13	3.06	5.09	4.35	3.08	1.03	-0.658	0.916
2	cDC2	SLC7A7	ENSG00000155465	3.53e-16	5.93e-16	-0.395	0.185	0.312	0.298	0.692	1372	1.21	-1.3	0.347	1.05	0.347	1.07	0.561	1.02	1.57	0.0878	0.87	0.986	0.311	0.0924	-0.645	0.213
2	cDC2	CALM3	ENSG00000160014	4.04e-16	6.76e-16	-0.483	0.414	0.488	0.651	1.13	1373	1.59	-1.12	0.917	1.79	0.917	2.15	2.74	3.67	1.59	1.27	3.01	3.13	2.08	0.291	-0.891	0.396
2	cDC2	NOP10	ENSG00000182117	6.03e-16	1e-15	-0.395	0.694	0.692	1.21	1.61	1374	3.93	-0.732	2.36	3.14	2.36	3.24	5.81	5.39	4.77	1.55	5.35	4.13	1.55	2.67	-0.705	0.278
2	cDC2	TMEM176A	ENSG00000002933	1.71e-15	2.83e-15	-0.481	0.15	0.285	0.398	0.879	1375	0.994	-1.36	0.489	3.07	0.489	1.39	0.127	0.442	0.924	0.0792	2.89	1.72	4.16	0	-1.24	0.398
2	cDC2	OLFML2B	ENSG00000162745	7.15e-15	1.18e-14	-0.254	0.023	0.122	0.0342	0.288	1376	0.0501	-1.69	0.0348	0.773	0.0348	0.481	0.205	0.35	0.12	0.114	0.355	0.465	0.0904	0	-0.539	0.0342
2	cDC2	CD81	ENSG00000110651	9.8e-15	1.61e-14	-0.467	0.192	0.307	0.301	0.768	1377	0.393	-1.48	0.351	2.11	0.351	1.34	0.726	2.25	0.368	0.869	1.42	1.28	0.807	0.104	-0.877	0.202
2	cDC2	SLC40A1	ENSG00000138449	1.06e-14	1.74e-14	-0.565	0.026	0.125	0.0383	0.603	1378	0.0542	-2.74	0.0391	2.88	0.0391	0.319	0.00991	0.0925	0.0828	0.0615	4.48	0.69	0.591	0	-1.66	0.0383
2	cDC2	OTOA	ENSG00000155719	1.35e-14	2.2e-14	-0.339	0.017	0.111	0.0325	0.372	1379	0.0356	-2.05	0.0331	0.944	0.0331	0.308	0.367	0.827	0.12	0.0456	2.08	0.35	0.136	0	-1.09	0.0325
2	cDC2	CD9	ENSG00000010278	3.38e-14	5.49e-14	-0.589	0.218	0.342	0.618	1.21	1380	0.284	-1.36	0.856	4.73	0.856	1.93	2.06	6.18	0.384	0.782	4.85	1.1	0.99	0.168	-1.35	0.463
2	cDC2	SDC3	ENSG00000162512	3.98e-14	6.43e-14	-0.259	0.014	0.104	0.0214	0.28	1381	0.0473	-1.8	0.0216	0.87	0.0216	0.321	0.0519	0.503	0.0303	0.107	0.635	0.527	0	0.0598	-0.605	0.0214
2	cDC2	MMP19	ENSG00000123342	4.83e-14	7.77e-14	-0.482	0.06	0.169	0.135	0.617	1382	0.552	-1.96	0.145	0.147	0.145	0.931	3.06	1.32	0.254	0.0799	0.122	0.419	0.322	0	-1.26	0.135
2	cDC2	C2		6.34e-14	1.02e-13	-0.282	0.015	0.105	0.0274	0.309	1383	0.0385	-1.85	0.0278	1.14	0.0278	0.205	0.058	0.383	0.151	0.0509	1.07	0.262	0.0456	0.0457	-0.735	-0.0103
2	cDC2	AC015912.3		9.58e-14	1.53e-13	-0.494	0.104	0.217	0.217	0.711	1384	1.78	-1.73	0.243	0.228	0.243	0.69	2.34	0.44	1.07	0.151	0.102	0.903	0.305	0	-0.988	0.217
2	cDC2	DMXL2	ENSG00000104093	1.11e-13	1.76e-13	-0.265	0.042	0.145	0.0896	0.355	1385	0.444	-1.44	0.0937	0.424	0.0937	0.535	0.504	0.314	0.522	0.105	0.217	0.375	0.0857	0	-0.339	0.0896
2	cDC2	MSR1	ENSG00000038945	1.46e-13	2.31e-13	-0.557	0.266	0.376	0.596	1.15	1386	0.357	-1.31	0.816	4.95	0.816	2.02	1.58	3.82	0.594	0.628	3.03	3.93	0.404	0.256	-1.19	0.369
2	cDC2	RPS4Y1	ENSG00000129824	1.57e-13	2.48e-13	0.275	0.5	0.355	1.31	1.04	1387	2.26	0.553	2.72	1.91	2.72	1.86	1.22	1.29	2.46	0.85	1.67	1.33	1.44	2.55	0.047	0.698
2	cDC2	LGALS3	ENSG00000131981	2.06e-13	3.23e-13	-0.639	0.677	0.649	1.31	1.95	1388	3.62	-1.12	2.71	5.77	2.71	4.31	11.81	12.8	3.41	1.62	9.18	4.64	2.49	0.123	-1.31	1.2
2	cDC2	CREG1	ENSG00000143162	2.84e-13	4.44e-13	-0.438	0.194	0.305	0.331	0.769	1389	0.607	-1.35	0.392	1.8	0.392	1.26	0.777	1.5	0.635	0.426	3.61	1.39	0.702	0.107	-1.2	0.229
2	cDC2	APOC2	ENSG00000234906	3.33e-13	5.18e-13	-0.853	0.039	0.136	0.13	0.983	1390	0.0564	-2.89	0.139	1.74	0.139	0.829	1.81	8.47	0.199	0.534	5.5	0.968	0.879	0	-2.12	0.13
2	cDC2	PRDX1	ENSG00000117450	4.82e-13	7.47e-13	-0.462	0.547	0.568	0.944	1.41	1391	1.44	-0.93	1.57	4.51	1.57	2.7	2.57	5.9	2.63	2.04	6.52	3.6	1.76	0.835	-1.07	0.337
2	cDC2	GPR34	ENSG00000171659	8.93e-13	1.38e-12	-0.448	0.098	0.207	0.21	0.658	1392	0.0897	-1.63	0.234	3.24	0.234	0.808	0.0692	0.411	0.145	0.294	1.59	0.859	0.106	0.0457	-1.24	0.165
2	cDC2	COTL1	ENSG00000103187	1.13e-12	1.74e-12	0.379	0.803	0.669	2.21	1.83	1393	7.71	0.623	8.16	2.27	8.16	5.27	4.42	3.8	9.06	6.11	1.18	5.88	5.09	13.53	-0.461	1.44
2	cDC2	EGR1	ENSG00000120738	1.91e-12	2.92e-12	-0.683	0.324	0.417	0.789	1.47	1394	4.41	-1.41	1.2	2.59	1.2	5.61	4	1.38	1.84	0.453	0.021	2.5	1.32	0.279	-1.1	0.768
2	cDC2	MPP1	ENSG00000130830	3.06e-12	4.67e-12	-0.337	0.153	0.26	0.247	0.584	1395	0.526	-1.23	0.28	0.888	0.28	0.717	1.19	1.37	0.588	0.156	1.01	0.899	0.392	0.087	-0.616	0.164
2	cDC2	DNASE2	ENSG00000105612	3.95e-12	6e-12	-0.322	0.06	0.157	0.0982	0.42	1396	0.218	-1.61	0.103	1.25	0.103	0.525	0.186	0.392	0.295	0.019	1.37	0.464	0.128	0.0867	-0.763	0.0794
2	cDC2	ABCA1	ENSG00000165029	3.96e-12	6e-12	-0.354	0.131	0.237	0.228	0.582	1397	0.56	-1.32	0.256	1.02	0.256	0.847	1.24	1.18	0.203	0.239	0.323	0.815	0.189	0.272	-0.578	0.0552
2	cDC2	MGST3	ENSG00000143198	4.26e-12	6.42e-12	-0.445	0.371	0.432	0.581	1.03	1398	0.8	-1.09	0.788	2.83	0.788	1.32	1.57	3.92	1.11	1.41	3.54	1.8	0.826	0.205	-1.01	0.394
2	cDC2	ADAP2	ENSG00000184060	5.48e-12	8.23e-12	-0.396	0.209	0.309	0.329	0.725	1399	0.477	-1.25	0.39	2.07	0.39	1.3	0.879	1.1	0.421	0.707	0.806	1.65	0.258	0.208	-0.794	0.14
2	cDC2	DNAAF1	ENSG00000154099	7.08e-12	1.06e-11	-0.484	0.047	0.138	0.117	0.601	1400	1.94	-2.04	0.124	0.0565	0.124	1.35	0.358	0.133	0.352	0.0374	0.0102	1.19	0.358	0.0457	-0.961	0.107
2	cDC2	CYBB	ENSG00000165168	7.69e-12	1.15e-11	-0.399	0.39	0.457	0.697	1.1	1401	2.55	-0.917	1.01	2.2	1.01	2.31	1.16	1.36	2.4	0.453	1.76	2.31	0.425	0.534	-0.569	0.343
2	cDC2	MTSS1	ENSG00000170873	7.92e-12	1.18e-11	-0.307	0.071	0.17	0.138	0.444	1402	0.456	-1.41	0.147	0.644	0.147	0.405	0.903	0.641	0.678	0.0768	0.572	0.315	0.654	0	-0.506	0.138
2	cDC2	TLR4	ENSG00000136869	9.57e-12	1.42e-11	-0.363	0.122	0.224	0.198	0.561	1403	0.765	-1.42	0.219	1.19	0.219	0.632	0.753	0.617	0.711	0.132	0.292	0.725	0.108	0.2	-0.584	0.0959
2	cDC2	CYP27A1	ENSG00000135929	1.42e-11	2.09e-11	-0.28	0.042	0.133	0.098	0.378	1404	0.334	-1.46	0.103	0.363	0.103	0.354	0.715	1.07	0.222	0.0252	1.14	0.472	0.215	0	-0.664	0.098
2	cDC2	ITM2B	ENSG00000136156	1.83e-11	2.69e-11	-0.433	0.826	0.781	1.85	2.28	1405	5.39	-0.706	5.36	20.43	5.36	8.23	2.42	4.16	6.56	2.18	18.3	9.17	4.8	3.6	-1.21	0.693
2	cDC2	VMP1	ENSG00000062716	2.59e-11	3.79e-11	-0.391	0.492	0.542	0.92	1.31	1406	3.48	-0.805	1.51	2.92	1.51	2.42	2.49	1.69	3.41	1.83	1.18	2.94	1.36	0.931	-0.579	0.262
2	cDC2	HLA-E		2.63e-11	3.82e-11	-0.262	0.865	0.81	1.65	1.92	1407	5.09	-0.446	4.22	8.43	4.22	5.32	4.45	3.66	6.75	5.46	5.33	8.31	5.7	2.99	-0.591	0.27
2	cDC2	NRP1	ENSG00000099250	2.89e-11	4.2e-11	-0.251	0.045	0.134	0.0826	0.334	1408	0.0495	-1.41	0.0861	0.818	0.0861	0.298	0.382	0.944	0.0751	0.165	0.518	0.794	0.0882	0.0226	-0.582	0.0602
2	cDC2	ATOX1	ENSG00000177556	3.55e-11	5.14e-11	-0.422	0.494	0.516	0.769	1.19	1409	1.5	-0.928	1.16	2.41	1.16	2.04	2.06	3.69	2.27	1.36	4.67	3.72	4.39	2.75	-0.966	-0.0898
2	cDC2	CCL4L2		6.98e-11	1.01e-10	-0.908	0.447	0.507	1.64	2.55	1410	17.49	-1.48	4.17	8.68	4.17	20.35	10.86	4.13	3.74	2.29	2.32	11.94	3.52	1.35	-1.42	0.79
2	cDC2	FUCA1	ENSG00000179163	1.27e-10	1.82e-10	-0.318	0.065	0.153	0.106	0.424	1411	0.124	-1.57	0.112	1.3	0.112	0.396	0.07	0.277	0.187	1.07	2.45	0.391	0.178	0.12	-1.13	0.0381
2	cDC2	NRP2	ENSG00000118257	1.66e-10	2.38e-10	-0.267	0.068	0.157	0.119	0.386	1412	0.0895	-1.34	0.126	0.792	0.126	0.571	0.522	0.947	0.0388	0.201	0.462	0.57	0.929	0	-0.547	0.119
2	cDC2	CCL3L1		2.89e-10	4.11e-10	-0.739	0.596	0.626	2.32	3.06	1413	31.01	-1.14	9.16	11.92	9.16	36.34	20.2	6.98	7.17	2.8	3.15	18.39	4.22	2.77	-1.3	0.99
2	cDC2	RENBP	ENSG00000102032	3.57e-10	5.07e-10	-0.259	0.08	0.171	0.146	0.405	1414	0.196	-1.22	0.158	1.1	0.158	0.482	0.331	0.466	0.354	0.0597	0.576	0.866	0.527	0.131	-0.595	0.0883
2	cDC2	CD84	ENSG00000066294	3.87e-10	5.47e-10	-0.327	0.161	0.253	0.256	0.583	1415	0.42	-1.19	0.292	1.32	0.292	0.972	0.783	1.13	0.372	0.406	0.547	0.601	0.401	0	-0.584	0.256
2	cDC2	ZEB2	ENSG00000169554	5.23e-10	7.36e-10	-0.337	0.584	0.592	1.02	1.35	1416	3.4	-0.671	1.76	2.33	1.76	2.97	4.27	1.98	3.3	0.443	1.03	3.13	1.85	0.889	-0.646	0.65
2	cDC2	NAMPT	ENSG00000105835	6.45e-10	9.05e-10	-0.41	0.854	0.788	1.84	2.25	1417	15.93	-0.67	5.3	3.38	5.3	10.3	8.09	3.43	7.6	1.83	1.39	8.37	4.88	2.88	-0.988	0.969
2	cDC2	VCAN	ENSG00000038427	1.21e-09	1.68e-09	-0.621	0.405	0.449	1.04	1.66	1418	9.03	-1.18	1.82	0.232	1.82	3.07	7.4	0.987	5.69	0.219	0.214	2.43	0.772	0.0709	-1.27	0.969
2	cDC2	TIMP2	ENSG00000035862	1.26e-09	1.76e-09	-0.345	0.21	0.293	0.324	0.669	1419	0.676	-1.13	0.382	1.36	0.382	0.994	0.64	1.89	0.575	0.396	1.18	0.842	0.396	0.133	-0.738	0.199
2	cDC2	LAMTOR4	ENSG00000188186	1.34e-09	1.86e-09	-0.261	0.797	0.747	1.36	1.62	1420	4.61	-0.471	2.9	4.08	2.9	4.17	3.32	3.87	4.95	2.26	4.34	3.3	2.14	3.45	-0.424	0.216
2	cDC2	LAMP2	ENSG00000005893	1.4e-09	1.93e-09	-0.357	0.2	0.282	0.296	0.654	1421	0.556	-1.2	0.345	1.71	0.345	0.716	0.673	0.922	0.747	0.285	1.91	1.25	0.905	0.28	-0.77	0.0499
2	cDC2	ACP5	ENSG00000102575	1.51e-09	2.08e-09	-0.477	0.179	0.265	0.327	0.804	1422	0.438	-1.46	0.387	1.89	0.387	1.01	1.06	3.54	0.388	0.54	2.74	0.814	0.389	0.282	-1.19	0.0785
2	cDC2	GNS	ENSG00000135677	1.85e-09	2.54e-09	-0.305	0.159	0.248	0.26	0.565	1423	0.673	-1.12	0.296	0.985	0.296	0.845	0.731	1.02	0.577	0.138	0.503	0.757	0.395	0	-0.441	0.26
2	cDC2	S100A6	ENSG00000197956	1.86e-09	2.55e-09	-0.337	0.989	0.933	3.27	3.61	1424	49	-0.501	25.34	15.79	25.34	23.78	54.87	56.17	49.25	12.6	17.45	24.18	15.78	17.01	-0.775	0.661
2	cDC2	ZFP36L1	ENSG00000185650	2.18e-09	2.98e-09	-0.334	0.793	0.749	1.66	2	1425	6.27	-0.562	4.28	6.7	4.28	8.37	7.8	4.29	4.48	3.18	2.18	6.92	6.95	2	-0.574	0.563
2	cDC2	ADAM9		2.36e-09	3.21e-09	-0.296	0.113	0.199	0.18	0.476	1426	0.289	-1.26	0.197	0.991	0.197	0.633	0.753	0.925	0.189	0.284	0.885	0.6	0.116	0.053	-0.509	0.128
2	cDC2	ATP6V0E1	ENSG00000113732	3.28e-09	4.45e-09	-0.252	0.812	0.743	1.36	1.61	1427	3.63	-0.457	2.88	4.64	2.88	3.71	3.66	4.32	3.88	4.01	5.01	4.35	4.03	3.29	-0.437	-0.1
2	cDC2	FABP5	ENSG00000164687	6.77e-09	9.13e-09	-0.923	0.569	0.56	1.64	2.56	1428	1.87	-1.5	4.17	7.87	4.17	8.33	33.67	40.43	4.86	4.77	8.15	6.19	6	1.36	-2.08	0.781
2	cDC2	CTSA	ENSG00000064601	7.3e-09	9.81e-09	-0.339	0.347	0.398	0.543	0.883	1429	1.11	-0.885	0.722	1.85	0.722	1.63	1.46	1.67	1.14	0.316	1.14	2.14	0.628	0.615	-0.602	0.269
2	cDC2	CLTC	ENSG00000141367	7.54e-09	1.01e-08	-0.287	0.153	0.239	0.252	0.539	1430	0.566	-1.08	0.286	1.06	0.286	0.756	0.687	0.852	0.416	0.256	0.815	0.72	0.241	0.168	-0.469	0.0964
2	cDC2	LINC01094	ENSG00000251442	1.1e-08	1.47e-08	-0.26	0.066	0.143	0.124	0.384	1431	0.243	-1.29	0.132	0.857	0.132	0.686	0.328	0.353	0.14	0.122	0.788	0.571	0.179	0.0547	-0.495	0.0706
2	cDC2	CSTB	ENSG00000160213	1.31e-08	1.74e-08	-0.81	0.889	0.802	1.94	2.75	1432	5.48	-1.28	5.95	7.34	5.95	6.67	39.94	48.75	7.21	6.42	17.54	8.9	7.4	3.18	-1.97	0.509
2	cDC2	MT1F	ENSG00000198417	1.96e-08	2.59e-08	-0.306	0.038	0.104	0.0598	0.366	1433	0.244	-1.74	0.0617	0.246	0.0617	0.35	1.06	1.16	0.32	0.225	0.26	0.207	0.0903	0.201	-0.711	-0.0267
2	cDC2	TNF		1.96e-08	2.59e-08	-0.558	0.14	0.224	0.378	0.936	1434	2.7	-1.56	0.459	0.322	0.459	2.11	2.41	0.539	0.651	0.692	0.0245	1.43	1.17	0.173	-0.93	0.354
2	cDC2	ACSL1	ENSG00000151726	2.26e-08	2.98e-08	-0.339	0.182	0.265	0.337	0.676	1435	1.68	-1.09	0.401	0.691	0.401	0.735	0.916	0.769	0.921	0.165	0.545	0.927	0.415	0.29	-0.65	0.184
2	cDC2	PTGER2	ENSG00000125384	2.29e-08	3e-08	-0.25	0.072	0.148	0.133	0.383	1436	0.797	-1.23	0.142	0.113	0.142	0.482	0.784	0.225	0.422	0.292	0.109	0.25	0.194	0.136	-0.453	0.0296
2	cDC2	OLR1	ENSG00000173391	2.33e-08	3.05e-08	-0.505	0.413	0.453	0.888	1.39	1437	4.81	-1.03	1.43	1.01	1.43	4.53	4.84	1.63	0.655	0.383	0.354	3.06	0.6	0.248	-0.877	0.666
2	cDC2	TTYH3	ENSG00000136295	2.6e-08	3.38e-08	-0.268	0.099	0.178	0.16	0.428	1438	0.268	-1.22	0.173	0.643	0.173	0.634	0.619	1.1	0.44	0.163	0.526	0.547	0.207	0.0461	-0.582	0.115
2	cDC2	MCEMP1	ENSG00000183019	5.88e-08	7.63e-08	-0.379	0.074	0.145	0.142	0.521	1439	1.7	-1.63	0.153	0.0107	0.153	0.207	1.26	0.188	0.583	0.0154	0.0428	0.421	0.186	0	-0.853	0.142
2	cDC2	PFKFB3	ENSG00000170525	1.77e-07	2.29e-07	-0.421	0.273	0.333	0.466	0.887	1440	2.45	-1.14	0.594	0.711	0.594	2.14	1.21	0.572	0.613	0.624	0.141	1.84	0.953	1.06	-0.771	0.334
2	cDC2	TLR2	ENSG00000137462	1.89e-07	2.44e-07	-0.32	0.215	0.288	0.392	0.712	1441	1.63	-0.973	0.48	0.849	0.48	1.19	1.03	0.455	1.02	0.0972	0.421	0.544	0.466	0.124	-0.575	0.299
2	cDC2	AZIN1-AS1		2.21e-07	2.84e-07	-0.388	0.122	0.195	0.252	0.64	1442	1.57	-1.37	0.286	0.259	0.286	1.18	1.48	0.209	0.209	0.171	0.0522	1.27	0.544	0.0404	-0.691	0.212
2	cDC2	AGTRAP	ENSG00000177674	2.43e-07	3.12e-07	-0.311	0.191	0.26	0.301	0.612	1443	1.48	-1.06	0.351	0.57	0.351	0.654	0.61	0.442	1.49	0.157	0.318	1.08	0.442	0.0969	-0.61	0.209
2	cDC2	IER3		2.85e-07	3.64e-07	-0.377	0.793	0.767	2.36	2.74	1444	20.33	-0.585	9.63	7.4	9.63	26.09	18.22	5.79	4.81	1.71	1.77	16.27	8.45	1.63	-0.935	1.4
2	cDC2	HES1	ENSG00000114315	3.07e-07	3.9e-07	-0.346	0.041	0.101	0.12	0.466	1445	1.03	-1.61	0.127	0.627	0.127	0.745	0.15	0.113	0.626	0.0562	0	0.943	0.173	0.0394	-0.586	0.12
2	cDC2	A2M	ENSG00000175899	3.97e-07	5.04e-07	-0.325	0.113	0.185	0.246	0.571	1446	0.028	-1.2	0.279	2.37	0.279	0.559	0.106	1.36	0.0415	0.147	1.67	0.62	0.169	0	-0.968	0.246
2	cDC2	HSPA1A		4.21e-07	5.33e-07	-0.37	0.716	0.705	2.36	2.72	1447	9.63	-0.575	9.54	16.73	9.54	18.71	15.83	11.71	23.07	10.91	2.29	15.43	9.9	5.23	-0.826	1.17
2	cDC2	RETN	ENSG00000104918	4.46e-07	5.62e-07	-0.453	0.071	0.136	0.174	0.627	1448	2.11	-1.74	0.19	0.102	0.19	0.36	0.785	0.262	1.94	0.0257	0.0232	0.707	0.318	0.0226	-0.962	0.152
2	cDC2	MIF		4.85e-07	6.1e-07	-0.469	0.908	0.814	1.88	2.34	1449	5.5	-0.759	5.53	4.41	5.53	5.78	27.11	18.45	6.61	9.09	7.22	7.17	5.35	4.35	-1.46	0.199
2	cDC2	ASPH	ENSG00000198363	6.69e-07	8.37e-07	-0.275	0.129	0.198	0.194	0.468	1450	0.456	-1.15	0.213	0.637	0.213	0.435	1.1	1.23	0.151	0.367	0.316	0.317	0.243	0.26	-0.609	0.0527
2	cDC2	CAPG	ENSG00000042493	8.06e-07	1e-06	-0.432	0.562	0.527	0.973	1.41	1451	1.78	-0.864	1.65	4.3	1.65	2.87	2.26	7.01	1.82	1.17	5.54	2.58	1.99	1.55	-1.11	0.199
2	cDC2	FNDC3B	ENSG00000075420	9.53e-07	1.19e-06	-0.257	0.119	0.187	0.211	0.468	1452	0.821	-1.06	0.235	0.235	0.235	0.42	1.31	0.764	0.295	0.175	0.168	0.655	0.226	0.0816	-0.625	0.133
2	cDC2	HNMT	ENSG00000150540	1.01e-06	1.25e-06	-0.314	0.362	0.396	0.586	0.9	1453	1.21	-0.798	0.797	1.81	0.797	1.6	1.46	1.9	1.08	0.324	1.81	1.99	0.622	0.259	-0.509	0.356
2	cDC2	GCHFR	ENSG00000137880	1.01e-06	1.25e-06	-0.301	0.069	0.131	0.118	0.419	1454	0.336	-1.46	0.125	0.257	0.125	0.591	1.06	1.16	0.204	0.3	0.843	0.165	0.189	0.0736	-0.653	0.0468
2	cDC2	ASGR1	ENSG00000141505	1.48e-06	1.82e-06	-0.299	0.171	0.235	0.304	0.603	1455	1.42	-1.03	0.356	0.437	0.356	1.04	0.701	0.363	1.04	0.044	0.304	0.735	0.285	0	-0.579	0.304
2	cDC2	ELL2	ENSG00000118985	1.56e-06	1.91e-06	-0.275	0.141	0.212	0.286	0.56	1456	0.969	-0.983	0.331	0.382	0.331	1.25	1.09	0.532	0.262	0.109	0.204	0.443	0.655	0.0756	-0.524	0.213
2	cDC2	NCF1	ENSG00000158517	1.63e-06	2e-06	-0.331	0.159	0.228	0.32	0.652	1457	1.52	-1.09	0.377	1.04	0.377	0.545	0.478	0.309	1.12	0.46	0.83	1.5	0.536	0.35	-0.603	0.0511
2	cDC2	SNX6	ENSG00000129515	1.78e-06	2.17e-06	-0.346	0.3	0.342	0.445	0.791	1458	0.613	-0.985	0.56	2.33	0.56	1.2	0.705	1.12	0.897	0.644	2.25	1.83	0.643	0.786	-0.758	-0.0337
2	cDC2	MIR3945HG	ENSG00000251230	1.81e-06	2.2e-06	-0.429	0.176	0.243	0.389	0.818	1459	3.06	-1.25	0.476	0.19	0.476	1.47	1	0.216	0.499	0.161	0.0824	1.61	0.611	0.0226	-1.01	0.367
2	cDC2	PDK4	ENSG00000004799	2.16e-06	2.62e-06	-0.321	0.071	0.13	0.13	0.451	1460	0.151	-1.49	0.138	1.3	0.138	0.641	0.38	0.377	0.767	0.101	0.59	0.662	0.153	0	-0.704	0.13
2	cDC2	CD93	ENSG00000125810	2.88e-06	3.48e-06	-0.362	0.227	0.279	0.362	0.724	1461	1.43	-1.12	0.436	1.31	0.436	1.06	1.04	0.465	0.54	0.641	0.571	0.959	0.444	0.333	-0.525	0.0748
2	cDC2	GYPC	ENSG00000136732	3.32e-06	3.99e-06	-0.337	0.173	0.233	0.265	0.602	1462	0.288	-1.2	0.303	1.7	0.303	0.342	0.351	1.2	0.359	1.63	2.82	0.851	0.976	0.916	-1.07	0.0119
2	cDC2	PET100	ENSG00000229833	3.38e-06	4.05e-06	-0.274	0.593	0.57	0.928	1.2	1463	2.46	-0.575	1.53	2.3	1.53	2.27	2.31	2.56	2.46	1.54	2.25	2.03	2	2.22	-0.341	-0.003
2	cDC2	FCGRT	ENSG00000104870	3.68e-06	4.4e-06	-0.266	0.85	0.761	1.59	1.86	1464	4.23	-0.457	3.91	8.49	3.91	6.09	3.46	5	4.18	3.3	8.33	5.55	1.49	3.41	-0.658	0.679
2	cDC2	TFRC	ENSG00000072274	7.19e-06	8.58e-06	-0.252	0.114	0.178	0.244	0.496	1465	0.617	-0.978	0.277	0.673	0.277	0.638	0.543	1.05	0.583	0.261	0.404	0.864	0.898	0.106	-0.472	0.143
2	cDC2	FCGR1A	ENSG00000150337	8.36e-06	9.94e-06	-0.32	0.378	0.415	0.758	1.08	1466	1.26	-0.725	1.13	4.12	1.13	2.13	0.861	1.09	1.35	0.35	2.49	2.92	0.56	0.798	-0.876	0.458
2	cDC2	SLA	ENSG00000155926	8.49e-06	1.01e-05	-0.253	0.236	0.296	0.443	0.696	1467	1.35	-0.751	0.557	0.857	0.557	0.953	1.41	0.56	1.08	0.516	0.387	0.723	0.338	0.151	-0.435	0.302
2	cDC2	HSPB1	ENSG00000106211	1.04e-05	1.23e-05	-0.722	0.527	0.509	1.17	1.89	1468	1.15	-1.3	2.23	6.26	2.23	3.56	14.77	6.09	10.1	1.89	3.92	4.81	8.62	2.06	-1.59	0.405
2	cDC2	PLA2G7	ENSG00000146070	1.1e-05	1.3e-05	-0.256	0.099	0.157	0.171	0.427	1469	0.438	-1.14	0.187	0.542	0.187	0.487	0.512	1.17	0.484	0.0813	0.76	0.611	0.184	0	-0.602	0.171
2	cDC2	NFKBIA	ENSG00000100906	1.24e-05	1.46e-05	-0.274	0.908	0.852	2.91	3.18	1470	34.52	-0.413	17.34	7.89	17.34	38.29	29.85	12.4	11.45	5.68	1.71	22.52	20.82	6.64	-0.762	1.91
2	cDC2	TNFAIP2	ENSG00000185215	1.39e-05	1.63e-05	-0.29	0.273	0.326	0.54	0.83	1471	1.84	-0.772	0.717	0.941	0.717	1.58	1.08	0.767	0.936	0.709	0.348	1.99	2.68	0.389	-0.763	0.241
2	cDC2	BLVRA	ENSG00000106605	1.68e-05	1.96e-05	-0.253	0.209	0.261	0.335	0.587	1472	0.656	-0.854	0.398	1.03	0.398	0.782	0.541	0.825	0.98	0.317	1.18	1.58	0.83	0.333	-0.612	0.0597
2	cDC2	EHD1	ENSG00000110047	1.77e-05	2.07e-05	-0.373	0.201	0.251	0.348	0.721	1473	2.38	-1.17	0.416	0.111	0.416	0.849	1.57	0.311	0.677	0.277	0.0876	0.566	0.718	0.0961	-0.871	0.264
2	cDC2	BRI3	ENSG00000164713	1.96e-05	2.27e-05	-0.368	0.326	0.359	0.613	0.98	1474	1.42	-0.902	0.845	1.78	0.845	1.53	2.03	2.61	1.2	0.477	2.81	1.3	1.04	0.326	-0.725	0.331
2	cDC2	IL1RN	ENSG00000136689	2.07e-05	2.39e-05	-0.527	0.353	0.388	1.02	1.54	1475	6.21	-1.02	1.76	0.428	1.76	2.83	7.94	4.06	1.48	0.618	0.0682	5.22	0.983	0.232	-1.17	0.951
2	cDC2	APOBEC3A	ENSG00000248822	2.34e-05	2.7e-05	-0.377	0.086	0.14	0.264	0.641	1476	2.01	-1.31	0.303	0.0209	0.303	0.129	0.603	0.0929	2.39	0.122	0	5.29	0.462	0	-1.57	0.264
2	cDC2	PECAM1	ENSG00000261371	3.04e-05	3.49e-05	-0.258	0.167	0.221	0.276	0.533	1477	0.843	-0.946	0.317	0.77	0.317	0.699	0.452	0.313	1.52	0.261	0.673	0.498	0.28	0	-0.647	0.276
2	cDC2	ANPEP	ENSG00000166825	4.68e-05	5.36e-05	-0.266	0.132	0.187	0.232	0.498	1478	0.644	-1.05	0.261	0.0921	0.261	0.465	1.88	1.02	0.333	0.979	0.186	0.207	0.204	0	-0.826	0.232
2	cDC2	IFI6	ENSG00000126709	4.76e-05	5.44e-05	-0.452	0.305	0.352	0.815	1.27	1479	1.57	-0.963	1.26	2.48	1.26	1.59	2.82	4.48	2.56	0.319	2.82	16.83	0.677	0.952	-2.07	0.539
2	cDC2	GSTO1	ENSG00000148834	7.43e-05	8.47e-05	-0.26	0.712	0.63	1.21	1.47	1480	3.12	-0.492	2.35	2.59	2.35	2.51	5.49	5.44	3.61	1.59	3.41	2.8	1.65	0.52	-0.662	0.789
2	cDC2	CXCL8	ENSG00000169429	7.48e-05	8.5e-05	-0.387	0.763	0.736	3.31	3.7	1481	63.39	-0.574	26.47	13.86	26.47	48.8	74.72	17.52	12.34	9.4	3.41	29.81	11.54	3.16	-1.01	1.89
2	cDC2	TREM1	ENSG00000124731	8.26e-05	9.36e-05	-0.303	0.305	0.343	0.642	0.945	1482	2.23	-0.743	0.9	0.573	0.9	1.1	3.54	1.47	1.4	0.483	0.319	1.25	0.516	0	-0.871	0.642
2	cDC2	BCAP31	ENSG00000185825	9.37e-05	0.000106	-0.295	0.39	0.394	0.578	0.873	1483	0.839	-0.761	0.782	1.66	0.782	1.2	1.72	2.99	0.959	0.97	1.5	1.5	0.712	0.706	-0.808	0.0432
2	cDC2	TGFBI	ENSG00000120708	0.000112	0.000127	-0.284	0.545	0.526	1.01	1.29	1484	2.32	-0.574	1.74	2.23	1.74	3.26	3.08	4.14	2.44	2.19	1.56	2.34	0.69	1.29	-0.63	0.483
2	cDC2	MT1X	ENSG00000187193	0.000117	0.000132	-0.701	0.189	0.236	0.352	1.05	1485	0.846	-1.91	0.423	0.675	0.423	0.918	7.34	3.69	0.755	0.864	0.792	0.814	0.546	0.218	-1.77	0.155
2	cDC2	MT2A	ENSG00000125148	0.00014	0.000157	-0.633	0.435	0.464	1.61	2.24	1486	10.1	-1.05	4.01	2.26	4.01	5.37	19.41	10.15	9.1	1.74	2.24	18.83	7.86	0.585	-1.4	1.15
2	cDC2	SEC62	ENSG00000008952	0.00019	0.000213	-0.251	0.474	0.468	0.744	0.995	1487	1.57	-0.583	1.11	1.99	1.11	1.4	2.29	1.67	1.58	1.54	1.47	1.66	0.974	0.94	-0.446	0.0816
2	cDC2	TUBA1C	ENSG00000167553	0.000227	0.000252	-0.266	0.216	0.257	0.332	0.598	1488	0.366	-0.895	0.394	0.742	0.394	0.844	1.15	1.97	0.418	0.857	0.845	0.756	1.59	0.326	-0.758	0.0494
2	cDC2	FYB1	ENSG00000082074	0.000227	0.000252	-0.271	0.587	0.547	1.01	1.28	1489	2.99	-0.549	1.74	3.54	1.74	3.18	1.25	1.59	2.45	0.381	1.54	3.76	1.7	0.43	-0.552	0.685
2	cDC2	LCP2	ENSG00000043462	0.000261	0.000289	-0.282	0.288	0.317	0.461	0.743	1490	1.76	-0.811	0.586	0.822	0.586	1.19	1.06	0.584	0.759	0.37	0.34	1.67	0.555	0.75	-0.556	0.168
2	cDC2	CCRL2	ENSG00000121797	0.000457	0.000504	-0.309	0.246	0.282	0.445	0.754	1491	2.15	-0.893	0.56	0.361	0.56	1.44	1.35	0.469	0.534	0.145	0.183	1.17	0.318	0.0354	-0.702	0.41
2	cDC2	CTSZ	ENSG00000101160	0.000465	0.00051	-0.353	0.637	0.579	1.14	1.5	1492	1.73	-0.672	2.14	4.78	2.14	3.51	2.95	7.52	1.66	3.59	4.48	4	2.42	1.53	-0.999	0.214
2	cDC2	SLIRP	ENSG00000119705	0.000465	0.00051	-0.252	0.488	0.469	0.746	0.998	1493	1.52	-0.586	1.11	1.78	1.11	1.47	1.93	2.51	1.86	1.41	1.58	1.82	1.22	0.838	-0.51	0.137
2	cDC2	HSP90AA1	ENSG00000080824	0.000754	0.000825	-0.303	0.937	0.87	2.44	2.74	1494	12.16	-0.469	10.43	13.75	10.43	13.79	23.19	9.45	23.68	12.03	4.03	13.84	11.85	17.25	-0.77	0.82
2	cDC2	THBS1	ENSG00000137801	0.000863	0.000942	-0.296	0.123	0.166	0.509	0.806	1495	3.05	-0.808	0.664	0.146	0.664	1.76	0.484	0.168	0.946	0.0282	0	1.32	0.0885	0	-0.888	0.509
2	cDC2	MPEG1	ENSG00000197629	0.000874	0.000951	-0.288	0.363	0.368	0.584	0.872	1496	1.81	-0.741	0.793	1.77	0.793	1.23	0.763	0.458	1.42	2.5	1.04	1.83	0.254	0.0807	-0.668	0.506
2	cDC2	PPIF	ENSG00000108179	0.00115	0.00125	-0.34	0.333	0.35	0.652	0.992	1497	3.71	-0.816	0.92	0.275	0.92	1.43	2.35	0.894	0.759	0.546	0.375	1.28	0.425	0.727	-0.897	0.41
2	cDC2	CD300E	ENSG00000186407	0.00227	0.00245	-0.322	0.213	0.237	0.383	0.705	1498	2.22	-0.986	0.467	0.0822	0.467	0.816	1.44	0.207	1.43	0.00768	0.086	1.19	0.163	0.0683	-0.785	0.375
2	cDC2	CTSC	ENSG00000109861	0.00283	0.00305	-0.352	0.473	0.443	0.805	1.16	1499	0.981	-0.77	1.24	4.98	1.24	2.28	0.563	1.36	2.12	0.64	3.85	2.84	2.05	0.69	-0.984	0.358
2	cDC2	SQSTM1	ENSG00000271465	0.00287	0.00309	-0.259	0.491	0.474	0.838	1.1	1500	1.5	-0.568	1.31	2.25	1.31	1.71	3.08	2.53	1.24	0.988	2.32	2.07	2.65	0.988	-0.568	0.151
2	cDC2	IVNS1ABP	ENSG00000116679	0.0032	0.00343	-0.261	0.219	0.248	0.367	0.628	1501	1.6	-0.841	0.444	0.536	0.444	0.861	0.896	0.485	0.546	0.303	0.202	0.668	0.402	0.604	-0.587	0.183
2	cDC2	CITED2	ENSG00000164442	0.00356	0.00381	-0.302	0.17	0.2	0.293	0.594	1502	0.624	-1.05	0.34	0.777	0.34	0.83	1.83	0.865	0.483	0.28	0.0662	0.64	0.37	0	-0.747	0.293
2	cDC2	CD59	ENSG00000085063	0.00384	0.00409	-0.336	0.209	0.232	0.308	0.644	1503	0.121	-1.12	0.361	2.16	0.361	0.511	0.364	1.44	0.15	1.27	3.76	0.492	0.403	0.133	-1.25	0.194
2	cDC2	TUBB		0.00388	0.00413	-0.252	0.515	0.479	0.906	1.16	1504	0.881	-0.538	1.47	2.95	1.47	2.51	1.56	3.65	1.43	3.66	2.92	2.5	4.2	2.35	-0.744	0.273
2	cDC2	ERO1A	ENSG00000197930	0.00425	0.00451	-0.269	0.144	0.178	0.236	0.505	1505	0.476	-1.05	0.266	0.182	0.266	0.294	2.51	0.903	0.366	0.361	0.204	0.455	0.346	0.186	-1.02	0.0691
2	cDC2	TNFAIP3	ENSG00000118503	0.00431	0.00456	-0.392	0.655	0.6	1.62	2.02	1506	11.09	-0.663	4.08	1.56	4.08	11.53	7.22	2.53	2.31	1.52	0.359	6.64	4.79	1.03	-0.903	1.32
2	cDC2	LUCAT1	ENSG00000248323	0.006	0.00633	-0.338	0.239	0.262	0.48	0.818	1507	1.96	-0.933	0.616	0.197	0.616	1.55	2.99	0.558	0.249	0.0819	0.035	0.987	0.856	0.657	-0.904	0.445
2	cDC2	CD99	ENSG00000002586	0.0132	0.0139	-0.253	0.581	0.517	0.976	1.23	1508	1.73	-0.521	1.65	3.08	1.65	2.01	2.34	5.06	1.52	1.32	3.55	1.9	1.65	0.935	-0.825	0.316
2	cDC2	SLC25A37	ENSG00000147454	0.0141	0.0148	-0.323	0.26	0.268	0.428	0.751	1509	2.34	-0.943	0.534	0.222	0.534	0.849	1.81	0.298	0.957	0.341	0.0427	0.764	0.571	0.111	-0.778	0.386
2	cDC2	LPAR6	ENSG00000139679	0.0142	0.0148	-0.265	0.204	0.228	0.408	0.673	1510	0.249	-0.811	0.505	2.77	0.505	1.2	0.156	0.209	0.491	0.173	1.4	1.4	0.213	0.048	-0.918	0.362
2	cDC2	MFSD1	ENSG00000118855	0.0156	0.0163	-0.255	0.437	0.404	0.663	0.918	1511	0.816	-0.625	0.94	2.84	0.94	1.68	1.06	1.52	0.886	0.988	1.84	2.05	0.249	0.45	-0.683	0.44
2	cDC2	MTRNR2L8	ENSG00000255823	0.0166	0.0173	-0.311	0.285	0.298	0.549	0.86	1512	1.64	-0.816	0.732	0.952	0.732	1.56	1.72	1.05	1.45	0.666	1.84	0.814	0.567	0.358	-0.495	0.243
2	cDC2	HSPA1B		0.0177	0.0184	-0.28	0.61	0.575	1.82	2.1	1513	5.69	-0.463	5.15	8.07	5.15	9.65	5.17	5.18	14.07	5.26	1.23	7.97	6.24	3.59	-0.897	1.01
2	cDC2	THBD	ENSG00000178726	0.0362	0.0374	-0.331	0.267	0.278	0.603	0.934	1514	2.28	-0.825	0.828	0.518	0.828	1.71	3.31	0.718	0.527	1.3	0.0915	1.11	0.391	0.84	-0.857	0.516
2	cDC2	UPP1	ENSG00000183696	0.0487	0.0503	-0.306	0.477	0.431	0.786	1.09	1515	3.14	-0.684	1.19	0.565	1.19	1.6	3.74	1.36	2.26	0.781	0.413	1.33	1.17	0.37	-0.771	0.471
2	cDC2	ICAM1	ENSG00000090339	0.0538	0.0554	-0.262	0.392	0.378	0.727	0.988	1516	2.74	-0.613	1.07	0.857	1.07	2.51	1.65	1.06	0.624	0.755	0.192	1.4	1.01	1.22	-0.593	0.551
2	cDC2	G0S2	ENSG00000123689	0.0543	0.0558	-0.291	0.559	0.468	2.92	3.21	1517	53.27	-0.438	17.56	1	17.56	14.61	44.79	7.48	12.36	4.75	0.646	18.18	20.16	2.32	-1.07	2.42
3	IL10+/TNFAIP3+	GPR183	ENSG00000169508	2.62e-101	4.35e-99	0.815	0.912	0.563	2.67	1.86	1528	6.12	1.3	13.45	2.96	11.54	13.45	3.12	2.57	1.84	2.77	1.25	9.29	10.18	11.32	0.142	1.86
3	IL10+/TNFAIP3+	IER3		6.69e-98	5.55e-96	0.749	0.961	0.74	3.3	2.55	1529	20.33	1.14	26.09	7.4	9.63	26.09	18.22	5.79	4.81	1.71	1.77	16.27	8.45	1.63	0.239	2.33
3	IL10+/TNFAIP3+	NFKBIA	ENSG00000100906	8.05e-87	4.45e-85	0.643	0.992	0.839	3.67	3.03	1530	34.52	0.958	38.29	7.89	17.34	38.29	29.85	12.4	11.45	5.68	1.71	22.52	20.82	6.64	0.101	2.68
3	IL10+/TNFAIP3+	ZFP36	ENSG00000128016	1.36e-77	5.64e-76	0.526	0.986	0.856	3.39	2.86	1531	24.79	0.791	28.58	10.16	22.74	28.58	13.38	8.25	12.93	11.63	1.83	18.28	17.21	21.04	0.137	2.35
3	IL10+/TNFAIP3+	CCL3	ENSG00000276085	1.42e-76	4.71e-75	0.78	0.959	0.753	4.5	3.72	1532	67.17	1.14	89.11	43.84	17.05	89.11	54.53	25.74	17.73	10.17	10.28	54.76	18.57	2.84	0.279	3.16
3	IL10+/TNFAIP3+	TNFAIP3	ENSG00000118503	1.89e-74	5.22e-73	0.69	0.875	0.564	2.53	1.84	1533	11.09	1.11	11.53	1.56	4.08	11.53	7.22	2.53	2.31	1.52	0.359	6.64	4.79	1.03	0.036	2.22
3	IL10+/TNFAIP3+	CCL3L1		1.41e-68	3.35e-67	0.801	0.864	0.582	3.62	2.82	1534	31.01	1.2	36.34	11.92	9.16	36.34	20.2	6.98	7.17	2.8	3.15	18.39	4.22	2.77	0.154	2.29
3	IL10+/TNFAIP3+	IL10	ENSG00000136634	1.39e-64	2.89e-63	0.932	0.445	0.17	1.57	0.635	1535	1.67	1.98	3.79	0.412	0.911	3.79	0.995	0.416	0.489	0.0612	0.123	1.63	0.376	0.0394	0.583	1.53
3	IL10+/TNFAIP3+	NR4A2	ENSG00000153234	2.48e-63	4.58e-62	0.611	0.859	0.584	2.27	1.66	1536	6.63	1.01	8.71	2.39	5.66	8.71	4.08	2.26	3.03	2	0.159	5.94	3.05	7	0.193	2.13
3	IL10+/TNFAIP3+	DUSP1	ENSG00000120129	3.03e-61	5.03e-60	0.502	0.981	0.839	3.14	2.64	1537	19.47	0.763	22.1	10.91	10.01	22.1	14.83	9.2	13	6.73	2.54	13.75	12.68	7.77	0.121	1.88
3	IL10+/TNFAIP3+	CXCL2	ENSG00000081041	3.84e-59	5.79e-58	0.534	0.91	0.619	3.67	3.13	1538	41.99	0.795	38.17	8.48	11.69	38.17	47.04	11.4	5.21	2.89	1.88	23.63	7.89	0.966	-0.204	2.99
3	IL10+/TNFAIP3+	JUNB	ENSG00000171223	5.93e-58	8.2e-57	0.464	0.986	0.865	3.17	2.71	1539	18.57	0.703	22.81	12.04	19.19	22.81	9.98	6.29	13.64	8.37	2.54	16.73	12.9	19.93	0.129	1.91
3	IL10+/TNFAIP3+	CCL4		3.79e-57	4.84e-56	0.745	0.84	0.577	3.8	3.06	1540	35.6	1.11	43.88	25.23	4.97	43.88	20.65	14.39	11.44	5.01	5.53	30.56	14.04	1.91	0.204	2.74
3	IL10+/TNFAIP3+	FOS	ENSG00000170345	6.36e-51	7.54e-50	0.551	0.937	0.835	3.64	3.09	1541	20.01	0.821	37.21	26.88	23.8	37.21	17.95	14.29	26.17	16	3.88	24.15	14.99	23.07	0.315	2.06
3	IL10+/TNFAIP3+	CCL4L2		4.1e-49	4.54e-48	0.746	0.728	0.461	3.06	2.32	1542	17.49	1.15	20.35	8.68	4.17	20.35	10.86	4.13	3.74	2.29	2.32	11.94	3.52	1.35	0.144	2.21
3	IL10+/TNFAIP3+	CXCL3	ENSG00000163734	5.95e-49	6.18e-48	0.551	0.796	0.484	3.15	2.6	1543	18.95	0.84	22.29	5.69	6.36	22.29	33.71	8.53	1.89	2.63	1.16	13.85	3.96	0.172	-0.399	2.99
3	IL10+/TNFAIP3+	NFKBIZ	ENSG00000144802	7.14e-44	6.97e-43	0.472	0.785	0.526	1.86	1.39	1544	5.71	0.831	5.4	1.41	2.68	5.4	3.62	1.08	2.35	0.724	0.348	4	1.51	1.65	-0.046	1.56
3	IL10+/TNFAIP3+	ATF3	ENSG00000162772	3.14e-43	2.89e-42	0.495	0.742	0.497	1.82	1.32	1545	3.04	0.884	5.15	1.8	3.84	5.15	3.79	2.26	2.31	1.17	0.426	3.12	2.39	2.1	0.241	1.46
3	IL10+/TNFAIP3+	IL1B	ENSG00000125538	1.4e-42	1.22e-41	0.4	0.852	0.583	3.3	2.9	1546	44.88	0.602	25.98	1.55	10.46	25.98	23.22	3.93	4.33	1.32	0.481	12.64	7.41	2.09	-0.531	2.9
3	IL10+/TNFAIP3+	NPC2	ENSG00000119655	1.74e-42	1.44e-41	0.302	0.994	0.931	2.95	2.65	1547	8.78	0.461	18.14	21.92	8.01	18.14	12.36	18.75	11.12	5.77	24.95	16.43	6.92	2.61	-0.304	1.67
3	IL10+/TNFAIP3+	FOSB	ENSG00000125740	4.03e-42	3.18e-41	0.482	0.856	0.647	2.19	1.71	1548	6.38	0.799	7.97	3.2	5.32	7.97	6.26	2.7	2.84	1.91	0.32	4.5	2.42	4.09	0.195	1.92
3	IL10+/TNFAIP3+	EGR1	ENSG00000120738	1.43e-40	1.08e-39	0.6	0.61	0.369	1.89	1.29	1549	4.41	1.07	5.61	2.59	1.2	5.61	4	1.38	1.84	0.453	0.021	2.5	1.32	0.279	0.199	1.87
3	IL10+/TNFAIP3+	DUSP2	ENSG00000158050	1.06e-39	7.68e-39	0.514	0.675	0.416	1.92	1.4	1550	5.62	0.898	5.79	0.771	4.07	5.79	3.39	1.46	1	1.81	0.274	3.62	2.38	3.75	0.025	1.67
3	IL10+/TNFAIP3+	GADD45B	ENSG00000099860	5.54e-39	3.83e-38	0.43	0.91	0.719	2.49	2.06	1551	7.96	0.684	11.04	7.57	7.91	11.04	6.01	5.1	4.89	4.94	2.42	7.43	6.34	3.87	0.295	1.26
3	IL10+/TNFAIP3+	OLR1	ENSG00000173391	2.68e-38	1.78e-37	0.455	0.671	0.411	1.71	1.26	1552	4.81	0.826	4.53	1.01	1.43	4.53	4.84	1.63	0.655	0.383	0.354	3.06	0.6	0.248	-0.055	1.49
3	IL10+/TNFAIP3+	ZNF331	ENSG00000130844	6.78e-38	4.33e-37	0.548	0.597	0.361	1.65	1.1	1553	2.75	1.03	4.18	0.954	3.26	4.18	2.18	1.31	0.843	1.12	0.113	2.86	0.707	2.81	0.196	1.54
3	IL10+/TNFAIP3+	CD83	ENSG00000112149	4.28e-37	2.63e-36	0.381	0.888	0.695	2.16	1.78	1554	5.83	0.629	7.69	3.17	6.51	7.69	5.99	3.16	3.25	3.76	0.96	5.49	11.47	6.51	-0.361	1.49
3	IL10+/TNFAIP3+	ZFAND5	ENSG00000107372	8.01e-37	4.75e-36	0.482	0.703	0.482	1.62	1.14	1555	3.23	0.903	4.06	1.58	1.96	4.06	1.86	1.46	2.24	0.841	0.769	2.76	3.05	2.36	0.179	1.05
3	IL10+/TNFAIP3+	PRDM1	ENSG00000057657	2.94e-36	1.68e-35	0.564	0.348	0.154	1.01	0.442	1556	0.862	1.49	1.74	0.438	0.561	1.74	0.4	0.662	0.246	0.0752	0.117	1.18	0.545	0	0.226	1.01
3	IL10+/TNFAIP3+	IER2	ENSG00000160888	3.31e-34	1.83e-33	0.517	0.774	0.587	2.17	1.66	1557	4.88	0.862	7.8	6.07	4.72	7.8	2.56	2.04	3.58	2.3	1.48	5.31	3.86	3.08	0.219	1.27
3	IL10+/TNFAIP3+	PNRC1	ENSG00000146278	7.19e-34	3.85e-33	0.343	0.825	0.625	2.12	1.78	1558	9.76	0.568	7.34	2.59	4.37	7.34	4.6	2.14	2.49	1.59	0.879	5.46	7.43	2.58	-0.255	1.49
3	IL10+/TNFAIP3+	CD52	ENSG00000169442	2.37e-33	1.23e-32	-0.694	0.442	0.652	1.52	2.21	1559	10.7	-1.17	3.56	0.65	8.49	3.56	13.7	9.21	15.96	3.49	2.19	4.12	4.76	5.86	-1.31	1.02
3	IL10+/TNFAIP3+	NAMPT	ENSG00000105835	2.63e-32	1.32e-31	0.266	0.953	0.773	2.42	2.16	1560	15.93	0.422	10.3	3.38	5.3	10.3	8.09	3.43	7.6	1.83	1.39	8.37	4.88	2.88	-0.404	1.55
3	IL10+/TNFAIP3+	C5AR1	ENSG00000197405	2.87e-31	1.4e-30	0.374	0.67	0.432	1.5	1.12	1561	3.6	0.715	3.47	1.7	0.771	3.47	2.71	1.74	2.03	0.217	0.627	2.61	1.64	0	-0.027	1.5
3	IL10+/TNFAIP3+	SOCS3	ENSG00000184557	3.33e-30	1.58e-29	0.327	0.728	0.5	1.68	1.35	1562	5.77	0.589	4.38	1.3	2.5	4.38	2.96	1.45	2.07	0.943	0.148	3.11	2.3	1.73	-0.23	1.54
3	IL10+/TNFAIP3+	PPP1R15A	ENSG00000087074	5.61e-30	2.59e-29	0.355	0.886	0.733	2.24	1.89	1563	8.17	0.579	8.42	3.53	5.71	8.42	7.22	3.54	4.31	4.98	0.776	6.31	5.08	4.05	0.027	1.67
3	IL10+/TNFAIP3+	MS4A6A	ENSG00000110077	1.13e-29	5.06e-29	0.297	0.87	0.655	2.24	1.94	1564	4.09	0.482	8.39	12.08	7.83	8.39	0.935	2.05	4.29	2.32	11.26	8.12	1.47	6.92	-0.331	1.58
3	IL10+/TNFAIP3+	ZFP36L1	ENSG00000185650	1.25e-29	5.48e-29	0.338	0.888	0.734	2.24	1.9	1565	6.27	0.551	8.37	6.7	4.28	8.37	7.8	4.29	4.48	3.18	2.18	6.92	6.95	2	0.062	1.14
3	IL10+/TNFAIP3+	CXCL8	ENSG00000169429	1.3e-29	5.51e-29	0.305	0.9	0.714	3.91	3.6	1566	63.39	0.45	48.8	13.86	26.47	48.8	74.72	17.52	12.34	9.4	3.41	29.81	11.54	3.16	-0.419	2.48
3	IL10+/TNFAIP3+	KLF6	ENSG00000067082	1.74e-29	7.21e-29	0.388	0.932	0.824	2.72	2.34	1567	8.12	0.603	14.26	12.48	8.52	14.26	10.58	10.66	6.37	8.46	1.86	11.94	10.98	3.29	0.124	1.67
3	IL10+/TNFAIP3+	PRMT9	ENSG00000164169	5.39e-28	2.18e-27	0.492	0.373	0.191	0.984	0.492	1568	0.705	1.27	1.68	0.594	1.25	1.68	0.298	0.101	0.448	0.306	0.0569	1.02	0.332	2.22	-0.185	0.929
3	IL10+/TNFAIP3+	JUN	ENSG00000177606	6.68e-28	2.64e-27	0.43	0.777	0.593	2.33	1.9	1569	3.5	0.697	9.26	11.15	4.86	9.26	5.48	4.5	4.39	3.72	1.72	8.37	4.08	2.48	-0.169	1.33
3	IL10+/TNFAIP3+	BTG1	ENSG00000133639	8.31e-28	3.21e-27	0.349	0.885	0.692	2.35	2	1570	9.62	0.563	9.52	3.05	6.09	9.52	11.07	4.45	3.57	2.41	0.976	5	9.37	4.04	-0.138	1.67
3	IL10+/TNFAIP3+	HERPUD1	ENSG00000051108	1.14e-27	4.31e-27	0.385	0.75	0.546	1.82	1.43	1571	2.33	0.677	5.15	4.09	5.83	5.15	1.78	1.41	2.12	3.35	1.27	3.3	3.02	6.81	-0.239	0.995
3	IL10+/TNFAIP3+	CHMP1B	ENSG00000255112	4.13e-27	1.53e-26	0.493	0.676	0.504	1.78	1.29	1572	3.9	0.886	4.93	1.86	2.83	4.93	2.68	1.78	1.94	1.47	0.636	3.34	2.03	3.62	0.191	1.29
3	IL10+/TNFAIP3+	NR4A3	ENSG00000119508	1.75e-26	6.31e-26	0.429	0.513	0.312	1.26	0.832	1573	2.46	0.911	2.53	0.245	1.93	2.53	1.14	0.466	0.416	0.581	0.0637	1.08	1.88	3.7	-0.287	1.2
3	IL10+/TNFAIP3+	S100A10	ENSG00000197747	6.3e-26	2.23e-25	-0.49	0.856	0.894	2.36	2.85	1574	14.01	-0.756	9.59	7.38	13.45	9.59	34.02	28.61	14.61	20.82	7.81	10.87	10.34	16.87	-1.2	0.234
3	IL10+/TNFAIP3+	GAPDH	ENSG00000111640	1.12e-25	3.88e-25	-0.438	0.987	0.973	2.93	3.37	1575	26.06	-0.657	17.8	13.59	24.3	17.8	58.38	42.55	25.74	24.89	18.63	21.65	19.99	16.65	-1.15	0.254
3	IL10+/TNFAIP3+	TAGAP	ENSG00000164691	4.84e-25	1.64e-24	0.372	0.36	0.189	0.812	0.44	1576	0.838	1.05	1.25	0.436	0.725	1.25	0.449	0.225	0.365	0.207	0.0352	0.996	0.392	0.305	0.121	0.778
3	IL10+/TNFAIP3+	DNAJB1	ENSG00000132002	1.42e-24	4.71e-24	0.381	0.72	0.57	2.18	1.79	1577	3.99	0.629	7.82	5.33	4.28	7.82	6.23	3.8	11.76	3.92	0.787	6.04	4.78	3.16	-0.369	1.6
3	IL10+/TNFAIP3+	RGS1	ENSG00000090104	3.73e-24	1.21e-23	0.508	0.698	0.513	2.43	1.93	1578	0.859	0.817	10.4	10.87	9.89	10.4	3.53	5.81	1.32	7.92	1.61	6.88	14.17	11.15	-0.285	1.81
3	IL10+/TNFAIP3+	NEAT1	ENSG00000245532	7.02e-24	2.24e-23	0.252	0.983	0.925	3.17	2.91	1579	21.65	0.381	22.71	15.26	13.53	22.71	22.52	18.03	18.71	10.08	3.96	18.85	15.44	15.07	0.008	1.57
3	IL10+/TNFAIP3+	ICAM1	ENSG00000090339	5.5e-23	1.72e-22	0.363	0.539	0.354	1.26	0.895	1580	2.74	0.758	2.51	0.857	1.07	2.51	1.65	1.06	0.624	0.755	0.192	1.4	1.01	1.22	-0.063	1.08
3	IL10+/TNFAIP3+	CH25H	ENSG00000138135	4.87e-22	1.5e-21	0.579	0.182	0.069	0.892	0.313	1581	0.381	1.72	1.44	0.742	0.237	1.44	0.251	0.187	0.346	0.07	0.0457	0.589	0.106	0.124	0.337	0.847
3	IL10+/TNFAIP3+	ACTB	ENSG00000075624	5.5e-22	1.66e-21	-0.267	0.995	0.996	4.22	4.49	1582	79.08	-0.39	67.37	66.83	102.23	67.37	75.71	99.58	121	166.67	53.33	97	134.91	86.62	-0.897	0.23
3	IL10+/TNFAIP3+	CXCR4	ENSG00000121966	5.79e-22	1.72e-21	0.326	0.735	0.548	1.89	1.57	1583	2.43	0.56	5.63	5.42	6.04	5.63	2.37	1.71	3.17	3.39	1.54	3.75	7.27	8.39	-0.348	0.962
3	IL10+/TNFAIP3+	S100A12	ENSG00000163221	9.93e-22	2.89e-21	-1.16	0.103	0.266	0.272	1.44	1584	10.16	-3	0.312	0.0168	0.277	0.312	1.86	0.0599	6.03	0	0.0203	0.874	0.966	0.224	-2.14	0.272
3	IL10+/TNFAIP3+	CFP	ENSG00000126759	1.87e-21	5.36e-21	-0.55	0.171	0.345	0.403	0.953	1585	2.68	-1.51	0.496	0.168	2.68	0.496	0.622	0.172	3.46	0.46	0.144	1.15	2.86	3.6	-1.12	0.268
3	IL10+/TNFAIP3+	HSPA1A		1.98e-21	5.58e-21	0.361	0.812	0.689	2.98	2.62	1586	9.63	0.553	18.71	16.73	9.54	18.71	15.83	11.71	23.07	10.91	2.29	15.43	9.9	5.23	-0.2	1.79
3	IL10+/TNFAIP3+	CD163	ENSG00000177575	2.56e-21	7.07e-21	0.302	0.566	0.369	1.39	1.08	1587	1.2	0.591	3	4.07	0.472	3	2.67	2.29	1.58	0.289	2.13	3.09	0.575	0.201	-0.237	1.2
3	IL10+/TNFAIP3+	NR4A1	ENSG00000123358	3.11e-21	8.47e-21	0.297	0.728	0.541	1.69	1.39	1588	5.23	0.532	4.41	1.2	3.48	4.41	3.23	1.54	2.61	1.72	0.192	2.53	2.4	5.72	-0.217	1.51
3	IL10+/TNFAIP3+	S100A6	ENSG00000197956	1.52e-19	4.07e-19	-0.403	0.946	0.94	3.21	3.61	1589	49	-0.598	23.78	15.79	25.34	23.78	54.87	56.17	49.25	12.6	17.45	24.18	15.78	17.01	-0.836	0.6
3	IL10+/TNFAIP3+	GLUL	ENSG00000135821	1.73e-19	4.56e-19	0.265	0.814	0.653	2.12	1.86	1590	4.67	0.436	7.34	6.44	1.98	7.34	8.84	8.25	4.94	0.843	6.34	10.87	2.74	1.37	-0.353	1.51
3	IL10+/TNFAIP3+	KCTD12	ENSG00000178695	2.13e-18	5.53e-18	0.273	0.569	0.405	1.14	0.868	1591	1.39	0.59	2.13	2.33	1.01	2.13	0.904	1.23	1.4	0.805	0.968	1.61	0.629	0.432	-0.061	0.782
3	IL10+/TNFAIP3+	THBS1	ENSG00000137801	3.99e-18	1.02e-17	0.297	0.281	0.14	1.02	0.72	1592	3.05	0.692	1.76	0.146	0.664	1.76	0.484	0.168	0.946	0.0282	0	1.32	0.0885	0	-0.381	1.02
3	IL10+/TNFAIP3+	ZFP36L2	ENSG00000152518	1.01e-17	2.54e-17	0.327	0.558	0.391	1.34	1.01	1593	1.65	0.654	2.83	2.44	2.43	2.83	0.988	1.2	1.68	0.5	0.845	1.89	1.83	1.23	0.106	0.936
3	IL10+/TNFAIP3+	MIR155HG	ENSG00000234883	2.58e-17	6.4e-17	0.369	0.229	0.112	0.737	0.368	1594	0.387	1.13	1.09	0.185	0.373	1.09	1.1	0.453	0.0507	0.134	0.0352	0.555	2.26	1.29	-0.445	0.702
3	IL10+/TNFAIP3+	PTGS2	ENSG00000073756	3.56e-17	8.68e-17	0.36	0.357	0.211	1.08	0.717	1595	2.65	0.826	1.94	0.286	0.678	1.94	1.13	0.329	0.342	0.212	0.0308	0.716	0.619	0.382	-0.217	1.05
3	IL10+/TNFAIP3+	HSPA1B		4.74e-17	1.14e-16	0.366	0.684	0.563	2.37	2	1596	5.69	0.59	9.65	8.07	5.15	9.65	5.17	5.18	14.07	5.26	1.23	7.97	6.24	3.59	-0.347	1.56
3	IL10+/TNFAIP3+	SGK1	ENSG00000118515	8.87e-17	2.1e-16	0.301	0.744	0.594	1.95	1.65	1597	2.59	0.511	6.01	4.95	5.17	6.01	5.86	5.59	2.78	4.62	0.802	4.1	2.32	1.37	0.021	1.36
3	IL10+/TNFAIP3+	AC007952.4		1.82e-16	4.25e-16	0.307	0.344	0.2	0.839	0.532	1598	1.04	0.818	1.31	0.943	0.593	1.31	0.418	0.376	0.479	0.369	0.0504	1.05	0.386	0.374	0.123	0.79
3	IL10+/TNFAIP3+	ELL2	ENSG00000118985	3.46e-16	7.97e-16	0.341	0.316	0.183	0.81	0.469	1599	0.969	0.947	1.25	0.382	0.331	1.25	1.09	0.532	0.262	0.109	0.204	0.443	0.655	0.0756	0.0732	0.737
3	IL10+/TNFAIP3+	DNAAF1	ENSG00000154099	4.48e-16	1.02e-15	0.371	0.223	0.109	0.853	0.482	1600	1.94	1.01	1.35	0.0565	0.124	1.35	0.358	0.133	0.352	0.0374	0.0102	1.19	0.358	0.0457	-0.225	0.843
3	IL10+/TNFAIP3+	KLF4	ENSG00000136826	6.43e-16	1.44e-15	0.339	0.63	0.484	1.57	1.23	1601	2.43	0.628	3.8	2.25	3.76	3.8	2.63	1.41	1.87	1.44	0.455	1.94	1.69	4.99	-0.221	1.19
3	IL10+/TNFAIP3+	PFKFB3	ENSG00000170525	8.45e-16	1.87e-15	0.368	0.447	0.305	1.14	0.775	1602	2.45	0.816	2.14	0.711	0.594	2.14	1.21	0.572	0.613	0.624	0.141	1.84	0.953	1.06	-0.094	1.01
3	IL10+/TNFAIP3+	ARL5B	ENSG00000165997	8.74e-16	1.91e-15	0.311	0.408	0.259	0.995	0.684	1603	2.46	0.738	1.71	0.235	0.83	1.71	0.677	0.194	0.454	0.345	0.0961	1.03	0.768	1.32	-0.247	0.903
3	IL10+/TNFAIP3+	EIF4A3	ENSG00000141543	1.25e-15	2.69e-15	0.339	0.412	0.271	1.06	0.722	1604	1.8	0.779	1.89	0.713	1.14	1.89	0.765	0.532	0.871	0.809	0.362	1.03	0.415	2.31	-0.135	0.752
3	IL10+/TNFAIP3+	AL355881.1		1.28e-15	2.73e-15	0.314	0.276	0.154	0.689	0.376	1605	0.304	0.975	0.992	0.705	0.845	0.992	0.253	0.253	0.246	0.355	0	0.597	0.19	0.228	0.077	0.689
3	IL10+/TNFAIP3+	SDS	ENSG00000135094	2.78e-15	5.84e-15	0.284	0.265	0.142	0.77	0.486	1606	0.199	0.794	1.16	0.906	0.619	1.16	0.788	1.34	0.232	0.141	0.934	1.44	0.0685	0.112	-0.12	0.703
3	IL10+/TNFAIP3+	BTG2	ENSG00000159388	5.6e-15	1.16e-14	0.251	0.583	0.433	1.35	1.1	1607	3.13	0.494	2.85	1.97	1.72	2.85	1.62	0.833	1.59	1.93	0.466	2.11	1.54	2.03	-0.072	0.964
3	IL10+/TNFAIP3+	TWISTNB		3.12e-14	6.39e-14	0.428	0.341	0.21	1.23	0.801	1608	2.35	0.922	2.42	0.412	1.06	2.42	1.61	0.583	0.841	0.386	0.178	2	0.599	1.51	0.019	1.07
3	IL10+/TNFAIP3+	ENO1	ENSG00000074800	7.93e-14	1.61e-13	-0.374	0.627	0.725	1.44	1.81	1609	3.66	-0.657	3.2	2.97	4.23	3.2	10.36	9.52	4.95	6.44	2.75	4.43	4.12	2.54	-0.994	0.171
3	IL10+/TNFAIP3+	MAFF	ENSG00000185022	1e-13	2.01e-13	0.279	0.324	0.203	0.756	0.477	1610	0.902	0.789	1.13	0.252	0.888	1.13	0.816	0.347	0.319	0.241	0.0502	0.633	0.536	0.445	0.113	0.707
3	IL10+/TNFAIP3+	CCL20	ENSG00000115009	1.05e-13	2.07e-13	0.394	0.284	0.163	1.91	1.52	1611	7.95	0.679	5.77	0.163	0.703	5.77	9.51	1.87	0.519	0.571	0.0392	2.23	0.937	0	-0.439	1.91
3	IL10+/TNFAIP3+	APOBEC3A	ENSG00000248822	1.06e-13	2.07e-13	-0.532	0.041	0.147	0.121	0.653	1612	2.01	-2.16	0.129	0.0209	0.303	0.129	0.603	0.0929	2.39	0.122	0	5.29	0.462	0	-1.72	0.121
3	IL10+/TNFAIP3+	SH3BGRL3	ENSG00000142669	1.29e-13	2.48e-13	-0.257	0.962	0.949	2.81	3.06	1613	22.24	-0.389	15.56	9.39	19.53	15.56	33.95	28.31	25.68	11.42	11.43	18.05	12.87	16.18	-0.747	0.466
3	IL10+/TNFAIP3+	FN1	ENSG00000115414	6.13e-13	1.17e-12	0.481	0.276	0.161	1.98	1.5	1614	1.98	0.828	6.23	0.627	0.147	6.23	11.52	14.03	0.789	1.49	1.36	2.04	2.47	0.0394	-0.732	1.94
3	IL10+/TNFAIP3+	THAP2	ENSG00000173451	8.73e-13	1.65e-12	0.275	0.258	0.147	0.694	0.42	1615	1.16	0.827	1	0.109	0.415	1	0.774	0.166	0.139	0.0902	0.0338	0.587	0.242	0.326	-0.0778	0.661
3	IL10+/TNFAIP3+	OTUD1	ENSG00000165312	9.66e-13	1.8e-12	0.34	0.457	0.328	1.24	0.902	1616	2.5	0.712	2.46	0.977	1.33	2.46	1.72	1.06	0.674	0.807	0.085	1.77	0.849	0.262	-0.011	1.16
3	IL10+/TNFAIP3+	CEBPD	ENSG00000221869	9.96e-13	1.84e-12	0.283	0.608	0.467	1.73	1.45	1617	3.69	0.5	4.66	3.16	5.12	4.66	2.13	1.51	3.37	1.46	1.84	3.03	2.67	3.53	-0.079	0.834
3	IL10+/TNFAIP3+	ATP1B3	ENSG00000069849	1.12e-12	2.05e-12	0.287	0.594	0.476	1.35	1.06	1618	2.61	0.568	2.85	1.47	1.93	2.85	1.89	1.57	1.66	1.47	0.859	1.98	1.7	1.15	0.066	0.729
3	IL10+/TNFAIP3+	TXN	ENSG00000136810	2.92e-12	5.27e-12	-0.462	0.51	0.611	1.15	1.61	1619	3.17	-0.865	2.16	2.25	2.71	2.16	4.23	5.64	2.31	7.11	5.1	3.26	33.99	6.66	-2.41	-0.03
3	IL10+/TNFAIP3+	KLF2	ENSG00000127528	5.36e-12	9.56e-12	0.252	0.313	0.196	0.774	0.522	1620	0.706	0.693	1.17	0.729	0.73	1.17	0.604	0.62	1.21	0.101	0.338	0.728	0.362	0.335	-0.0167	0.678
3	IL10+/TNFAIP3+	CD1C	ENSG00000158481	5.65e-12	9.99e-12	-0.453	0.043	0.138	0.122	0.575	1621	0.0735	-1.93	0.13	0.0265	3.96	0.13	0.0581	0.142	0.301	0.23	0.0492	0.38	0.638	1.14	-1.48	0.0958
3	IL10+/TNFAIP3+	PLAU	ENSG00000122861	5.89e-12	1.03e-11	0.272	0.259	0.153	0.695	0.423	1622	0.181	0.817	1	1.29	0.455	1	0.268	0.766	0.176	0.403	0.316	0.712	0.222	0.143	-0.132	0.561
3	IL10+/TNFAIP3+	PLP2	ENSG00000102007	7.3e-12	1.26e-11	-0.335	0.31	0.434	0.628	0.963	1623	2.02	-0.82	0.874	0.831	1.52	0.874	1.88	2.66	1.58	1.69	0.933	0.889	0.877	2.87	-0.725	0.0229
3	IL10+/TNFAIP3+	WARS		1.23e-11	2.1e-11	-0.292	0.085	0.194	0.166	0.458	1624	0.999	-1.28	0.181	0.123	0.454	0.181	0.354	0.386	1.15	0.711	0.179	1.84	0.559	0.263	-0.879	0.0502
3	IL10+/TNFAIP3+	SELL	ENSG00000188404	2.19e-11	3.72e-11	-0.259	0.047	0.143	0.112	0.372	1625	0.935	-1.33	0.119	0.124	0.402	0.119	0.166	0.0433	0.616	0.667	0.298	0.627	0.116	1.93	-0.964	0.0701
3	IL10+/TNFAIP3+	AC253572.2		2.57e-11	4.31e-11	0.281	0.355	0.242	1.04	0.756	1626	1.93	0.644	1.82	0.913	0.888	1.82	0.89	0.474	0.896	0.627	0.137	2.62	1.32	0.939	-0.249	0.909
3	IL10+/TNFAIP3+	VEGFA	ENSG00000112715	6.17e-11	1.02e-10	0.253	0.406	0.283	1.03	0.776	1627	2.1	0.576	1.8	0.325	1.16	1.8	1.94	0.679	0.631	0.315	0.0841	1.24	0.732	0.129	-0.104	0.947
3	IL10+/TNFAIP3+	RHOB	ENSG00000143878	2.06e-10	3.39e-10	0.304	0.422	0.303	1.1	0.8	1628	0.996	0.674	2.01	1.75	1.12	2.01	1.14	1.33	2.04	0.349	0.298	1.21	0.48	0.611	-0.008	0.842
3	IL10+/TNFAIP3+	PHLDA1	ENSG00000139289	2.12e-10	3.45e-10	0.31	0.385	0.267	1.39	1.08	1629	1.95	0.607	3.02	0.445	0.485	3.02	8.19	2.4	0.276	0.192	0.187	1.26	0.58	0.0643	-0.827	1.33
3	IL10+/TNFAIP3+	CRIP1	ENSG00000213145	2.57e-10	4.13e-10	-0.524	0.622	0.669	1.84	2.37	1630	10.48	-0.851	5.32	3.74	9.8	5.32	10.19	15.83	11.37	11.53	2.92	4.28	35.86	14.07	-1.76	0.478
3	IL10+/TNFAIP3+	TNF		4.18e-10	6.67e-10	0.316	0.302	0.197	1.14	0.82	1631	2.7	0.691	2.11	0.322	0.459	2.11	2.41	0.539	0.651	0.692	0.0245	1.43	1.17	0.173	-0.172	1.11
3	IL10+/TNFAIP3+	ICAM3	ENSG00000076662	5.37e-10	8.49e-10	-0.27	0.107	0.209	0.222	0.491	1632	1.1	-1.08	0.248	0.0481	0.804	0.248	0.29	0.0554	1.18	2.23	0.0102	0.398	0.705	0.481	-0.95	0.211
3	IL10+/TNFAIP3+	GYPC	ENSG00000136732	7.43e-10	1.16e-09	-0.302	0.131	0.239	0.294	0.596	1633	0.288	-1.05	0.342	1.7	0.303	0.342	0.351	1.2	0.359	1.63	2.82	0.851	0.976	0.916	-1.05	0.0408
3	IL10+/TNFAIP3+	EMP1	ENSG00000134531	9.1e-10	1.41e-09	-0.286	0.057	0.146	0.16	0.446	1634	0.317	-1.27	0.174	0.171	0.401	0.174	1.81	1.4	0.247	0.179	0.0442	0.24	0.333	0.586	-0.873	0.117
3	IL10+/TNFAIP3+	FLNA	ENSG00000196924	1.35e-09	2.07e-09	-0.296	0.27	0.392	0.615	0.911	1635	2.02	-0.741	0.85	0.312	1.01	0.85	3	2.23	1.84	0.642	0.294	0.9	1.15	0.786	-0.771	0.358
3	IL10+/TNFAIP3+	TAGLN2	ENSG00000158710	1.47e-09	2.23e-09	-0.321	0.573	0.627	1.19	1.51	1636	2.49	-0.606	2.28	2.57	3.82	2.28	4.92	6.13	2.98	6.7	1.9	2.24	3.96	3.75	-0.853	0.124
3	IL10+/TNFAIP3+	C1QA	ENSG00000173372	1.75e-09	2.64e-09	-0.253	0.585	0.389	2.43	2.68	1637	0.353	-0.394	10.37	49.45	2.45	10.37	0.344	7.96	3.66	2.16	61.74	16.55	2.35	0.347	-1.71	2.14
3	IL10+/TNFAIP3+	SMIM25		2.9e-09	4.34e-09	-0.421	0.242	0.343	0.583	1	1638	2.42	-1.04	0.792	0.446	0.493	0.792	3.48	2.01	4.39	0.125	0.834	1.41	0.824	0.0364	-1.1	0.548
3	IL10+/TNFAIP3+	MGST1	ENSG00000008394	3.23e-09	4.79e-09	-0.261	0.084	0.176	0.204	0.465	1639	0.984	-1.09	0.226	0.0618	0.293	0.226	1.14	0.706	0.71	0.703	0.189	0.337	0.177	0.0912	-0.558	0.144
3	IL10+/TNFAIP3+	EREG	ENSG00000124882	4.08e-09	5.99e-09	0.302	0.464	0.345	1.98	1.68	1640	9.71	0.51	6.23	0.135	3.02	6.23	8.94	1.21	1.53	0.523	0.154	2.44	1.42	0.124	-0.393	1.86
3	IL10+/TNFAIP3+	BCAS2	ENSG00000116752	6.32e-09	9.2e-09	0.258	0.318	0.223	0.792	0.534	1641	0.858	0.698	1.21	0.602	0.979	1.21	0.587	0.502	0.49	0.256	0.239	1.07	0.27	2.28	-0.397	0.577
3	IL10+/TNFAIP3+	SELENOK	ENSG00000113811	9.12e-09	1.32e-08	0.268	0.662	0.557	1.61	1.34	1642	4.33	0.487	4.02	1.54	3.48	4.02	2.56	1.87	2.67	1.79	1.22	2.8	1.5	5.34	-0.234	0.814
3	IL10+/TNFAIP3+	C1QC	ENSG00000159189	1.07e-08	1.53e-08	-0.302	0.536	0.345	2.15	2.46	1643	0.103	-0.479	7.63	41.01	1.14	7.63	0.214	5.94	1.51	1.76	41.56	15.23	1.94	0.0547	-1.6	2.1
3	IL10+/TNFAIP3+	AC103591.3		1.97e-08	2.8e-08	0.309	0.422	0.325	1.19	0.881	1644	1.9	0.657	2.29	1.28	1.49	2.29	1.47	0.893	0.94	0.757	0.182	2.22	1.43	2.12	0.021	1.02
3	IL10+/TNFAIP3+	PGK1	ENSG00000102144	2.72e-08	3.83e-08	-0.283	0.543	0.62	1.12	1.4	1645	2.55	-0.55	2.06	2.11	2.74	2.06	5.53	4.91	3.25	2.26	1.9	2.41	1.57	2.19	-0.76	0.172
3	IL10+/TNFAIP3+	CSTB	ENSG00000160213	4.27e-08	5.95e-08	-0.7	0.804	0.816	2.04	2.74	1646	5.48	-1.1	6.67	7.34	5.95	6.67	39.94	48.75	7.21	6.42	17.54	8.9	7.4	3.18	-1.87	0.607
3	IL10+/TNFAIP3+	LILRA5		4.33e-08	5.99e-08	-0.255	0.088	0.173	0.229	0.484	1647	1.23	-1.02	0.258	0.169	0.431	0.258	0.34	0.169	1.8	0.03	0.105	0.968	0.321	1.23	-0.799	0.2
3	IL10+/TNFAIP3+	CST7	ENSG00000077984	8.21e-08	1.13e-07	-0.304	0.062	0.136	0.129	0.433	1648	0.0666	-1.44	0.137	0.132	1.6	0.137	0.0315	0.129	0.17	1.4	0.0587	0.473	5.12	5.2	-1.7	0.0976
3	IL10+/TNFAIP3+	PSME2		9.42e-08	1.28e-07	-0.271	0.385	0.481	0.798	1.07	1649	1.79	-0.609	1.22	1.61	1.83	1.22	1.26	1.63	3.29	3.46	1.29	3.96	3.95	1.96	-0.803	-0.0165
3	IL10+/TNFAIP3+	LDHA		1.23e-07	1.67e-07	-0.363	0.624	0.674	1.38	1.75	1650	2.95	-0.647	2.98	2.25	4.41	2.98	11.55	7.67	3.88	5.1	2.83	4.05	3.92	5.31	-1.15	0.204
3	IL10+/TNFAIP3+	RGS2	ENSG00000116741	2.2e-07	2.95e-07	0.251	0.701	0.599	2.08	1.83	1651	4.98	0.415	6.99	5.16	7.87	6.99	3.42	2.63	9.31	2.93	0.543	6.63	3.66	7.02	-0.255	1.64
3	IL10+/TNFAIP3+	MCEMP1	ENSG00000183019	3.3e-07	4.38e-07	-0.325	0.073	0.144	0.188	0.513	1652	1.7	-1.33	0.207	0.0107	0.153	0.207	1.26	0.188	0.583	0.0154	0.0428	0.421	0.186	0	-0.807	0.188
3	IL10+/TNFAIP3+	CYCS	ENSG00000172115	3.62e-07	4.77e-07	0.255	0.624	0.542	1.48	1.23	1653	2.96	0.48	3.39	1.41	3.04	3.39	2.45	2.23	2.33	2.54	0.585	2.61	1.87	5.79	-0.435	1.02
3	IL10+/TNFAIP3+	PLTP	ENSG00000100979	4e-07	5.23e-07	-0.261	0.425	0.286	1.33	1.59	1654	0.0798	-0.477	2.77	14	0.225	2.77	0.498	4.79	0.312	0.568	14.26	5.21	0.289	0.557	-1.4	1.25
3	IL10+/TNFAIP3+	SEC61G	ENSG00000132432	4.62e-07	5.99e-07	-0.255	0.635	0.688	1.3	1.55	1655	3.25	-0.472	2.65	2.36	3.02	2.65	7.65	4.97	3.99	2.58	2.48	3.76	2.33	2.42	-0.862	0.094
3	IL10+/TNFAIP3+	CD55	ENSG00000196352	5.77e-07	7.43e-07	-0.327	0.332	0.417	0.736	1.06	1656	4.11	-0.747	1.09	0.414	1.63	1.09	1.79	0.543	2.29	0.836	0.365	1.08	1.23	3.31	-0.895	0.425
3	IL10+/TNFAIP3+	CKS2	ENSG00000123975	1.54e-06	1.96e-06	0.27	0.368	0.283	1.07	0.801	1657	1.93	0.603	1.92	0.38	1.36	1.92	1.37	0.703	1.24	1.55	0.133	1.58	1.29	2.78	-0.259	0.946
3	IL10+/TNFAIP3+	SLC2A3	ENSG00000059804	2.24e-06	2.84e-06	-0.305	0.36	0.441	0.878	1.18	1658	4.42	-0.649	1.41	0.487	2.23	1.41	2.75	1.36	2.1	1.16	0.14	1.89	0.742	1.62	-0.812	0.746
3	IL10+/TNFAIP3+	PLAC8	ENSG00000145287	2.37e-06	2.98e-06	-0.357	0.106	0.176	0.274	0.631	1659	1.94	-1.24	0.315	0.0671	0.632	0.315	0.217	0.0504	2.64	0.104	0.0869	1.06	1.04	3.92	-1.32	0.224
3	IL10+/TNFAIP3+	EIF4E	ENSG00000151247	3.89e-06	4.86e-06	0.36	0.425	0.35	1.29	0.934	1660	2.07	0.741	2.65	1.04	1.5	2.65	2.5	1.33	0.547	1.21	0.304	2.21	0.369	1.28	0.041	1.03
3	IL10+/TNFAIP3+	MIF		6.66e-06	8.25e-06	-0.423	0.837	0.826	1.91	2.34	1661	5.5	-0.684	5.78	4.41	5.53	5.78	27.11	18.45	6.61	9.09	7.22	7.17	5.35	4.35	-1.42	0.237
3	IL10+/TNFAIP3+	TIMP1	ENSG00000102265	8.17e-06	1.01e-05	-0.705	0.766	0.785	2.43	3.13	1662	25.6	-1.08	10.31	3.47	16.96	10.31	64.04	9.07	38.77	3.09	3.17	15.78	5.75	4.89	-1.75	1.02
3	IL10+/TNFAIP3+	LY6E		2.19e-05	2.67e-05	-0.3	0.299	0.377	0.717	1.02	1663	1.3	-0.699	1.05	1.31	1.55	1.05	1.77	2.19	2.55	1.17	0.735	10.75	1.82	1.52	-1.75	0.166
3	IL10+/TNFAIP3+	S100A9	ENSG00000163220	0.000135	0.000164	-1.03	0.757	0.716	2.74	3.77	1664	120.27	-1.54	14.55	6.05	9.01	14.55	25.55	7.4	81.27	1.23	17.17	20.56	7.17	2.03	-2.05	1.94
3	IL10+/TNFAIP3+	S100A8	ENSG00000143546	0.000152	0.000183	-1.25	0.55	0.522	2.22	3.47	1665	90.19	-1.91	8.18	1.39	4.12	8.18	18.41	3.06	76.71	0.396	2.6	12.41	4.54	2.61	-2.3	1.88
3	IL10+/TNFAIP3+	FBP1	ENSG00000165140	0.00016	0.000191	-0.26	0.237	0.305	0.623	0.882	1666	0.819	-0.653	0.864	0.425	1.28	0.864	3.85	3.33	1.14	0.86	0.803	0.805	0.283	0.495	-0.955	0.373
3	IL10+/TNFAIP3+	FCER1A	ENSG00000179639	0.000221	0.000262	-0.54	0.126	0.18	0.502	1.04	1667	0.198	-1.36	0.652	0.64	9.2	0.652	0.0383	0.0779	0.523	0.575	0.132	0.416	0.187	1.3	-1.82	0.464
3	IL10+/TNFAIP3+	C1QB	ENSG00000173369	0.000272	0.00032	-0.443	0.487	0.353	2.19	2.63	1668	0.183	-0.696	7.95	48.6	1.55	7.95	0.242	5.17	2.39	2.06	61.68	16.53	1.62	0.0807	-1.95	2.11
3	IL10+/TNFAIP3+	ISG15	ENSG00000187608	0.000277	0.000324	-0.444	0.299	0.359	0.785	1.23	1669	1.89	-0.962	1.19	1.44	1.38	1.19	2.45	1.79	2.5	1.47	1.38	29.54	1.43	1.5	-2.63	-0.0804
3	IL10+/TNFAIP3+	LGALS2	ENSG00000100079	0.000643	0.000746	-0.314	0.284	0.335	0.761	1.07	1670	2.95	-0.71	1.14	0.279	3.29	1.14	0.403	0.317	1.75	8.54	0.542	2.08	2.2	0.683	-1.49	0.515
3	IL10+/TNFAIP3+	CCL2	ENSG00000108691	0.000892	0.00103	-1.11	0.172	0.22	1.04	2.15	1671	1.88	-1.99	1.83	5.97	0.451	1.83	36.34	8.94	1.37	3.44	2.24	10.19	1.72	0	-2.58	1.04
3	IL10+/TNFAIP3+	IFITM2	ENSG00000185201	0.00145	0.00166	-0.284	0.648	0.631	1.44	1.73	1672	4.56	-0.503	3.22	3.54	7.93	3.22	1.46	1.09	9.34	1.85	2.78	8.77	3.77	18.14	-1.51	0.705
3	IL10+/TNFAIP3+	SPP1	ENSG00000118785	0.00258	0.00293	-0.908	0.235	0.275	2.12	3.02	1673	0.573	-1.41	7.29	11.35	0.598	7.29	41.44	128.67	1.01	16.43	18.16	3.2	5.9	0.258	-2.75	1.89
3	IL10+/TNFAIP3+	IFITM3	ENSG00000142089	0.00333	0.00377	-0.265	0.567	0.585	1.61	1.88	1674	3.26	-0.454	4.02	6.56	7.43	4.02	2.05	2.45	11.71	1.39	7.5	23.17	4.75	6.2	-1.57	0.741
3	IL10+/TNFAIP3+	FABP5	ENSG00000164687	0.00645	0.00723	-0.273	0.63	0.55	2.23	2.51	1675	1.87	-0.43	8.33	7.87	4.17	8.33	33.67	40.43	4.86	4.77	8.15	6.19	6	1.36	-1.49	1.37
3	IL10+/TNFAIP3+	RETN	ENSG00000104918	0.00956	0.0107	-0.301	0.098	0.131	0.307	0.609	1676	2.11	-1.03	0.36	0.102	0.19	0.36	0.785	0.262	1.94	0.0257	0.0232	0.707	0.318	0.0226	-0.829	0.285
3	IL10+/TNFAIP3+	STXBP2	ENSG00000076944	0.0119	0.0132	-0.254	0.444	0.489	1.09	1.34	1677	5.83	-0.501	1.97	0.841	0.925	1.97	4.11	1.15	5.35	0.561	0.557	2.3	1.02	1.53	-0.834	0.645
3	IL10+/TNFAIP3+	G0S2	ENSG00000123689	0.0169	0.0186	-0.481	0.479	0.482	2.75	3.23	1678	53.27	-0.727	14.61	1	17.56	14.61	44.79	7.48	12.36	4.75	0.646	18.18	20.16	2.32	-1.25	2.25
3	IL10+/TNFAIP3+	MT2A	ENSG00000125148	0.0223	0.0243	-0.367	0.423	0.466	1.85	2.22	1679	10.1	-0.601	5.37	2.26	4.01	5.37	19.41	10.15	9.1	1.74	2.24	18.83	7.86	0.585	-1.16	1.39
3	IL10+/TNFAIP3+	HSPB1	ENSG00000106211	0.0265	0.0288	-0.336	0.583	0.5	1.52	1.85	1680	1.15	-0.584	3.56	6.26	2.23	3.56	14.77	6.09	10.1	1.89	3.92	4.81	8.62	2.06	-1.24	0.752
3	IL10+/TNFAIP3+	CTSL	ENSG00000135047	0.0378	0.0407	-0.395	0.436	0.445	1.37	1.77	1681	2.78	-0.703	2.94	5.03	0.413	2.94	14.44	9.45	1.84	0.597	5.53	7.45	1.37	0.0226	-1.37	1.35
3	IL10+/TNFAIP3+	SLC40A1	ENSG00000138449	0.063	0.0675	-0.297	0.092	0.113	0.277	0.574	1682	0.0542	-1.06	0.319	2.88	0.0391	0.319	0.00991	0.0925	0.0828	0.0615	4.48	0.69	0.591	0	-1.42	0.277
4	PLIN2hi/TREM1hi	MIF		3.3e-153	1.88e-150	1.3	0.941	0.814	3.34	2.03	1694	5.5	2.02	27.11	4.41	5.53	5.78	27.11	18.45	6.61	9.09	7.22	7.17	5.35	4.35	0.368	1.66
4	PLIN2hi/TREM1hi	CD74	ENSG00000019582	6.05e-145	1.72e-142	-1.59	0.801	0.979	3.05	4.64	1695	29.63	-2.35	20.14	174.21	151.78	83.27	20.14	44.92	56.28	238.85	125.85	101.31	122.59	172.47	-2.43	-0.371
4	PLIN2hi/TREM1hi	PHLDA1	ENSG00000139289	5.19e-144	9.87e-142	1.36	0.716	0.231	2.22	0.856	1696	1.95	2.51	8.19	0.445	0.485	3.02	8.19	2.4	0.276	0.192	0.187	1.26	0.58	0.0643	0.827	2.16
4	PLIN2hi/TREM1hi	HLA-DPB1		3.82e-131	5.44e-129	-1.76	0.578	0.907	2.1	3.87	1697	12.03	-2.69	7.2	67.85	87.85	41.61	7.2	12.07	25.74	105.27	54.98	44.11	55.15	58.56	-2.56	-0.463
4	PLIN2hi/TREM1hi	HLA-DRB1		9.68e-130	1.1e-127	-1.51	0.602	0.93	2.1	3.61	1698	10.59	-2.32	7.15	70.45	49.65	30.47	7.15	14.47	22.95	54.76	39.08	42.08	22.76	40.72	-2.17	-0.352
4	PLIN2hi/TREM1hi	S100A10	ENSG00000197747	1.97e-127	1.87e-125	0.912	0.992	0.876	3.56	2.64	1699	14.01	1.37	34.02	7.38	13.45	9.59	34.02	28.61	14.61	20.82	7.81	10.87	10.34	16.87	0.168	1.43
4	PLIN2hi/TREM1hi	CCL7	ENSG00000108688	2.54e-126	2.07e-124	1.62	0.249	0.019	1.74	0.117	1700	0.138	4.42	4.7	0.00967	0.0089	0.0141	4.7	0.768	0	0.149	0.108	0.289	0.59	0	1.17	1.74
4	PLIN2hi/TREM1hi	HLA-DRA		1.61e-123	1.15e-121	-1.37	0.834	0.975	3.13	4.5	1701	28.67	-2.02	21.87	152.24	137.38	77.81	21.87	32.18	57.44	141.45	106.99	94.49	88.93	113.66	-1.9	-0.26
4	PLIN2hi/TREM1hi	HLA-DPA1		1.21e-113	7.67e-112	-1.67	0.659	0.899	2.16	3.82	1702	9.56	-2.53	7.65	80.53	71.82	37.17	7.65	12.12	24.15	102.86	51.88	44.02	39.61	56.51	-2.49	-0.2
4	PLIN2hi/TREM1hi	ANGPTL4	ENSG00000167772	4.03e-112	2.3e-110	0.541	0.17	0.006	0.56	0.0191	1703	0.0273	2.83	0.75	0.00559	0.0286	0.0206	0.75	0.049	0	0	0	0	0	0	0.512	0.56
4	PLIN2hi/TREM1hi	GAPDH	ENSG00000111640	6.77e-112	3.51e-110	0.913	0.988	0.973	4.08	3.17	1704	26.06	1.35	58.38	13.59	24.3	17.8	58.38	42.55	25.74	24.89	18.63	21.65	19.99	16.65	0.31	1.4
4	PLIN2hi/TREM1hi	CST3	ENSG00000101439	1.15e-108	5.48e-107	-1.16	0.799	0.959	2.25	3.41	1705	19.11	-1.77	8.48	30.41	39.17	28.08	8.48	14.47	25.84	95.83	33.3	29.57	10.73	33.74	-2.32	-0.213
4	PLIN2hi/TREM1hi	MS4A6A	ENSG00000110077	2.19e-108	9.61e-107	-1.42	0.241	0.739	0.66	2.08	1706	4.09	-2.77	0.935	12.08	7.83	8.39	0.935	2.05	4.29	2.32	11.26	8.12	1.47	6.92	-1.91	-0.245
4	PLIN2hi/TREM1hi	SPP1	ENSG00000118785	3.71e-104	1.51e-102	0.978	0.655	0.223	3.75	2.77	1707	0.573	1.47	41.44	11.35	0.598	7.29	41.44	128.67	1.01	16.43	18.16	3.2	5.9	0.258	-1.12	3.52
4	PLIN2hi/TREM1hi	HLA-DMA		2.25e-103	8.54e-102	-1.21	0.359	0.788	0.939	2.15	1708	2.96	-2.21	1.56	13.1	10.43	7.56	1.56	3.34	4.32	8.11	11.37	8.03	3.85	10.29	-1.71	-0.437
4	PLIN2hi/TREM1hi	PLIN2	ENSG00000147872	3.81e-103	1.36e-101	1.12	0.874	0.555	2.8	1.68	1709	5.79	1.8	15.43	3.07	1.92	7	15.43	5.94	4.82	0.617	2.07	4.82	1.56	0.441	0.72	2.43
4	PLIN2hi/TREM1hi	HLA-DQB1		1.39e-102	4.68e-101	-1.56	0.371	0.781	1.1	2.66	1710	3.26	-2.67	2.01	21.49	24.43	10.32	2.01	4.69	6.49	30.09	13.18	12.25	14.5	22.06	-2.33	-0.346
4	PLIN2hi/TREM1hi	C15orf48	ENSG00000166920	2e-102	6.32e-101	1.13	0.826	0.438	2.82	1.7	1711	5.82	1.81	15.84	1.3	6.14	5.53	15.84	4.37	1.75	3.46	0.417	12.11	5.23	0.646	0.251	2.48
4	PLIN2hi/TREM1hi	TIMP1	ENSG00000102265	1.4e-100	4.19e-99	1.41	0.937	0.764	4.18	2.77	1712	25.6	2.09	64.04	3.47	16.96	10.31	64.04	9.07	38.77	3.09	3.17	15.78	5.75	4.89	0.492	2.77
4	PLIN2hi/TREM1hi	HLA-DMB		7.05e-98	2.01e-96	-1.24	0.126	0.648	0.345	1.59	1713	1.32	-2.97	0.412	7.51	4.98	4.02	0.412	1.6	1.87	4.21	5.92	3.85	1.59	4.84	-1.8	-0.496
4	PLIN2hi/TREM1hi	CSTB	ENSG00000160213	3.61e-97	9.81e-96	1.31	0.925	0.801	3.71	2.41	1714	5.48	1.97	39.94	7.34	5.95	6.67	39.94	48.75	7.21	6.42	17.54	8.9	7.4	3.18	-0.195	2.28
4	PLIN2hi/TREM1hi	MMP19	ENSG00000123342	2.16e-93	5.59e-92	1.02	0.452	0.117	1.4	0.384	1715	0.552	2.47	3.06	0.147	0.145	0.931	3.06	1.32	0.254	0.0799	0.122	0.419	0.322	0	0.559	1.4
4	PLIN2hi/TREM1hi	CTSL	ENSG00000135047	2.14e-92	5.3e-91	1.26	0.777	0.403	2.74	1.48	1716	2.78	2.06	14.44	5.03	0.413	2.94	14.44	9.45	1.84	0.597	5.53	7.45	1.37	0.0226	0.39	2.71
4	PLIN2hi/TREM1hi	SH3BGRL3	ENSG00000142669	4.69e-87	1.11e-85	0.61	0.97	0.949	3.55	2.94	1717	22.24	0.911	33.95	9.39	19.53	15.56	33.95	28.31	25.68	11.42	11.43	18.05	12.87	16.18	0.176	1.21
4	PLIN2hi/TREM1hi	HLA-DQA1		2.92e-86	6.65e-85	-1.55	0.294	0.715	1.14	2.69	1718	2.09	-2.64	2.11	21.87	27.65	9.55	2.11	3.95	6.52	29.02	16.22	12.45	17.34	28.28	-2.27	0.007
4	PLIN2hi/TREM1hi	FABP5	ENSG00000164687	4.57e-84	1e-82	1.34	0.809	0.531	3.55	2.2	1719	1.87	2.05	33.67	7.87	4.17	8.33	33.67	40.43	4.86	4.77	8.15	6.19	6	1.36	-0.178	2.69
4	PLIN2hi/TREM1hi	LDHA		2.58e-83	5.46e-82	1	0.86	0.644	2.53	1.53	1720	2.95	1.65	11.55	2.25	4.41	2.98	11.55	7.67	3.88	5.1	2.83	4.05	3.92	5.31	0.37	1.35
4	PLIN2hi/TREM1hi	ERO1A	ENSG00000197930	2.52e-77	5.14e-76	0.945	0.446	0.14	1.26	0.312	1721	0.476	2.49	2.51	0.182	0.266	0.294	2.51	0.903	0.366	0.361	0.204	0.455	0.346	0.186	0.614	1.09
4	PLIN2hi/TREM1hi	CCL2	ENSG00000108691	4.72e-77	9.28e-76	2.19	0.501	0.178	3.62	1.43	1722	1.88	3.48	36.34	5.97	0.451	1.83	36.34	8.94	1.37	3.44	2.24	10.19	1.72	0	1.21	3.62
4	PLIN2hi/TREM1hi	MARCO	ENSG00000019169	5.23e-76	9.93e-75	0.812	0.497	0.158	1.36	0.553	1723	0.987	1.85	2.92	0.194	0.144	0.967	2.92	2.22	1.07	0.233	0.878	0.698	0.14	0	0.197	1.36
4	PLIN2hi/TREM1hi	FTH1	ENSG00000167996	5.85e-76	1.08e-74	0.565	0.998	1	5.8	5.24	1724	224.88	0.818	329.96	132.49	152.09	209.4	329.96	250.64	187.67	62.5	262.49	207.93	207.3	108.95	0.228	1.65
4	PLIN2hi/TREM1hi	VIM	ENSG00000026025	5.36e-75	9.55e-74	0.651	0.986	0.953	3.93	3.28	1725	23.22	0.963	50.11	17.97	27.99	23.66	50.11	57.38	18.24	33.74	18.77	20.33	23.93	31.88	-0.133	0.991
4	PLIN2hi/TREM1hi	ITM2B	ENSG00000136156	2.71e-73	4.69e-72	-1.08	0.491	0.824	1.23	2.3	1726	5.39	-1.86	2.42	20.43	5.36	8.23	2.42	4.16	6.56	2.18	18.3	9.17	4.8	3.6	-1.84	0.072
4	PLIN2hi/TREM1hi	HLA-DRB5	ENSG00000198502	2.6e-70	4.36e-69	-1.33	0.442	0.724	1.36	2.7	1727	4.39	-2.21	2.9	22.62	21.76	13.1	2.9	5.66	8.97	23.61	15.96	13	9.29	16.51	-1.84	-0.323
4	PLIN2hi/TREM1hi	ENO1	ENSG00000074800	1.51e-69	2.46e-68	0.787	0.864	0.693	2.43	1.64	1728	3.66	1.29	10.36	2.97	4.23	3.2	10.36	9.52	4.95	6.44	2.75	4.43	4.12	2.54	0.077	1.17
4	PLIN2hi/TREM1hi	CXCL3	ENSG00000163734	1.34e-68	2.12e-67	1.03	0.813	0.493	3.55	2.52	1729	18.95	1.56	33.71	5.69	6.36	22.29	33.71	8.53	1.89	2.63	1.16	13.85	3.96	0.172	0.399	3.39
4	PLIN2hi/TREM1hi	SLAMF9	ENSG00000162723	1.03e-66	1.58e-65	0.594	0.217	0.034	0.677	0.0828	1730	0.0302	2.52	0.967	0.00384	0.118	0.0754	0.967	0.527	0.0509	0.0494	0	0.03	0.00818	0.0404	0.253	0.677
4	PLIN2hi/TREM1hi	CLEC5A	ENSG00000258227	3.29e-66	4.94e-65	0.711	0.412	0.127	1.07	0.358	1731	0.531	1.92	1.92	0.356	0.368	0.508	1.92	0.795	0.399	0.281	0.0203	0.0546	0.0245	0.0226	0.485	1.05
4	PLIN2hi/TREM1hi	S100A11	ENSG00000163191	9.54e-64	1.39e-62	0.485	0.986	0.971	3.52	3.03	1732	20.5	0.725	32.68	19.84	12.36	19.01	32.68	35.02	24.38	8.15	25.39	23.05	12.67	6.89	-0.067	1.45
4	PLIN2hi/TREM1hi	AQP9	ENSG00000103569	1.93e-62	2.75e-61	0.636	0.521	0.196	1.26	0.622	1733	2.43	1.44	2.52	0.088	0.0854	0.814	2.52	0.872	0.421	0.0739	0.123	0.987	0.537	0	0.026	1.26
4	PLIN2hi/TREM1hi	CTSS	ENSG00000163131	1.99e-62	2.77e-61	-0.759	0.625	0.873	1.53	2.29	1734	12.57	-1.27	3.61	8.96	4.88	8.33	3.61	4.64	15.98	2.86	10.48	8.76	4.7	2.25	-1.3	0.348
4	PLIN2hi/TREM1hi	JAML	ENSG00000160593	3.7e-60	5.02e-59	-0.913	0.061	0.446	0.116	1.03	1735	1.63	-3.09	0.123	1.47	3.61	1.63	0.123	0.369	1.94	0.721	0.773	1.29	0.905	5.28	-1.72	-0.199
4	PLIN2hi/TREM1hi	IFI30	ENSG00000216490	1.69e-59	2.24e-58	0.576	0.984	0.925	3.5	2.92	1736	21.29	0.861	32.08	10.85	17.54	18.38	32.08	18.87	25.58	4.66	12.99	27.3	14.46	32.62	-0.016	1.77
4	PLIN2hi/TREM1hi	C1QA	ENSG00000173372	2.21e-59	2.86e-58	-2.46	0.085	0.457	0.296	2.76	1737	0.353	-5.06	0.344	49.45	2.45	10.37	0.344	7.96	3.66	2.16	61.74	16.55	2.35	0.347	-3.84	-0.0019
4	PLIN2hi/TREM1hi	TPI1	ENSG00000111669	9.64e-59	1.22e-57	0.677	0.848	0.743	2.32	1.65	1738	3.62	1.12	9.2	3.42	4.51	3.67	9.2	7.26	5.31	4.54	3.58	4.5	3.92	3.69	0.21	0.835
4	PLIN2hi/TREM1hi	EMP1	ENSG00000134531	1.82e-57	2.26e-56	0.734	0.355	0.106	1.03	0.299	1739	0.317	2.09	1.81	0.171	0.401	0.174	1.81	1.4	0.247	0.179	0.0442	0.24	0.333	0.586	0.156	0.99
4	PLIN2hi/TREM1hi	FTL	ENSG00000087086	3.21e-57	3.9e-56	0.437	1	1	6.14	5.7	1740	203.38	0.632	463.98	373.28	96.91	319.54	463.98	672.84	243.94	74.72	1045.28	366.6	126.49	38.81	-0.811	2.46
4	PLIN2hi/TREM1hi	SEC61G	ENSG00000132432	1.3e-54	1.54e-53	0.753	0.799	0.666	2.16	1.41	1741	3.25	1.29	7.65	2.36	3.02	2.65	7.65	4.97	3.99	2.58	2.48	3.76	2.33	2.42	0.372	0.956
4	PLIN2hi/TREM1hi	C1QB	ENSG00000173369	2.03e-54	2.36e-53	-2.47	0.055	0.41	0.216	2.69	1742	0.183	-5.34	0.242	48.6	1.55	7.95	0.242	5.17	2.39	2.06	61.68	16.53	1.62	0.0807	-3.92	0.139
4	PLIN2hi/TREM1hi	FGL2	ENSG00000127951	2.21e-54	2.52e-53	-0.85	0.077	0.448	0.203	1.05	1743	2.25	-2.6	0.225	1.56	1.9	1.97	0.225	0.306	2.89	3.79	0.454	2.3	0.622	1.65	-1.36	-0.0646
4	PLIN2hi/TREM1hi	IFITM2	ENSG00000185201	3.04e-54	3.4e-53	-0.854	0.325	0.671	0.9	1.75	1744	4.56	-1.65	1.46	3.54	7.93	3.22	1.46	1.09	9.34	1.85	2.78	8.77	3.77	18.14	-2.05	0.165
4	PLIN2hi/TREM1hi	C1QC	ENSG00000159189	4.54e-54	4.98e-53	-2.33	0.059	0.41	0.194	2.52	1745	0.103	-5.2	0.214	41.01	1.14	7.63	0.214	5.94	1.51	1.76	41.56	15.23	1.94	0.0547	-3.56	0.141
4	PLIN2hi/TREM1hi	ANPEP	ENSG00000166825	4.74e-54	5.1e-53	0.7	0.412	0.15	1.06	0.359	1746	0.644	1.9	1.88	0.0921	0.261	0.465	1.88	1.02	0.333	0.979	0.186	0.207	0.204	0	0.357	1.06
4	PLIN2hi/TREM1hi	CD44	ENSG00000026508	2.13e-53	2.25e-52	0.653	0.882	0.711	2.33	1.68	1747	6.49	1.08	9.26	2.58	3.9	4.39	9.26	5.42	4.13	1.65	2.31	4.26	3.89	2.06	0.315	1.36
4	PLIN2hi/TREM1hi	CD52	ENSG00000169442	3.4e-52	3.52e-51	0.642	0.866	0.593	2.69	2.05	1748	10.7	1.01	13.7	0.65	8.49	3.56	13.7	9.21	15.96	3.49	2.19	4.12	4.76	5.86	-0.143	2.19
4	PLIN2hi/TREM1hi	FBP1	ENSG00000165140	4.95e-52	5.04e-51	0.869	0.538	0.266	1.58	0.71	1749	0.819	1.8	3.85	0.425	1.28	0.864	3.85	3.33	1.14	0.86	0.803	0.805	0.283	0.495	0.112	1.33
4	PLIN2hi/TREM1hi	CTSD	ENSG00000117984	2.02e-51	2.02e-50	0.521	0.895	0.68	2.98	2.46	1750	4.46	0.799	18.77	22.34	0.966	9.38	18.77	27.47	5.79	1.62	29.33	12.09	3.39	0.994	-0.428	2.31
4	PLIN2hi/TREM1hi	CPVL	ENSG00000106066	1.64e-50	1.61e-49	-0.933	0.162	0.518	0.439	1.37	1751	1.64	-2.23	0.551	4.17	3.1	2.23	0.551	0.879	2.13	15.26	4.13	2.25	0.907	1.21	-2.35	-0.191
4	PLIN2hi/TREM1hi	S100A6	ENSG00000197956	1.91e-50	1.85e-49	0.531	0.988	0.935	4.02	3.49	1752	49	0.783	54.87	15.79	25.34	23.78	54.87	56.17	49.25	12.6	17.45	24.18	15.78	17.01	-0.023	1.41
4	PLIN2hi/TREM1hi	TMSB4X	ENSG00000205542	2.97e-50	2.82e-49	-0.338	0.998	1	5.07	5.4	1753	178.11	-0.49	157.38	237.89	236.7	208.77	157.38	201.76	204.61	401.62	316.35	203.79	246.89	184.3	-0.933	-0.123
4	PLIN2hi/TREM1hi	TREM1	ENSG00000124731	4.35e-50	4.07e-49	0.715	0.596	0.306	1.51	0.798	1754	2.23	1.46	3.54	0.573	0.9	1.1	3.54	1.47	1.4	0.483	0.319	1.25	0.516	0	0.339	1.51
4	PLIN2hi/TREM1hi	FN1	ENSG00000115414	6.99e-50	6.43e-49	1.16	0.408	0.149	2.53	1.36	1755	1.98	1.95	11.52	0.627	0.147	6.23	11.52	14.03	0.789	1.49	1.36	2.04	2.47	0.0394	-0.183	2.49
4	PLIN2hi/TREM1hi	IL1RN	ENSG00000136689	3.31e-49	2.99e-48	0.844	0.641	0.351	2.19	1.35	1756	6.21	1.45	7.94	0.428	1.76	2.83	7.94	4.06	1.48	0.618	0.0682	5.22	0.983	0.232	0.215	2.12
4	PLIN2hi/TREM1hi	EEF1A1	ENSG00000156508	6.55e-49	5.75e-48	-0.381	0.992	0.997	3.77	4.15	1757	59.76	-0.559	42.16	51.04	80.61	60.25	42.16	48.7	59.76	64.89	62.94	51.2	119.66	87.68	-1.03	-0.141
4	PLIN2hi/TREM1hi	EMP3	ENSG00000142227	6.56e-49	5.75e-48	0.57	0.892	0.763	2.43	1.86	1758	7.08	0.921	10.37	3.45	4.88	4.68	10.37	7.99	8.47	3.34	3.11	5.65	2.91	3.94	0.183	1.07
4	PLIN2hi/TREM1hi	CXCL2	ENSG00000081041	5.08e-48	4.38e-47	0.761	0.87	0.634	3.87	3.11	1759	41.99	1.13	47.04	8.48	11.69	38.17	47.04	11.4	5.21	2.89	1.88	23.63	7.89	0.966	0.111	3.2
4	PLIN2hi/TREM1hi	RPL13A	ENSG00000142541	1.17e-47	9.95e-47	-0.329	0.986	0.996	3.53	3.86	1760	49.3	-0.486	33.16	38.25	53.82	44.83	33.16	37.32	49.6	57.62	47.96	35.86	53.43	64.96	-0.658	-0.076
4	PLIN2hi/TREM1hi	CXCL8	ENSG00000169429	1.93e-47	1.62e-46	0.801	0.903	0.72	4.33	3.53	1761	63.39	1.18	74.72	13.86	26.47	48.8	74.72	17.52	12.34	9.4	3.41	29.81	11.54	3.16	0.162	2.9
4	PLIN2hi/TREM1hi	ITGB2	ENSG00000160255	1.9e-46	1.57e-45	-0.576	0.465	0.769	1.24	1.82	1762	4.56	-1.04	2.47	5.8	5.49	4.44	2.47	6.68	5.76	5.27	4.95	5.32	1.91	4.67	-0.794	0.175
4	PLIN2hi/TREM1hi	SERF2	ENSG00000140264	7.95e-46	6.47e-45	0.306	0.988	0.988	3.4	3.1	1763	23.19	0.457	29.11	17.28	18.36	20.28	29.11	29.78	24.56	16.64	26.06	23.29	17.25	22.22	-0.022	0.535
4	PLIN2hi/TREM1hi	LGALS3	ENSG00000131981	2.01e-45	1.62e-44	0.796	0.789	0.637	2.55	1.75	1764	3.62	1.29	11.81	5.77	2.71	4.31	11.81	12.8	3.41	1.62	9.18	4.64	2.49	0.123	-0.075	2.43
4	PLIN2hi/TREM1hi	VSIR	ENSG00000107738	7.2e-45	5.7e-44	-0.687	0.164	0.507	0.423	1.11	1765	1.96	-1.77	0.527	2.43	1.9	2.18	0.527	0.761	3.19	1.92	1.34	2.25	1.97	0.844	-1.01	-0.143
4	PLIN2hi/TREM1hi	GPNMB	ENSG00000136235	2.4e-44	1.87e-43	0.528	0.527	0.232	1.54	1.01	1766	0.189	1.02	3.67	4.31	0.136	1.43	3.67	5.17	0.214	0.405	5.12	1.8	0.862	0	-0.278	1.54
4	PLIN2hi/TREM1hi	MNDA	ENSG00000163563	7.92e-44	6.1e-43	-0.722	0.282	0.617	0.773	1.5	1767	3.96	-1.49	1.17	4.67	3.34	2.61	1.17	1.43	4.13	2.24	2.69	4.51	2.15	1.74	-0.963	-0.116
4	PLIN2hi/TREM1hi	BNIP3	ENSG00000176171	3.79e-43	2.88e-42	0.692	0.252	0.072	0.866	0.174	1768	0.0677	2.35	1.38	0.17	0.11	0.138	1.38	0.925	0.128	0.148	0.35	0.14	0.133	0	0.211	0.866
4	PLIN2hi/TREM1hi	ARHGDIB	ENSG00000111348	3.55e-42	2.66e-41	-0.496	0.58	0.833	1.48	1.97	1769	5.18	-0.854	3.38	6.53	7.13	6.06	3.38	5.77	7.66	7.18	6.47	6.39	2.85	6.68	-0.681	0.13
4	PLIN2hi/TREM1hi	ERP29	ENSG00000089248	4.9e-42	3.62e-41	-0.606	0.156	0.494	0.384	0.989	1770	1.77	-1.66	0.468	1.84	1.7	1.49	0.468	1.24	1.84	1.93	2.05	1.56	1.19	1.82	-0.731	-0.398
4	PLIN2hi/TREM1hi	SMIM25		1.62e-41	1.18e-40	0.636	0.566	0.3	1.5	0.863	1771	2.42	1.28	3.48	0.446	0.493	0.792	3.48	2.01	4.39	0.125	0.834	1.41	0.824	0.0364	-0.185	1.46
4	PLIN2hi/TREM1hi	IFITM3	ENSG00000142089	1.7e-41	1.23e-40	-0.791	0.294	0.618	1.11	1.91	1772	3.26	-1.44	2.05	6.56	7.43	4.02	2.05	2.45	11.71	1.39	7.5	23.17	4.75	6.2	-2.07	0.243
4	PLIN2hi/TREM1hi	TNFSF13B	ENSG00000102524	6.47e-41	4.61e-40	-0.605	0.178	0.506	0.493	1.1	1773	2.11	-1.51	0.638	2.28	1.99	1.78	0.638	0.738	2.12	0.79	1.63	5.57	3.09	1.79	-1.39	-0.0594
4	PLIN2hi/TREM1hi	P4HA1	ENSG00000122884	1.18e-40	8.31e-40	0.62	0.308	0.109	0.849	0.229	1774	0.209	2.01	1.34	0.375	0.192	0.241	1.34	0.427	0.25	0.198	0.146	0.314	0.0402	0.0639	0.494	0.809
4	PLIN2hi/TREM1hi	EEF1G	ENSG00000254772	1.26e-40	8.77e-40	-0.43	0.872	0.944	2.35	2.78	1775	12.87	-0.667	9.43	12.79	22.29	14.78	9.43	10.06	13.78	21.67	13.43	12.56	17.63	25.18	-0.92	-0.058
4	PLIN2hi/TREM1hi	PYCARD	ENSG00000103490	1.09e-39	7.47e-39	-0.543	0.379	0.697	0.937	1.48	1776	3.74	-1.08	1.55	3.34	3.35	3.28	1.55	2.81	4.33	3.27	3.41	3.3	0.954	2.68	-0.737	0.267
4	PLIN2hi/TREM1hi	FLNA	ENSG00000196924	1.59e-39	1.08e-38	0.596	0.596	0.348	1.39	0.79	1777	2.02	1.25	3	0.312	1.01	0.85	3	2.23	1.84	0.642	0.294	0.9	1.15	0.786	0.214	1.13
4	PLIN2hi/TREM1hi	RPL27A	ENSG00000166441	1.98e-39	1.33e-38	-0.304	0.976	0.994	3.29	3.59	1778	34.13	-0.452	25.76	30.28	41.14	34.2	25.76	29.36	38.73	49.55	41.01	29.39	36.94	46.61	-0.636	-0.126
4	PLIN2hi/TREM1hi	ANXA1	ENSG00000135046	2.1e-39	1.39e-38	0.701	0.834	0.699	2.44	1.74	1779	4.46	1.14	10.48	4.98	5.15	4.75	10.48	6.88	4.61	2.36	2.45	3.5	2.17	1.87	0.377	1.39
4	PLIN2hi/TREM1hi	LY86	ENSG00000112799	4.14e-39	2.72e-38	-0.605	0.164	0.482	0.401	1.01	1780	1.45	-1.63	0.494	2.51	1.75	1.75	0.494	0.891	1.47	1.88	2.09	2.1	0.465	1.21	-0.855	0.0193
4	PLIN2hi/TREM1hi	LUCAT1	ENSG00000248323	8.12e-39	5.26e-38	0.716	0.479	0.232	1.38	0.667	1781	1.96	1.56	2.99	0.197	0.616	1.55	2.99	0.558	0.249	0.0819	0.035	0.987	0.856	0.657	0.298	1.35
4	PLIN2hi/TREM1hi	ARPC1B	ENSG00000130429	1.5e-38	9.63e-38	-0.424	0.684	0.883	1.77	2.19	1782	8.62	-0.701	4.87	6.3	9.67	7.21	4.87	6.85	8.55	9.92	8.31	8.73	4.53	11.87	-0.785	0.059
4	PLIN2hi/TREM1hi	LIMD2	ENSG00000136490	1.92e-38	1.21e-37	-0.667	0.13	0.425	0.277	0.944	1783	1.8	-1.99	0.319	0.687	2.25	1.18	0.319	0.741	2.8	3.74	0.534	1.28	1.41	4	-1.33	-0.15
4	PLIN2hi/TREM1hi	LGALS1	ENSG00000100097	5.32e-38	3.33e-37	0.458	0.951	0.912	3.47	3.01	1784	17.25	0.685	31.04	16.94	14	16.53	31.04	47.96	20.63	19.78	20.91	16.69	18.18	5.22	-0.424	1.64
4	PLIN2hi/TREM1hi	CYBA	ENSG00000051523	6.26e-38	3.88e-37	-0.377	0.856	0.972	2.45	2.83	1785	16.5	-0.581	10.61	18.71	13.43	13.67	10.61	14.09	21.71	11.47	17.63	18.32	11.78	16.36	-0.671	-0.071
4	PLIN2hi/TREM1hi	RPL15	ENSG00000174748	6.59e-38	4.04e-37	-0.309	0.978	0.989	3.09	3.4	1786	28.58	-0.462	21	24.46	37.82	28.64	21	22.67	28.49	32.45	27.73	21.94	34.66	32.52	-0.568	-0.042
4	PLIN2hi/TREM1hi	SDC2	ENSG00000169439	1.05e-37	6.35e-37	0.743	0.418	0.193	1.31	0.568	1787	0.202	1.7	2.71	0.899	0.65	0.617	2.71	2.87	0.152	0.412	1.93	0.613	0.697	0.955	-0.042	1.17
4	PLIN2hi/TREM1hi	PLPP3	ENSG00000162407	2.01e-37	1.21e-36	0.338	0.142	0.026	0.395	0.0564	1788	0.0516	1.89	0.484	0.0328	0.00521	0.0717	0.484	0.226	0	0.121	0.0903	0.0805	0.0651	0	0.19	0.395
4	PLIN2hi/TREM1hi	NRIP3	ENSG00000175352	2.75e-37	1.63e-36	0.378	0.187	0.044	0.48	0.101	1789	0.174	1.79	0.616	0.0196	0.101	0.0858	0.616	0.249	0.038	0.0476	0	0.258	0.154	0	0.25	0.48
4	PLIN2hi/TREM1hi	EREG	ENSG00000124882	3.58e-37	2.11e-36	0.672	0.604	0.332	2.3	1.62	1790	9.71	1.11	8.94	0.135	3.02	6.23	8.94	1.21	1.53	0.523	0.154	2.44	1.42	0.124	-0.074	2.18
4	PLIN2hi/TREM1hi	SEMA3C	ENSG00000075223	5.71e-37	3.32e-36	0.276	0.108	0.014	0.308	0.0316	1791	0.0334	1.8	0.361	0.0128	0.022	0.035	0.361	0.128	0	0.0115	0.00624	0	0.102	0.0389	0.188	0.308
4	PLIN2hi/TREM1hi	SLC11A1	ENSG00000018280	2.44e-36	1.4e-35	0.583	0.523	0.279	1.3	0.717	1792	2.03	1.27	2.67	0.472	0.281	1.12	2.67	1.25	1.85	0.175	0.259	0.91	0.514	0.0226	0.19	1.28
4	PLIN2hi/TREM1hi	PKM	ENSG00000067225	2.62e-36	1.5e-35	0.524	0.787	0.671	2.09	1.56	1793	3.32	0.887	7.06	2.69	3.81	3.2	7.06	8.4	3.95	5.07	3.11	4.69	3.34	2.04	-0.154	0.975
4	PLIN2hi/TREM1hi	VCAN	ENSG00000038427	4.42e-36	2.49e-35	0.631	0.684	0.414	2.13	1.5	1794	9.03	1.07	7.4	0.232	1.82	3.07	7.4	0.987	5.69	0.219	0.214	2.43	0.772	0.0709	-0.178	2.06
4	PLIN2hi/TREM1hi	RPL5	ENSG00000122406	8.89e-36	4.97e-35	-0.39	0.87	0.942	2.31	2.7	1795	12.87	-0.608	9.08	11.24	19.59	13.18	9.08	11.68	12.6	19.13	13.18	9.72	17.69	19.45	-0.714	-0.061
4	PLIN2hi/TREM1hi	RPS23	ENSG00000186468	1.12e-35	6.17e-35	-0.309	0.978	0.992	3.29	3.6	1796	35.05	-0.458	25.82	28.93	45.95	31.62	25.82	27.25	36.37	54.76	37.51	26.17	42.6	60.44	-0.829	-0.013
4	PLIN2hi/TREM1hi	CTSC	ENSG00000109861	2.1e-35	1.15e-34	-0.723	0.183	0.48	0.447	1.17	1797	0.981	-1.81	0.563	4.98	1.24	2.28	0.563	1.36	2.12	0.64	3.85	2.84	2.05	0.69	-1.34	-0.0477
4	PLIN2hi/TREM1hi	TMEM176B	ENSG00000106565	3.14e-35	1.7e-34	-0.901	0.108	0.382	0.344	1.25	1798	1.38	-2.33	0.411	6.21	0.763	2.28	0.411	0.861	1.58	0.278	5.55	3.06	3.82	0	-1.63	0.344
4	PLIN2hi/TREM1hi	BZW1	ENSG00000082153	5.34e-35	2.87e-34	0.599	0.538	0.322	1.26	0.664	1799	1.1	1.34	2.54	0.803	0.925	0.927	2.54	1.2	0.934	0.624	0.362	0.789	1.41	0.85	0.384	0.954
4	PLIN2hi/TREM1hi	F13A1	ENSG00000124491	6.52e-35	3.47e-34	-0.77	0.032	0.295	0.0973	0.867	1800	0.522	-2.87	0.102	3.55	0.907	1.53	0.102	0.402	0.708	0.25	2.26	1.63	0.166	0.403	-1.42	-0.0565
4	PLIN2hi/TREM1hi	LINC01943	ENSG00000280721	8.94e-35	4.7e-34	0.264	0.132	0.024	0.318	0.0535	1801	0.0461	1.61	0.374	0.00509	0.0527	0.0953	0.374	0.141	0.0555	0.0666	0	0.0568	0.0639	0.0411	0.185	0.318
4	PLIN2hi/TREM1hi	RGCC	ENSG00000102760	9e-35	4.7e-34	0.777	0.485	0.252	1.62	0.844	1802	1.12	1.55	4.06	0.606	1.55	1.32	4.06	3.78	0.595	2.85	0.273	0.453	1.49	1.53	0.057	1.38
4	PLIN2hi/TREM1hi	GSTO1	ENSG00000148834	9.51e-35	4.93e-34	0.505	0.769	0.627	1.87	1.36	1803	3.12	0.89	5.49	2.59	2.35	2.51	5.49	5.44	3.61	1.59	3.41	2.8	1.65	0.52	0.007	1.45
4	PLIN2hi/TREM1hi	ATP6V1F	ENSG00000128524	1.01e-34	5.18e-34	0.5	0.822	0.733	2.12	1.62	1804	3.73	0.838	7.32	4.12	2.88	4.5	7.32	7.56	3.25	2.82	5.69	3.98	2.02	2.48	-0.028	1.02
4	PLIN2hi/TREM1hi	DEFB1		1.08e-34	5.5e-34	0.352	0.101	0.014	0.407	0.055	1805	0.0669	1.95	0.503	0.00442	0.0206	0.0432	0.503	0.00412	0.0768	0	0.0323	1.03	0.0184	0	-0.302	0.407
4	PLIN2hi/TREM1hi	G0S2	ENSG00000123689	1.17e-34	5.91e-34	0.769	0.702	0.454	3.82	3.06	1806	53.27	1.14	44.79	1	17.56	14.61	44.79	7.48	12.36	4.75	0.646	18.18	20.16	2.32	-0.17	3.33
4	PLIN2hi/TREM1hi	TFPI	ENSG00000003436	2.78e-34	1.39e-33	0.292	0.114	0.018	0.333	0.041	1807	0.0289	1.81	0.396	0.0231	0.0156	0.0339	0.396	0.179	0.0386	0	0.102	0	0.0989	0.16	0.169	0.333
4	PLIN2hi/TREM1hi	RPS14	ENSG00000164587	3.78e-34	1.87e-33	-0.268	0.988	0.995	3.44	3.71	1808	45.06	-0.395	30.31	30.63	46.42	37.05	30.31	31.23	44.7	49.4	40.8	30.91	43.61	49.65	-0.481	-0.01
4	PLIN2hi/TREM1hi	TNFSF13	ENSG00000161955	6.15e-34	3.02e-33	-0.619	0.069	0.334	0.144	0.763	1809	0.768	-2.29	0.155	2.23	0.787	1.18	0.155	0.457	1.24	0.603	1.38	1.4	0.464	1.31	-1.03	-0.232
4	PLIN2hi/TREM1hi	CORO1A	ENSG00000102879	6.24e-34	3.04e-33	-0.535	0.412	0.683	1.04	1.58	1810	4.74	-1.03	1.83	2.75	4.52	3.24	1.83	2.24	5.95	5.07	1.6	3.8	2.23	7.08	-1.05	0.0845
4	PLIN2hi/TREM1hi	ALDH2	ENSG00000111275	7.94e-34	3.83e-33	-0.563	0.132	0.419	0.333	0.896	1811	1.32	-1.64	0.396	1.46	1.9	1.61	0.396	0.646	1.08	1.01	1.7	1.23	2.48	2.43	-0.913	-0.165
4	PLIN2hi/TREM1hi	RASSF4	ENSG00000107551	1.13e-33	5.39e-33	-0.578	0.075	0.341	0.168	0.747	1812	0.476	-2.1	0.183	2.24	0.999	1.24	0.183	0.798	0.601	0.498	0.59	1.01	3.13	0.0678	-1.25	0.102
4	PLIN2hi/TREM1hi	SLC25A6	ENSG00000169100	2.21e-33	1.05e-32	-0.414	0.751	0.883	1.82	2.23	1813	9.1	-0.678	5.18	6.17	10.93	8.14	5.18	5.62	8.16	11.15	7.36	6.21	10.83	9.41	-0.676	-0.069
4	PLIN2hi/TREM1hi	HIF1A-AS3	ENSG00000258667	3.72e-33	1.75e-32	0.292	0.11	0.017	0.339	0.0465	1814	0.0521	1.77	0.404	0.0359	0.0492	0.0558	0.404	0.0908	0.0312	0.00613	0.0448	0.0174	0.0361	0	0.252	0.339
4	PLIN2hi/TREM1hi	CLEC10A	ENSG00000132514	7.38e-33	3.45e-32	-1.02	0.095	0.353	0.291	1.31	1815	0.785	-2.68	0.337	1.35	9.59	2.73	0.337	0.351	1.78	0.431	0.637	1.94	0.882	2.72	-2.07	-0.0106
4	PLIN2hi/TREM1hi	GBE1	ENSG00000114480	7.44e-33	3.45e-32	0.399	0.193	0.053	0.517	0.119	1816	0.0997	1.78	0.677	0.137	0.111	0.0861	0.677	0.459	0.0218	0.0726	0.00624	0.0579	0.203	0	0.139	0.517
4	PLIN2hi/TREM1hi	HK2	ENSG00000159399	9.23e-33	4.24e-32	0.567	0.209	0.062	0.719	0.152	1817	0.23	2.12	1.05	0.0854	0.11	0.0826	1.05	0.482	0.297	0.144	0.0277	0	0.0574	0	0.326	0.719
4	PLIN2hi/TREM1hi	HMGN3	ENSG00000118418	1.15e-32	5.24e-32	-0.504	0.162	0.45	0.394	0.898	1818	1.42	-1.41	0.483	1.32	1.68	1.43	0.483	0.878	1.33	1.93	1.35	1.52	3.67	1.29	-1.15	-0.236
4	PLIN2hi/TREM1hi	SPINT2	ENSG00000167642	2.4e-32	1.09e-31	-0.54	0.14	0.414	0.313	0.853	1819	0.639	-1.63	0.368	1.74	2.35	1.31	0.368	0.594	0.8	2.39	1.19	1.15	1.13	2.1	-0.909	-0.153
4	PLIN2hi/TREM1hi	PGK1	ENSG00000102144	2.97e-32	1.33e-31	0.597	0.72	0.596	1.88	1.28	1820	2.55	1.06	5.53	2.11	2.74	2.06	5.53	4.91	3.25	2.26	1.9	2.41	1.57	2.19	0.101	0.932
4	PLIN2hi/TREM1hi	TNS1	ENSG00000079308	5.9e-32	2.63e-31	0.332	0.158	0.037	0.422	0.0893	1821	0.0672	1.69	0.525	0.0778	0.0159	0.092	0.525	0.444	0.0259	0.0768	0.183	0.0167	0.0374	0	0.0542	0.422
4	PLIN2hi/TREM1hi	UPP1	ENSG00000183696	1.01e-31	4.46e-31	0.589	0.627	0.415	1.56	0.968	1822	3.14	1.15	3.74	0.565	1.19	1.6	3.74	1.36	2.26	0.781	0.413	1.33	1.17	0.37	0.137	1.24
4	PLIN2hi/TREM1hi	ANKRD28	ENSG00000206560	1.2e-31	5.26e-31	0.615	0.434	0.223	1.2	0.582	1823	0.764	1.44	2.31	0.46	1.28	0.745	2.31	1.33	0.713	0.365	0.141	0.577	0.609	0.622	0.35	1.07
4	PLIN2hi/TREM1hi	RPS3A	ENSG00000145425	1.25e-31	5.43e-31	-0.279	0.978	0.993	3.26	3.54	1824	34.98	-0.415	25.1	25.9	43.21	31.98	25.1	25.02	35.56	42.68	33.74	23.75	34.87	50.47	-0.679	0.053
4	PLIN2hi/TREM1hi	CD302	ENSG00000241399	1.38e-31	5.94e-31	-0.53	0.136	0.409	0.341	0.871	1825	1.39	-1.56	0.406	2.02	1.25	1.49	0.406	0.425	1.53	0.315	1.87	1.22	0.653	0.158	-0.765	0.194
4	PLIN2hi/TREM1hi	RPL3	ENSG00000100316	2.81e-31	1.2e-30	-0.317	0.937	0.975	2.84	3.16	1826	20.59	-0.479	16.12	17.95	31.62	22.24	16.12	17.84	20.76	29.45	20.87	17.41	30.37	37.05	-0.799	-0.073
4	PLIN2hi/TREM1hi	PPT1	ENSG00000131238	3.53e-31	1.5e-30	-0.526	0.306	0.587	0.734	1.26	1827	1.75	-1.15	1.08	3.63	2.35	2.72	1.08	2.27	2.06	5.11	2.45	1.65	1.07	0.848	-1.08	0.12
4	PLIN2hi/TREM1hi	TMEM176A	ENSG00000002933	3.76e-31	1.59e-30	-0.762	0.051	0.292	0.119	0.881	1828	0.994	-2.74	0.127	3.07	0.489	1.39	0.127	0.442	0.924	0.0792	2.89	1.72	4.16	0	-1.52	0.119
4	PLIN2hi/TREM1hi	CYSTM1	ENSG00000120306	6.83e-31	2.86e-30	0.559	0.467	0.259	1.09	0.536	1829	0.73	1.37	1.99	0.521	0.523	0.62	1.99	1.56	0.653	0.6	0.71	0.888	1.27	1.03	0.156	0.676
4	PLIN2hi/TREM1hi	ANXA5	ENSG00000164111	8.57e-31	3.56e-30	0.5	0.789	0.686	1.99	1.49	1830	3.15	0.858	6.3	3.61	3.01	3.21	6.3	5.91	3.25	2.19	3.96	3.86	2.06	2.56	0.055	0.87
4	PLIN2hi/TREM1hi	RNASE1	ENSG00000129538	1.23e-30	5.1e-30	0.594	0.546	0.3	2.31	1.72	1831	0.743	0.976	9.08	8.59	0.216	5.06	9.08	16.24	0.996	1.87	13.11	4.53	1.31	0.103	-0.536	2.21
4	PLIN2hi/TREM1hi	RPL17	ENSG00000265681	1.63e-30	6.69e-30	-0.27	0.97	0.987	3.12	3.39	1832	30.82	-0.404	21.74	23.7	33.5	28.67	21.74	23.14	29.78	30.69	30.6	21.69	32.72	36.71	-0.506	0.002
4	PLIN2hi/TREM1hi	SELENOP	ENSG00000250722	1.05e-29	4.29e-29	-2.05	0.016	0.236	0.0496	2.1	1833	0.0228	-5.59	0.0509	27.93	0.0972	3.04	0.0509	1.42	0.0851	0.303	34.84	5.83	0.428	0	-3.53	0.0496
4	PLIN2hi/TREM1hi	FYB1	ENSG00000082074	1.28e-29	5.19e-29	-0.473	0.298	0.584	0.812	1.28	1834	2.99	-1.01	1.25	3.54	1.74	3.18	1.25	1.59	2.45	0.381	1.54	3.76	1.7	0.43	-0.748	0.489
4	PLIN2hi/TREM1hi	RPL11	ENSG00000142676	1.33e-29	5.36e-29	-0.257	0.982	0.995	3.32	3.58	1835	38.49	-0.382	26.66	27.05	43.26	31.98	26.66	24.08	39.21	38.77	36	27.88	39.21	45.15	-0.512	0.098
4	PLIN2hi/TREM1hi	GPI	ENSG00000277494	1.76e-29	7e-29	0.599	0.371	0.181	0.954	0.355	1836	0.373	1.69	1.6	0.338	0.4	0.414	1.6	0.897	0.361	0.497	0.334	0.47	0.277	1.03	0.246	0.71
4	PLIN2hi/TREM1hi	LST1		1.8e-29	7.11e-29	-0.493	0.73	0.876	1.79	2.28	1837	12.93	-0.808	4.97	5.18	8.3	7.74	4.97	3.33	19.51	1.97	7.22	7.35	5.46	16.17	-1.23	0.699
4	PLIN2hi/TREM1hi	TKT	ENSG00000163931	5.64e-29	2.22e-28	-0.524	0.304	0.569	0.71	1.23	1838	3.61	-1.16	1.03	2	2.1	2.38	1.03	1.61	3.3	0.964	1.76	1.79	1.22	0.968	-0.818	0.035
4	PLIN2hi/TREM1hi	AKR1B1	ENSG00000085662	8.33e-29	3.25e-28	-0.607	0.059	0.293	0.13	0.736	1839	0.3	-2.32	0.138	2.97	0.581	0.845	0.138	0.501	0.364	0.409	4.01	0.699	0.346	0.451	-1.48	-0.133
4	PLIN2hi/TREM1hi	AC015912.3		1.11e-28	4.3e-28	0.647	0.379	0.179	1.21	0.558	1840	1.78	1.53	2.34	0.228	0.243	0.69	2.34	0.44	1.07	0.151	0.102	0.903	0.305	0	0.181	1.21
4	PLIN2hi/TREM1hi	FNDC3B	ENSG00000075420	1.23e-28	4.75e-28	0.464	0.347	0.156	0.836	0.372	1841	0.821	1.35	1.31	0.235	0.235	0.42	1.31	0.764	0.295	0.175	0.168	0.655	0.226	0.0816	0.236	0.757
4	PLIN2hi/TREM1hi	LGALS2	ENSG00000100079	2.55e-28	9.76e-28	-0.758	0.112	0.354	0.338	1.1	1842	2.95	-2.06	0.403	0.279	3.29	1.14	0.403	0.317	1.75	8.54	0.542	2.08	2.2	0.683	-1.92	0.0924
4	PLIN2hi/TREM1hi	RPL26	ENSG00000161970	3.66e-28	1.39e-27	-0.258	0.98	0.995	3.48	3.73	1843	46.51	-0.382	31.3	31.46	49.7	37.78	31.3	29.91	48.5	42.6	36.86	29.63	40.97	54.48	-0.541	0.053
4	PLIN2hi/TREM1hi	SRGN	ENSG00000122862	6.01e-28	2.27e-27	0.417	0.982	0.963	3.77	3.35	1844	42.25	0.618	42.16	14.12	31.75	28.84	42.16	15.66	29.6	12.22	7.83	32.92	23.14	24.48	-0.002	1.59
4	PLIN2hi/TREM1hi	FCGR2A	ENSG00000143226	6.17e-28	2.31e-27	-0.569	0.428	0.664	1.02	1.59	1845	2.45	-1.09	1.77	7.78	3.2	4.34	1.77	2.57	2.65	0.603	4.11	4.69	0.844	0.221	-1.15	0.818
4	PLIN2hi/TREM1hi	EIF3F	ENSG00000175390	1.6e-27	5.96e-27	-0.431	0.359	0.623	0.833	1.26	1846	2.59	-0.915	1.3	2.2	3.22	2.58	1.3	1.61	2.36	3.41	2.32	1.91	2.68	3.72	-0.718	-0.127
4	PLIN2hi/TREM1hi	PGLS	ENSG00000130313	2.6e-27	9.64e-27	-0.452	0.227	0.494	0.543	0.995	1847	1.93	-1.14	0.721	1.42	1.76	1.83	0.721	1.2	2.05	1.94	1.28	1.88	1.14	1.8	-0.572	-0.219
4	PLIN2hi/TREM1hi	PTPRC	ENSG00000213402	3.19e-27	1.17e-26	-0.38	0.3	0.577	0.808	1.19	1848	2.22	-0.826	1.24	2.78	2.53	2.04	1.24	1.28	2.59	1.91	0.837	3.45	2.32	3.29	-0.686	0.2
4	PLIN2hi/TREM1hi	CD37	ENSG00000104894	3.21e-27	1.17e-26	-0.427	0.379	0.649	0.967	1.39	1849	3.75	-0.856	1.63	2.94	2.9	2.96	1.63	1.45	3.88	2.8	2.99	2.11	2.17	2.63	-0.619	0.0712
4	PLIN2hi/TREM1hi	BCAT1	ENSG00000060982	4.63e-27	1.68e-26	0.474	0.306	0.135	0.76	0.287	1850	0.191	1.52	1.14	0.412	0.241	0.367	1.14	0.937	0.207	0.22	0.184	0.347	0.229	0.0656	0.0989	0.697
4	PLIN2hi/TREM1hi	TUBA1A	ENSG00000167552	4.96e-27	1.79e-26	-0.559	0.262	0.525	0.746	1.3	1851	1.72	-1.21	1.11	3.57	3.53	2.33	1.11	2.8	2.08	2.64	2.08	3.08	2.63	5.44	-1.12	-0.254
4	PLIN2hi/TREM1hi	RPS15A	ENSG00000134419	6.31e-27	2.26e-26	-0.256	0.976	0.993	3.35	3.6	1852	41.82	-0.38	27.36	27.59	41.14	33.02	27.36	26.44	42.03	38.29	33.64	26.52	36.19	44.51	-0.473	0.033
4	PLIN2hi/TREM1hi	RPS4X	ENSG00000198034	8.67e-27	3.09e-26	-0.293	0.943	0.978	2.92	3.21	1853	23.29	-0.441	17.49	18.99	31.36	23.07	17.49	17.41	23.83	30.79	25.26	17.92	31.07	36.34	-0.703	0.004
4	PLIN2hi/TREM1hi	CTSH	ENSG00000103811	1.33e-26	4.72e-26	-0.479	0.42	0.653	0.961	1.44	1854	2.02	-0.954	1.61	4.01	4.46	3.41	1.61	2.9	2.32	1.49	2.94	3.65	4.47	4.82	-0.801	0.0506
4	PLIN2hi/TREM1hi	GSTP1	ENSG00000084207	3e-26	1.05e-25	-0.375	0.675	0.861	1.72	2.09	1855	7.02	-0.625	4.58	5.72	7.07	6.6	4.58	6.75	8.04	12.74	8.16	5.92	14.09	10.12	-0.995	-0.186
4	PLIN2hi/TREM1hi	DPYSL2	ENSG00000092964	3.01e-26	1.05e-25	-0.425	0.142	0.395	0.378	0.803	1856	1	-1.25	0.46	1.6	1.05	1.32	0.46	1.13	0.829	1.81	1.45	1.36	1.46	1.57	-0.656	-0.226
4	PLIN2hi/TREM1hi	CARD16	ENSG00000204397	1e-25	3.48e-25	-0.454	0.247	0.511	0.7	1.15	1857	3.46	-1.03	1.01	1.65	1.84	1.91	1.01	0.804	3.37	0.213	2.12	2.28	1.66	1.47	-0.795	0.507
4	PLIN2hi/TREM1hi	NOP10	ENSG00000182117	1.17e-25	4.04e-25	0.414	0.787	0.68	1.92	1.5	1858	3.93	0.715	5.81	3.14	2.36	3.24	5.81	5.39	4.77	1.55	5.35	4.13	1.55	2.67	0.064	0.983
4	PLIN2hi/TREM1hi	SLC39A8	ENSG00000138821	1.66e-25	5.71e-25	0.418	0.243	0.094	0.64	0.222	1859	0.274	1.51	0.896	0.12	0.167	0.264	0.896	0.857	0.127	0.307	0.0859	0.137	0.0844	0.053	0.0209	0.588
4	PLIN2hi/TREM1hi	THBD	ENSG00000178726	2.45e-25	8.35e-25	0.666	0.45	0.255	1.46	0.794	1860	2.28	1.38	3.31	0.518	0.828	1.71	3.31	0.718	0.527	1.3	0.0915	1.11	0.391	0.84	0.272	1.37
4	PLIN2hi/TREM1hi	EIF3K		3.94e-25	1.34e-24	-0.341	0.529	0.768	1.29	1.63	1861	4.2	-0.621	2.63	3.81	4.62	3.85	2.63	3.28	4.65	4.57	4.61	4.29	3.11	4.3	-0.441	-0.123
4	PLIN2hi/TREM1hi	CD4	ENSG00000010610	3.97e-25	1.34e-24	-0.458	0.12	0.355	0.273	0.731	1862	0.842	-1.51	0.314	1.47	0.888	1.24	0.314	1.41	0.898	0.713	1.03	1.05	0.546	0.577	-0.632	-0.163
4	PLIN2hi/TREM1hi	PEBP1	ENSG00000089220	4.17e-25	1.4e-24	-0.452	0.144	0.381	0.334	0.786	1863	0.447	-1.38	0.397	1.81	1.4	0.936	0.397	1.5	0.87	1.61	2.66	1.16	1.2	1.66	-0.964	-0.0352
4	PLIN2hi/TREM1hi	C4orf3	ENSG00000164096	4.2e-25	1.4e-24	0.516	0.718	0.633	1.82	1.3	1864	3.14	0.922	5.15	2.07	2.31	2.58	5.15	3.1	3.76	1.79	2.38	3.27	2.92	1.64	0.255	0.845
4	PLIN2hi/TREM1hi	MYL12A	ENSG00000101608	5.42e-25	1.8e-24	-0.405	0.604	0.791	1.41	1.81	1865	3.95	-0.714	3.1	5.65	5.89	3.82	3.1	6.09	5.69	7.15	5.99	6.58	4.13	12.08	-1.16	-0.162
4	PLIN2hi/TREM1hi	FABP4	ENSG00000170323	8.76e-25	2.89e-24	1.48	0.158	0.046	2.36	0.885	1866	0.0241	2.67	9.6	0.709	0.0857	0.928	9.6	12.85	0.558	1.98	0.246	0.459	0.0531	0	-0.267	2.36
4	PLIN2hi/TREM1hi	CKLF	ENSG00000217555	9.4e-25	3.08e-24	-0.437	0.402	0.639	1.02	1.46	1867	2.6	-0.856	1.78	3.65	5.24	2.58	1.78	2.42	2.8	4.96	3.12	2.31	1.21	4.2	-0.809	0.231
4	PLIN2hi/TREM1hi	RPS7	ENSG00000171863	1.12e-24	3.65e-24	-0.262	0.943	0.976	2.74	3	1868	19.66	-0.398	14.5	14.74	25.55	18.39	14.5	14.96	19.49	24.71	17.03	14.96	21.56	21.87	-0.538	-0.015
4	PLIN2hi/TREM1hi	GSTK1	ENSG00000197448	1.19e-24	3.87e-24	-0.385	0.274	0.535	0.669	1.05	1869	1.72	-0.903	0.953	2.14	1.91	1.9	0.953	1.1	2	2.36	2.64	1.64	1.45	1.24	-0.624	-0.0728
4	PLIN2hi/TREM1hi	EIF3L	ENSG00000100129	1.2e-24	3.88e-24	-0.435	0.258	0.5	0.594	1.03	1870	1.73	-1.06	0.811	1.3	2.92	1.67	0.811	0.843	1.89	2.71	1.19	1.22	2.27	3.15	-0.829	-0.0176
4	PLIN2hi/TREM1hi	FOLR2	ENSG00000165457	1.37e-24	4.39e-24	-0.875	0.024	0.218	0.087	0.962	1871	0.0994	-3.17	0.0909	5.97	0.144	0.882	0.0909	0.47	0.282	0.223	5.96	2.3	0.0945	0.0451	-1.85	0.0429
4	PLIN2hi/TREM1hi	NDRG1	ENSG00000104419	2.36e-24	7.52e-24	0.572	0.264	0.114	0.83	0.258	1872	0.474	1.82	1.29	0.155	0.247	0.261	1.29	0.502	0.165	0.13	0.062	0.221	0.283	0.687	0.307	0.769
4	PLIN2hi/TREM1hi	RACK1	ENSG00000204628	3.63e-24	1.15e-23	-0.276	0.89	0.963	2.48	2.75	1873	15.41	-0.428	10.89	11.69	18.41	14.13	10.89	11.63	14.77	17.62	13.69	11.95	17.92	19.17	-0.528	-0.06
4	PLIN2hi/TREM1hi	RPL23A	ENSG00000198242	4.57e-24	1.44e-23	-0.251	0.968	0.988	3.08	3.33	1874	27.76	-0.376	20.8	22.15	34.16	24.33	20.8	20.78	29.48	38.37	25.5	21.09	27.85	42.64	-0.694	0.001
4	PLIN2hi/TREM1hi	GRN	ENSG00000030582	4.97e-24	1.56e-23	-0.328	0.609	0.814	1.59	1.91	1875	4.79	-0.56	3.89	8.57	4.45	5.88	3.89	6.04	4.76	5.42	6.97	6.39	2.75	2.13	-0.672	0.445
4	PLIN2hi/TREM1hi	SCD	ENSG00000099194	5.13e-24	1.6e-23	0.36	0.181	0.059	0.513	0.153	1876	0.0376	1.54	0.67	0.277	0.0328	0.12	0.67	0.779	0.0864	0.141	0.137	0.125	0.0994	0.0451	-0.0632	0.481
4	PLIN2hi/TREM1hi	RPL6	ENSG00000089009	5.91e-24	1.83e-23	-0.252	0.949	0.98	2.83	3.08	1877	22.52	-0.382	15.91	15.48	26.8	19.74	15.91	16	21.2	24.58	20.07	17.17	21.47	27.13	-0.509	0.026
4	PLIN2hi/TREM1hi	HLA-DQA2		1.22e-23	3.76e-23	-0.718	0.024	0.213	0.0731	0.792	1878	0.273	-2.89	0.0758	1.94	2.03	1.12	0.0758	0.318	0.67	2.61	1.71	1.27	1.19	0.969	-1.21	-0.168
4	PLIN2hi/TREM1hi	ATP13A3	ENSG00000133657	1.45e-23	4.44e-23	0.452	0.41	0.224	0.981	0.529	1879	1.4	1.15	1.67	0.231	0.541	0.717	1.67	0.701	0.531	0.129	0.105	0.691	0.588	0.124	0.105	0.881
4	PLIN2hi/TREM1hi	ADM	ENSG00000148926	1.51e-23	4.6e-23	0.583	0.286	0.128	0.95	0.367	1880	0.753	1.63	1.59	0.324	0.272	0.357	1.59	0.545	0.756	0.138	0.0362	0.267	0.102	0.0451	0.387	0.914
4	PLIN2hi/TREM1hi	BCL2A1	ENSG00000140379	2.46e-23	7.45e-23	0.377	0.834	0.674	2.61	2.23	1881	19.55	0.59	12.59	1.74	3.49	10.94	12.59	3.39	6.09	2.79	0.83	8.52	6.93	3.05	-0.414	2
4	PLIN2hi/TREM1hi	GPR183	ENSG00000169508	3.72e-23	1.12e-22	-0.655	0.434	0.633	1.42	2.07	1882	6.12	-1.13	3.12	2.96	11.54	13.45	3.12	2.57	1.84	2.77	1.25	9.29	10.18	11.32	-1.25	0.604
4	PLIN2hi/TREM1hi	FNIP2	ENSG00000052795	3.79e-23	1.14e-22	0.582	0.371	0.205	1.01	0.431	1883	0.487	1.54	1.75	0.378	0.623	0.562	1.75	0.988	0.284	1.08	0.159	0.712	0.287	0.644	0.28	0.865
4	PLIN2hi/TREM1hi	GIMAP4	ENSG00000133574	5.09e-23	1.52e-22	-0.453	0.02	0.202	0.0399	0.493	1884	0.46	-2.39	0.0407	1.24	0.362	0.646	0.0407	0.174	0.893	0.141	0.566	1.5	0.333	0.201	-0.876	-0.0924
4	PLIN2hi/TREM1hi	BTG1	ENSG00000133639	5.59e-23	1.66e-22	0.499	0.84	0.704	2.49	1.99	1885	9.62	0.797	11.07	3.05	6.09	9.52	11.07	4.45	3.57	2.41	0.976	5	9.37	4.04	0.128	1.81
4	PLIN2hi/TREM1hi	TUBA1B	ENSG00000123416	7.24e-23	2.14e-22	-0.509	0.521	0.729	1.45	1.96	1886	2.26	-0.88	3.28	9.11	6.83	5.67	3.28	8.21	4.09	7.31	10.88	7.71	6.66	9.4	-1.02	0.273
4	PLIN2hi/TREM1hi	CSF2RA	ENSG00000198223	1.45e-22	4.27e-22	-0.42	0.099	0.314	0.262	0.682	1887	0.445	-1.43	0.299	1.13	1.78	0.921	0.299	0.385	0.632	1.18	0.638	0.673	3.5	1.58	-1.24	-0.0642
4	PLIN2hi/TREM1hi	HERPUD1	ENSG00000051108	3.18e-22	9.31e-22	-0.519	0.373	0.599	1.02	1.54	1888	2.33	-1	1.78	4.09	5.83	5.15	1.78	1.41	2.12	3.35	1.27	3.3	3.02	6.81	-1.03	0.2
4	PLIN2hi/TREM1hi	PLTP	ENSG00000100979	3.72e-22	1.08e-21	-1.23	0.13	0.327	0.404	1.63	1889	0.0798	-2.82	0.498	14	0.225	2.77	0.498	4.79	0.312	0.568	14.26	5.21	0.289	0.557	-2.32	0.327
4	PLIN2hi/TREM1hi	DHRS9	ENSG00000073737	4.28e-22	1.24e-21	0.336	0.164	0.054	0.457	0.121	1890	0.104	1.57	0.58	0.183	0.134	0.0995	0.58	0.22	0.0211	0.0427	0.267	0.107	0.0415	0.0639	0.221	0.436
4	PLIN2hi/TREM1hi	AOAH	ENSG00000136250	4.68e-22	1.35e-21	-0.378	0.053	0.248	0.162	0.54	1891	0.568	-1.57	0.176	1.05	0.706	0.857	0.176	0.19	0.771	0.49	0.856	0.79	0.348	0.191	-0.557	-0.0126
4	PLIN2hi/TREM1hi	OLR1	ENSG00000173391	4.8e-22	1.37e-21	0.5	0.602	0.428	1.76	1.26	1892	4.81	0.903	4.84	1.01	1.43	4.53	4.84	1.63	0.655	0.383	0.354	3.06	0.6	0.248	0.005	1.54
4	PLIN2hi/TREM1hi	GLIPR1	ENSG00000139278	6.23e-22	1.77e-21	-0.374	0.347	0.586	0.825	1.2	1893	2.23	-0.806	1.28	2.75	2.64	2.4	1.28	1.58	2.35	2	1.7	1.49	1.02	1.98	-0.498	0.12
4	PLIN2hi/TREM1hi	C1orf54	ENSG00000118292	6.32e-22	1.79e-21	-0.546	0.071	0.264	0.146	0.692	1894	0.138	-2.1	0.157	1.55	0.681	0.672	0.157	1.35	0.465	7.3	1.4	1.05	0.616	0.196	-1.97	0.0163
4	PLIN2hi/TREM1hi	GPR34	ENSG00000171659	9.2e-22	2.6e-21	-0.586	0.032	0.21	0.0669	0.652	1895	0.0897	-2.59	0.0692	3.24	0.234	0.808	0.0692	0.411	0.145	0.294	1.59	0.859	0.106	0.0457	-1.38	0.0222
4	PLIN2hi/TREM1hi	FCGRT	ENSG00000104870	9.46e-22	2.66e-21	-0.362	0.59	0.797	1.5	1.86	1896	4.23	-0.627	3.46	8.49	3.91	6.09	3.46	5	4.18	3.3	8.33	5.55	1.49	3.41	-0.755	0.582
4	PLIN2hi/TREM1hi	LY96	ENSG00000154589	9.65e-22	2.7e-21	-0.432	0.359	0.595	0.878	1.31	1897	1.84	-0.898	1.41	4.48	1.89	2.94	1.41	2.12	2.32	1.29	6.09	3.09	1.39	1.29	-1.08	0.0507
4	PLIN2hi/TREM1hi	ITGA4	ENSG00000115232	9.77e-22	2.72e-21	-0.411	0.061	0.254	0.122	0.532	1898	0.547	-1.81	0.129	0.971	0.778	0.688	0.129	0.325	0.712	0.63	0.512	0.867	1.2	0.854	-0.669	-0.16
4	PLIN2hi/TREM1hi	FCER1A	ENSG00000179639	1.11e-21	3.08e-21	-1.02	0.02	0.191	0.0376	1.05	1899	0.198	-3.83	0.0383	0.64	9.2	0.652	0.0383	0.0779	0.523	0.575	0.132	0.416	0.187	1.3	-2.28	-0.0374
4	PLIN2hi/TREM1hi	SLC25A5	ENSG00000005022	1.12e-21	3.09e-21	-0.327	0.483	0.7	1.21	1.54	1900	3	-0.612	2.36	3.21	4.88	3.89	2.36	3.03	3.96	5.6	3.18	3.23	2.64	4.45	-0.676	-0.08
4	PLIN2hi/TREM1hi	TMEM167A	ENSG00000174695	1.45e-21	3.98e-21	0.479	0.604	0.449	1.39	0.91	1901	2.26	0.973	3.01	0.953	1.31	1.33	3.01	1.31	1.99	0.719	0.938	1.48	1.47	0.687	0.206	0.865
4	PLIN2hi/TREM1hi	CD63	ENSG00000135404	1.6e-21	4.35e-21	0.372	0.892	0.868	2.82	2.45	1902	6.06	0.574	15.78	18.32	5.63	8.97	15.78	20.71	7.82	4.22	21.97	12.65	5.17	2.4	-0.314	1.6
4	PLIN2hi/TREM1hi	LAP3	ENSG00000002549	1.63e-21	4.43e-21	-0.413	0.191	0.413	0.423	0.836	1903	0.861	-1.17	0.527	1.46	1.63	1.22	0.527	1.03	1.14	1.44	1.06	4.1	1.88	1.35	-1.21	-0.198
4	PLIN2hi/TREM1hi	LPAR6	ENSG00000139679	2.42e-21	6.52e-21	-0.54	0.057	0.245	0.145	0.685	1904	0.249	-2.08	0.156	2.77	0.505	1.2	0.156	0.209	0.491	0.173	1.4	1.4	0.213	0.048	-1.18	0.098
4	PLIN2hi/TREM1hi	CD68	ENSG00000129226	3e-21	8.06e-21	0.314	0.864	0.765	2.3	1.98	1905	4.06	0.507	8.95	10.17	2.5	6.81	8.95	11.91	5.07	1.61	11.68	8.48	2.21	1.5	-0.26	1.38
4	PLIN2hi/TREM1hi	MIR22HG		4.34e-21	1.16e-20	0.388	0.262	0.118	0.664	0.276	1906	0.659	1.32	0.944	0.143	0.261	0.271	0.944	0.145	0.346	0.104	0.0111	0.209	0.346	0.35	0.158	0.653
4	PLIN2hi/TREM1hi	IL18	ENSG00000150782	5.12e-21	1.36e-20	-0.409	0.091	0.29	0.196	0.605	1907	0.41	-1.56	0.217	1.32	1.08	1.03	0.217	0.555	0.587	0.304	0.947	0.604	0.435	0.435	-0.646	-0.069
4	PLIN2hi/TREM1hi	GCA	ENSG00000115271	5.3e-21	1.4e-20	-0.377	0.164	0.391	0.456	0.833	1908	1.79	-1.05	0.577	1.19	1.35	1.17	0.577	0.458	1.39	1.31	0.815	1.24	1.06	1.29	-0.569	0.0787
4	PLIN2hi/TREM1hi	NOP53	ENSG00000105373	5.66e-21	1.49e-20	-0.407	0.241	0.468	0.667	1.07	1909	1.81	-0.952	0.948	1.79	2.3	2.21	0.948	1.11	2.17	1.72	2.12	1.25	2.65	1.84	-0.629	-0.078
4	PLIN2hi/TREM1hi	IFI16	ENSG00000163565	6.08e-21	1.6e-20	-0.414	0.229	0.453	0.556	0.97	1910	1.17	-1.04	0.743	2.82	1.54	1.37	0.743	1.25	0.91	1.77	1.33	3.42	0.888	1.59	-0.93	-0.0797
4	PLIN2hi/TREM1hi	HINT1	ENSG00000169567	6.13e-21	1.6e-20	-0.39	0.509	0.7	1.16	1.55	1911	2.91	-0.735	2.18	3.21	5.33	2.75	2.18	3.93	3.1	5.85	4.29	3.34	7.06	8.37	-1.08	-0.164
4	PLIN2hi/TREM1hi	CLEC4A	ENSG00000111729	6.49e-21	1.69e-20	-0.396	0.051	0.233	0.11	0.506	1912	0.844	-1.81	0.117	0.548	0.957	0.569	0.117	0.249	0.698	0.14	0.619	0.327	0.298	1.13	-0.645	-0.0209
4	PLIN2hi/TREM1hi	LYZ	ENSG00000090382	7.73e-21	2e-20	-0.574	0.89	0.931	3.36	3.93	1913	86.1	-0.848	27.79	17.14	61.05	45.43	27.79	14.1	73.44	41.39	23.73	38.25	29.66	24.89	-1.11	0.645
4	PLIN2hi/TREM1hi	CIITA	ENSG00000179583	8.07e-21	2.08e-20	-0.341	0.012	0.175	0.024	0.365	1914	0.164	-2.12	0.0243	0.736	0.629	0.459	0.0243	0.183	0.181	0.796	0.294	0.495	0.417	1.01	-0.672	-0.128
4	PLIN2hi/TREM1hi	MYO1F	ENSG00000142347	1.21e-20	3.09e-20	-0.369	0.15	0.374	0.399	0.768	1915	1.1	-1.09	0.491	1.35	1.14	1.28	0.491	0.655	1.78	1.08	0.478	1.05	0.522	0.81	-0.624	0.0088
4	PLIN2hi/TREM1hi	IRAK1	ENSG00000184216	1.63e-20	4.18e-20	0.354	0.278	0.13	0.645	0.291	1916	0.464	1.2	0.906	0.262	0.193	0.344	0.906	0.673	0.254	0.208	0.121	0.289	0.304	0.233	0.13	0.531
4	PLIN2hi/TREM1hi	CD109	ENSG00000156535	1.67e-20	4.24e-20	0.302	0.166	0.057	0.424	0.121	1917	0.087	1.46	0.527	0.063	0.101	0.0851	0.527	0.75	0.0284	0.0706	0.0595	0.036	0.0387	0.0345	-0.136	0.396
4	PLIN2hi/TREM1hi	CCL20	ENSG00000115009	2.12e-20	5.37e-20	0.92	0.325	0.162	2.35	1.43	1918	7.95	1.55	9.51	0.163	0.703	5.77	9.51	1.87	0.519	0.571	0.0392	2.23	0.937	0	0.16	2.35
4	PLIN2hi/TREM1hi	SH3BGRL	ENSG00000131171	2.33e-20	5.87e-20	-0.357	0.501	0.709	1.12	1.47	1919	2.67	-0.683	2.06	4.26	3.26	3.45	2.06	3.12	3.38	2.67	5.3	3.44	2.19	3.33	-0.722	-0.043
4	PLIN2hi/TREM1hi	ATP5F1A	ENSG00000152234	2.36e-20	5.94e-20	-0.359	0.199	0.423	0.457	0.816	1920	0.979	-1	0.579	1.18	1.45	1.24	0.579	1.52	1.13	2.15	1.48	1.01	1.58	2.01	-0.689	-0.226
4	PLIN2hi/TREM1hi	LIMS1	ENSG00000169756	2.51e-20	6.29e-20	0.418	0.594	0.444	1.38	0.958	1921	1.92	0.841	2.96	1.01	1.7	1.97	2.96	2.44	1.14	0.672	0.731	2.04	0.653	1.09	0.139	0.872
4	PLIN2hi/TREM1hi	CITED2	ENSG00000164442	3.52e-20	8.77e-20	0.564	0.333	0.179	1.04	0.476	1922	0.624	1.44	1.83	0.777	0.34	0.83	1.83	0.865	0.483	0.28	0.0662	0.64	0.37	0	0.417	1.04
4	PLIN2hi/TREM1hi	CRADD	ENSG00000169372	5.16e-20	1.28e-19	0.358	0.158	0.054	0.482	0.123	1923	0.215	1.64	0.619	0.0662	0.119	0.109	0.619	0.261	0.0538	0.0857	0.0182	0.104	0.0889	0	0.25	0.482
4	PLIN2hi/TREM1hi	ZEB2	ENSG00000169554	5.21e-20	1.29e-19	0.405	0.71	0.576	1.66	1.26	1924	3.4	0.741	4.27	2.33	1.76	2.97	4.27	1.98	3.3	0.443	1.03	3.13	1.85	0.889	0.181	1.3
4	PLIN2hi/TREM1hi	TOMM7	ENSG00000196683	6.44e-20	1.58e-19	-0.306	0.751	0.871	1.7	2.01	1925	7.68	-0.516	4.47	6.1	5.78	6.11	4.47	4.67	7.44	6.5	7.26	5.79	6.16	5.25	-0.462	-0.036
4	PLIN2hi/TREM1hi	NAAA	ENSG00000138744	8.72e-20	2.13e-19	-0.372	0.043	0.217	0.106	0.478	1926	0.543	-1.75	0.112	0.601	0.557	0.496	0.112	0.213	0.58	2.96	0.735	0.74	0.455	0.248	-1.27	-0.0877
4	PLIN2hi/TREM1hi	SERPINF1		9.02e-20	2.2e-19	-0.388	0.018	0.177	0.0362	0.424	1927	0.0945	-2.2	0.0369	0.93	0.535	0.408	0.0369	0.291	0.108	2.16	1.59	0.226	0.985	0.489	-1.11	-0.0541
4	PLIN2hi/TREM1hi	PGAM1	ENSG00000171314	9.7e-20	2.35e-19	0.451	0.56	0.424	1.31	0.864	1928	1.43	0.94	2.72	0.922	1.43	1.2	2.72	2.43	1.93	1.56	0.941	1.01	0.679	1.41	0.082	0.797
4	PLIN2hi/TREM1hi	TNFSF14	ENSG00000125735	1.06e-19	2.57e-19	0.358	0.124	0.035	0.476	0.118	1929	0.29	1.66	0.61	0.0215	0.0437	0.12	0.61	0.121	0.211	0.00496	0.0476	0.0432	0.083	0	0.222	0.476
4	PLIN2hi/TREM1hi	TMEM14C		1.33e-19	3.2e-19	-0.344	0.209	0.435	0.531	0.875	1930	0.89	-0.904	0.701	1.98	1.51	1.48	0.701	1.15	1.03	1.33	2.22	1.3	1.57	0.986	-0.639	-0.105
4	PLIN2hi/TREM1hi	GSN	ENSG00000148180	1.41e-19	3.38e-19	-0.493	0.215	0.423	0.531	1.02	1931	0.451	-1.24	0.7	2.7	2.04	1.6	0.7	4.16	0.659	1.75	1.32	1.53	3.47	2.35	-1.11	0.159
4	PLIN2hi/TREM1hi	GNG10	ENSG00000242616	1.5e-19	3.58e-19	-0.367	0.359	0.592	0.877	1.24	1932	2.48	-0.772	1.4	3.06	2.41	2.19	1.4	1.95	1.94	1.75	4.66	2.15	1.24	1.89	-0.857	0.0713
4	PLIN2hi/TREM1hi	CTSB		1.66e-19	3.95e-19	0.33	0.87	0.806	2.83	2.5	1933	5.61	0.508	16.01	17.99	3.33	12.16	16.01	30.34	6.43	4.19	20.74	16.37	5.74	1.57	-0.611	1.89
4	PLIN2hi/TREM1hi	NAA50	ENSG00000121579	1.69e-19	4e-19	0.395	0.3	0.156	0.713	0.318	1934	0.328	1.26	1.04	0.292	0.371	0.422	1.04	0.702	0.396	0.443	0.205	0.323	0.327	0.142	0.182	0.58
4	PLIN2hi/TREM1hi	JUNB	ENSG00000171223	2.5e-19	5.88e-19	-0.428	0.815	0.89	2.4	2.82	1935	18.57	-0.662	9.98	12.04	19.19	22.81	9.98	6.29	13.64	8.37	2.54	16.73	12.9	19.93	-0.774	1.13
4	PLIN2hi/TREM1hi	ARL4C	ENSG00000188042	2.51e-19	5.89e-19	-0.53	0.16	0.355	0.4	0.93	1936	0.56	-1.47	0.492	1.89	2.89	1.71	0.492	1.35	0.407	1.55	0.571	1.51	1.06	6.49	-1.61	0.0586
4	PLIN2hi/TREM1hi	RHOG	ENSG00000177105	2.94e-19	6.88e-19	-0.321	0.41	0.638	0.983	1.3	1937	2.37	-0.651	1.67	3.01	2.77	2.89	1.67	2.1	3.5	1.81	2.31	3.64	1.84	2.47	-0.552	-0.05
4	PLIN2hi/TREM1hi	PSMB9		3e-19	6.98e-19	-0.409	0.176	0.382	0.426	0.835	1938	1.43	-1.15	0.531	0.993	1.1	0.918	0.531	0.595	2	4.02	1.2	2.44	2.11	2.47	-1.19	-0.0409
4	PLIN2hi/TREM1hi	POU2F2	ENSG00000028277	3.2e-19	7.41e-19	-0.362	0.077	0.269	0.269	0.631	1939	0.957	-1.26	0.308	1.2	0.856	0.806	0.308	0.427	1.25	0.328	0.352	0.527	0.494	0.712	-0.543	-0.0151
4	PLIN2hi/TREM1hi	C20orf27	ENSG00000101220	3.63e-19	8.37e-19	-0.378	0.114	0.306	0.256	0.634	1940	0.83	-1.33	0.292	0.843	0.898	0.782	0.292	0.745	1.24	2.4	0.425	0.703	0.302	1.34	-0.969	-0.0078
4	PLIN2hi/TREM1hi	HSD17B11	ENSG00000198189	4.93e-19	1.13e-18	-0.408	0.217	0.429	0.503	0.912	1941	1.47	-1.08	0.654	2.18	1.15	1.35	0.654	1.13	1.49	0.927	2.63	0.693	0.725	0.616	-0.786	0.0229
4	PLIN2hi/TREM1hi	MARCH1		5.35e-19	1.22e-18	-0.409	0.132	0.328	0.299	0.707	1942	0.855	-1.33	0.348	1.43	1.16	0.845	0.348	0.723	0.828	1.68	1.11	1.03	0.343	0.619	-0.687	0.0037
4	PLIN2hi/TREM1hi	MEF2C	ENSG00000081189	5.45e-19	1.24e-18	-0.361	0.264	0.477	0.666	1.03	1943	1.22	-0.854	0.947	2.73	2.26	1.9	0.947	0.833	1.59	1.07	1.66	1.48	0.582	3.07	-0.738	0.208
4	PLIN2hi/TREM1hi	ATP5MG	ENSG00000167283	6.19e-19	1.41e-18	-0.259	0.783	0.911	1.91	2.17	1944	8.82	-0.423	5.75	6.46	7.84	7.17	5.75	7.36	9.41	8.34	8	6.7	7.17	7.75	-0.433	-0.1
4	PLIN2hi/TREM1hi	MCUB	ENSG00000005059	7.33e-19	1.66e-18	0.399	0.363	0.21	0.836	0.437	1945	0.698	1.12	1.31	0.365	0.421	0.743	1.31	0.54	0.445	0.294	0.673	0.819	0.348	0.385	0.238	0.578
4	PLIN2hi/TREM1hi	HCK	ENSG00000101336	7.89e-19	1.78e-18	-0.362	0.237	0.452	0.56	0.922	1946	1.75	-0.924	0.75	1.42	1.49	1.31	0.75	0.78	2.11	1.65	1.16	2.03	1.7	2.72	-0.754	-0.0169
4	PLIN2hi/TREM1hi	C1orf162	ENSG00000143110	8.07e-19	1.81e-18	-0.345	0.538	0.72	1.32	1.67	1947	4.71	-0.625	2.76	3.25	5.31	4.51	2.76	2.33	5.4	6.29	3	4.98	1.52	5.08	-0.662	0.4
4	PLIN2hi/TREM1hi	HLA-DOA		8.67e-19	1.94e-18	-0.314	0.02	0.174	0.041	0.355	1948	0.0587	-1.89	0.0419	0.826	0.66	0.41	0.0419	0.152	0.157	0.539	0.579	0.413	0.561	0.716	-0.561	-0.016
4	PLIN2hi/TREM1hi	SMAP2	ENSG00000084070	9.93e-19	2.21e-18	-0.344	0.13	0.333	0.362	0.706	1949	1.19	-1.07	0.436	0.977	1.17	1.26	0.436	0.44	0.86	0.182	0.579	1.39	0.939	1.38	-0.509	0.194
4	PLIN2hi/TREM1hi	TNFSF10	ENSG00000121858	1e-18	2.22e-18	-0.379	0.024	0.181	0.0588	0.438	1950	0.537	-2.02	0.0606	0.737	0.453	0.364	0.0606	0.0868	0.926	0.252	0.335	2.73	0.215	0.463	-1.26	-0.0245
4	PLIN2hi/TREM1hi	HACD4	ENSG00000188921	1.02e-18	2.25e-18	-0.31	0.057	0.233	0.169	0.479	1951	0.75	-1.33	0.185	0.627	0.742	0.587	0.185	0.215	0.538	0.658	0.539	0.524	0.166	0.213	-0.39	0.016
4	PLIN2hi/TREM1hi	GLUL	ENSG00000135821	1.56e-18	3.43e-18	0.448	0.765	0.664	2.29	1.84	1952	4.67	0.731	8.84	6.44	1.98	7.34	8.84	8.25	4.94	0.843	6.34	10.87	2.74	1.37	-0.188	1.67
4	PLIN2hi/TREM1hi	NFKBIA	ENSG00000100906	2.11e-18	4.62e-18	0.323	0.935	0.851	3.43	3.11	1953	34.52	0.483	29.85	7.89	17.34	38.29	29.85	12.4	11.45	5.68	1.71	22.52	20.82	6.64	-0.242	2.43
4	PLIN2hi/TREM1hi	NAGK	ENSG00000124357	2.39e-18	5.22e-18	-0.372	0.118	0.308	0.29	0.662	1954	0.654	-1.25	0.336	1.67	0.65	0.888	0.336	0.85	1.06	0.533	0.873	1.46	0.363	0.69	-0.692	-0.0201
4	PLIN2hi/TREM1hi	EIF3G	ENSG00000130811	2.83e-18	6.16e-18	-0.342	0.316	0.538	0.716	1.06	1955	1.83	-0.79	1.05	1.82	2.19	1.81	1.05	1.52	2.23	1.89	1.55	1.85	2.01	1.46	-0.457	-0.184
4	PLIN2hi/TREM1hi	DDX60L	ENSG00000181381	3.14e-18	6.8e-18	0.33	0.199	0.081	0.515	0.186	1956	0.283	1.35	0.674	0.177	0.113	0.185	0.674	0.323	0.259	0.0722	0.0754	0.426	0.0523	0	0.16	0.515
4	PLIN2hi/TREM1hi	RGS18	ENSG00000150681	3.33e-18	7.18e-18	-0.312	0.045	0.212	0.149	0.461	1957	0.652	-1.4	0.16	0.492	0.644	0.658	0.16	0.118	1.13	0.662	0.314	0.547	0.0661	0.627	-0.606	0.0846
4	PLIN2hi/TREM1hi	CD36	ENSG00000135218	3.87e-18	8.33e-18	0.737	0.452	0.305	1.63	0.892	1958	1.75	1.45	4.09	0.969	0.448	1.84	4.09	3.99	1.56	0.197	0.956	1.04	0.54	0.316	0.02	1.45
4	PLIN2hi/TREM1hi	PPDPF	ENSG00000125534	4.08e-18	8.74e-18	0.361	0.795	0.708	1.93	1.56	1959	3.5	0.619	5.86	2.72	3.41	3.38	5.86	6.15	4.76	3.82	5.45	4.95	6.39	4.56	-0.075	0.61
4	PLIN2hi/TREM1hi	BST2	ENSG00000130303	4.56e-18	9.72e-18	-0.364	0.302	0.521	0.742	1.1	1960	1.4	-0.821	1.1	3.4	1.7	1.69	1.1	1.49	1.57	1.94	2.75	4.76	1.12	1.16	-1.01	-0.0112
4	PLIN2hi/TREM1hi	ITGA5	ENSG00000161638	4.61e-18	9.81e-18	0.326	0.243	0.111	0.596	0.27	1961	0.516	1.16	0.815	0.169	0.251	0.337	0.815	0.509	0.115	0.201	0.0805	0.106	0.162	0.062	0.18	0.536
4	PLIN2hi/TREM1hi	BNIP3L	ENSG00000104765	5.45e-18	1.15e-17	0.512	0.582	0.456	1.46	0.943	1962	1.47	1.02	3.28	1.71	1.3	2.28	3.28	1.49	1.21	0.558	1.54	1.72	1.06	1.23	0.267	1.01
4	PLIN2hi/TREM1hi	FAM162A	ENSG00000114023	6.98e-18	1.47e-17	0.58	0.367	0.23	1.03	0.446	1963	0.353	1.51	1.79	0.576	0.674	0.433	1.79	0.965	0.638	0.899	0.459	0.464	0.847	0.773	0.351	0.724
4	PLIN2hi/TREM1hi	ABI3	ENSG00000108798	8.66e-18	1.82e-17	-0.312	0.051	0.218	0.133	0.446	1964	0.36	-1.45	0.143	0.605	0.638	0.671	0.143	0.315	1.21	0.441	0.41	0.551	0.21	1.04	-0.658	-0.0572
4	PLIN2hi/TREM1hi	RAB32	ENSG00000118508	9.73e-18	2.04e-17	-0.373	0.128	0.319	0.326	0.699	1965	0.584	-1.19	0.386	1.65	0.938	0.884	0.386	0.759	0.554	2.14	2.06	1.15	0.412	0.822	-0.816	-0.0187
4	PLIN2hi/TREM1hi	UCP2	ENSG00000175567	1.1e-17	2.29e-17	-0.375	0.369	0.571	0.926	1.3	1966	1.91	-0.772	1.52	3.02	2.52	2.73	1.52	2.28	3.12	5.14	4.27	2.83	1.52	4.71	-0.889	0.0012
4	PLIN2hi/TREM1hi	A2M	ENSG00000175899	1.21e-17	2.52e-17	-0.471	0.037	0.191	0.101	0.571	1967	0.028	-2.08	0.106	2.37	0.279	0.559	0.106	1.36	0.0415	0.147	1.67	0.62	0.169	0	-1.11	0.101
4	PLIN2hi/TREM1hi	ABL2	ENSG00000143322	1.39e-17	2.88e-17	0.431	0.306	0.163	0.836	0.405	1968	0.592	1.23	1.31	0.308	0.327	0.882	1.31	0.859	0.109	0.244	0.0525	0.748	0.41	0.206	0.203	0.784
4	PLIN2hi/TREM1hi	GMFG	ENSG00000130755	1.45e-17	3e-17	-0.274	0.584	0.769	1.36	1.64	1969	4.99	-0.495	2.91	4.01	4.11	3.63	2.91	2.94	5.77	3.27	4.37	3.45	1.73	2.35	-0.549	0.36
4	PLIN2hi/TREM1hi	LDHB	ENSG00000111716	1.65e-17	3.39e-17	-0.333	0.152	0.348	0.367	0.701	1970	0.728	-1.04	0.444	1.09	1.3	0.868	0.444	1.07	0.709	1.83	1.25	1.13	0.984	1.95	-0.716	-0.169
4	PLIN2hi/TREM1hi	CD82	ENSG00000085117	1.75e-17	3.6e-17	0.315	0.209	0.091	0.518	0.203	1971	0.199	1.26	0.679	0.245	0.0441	0.254	0.679	0.732	0.116	0.172	0.264	0.153	0.173	0	-0.0313	0.518
4	PLIN2hi/TREM1hi	RGS10	ENSG00000148908	2.01e-17	4.1e-17	-0.375	0.485	0.669	1.1	1.47	1972	2.03	-0.72	2	5.03	3.56	3.03	2	2.96	2.26	7.21	4.46	2.66	2.41	2.88	-1	-0.009
4	PLIN2hi/TREM1hi	TMEM173		2.05e-17	4.17e-17	-0.363	0.069	0.234	0.139	0.501	1973	0.471	-1.59	0.149	1.15	0.711	0.682	0.149	0.291	0.477	0.0928	0.777	0.515	0.286	0.254	-0.627	0.05
4	PLIN2hi/TREM1hi	EAF1	ENSG00000144597	2.13e-17	4.33e-17	0.396	0.241	0.113	0.678	0.281	1974	0.713	1.33	0.969	0.125	0.186	0.265	0.969	0.345	0.365	0.101	0.0205	0.204	0.114	0.155	0.139	0.657
4	PLIN2hi/TREM1hi	MGST2	ENSG00000085871	2.99e-17	6.04e-17	-0.326	0.099	0.278	0.24	0.565	1975	0.412	-1.21	0.271	1.33	0.828	0.652	0.271	0.547	0.463	0.834	1.39	0.845	0.356	0.655	-0.63	-0.0646
4	PLIN2hi/TREM1hi	EIF3H	ENSG00000147677	3.18e-17	6.4e-17	-0.303	0.414	0.619	0.943	1.25	1976	2.6	-0.628	1.57	2.02	3.15	2.1	1.57	1.92	2.61	3.55	2.43	2.4	2.16	4.14	-0.695	-0.129
4	PLIN2hi/TREM1hi	CPD	ENSG00000108582	3.41e-17	6.85e-17	0.261	0.154	0.055	0.4	0.139	1977	0.278	1.25	0.492	0.127	0.0621	0.112	0.492	0.169	0.175	0.0524	0.042	0.05	0.2	0.0411	0.155	0.36
4	PLIN2hi/TREM1hi	SCPEP1	ENSG00000121064	4.12e-17	8.24e-17	-0.366	0.085	0.257	0.199	0.565	1978	0.811	-1.42	0.22	1.19	0.393	0.67	0.22	0.536	0.97	0.25	1.17	0.838	0.225	0.321	-0.586	-0.0042
4	PLIN2hi/TREM1hi	TGM2	ENSG00000198959	4.13e-17	8.24e-17	0.258	0.12	0.037	0.347	0.0891	1979	0.147	1.41	0.415	0.0205	0.075	0.0319	0.415	0.254	0.177	0.0727	0.018	0.124	0.0388	0	0.121	0.347
4	PLIN2hi/TREM1hi	NCOA4	ENSG00000266412	4.83e-17	9.6e-17	-0.353	0.142	0.335	0.329	0.682	1980	0.928	-1.14	0.39	1.29	0.924	1.06	0.39	0.746	0.762	0.472	1.22	1.03	0.437	0.82	-0.498	-0.033
4	PLIN2hi/TREM1hi	ISCU	ENSG00000136003	5.2e-17	1.03e-16	-0.342	0.205	0.401	0.499	0.84	1981	0.859	-0.925	0.646	2.19	0.842	1.29	0.646	1.24	1	0.74	2.83	1.33	2.43	1.28	-0.843	-0.0555
4	PLIN2hi/TREM1hi	UBC	ENSG00000150991	5.32e-17	1.05e-16	-0.295	0.72	0.856	1.94	2.24	1982	5.23	-0.478	5.97	11.69	7.95	8.48	5.97	7.94	11.05	8.38	7.26	9.94	9.57	7.85	-0.599	0.112
4	PLIN2hi/TREM1hi	PLD3	ENSG00000105223	6.86e-17	1.35e-16	-0.535	0.235	0.426	0.661	1.2	1983	0.796	-1.22	0.936	4.91	0.556	1.74	0.936	6.05	0.882	0.655	6.74	1.85	0.965	0.236	-1.39	0.449
4	PLIN2hi/TREM1hi	CST6	ENSG00000175315	7.03e-17	1.38e-16	0.273	0.101	0.028	0.359	0.0859	1984	0.115	1.49	0.432	0.0115	0.0436	0.171	0.432	0.28	0.042	0.0183	0	0.066	0	0	0.112	0.359
4	PLIN2hi/TREM1hi	MGST1	ENSG00000008394	7.37e-17	1.44e-16	0.378	0.284	0.148	0.761	0.383	1985	0.984	1.13	1.14	0.0618	0.293	0.226	1.14	0.706	0.71	0.703	0.189	0.337	0.177	0.0912	0.0762	0.701
4	PLIN2hi/TREM1hi	FAM107B	ENSG00000065809	1e-16	1.95e-16	0.412	0.331	0.189	0.83	0.418	1986	0.741	1.17	1.29	0.253	0.432	0.683	1.29	0.66	0.376	0.301	0.326	0.357	0.635	0.434	0.276	0.605
4	PLIN2hi/TREM1hi	VAMP5	ENSG00000168899	1.19e-16	2.31e-16	-0.394	0.172	0.362	0.474	0.868	1987	1.65	-1.07	0.606	1.21	0.879	1.25	0.606	0.848	2.61	0.621	1.91	3.63	1.33	0.826	-1.06	-0.0094
4	PLIN2hi/TREM1hi	MRC1	ENSG00000260314	1.29e-16	2.49e-16	-0.418	0.053	0.207	0.12	0.538	1988	0.0566	-1.84	0.127	1.49	1.2	0.83	0.127	0.395	0.259	0.144	0.469	0.649	0.233	0.619	-0.792	0.0649
4	PLIN2hi/TREM1hi	ENTPD1	ENSG00000138185	1.32e-16	2.55e-16	-0.28	0.024	0.167	0.0691	0.349	1989	0.335	-1.59	0.0716	0.524	0.633	0.373	0.0716	0.19	0.284	0.273	0.229	0.6	0.192	1.48	-0.84	-0.105
4	PLIN2hi/TREM1hi	FCGR1A	ENSG00000150337	1.48e-16	2.85e-16	-0.456	0.243	0.43	0.621	1.08	1990	1.26	-1.08	0.861	4.12	1.13	2.13	0.861	1.09	1.35	0.35	2.49	2.92	0.56	0.798	-1.01	0.321
4	PLIN2hi/TREM1hi	MAP3K8	ENSG00000107968	1.53e-16	2.93e-16	0.404	0.59	0.454	1.46	1.06	1991	3.24	0.786	3.31	1.04	2.13	1.98	3.31	0.764	1.07	0.934	0.308	1.72	1.29	3.54	-0.054	1.19
4	PLIN2hi/TREM1hi	CLNS1A	ENSG00000074201	2.28e-16	4.35e-16	-0.314	0.116	0.293	0.247	0.561	1992	0.628	-1.16	0.281	0.78	0.997	0.743	0.281	0.403	0.77	0.961	0.827	0.89	0.729	0.782	-0.444	-0.0909
4	PLIN2hi/TREM1hi	VSIG4	ENSG00000155659	2.58e-16	4.89e-16	-0.533	0.197	0.376	0.586	1.12	1993	0.324	-1.27	0.798	5.22	1.6	2.39	0.798	1.94	0.73	0.619	3.17	1.55	0.444	0.269	-1.24	0.348
4	PLIN2hi/TREM1hi	PRCP	ENSG00000137509	2.64e-16	5e-16	-0.276	0.081	0.249	0.226	0.502	1994	0.611	-1.09	0.253	0.629	0.868	0.587	0.253	0.481	0.478	0.986	0.952	0.41	0.415	0.886	-0.461	-0.118
4	PLIN2hi/TREM1hi	RPL4	ENSG00000174444	2.75e-16	5.2e-16	-0.286	0.819	0.895	2.07	2.36	1995	9.85	-0.459	6.94	6.17	14.18	8.91	6.94	7	9.37	15.66	6.23	7.43	12.32	15.48	-0.741	0.102
4	PLIN2hi/TREM1hi	IER2	ENSG00000160888	2.82e-16	5.31e-16	-0.525	0.454	0.633	1.27	1.79	1996	4.88	-0.944	2.56	6.07	4.72	7.8	2.56	2.04	3.58	2.3	1.48	5.31	3.86	3.08	-0.906	0.362
4	PLIN2hi/TREM1hi	MCEMP1	ENSG00000183019	3.22e-16	6.04e-16	0.39	0.247	0.12	0.814	0.423	1997	1.7	1.11	1.26	0.0107	0.153	0.207	1.26	0.188	0.583	0.0154	0.0428	0.421	0.186	0	-0.181	0.814
4	PLIN2hi/TREM1hi	EIF3E	ENSG00000104408	4.07e-16	7.6e-16	-0.329	0.499	0.685	1.17	1.5	1998	3.31	-0.624	2.21	2.99	4.4	3.55	2.21	2.34	3.6	3.88	4.21	2.33	3.98	4.59	-0.555	-0.037
4	PLIN2hi/TREM1hi	SLC40A1	ENSG00000138449	5.62e-16	1.05e-15	-0.577	0.002	0.123	0.00986	0.586	1999	0.0542	-3.03	0.00991	2.88	0.0391	0.319	0.00991	0.0925	0.0828	0.0615	4.48	0.69	0.591	0	-1.69	0.00987
4	PLIN2hi/TREM1hi	HSPA5	ENSG00000044574	5.67e-16	1.05e-15	0.579	0.495	0.36	1.42	0.842	2000	0.949	1.19	3.14	1.59	1.07	1.57	3.14	2.06	1.5	1.65	0.499	1.51	0.724	0.506	0.304	1.02
4	PLIN2hi/TREM1hi	MAN2B1	ENSG00000104774	5.96e-16	1.1e-15	-0.32	0.241	0.436	0.538	0.858	2001	0.998	-0.844	0.713	1.87	1.37	1.44	0.713	1.16	1.05	1.42	1.89	1.3	0.904	1.49	-0.522	-0.106
4	PLIN2hi/TREM1hi	CASP1	ENSG00000137752	8.97e-16	1.65e-15	-0.313	0.146	0.328	0.38	0.693	2002	1.31	-0.968	0.462	0.96	1.15	0.928	0.462	0.362	1.23	0.0544	0.557	1.48	0.61	0.916	-0.529	0.327
4	PLIN2hi/TREM1hi	RNASE6	ENSG00000169413	9.46e-16	1.74e-15	-0.316	0.347	0.554	0.926	1.24	2003	1.85	-0.657	1.52	3.45	2.97	2.89	1.52	1.36	1.92	1.54	2.67	1.96	0.299	2.84	-0.567	0.664
4	PLIN2hi/TREM1hi	CD48	ENSG00000117091	1.11e-15	2.03e-15	-0.336	0.284	0.479	0.724	1.06	2004	2.85	-0.773	1.06	0.661	2.22	1.71	1.06	0.71	2.95	2.73	1.06	2.1	1.43	2.35	-0.65	0.216
4	PLIN2hi/TREM1hi	ALDOA	ENSG00000149925	1.22e-15	2.23e-15	0.386	0.312	0.182	0.75	0.364	2005	0.536	1.17	1.12	0.251	0.474	0.317	1.12	0.933	0.39	0.28	0.418	0.471	0.306	0.261	0.0911	0.526
4	PLIN2hi/TREM1hi	NAP1L1	ENSG00000187109	1.27e-15	2.32e-15	-0.357	0.544	0.696	1.26	1.61	2006	3.04	-0.655	2.51	2.94	5.23	3.72	2.51	3.22	4.97	10.83	3.18	2.58	8.22	9.34	-1.21	-0.017
4	PLIN2hi/TREM1hi	PPA1	ENSG00000180817	1.3e-15	2.36e-15	-0.47	0.203	0.38	0.484	0.954	2007	0.918	-1.23	0.622	0.535	3.36	1.07	0.622	0.654	1.4	4.81	0.583	1.91	8.84	4.39	-1.8	0.0553
4	PLIN2hi/TREM1hi	ARL6IP5	ENSG00000144746	1.4e-15	2.53e-15	-0.321	0.314	0.508	0.71	1.03	2008	1.03	-0.746	1.03	2.94	1.67	1.71	1.03	1.9	1.78	1.4	1.9	1.72	2.59	1.73	-0.66	0.0032
4	PLIN2hi/TREM1hi	GDI2	ENSG00000057608	1.47e-15	2.66e-15	-0.315	0.316	0.522	0.759	1.07	2009	1.47	-0.712	1.14	1.76	2.83	1.54	1.14	1.77	2.02	3.77	1.11	1.73	2.79	3.24	-0.803	0.0109
4	PLIN2hi/TREM1hi	MIF4GD	ENSG00000125457	1.6e-15	2.88e-15	-0.294	0.055	0.201	0.108	0.402	2010	0.252	-1.47	0.114	0.644	0.692	0.601	0.114	0.186	0.344	0.941	0.573	0.552	0.291	0.422	-0.555	-0.0626
4	PLIN2hi/TREM1hi	GPSM3		1.87e-15	3.36e-15	-0.268	0.448	0.652	1.05	1.32	2011	3.34	-0.535	1.86	2.43	2.86	2.61	1.86	1.97	3.45	1.62	2.02	2.81	1.85	3.02	-0.444	0.0856
4	PLIN2hi/TREM1hi	GPX4	ENSG00000167468	1.96e-15	3.5e-15	0.301	0.856	0.844	2.27	1.97	2012	5.33	0.489	8.68	6.58	5.42	6.4	8.68	8.18	5.32	2.82	8.92	6.61	12.85	3.11	-0.358	0.929
4	PLIN2hi/TREM1hi	ZFP36L2	ENSG00000152518	1.97e-15	3.51e-15	-0.418	0.241	0.435	0.687	1.1	2013	1.65	-0.962	0.988	2.44	2.43	2.83	0.988	1.2	1.68	0.5	0.845	1.89	1.83	1.23	-0.655	0.282
4	PLIN2hi/TREM1hi	SMIM26	ENSG00000232388	2.13e-15	3.79e-15	-0.275	0.237	0.434	0.575	0.849	2014	1.28	-0.714	0.777	1.55	1.39	1.18	0.777	1.3	1.26	1.48	1.59	1.07	0.93	1.38	-0.378	-0.0826
4	PLIN2hi/TREM1hi	CST7	ENSG00000077984	2.53e-15	4.47e-15	-0.401	0.014	0.139	0.031	0.432	2015	0.0666	-2.28	0.0315	0.132	1.6	0.137	0.0315	0.129	0.17	1.4	0.0587	0.473	5.12	5.2	-1.79	-0.0261
4	PLIN2hi/TREM1hi	SNAPC1	ENSG00000023608	2.59e-15	4.58e-15	0.36	0.17	0.071	0.529	0.169	2016	0.166	1.49	0.697	0.173	0.141	0.326	0.697	0.193	0.174	0.0584	0.133	0.0976	0.189	0.0411	0.247	0.489
4	PLIN2hi/TREM1hi	SCP2	ENSG00000116171	2.63e-15	4.63e-15	-0.311	0.199	0.39	0.429	0.74	2017	0.771	-0.912	0.536	1.44	1.16	1.04	0.536	1.16	0.974	1.15	1.71	1.04	0.912	0.753	-0.568	-0.132
4	PLIN2hi/TREM1hi	RPSA	ENSG00000168028	2.84e-15	4.97e-15	-0.256	0.815	0.904	2.16	2.42	2018	7.95	-0.407	7.66	7.98	13.82	10.3	7.66	10.51	10.15	18.41	9.71	7.9	12.82	17.17	-0.807	-0.027
4	PLIN2hi/TREM1hi	PSMB10	ENSG00000205220	3.1e-15	5.43e-15	-0.281	0.258	0.46	0.637	0.918	2019	1.6	-0.694	0.891	1.57	1.28	1.27	0.891	1.27	1.8	1.65	1.6	2.46	1.97	1.77	-0.604	-0.182
4	PLIN2hi/TREM1hi	EID1	ENSG00000255302	3.51e-15	6.13e-15	-0.283	0.249	0.459	0.603	0.886	2020	1.22	-0.717	0.828	1.74	1.51	1.43	0.828	1.15	1.21	1.84	1.67	1.01	1.32	1.5	-0.441	-0.0955
4	PLIN2hi/TREM1hi	GEM	ENSG00000164949	3.55e-15	6.17e-15	0.482	0.17	0.072	0.707	0.225	2021	0.162	1.68	1.03	0.046	0.47	0.218	1.03	0.832	0.0611	0.361	0.0259	0.108	0.47	0.141	0.102	0.682
4	PLIN2hi/TREM1hi	DBNDD2	ENSG00000244274	3.93e-15	6.82e-15	-0.275	0.079	0.239	0.208	0.484	2022	0.274	-1.12	0.232	1.01	0.594	0.777	0.232	0.514	0.32	0.625	1.08	0.487	0.926	0.613	-0.522	-0.034
[truncated: 4,578 more rows]

## Sheet: GO.BP
GO.PB pathway analysis for Myeloid clusters in Fig.2d
cluster	Cluster name	geneset_id	description	p.adj	p.val	odds.ratio	n_clust_sig	n_fg	n_bg	fg_freq	bg_freq	n_set	gene_names	entrez_ids
0	S100A8/IL1B+	GO:0032496	response to lipopolysaccharide	3.11e-12	5.89e-15	7.17	5	33	113	0.148	0.0313	373	TSPO,C5AR1,CEBPB,CD55,GCH1,CXCL2,CXCL3,HMGB2,ICAM1,IL1A,IL1B,CXCL8,MGST1,NFKB1,NFKBIA,PDE4B,PTGER2,PTGS2,S100A8,S100A9,SLC11A1,THBD,TLR2,TNFAIP3,TNFRSF1B,XBP1,ZFP36,RIPK2,IRAK3,PELI1,ZC3H12A,NLRP3,CARD16	706,728,1051,1604,2643,2920,2921,3148,3383,3552,3553,3576,4257,4790,4792,5142,5732,5743,6279,6280,6556,7056,7097,7128,7133,7494,7538,8767,11213,57162,80149,114548,114769
0	S100A8/IL1B+	GO:0002237	response to molecule of bacterial origin	5.29e-12	1.04e-14	7	5	33	115	0.148	0.0318	412	TSPO,C5AR1,CEBPB,CD55,GCH1,CXCL2,CXCL3,HMGB2,ICAM1,IL1A,IL1B,CXCL8,MGST1,NFKB1,NFKBIA,PDE4B,PTGER2,PTGS2,S100A8,S100A9,SLC11A1,THBD,TLR2,TNFAIP3,TNFRSF1B,XBP1,ZFP36,RIPK2,IRAK3,PELI1,ZC3H12A,NLRP3,CARD16	706,728,1051,1604,2643,2920,2921,3148,3383,3552,3553,3576,4257,4790,4792,5142,5732,5743,6279,6280,6556,7056,7097,7128,7133,7494,7538,8767,11213,57162,80149,114548,114769
0	S100A8/IL1B+	GO:0042742	defense response to bacterium	3.23e-10	8.68e-13	10.9	2	21	53	0.0942	0.0147	419	BCL3,C5AR1,CEBPB,LYST,FGR,GBP2,HMGB2,LYZ,CFP,RPL39,S100A8,S100A9,S100A12,CCL20,SLC11A1,TLR2,RIPK2,CLEC4E,PLAC8,NLRP3,MPEG1	602,728,1051,1130,2268,2634,3148,4069,5199,6170,6279,6280,6283,6364,6556,7097,8767,26253,51316,114548,219972
0	S100A8/IL1B+	GO:0060326	cell chemotaxis	2.81e-08	1.15e-10	6.46	8	24	86	0.108	0.0238	413	BST1,C5AR1,LYST,CSF3R,HBEGF,DUSP1,CXCL2,CXCL3,HMGB2,NR4A1,IL1B,CXCL8,PDE4B,S100A8,S100A9,S100A12,CCL3L1,CCL20,THBS1,VEGFA,CCRL2,RIPOR2,CORO1A,CCL3L3	683,728,1130,1441,1839,1843,2920,2921,3148,3164,3553,3576,5142,6279,6280,6283,6349,6364,7057,7422,9034,9750,11151,414062
0	S100A8/IL1B+	GO:0071222	cellular response to lipopolysaccharide	3.12e-08	1.38e-10	7.15	4	22	73	0.0987	0.0202	235	TSPO,CEBPB,CD55,CXCL2,CXCL3,HMGB2,ICAM1,IL1A,IL1B,CXCL8,NFKB1,NFKBIA,PDE4B,TLR2,TNFAIP3,TNFRSF1B,XBP1,ZFP36,RIPK2,ZC3H12A,NLRP3,CARD16	706,1051,1604,2920,2921,3148,3383,3552,3553,3576,4790,4792,5142,7097,7128,7133,7494,7538,8767,80149,114548,114769
0	S100A8/IL1B+	GO:0071216	cellular response to biotic stimulus	3.35e-08	1.51e-10	6.36	5	24	87	0.108	0.0241	287	TSPO,CEBPB,CD55,CXCL2,CXCL3,HMGB2,ICAM1,IL1A,IL1B,CXCL8,NFKB1,NFKBIA,PDE4B,TLR2,TNFAIP3,TNFRSF1B,XBP1,ZFP36,RIPK2,CLEC7A,ZC3H12A,PPP1R15B,NLRP3,CARD16	706,1051,1604,2920,2921,3148,3383,3552,3553,3576,4790,4792,5142,7097,7128,7133,7494,7538,8767,64581,80149,84919,114548,114769
0	S100A8/IL1B+	GO:0030593	neutrophil chemotaxis	6.24e-08	2.95e-10	12.8	4	15	34	0.0673	0.00941	119	BST1,C5AR1,CSF3R,CXCL2,CXCL3,IL1B,CXCL8,PDE4B,S100A8,S100A9,S100A12,CCL3L1,CCL20,RIPOR2,CCL3L3	683,728,1441,2920,2921,3553,3576,5142,6279,6280,6283,6349,6364,9750,414062
0	S100A8/IL1B+	GO:0071219	cellular response to molecule of bacterial origin	6.88e-08	3.31e-10	6.75	5	22	76	0.0987	0.021	260	TSPO,CEBPB,CD55,CXCL2,CXCL3,HMGB2,ICAM1,IL1A,IL1B,CXCL8,NFKB1,NFKBIA,PDE4B,TLR2,TNFAIP3,TNFRSF1B,XBP1,ZFP36,RIPK2,ZC3H12A,NLRP3,CARD16	706,1051,1604,2920,2921,3148,3383,3552,3553,3576,4790,4792,5142,7097,7128,7133,7494,7538,8767,80149,114548,114769
0	S100A8/IL1B+	GO:0071621	granulocyte chemotaxis	1.34e-07	6.79e-10	10.4	4	16	41	0.0717	0.0114	155	BST1,C5AR1,CSF3R,CXCL2,CXCL3,IL1B,CXCL8,PDE4B,S100A8,S100A9,S100A12,CCL3L1,CCL20,THBS1,RIPOR2,CCL3L3	683,728,1441,2920,2921,3553,3576,5142,6279,6280,6283,6349,6364,7057,9750,414062
0	S100A8/IL1B+	GO:0030595	leukocyte chemotaxis	3.91e-07	2.16e-09	6.71	7	20	69	0.0897	0.0191	305	BST1,C5AR1,LYST,CSF3R,DUSP1,CXCL2,CXCL3,IL1B,CXCL8,PDE4B,S100A8,S100A9,S100A12,CCL3L1,CCL20,THBS1,VEGFA,RIPOR2,CORO1A,CCL3L3	683,728,1130,1441,1843,2920,2921,3553,3576,5142,6279,6280,6283,6349,6364,7057,7422,9750,11151,414062
0	S100A8/IL1B+	GO:1904018	positive regulation of vasculature development	5.53e-07	3.1e-09	7.53	5	18	57	0.0807	0.0158	281	BTG1,C5AR1,CYBB,CYP1B1,EGR1,IL1A,IL1B,CXCL8,NFE2L2,PRKCB,PTGS2,SOD2,THBS1,VEGFA,XBP1,CFLAR,ZC3H12A,LRG1	694,728,1536,1545,1958,3552,3553,3576,4780,5579,5743,6648,7057,7422,7494,8837,80149,116844
0	S100A8/IL1B+	GO:1990266	neutrophil migration	1.17e-06	6.83e-09	9.31	4	15	41	0.0673	0.0114	142	BST1,C5AR1,CSF3R,CXCL2,CXCL3,IL1B,CXCL8,PDE4B,S100A8,S100A9,S100A12,CCL3L1,CCL20,RIPOR2,CCL3L3	683,728,1441,2920,2921,3553,3576,5142,6279,6280,6283,6349,6364,9750,414062
0	S100A8/IL1B+	GO:0019730	antimicrobial humoral response	2.92e-06	1.87e-08	19.8	4	10	18	0.0448	0.00498	191	BCL3,CXCL2,CXCL3,CXCL8,LYZ,RPL39,S100A8,S100A9,S100A12,SLC11A1	602,2920,2921,3576,4069,6170,6279,6280,6283,6556
0	S100A8/IL1B+	GO:0050830	defense response to Gram-positive bacterium	2.92e-06	1.87e-08	19.8	2	10	18	0.0448	0.00498	121	C5AR1,FGR,GBP2,HMGB2,LYZ,RPL39,TLR2,RIPK2,NLRP3,MPEG1	728,2268,2634,3148,4069,6170,7097,8767,114548,219972
0	S100A8/IL1B+	GO:0097530	granulocyte migration	3e-06	1.96e-08	7.62	4	16	50	0.0717	0.0138	185	BST1,C5AR1,CSF3R,CXCL2,CXCL3,IL1B,CXCL8,PDE4B,S100A8,S100A9,S100A12,CCL3L1,CCL20,THBS1,RIPOR2,CCL3L3	683,728,1441,2920,2921,3553,3576,5142,6279,6280,6283,6349,6364,7057,9750,414062
0	S100A8/IL1B+	GO:0097529	myeloid leukocyte migration	9.7e-06	6.89e-08	5.86	7	18	68	0.0807	0.0188	285	BST1,C5AR1,CSF3R,DUSP1,CXCL2,CXCL3,IL1B,CXCL8,PDE4B,S100A8,S100A9,S100A12,CCL3L1,CCL20,THBS1,VEGFA,RIPOR2,CCL3L3	683,728,1441,1843,2920,2921,3553,3576,5142,6279,6280,6283,6349,6364,7057,7422,9750,414062
0	S100A8/IL1B+	GO:0045766	positive regulation of angiogenesis	2.37e-05	1.97e-07	6.71	4	15	51	0.0673	0.0141	246	BTG1,C5AR1,CYBB,CYP1B1,IL1A,IL1B,CXCL8,NFE2L2,PRKCB,PTGS2,THBS1,VEGFA,XBP1,ZC3H12A,LRG1	694,728,1536,1545,3552,3553,3576,4780,5579,5743,7057,7422,7494,80149,116844
0	S100A8/IL1B+	GO:1990868	response to chemokine	4.08e-05	3.71e-07	12.2	5	10	23	0.0448	0.00637	116	DUSP1,CXCL2,CXCL3,CXCL8,CCL3L1,CCL20,CCRL2,RIPOR2,ZC3H12A,CCL3L3	1843,2920,2921,3576,6349,6364,9034,9750,80149,414062
0	S100A8/IL1B+	GO:1990869	cellular response to chemokine	4.08e-05	3.71e-07	12.2	5	10	23	0.0448	0.00637	116	DUSP1,CXCL2,CXCL3,CXCL8,CCL3L1,CCL20,CCRL2,RIPOR2,ZC3H12A,CCL3L3	1843,2920,2921,3576,6349,6364,9034,9750,80149,414062
0	S100A8/IL1B+	GO:0071347	cellular response to interleukin-1	7.98e-05	8.07e-07	4.79	3	18	79	0.0807	0.0219	206	CEBPB,MAP3K8,EGR1,GBP2,ICAM1,IL1A,IL1B,IL1RN,CXCL8,NFKB1,NFKBIA,CCL3L1,CCL20,RIPK2,IRAK3,PELI1,ZC3H12A,CCL3L3	1051,1326,1958,2634,3383,3552,3553,3557,3576,4790,4792,6349,6364,8767,11213,57162,80149,414062
0	S100A8/IL1B+	GO:2001234	negative regulation of apoptotic signaling pathway	7.98e-05	8.07e-07	4.79	2	18	79	0.0807	0.0219	288	CD44,HMGB2,ICAM1,IL1A,IL1B,MCL1,NFE2L2,NR4A2,PLAUR,PTGS2,SOD2,THBS1,TNFAIP3,XBP1,CFLAR,PPIF,IVNS1ABP,PRELID1	960,3148,3383,3552,3553,4170,4780,4929,5329,5743,6648,7057,7128,7494,8837,10105,10625,27166
0	S100A8/IL1B+	GO:0007159	leukocyte cell-cell adhesion	9.45e-05	1.01e-06	3.78	6	23	123	0.103	0.0341	483	CD44,CEBPB,MAP3K8,CD55,HES1,ICAM1,IL1A,IL1B,PNP,OLR1,S100A8,S100A9,SELL,XBP1,NR4A3,RIPK2,RIPOR2,CORO1A,PELI1,SELENOK,NFKBIZ,ZC3H12A,NLRP3	960,1051,1326,1604,3280,3383,3552,3553,4860,4973,6279,6280,6402,7494,8013,8767,9750,11151,57162,58515,64332,80149,114548
0	S100A8/IL1B+	GO:0097193	intrinsic apoptotic signaling pathway	0.000106	1.14e-06	4.04	2	21	106	0.0942	0.0293	378	BCL2A1,BCL3,CASP4,CD44,CDKN1A,CEBPB,CYP1B1,MCL1,NFE2L2,PLAUR,PTGS2,S100A8,S100A9,SFPQ,SOD2,TNFRSF1B,XBP1,PPIF,IVNS1ABP,PPP1R15A,SELENOK	597,602,837,960,1026,1051,1545,4170,4780,5329,5743,6279,6280,6421,6648,7133,7494,10105,10625,23645,58515
0	S100A8/IL1B+	GO:0002283	neutrophil activation involved in immune response	0.000186	2.11e-06	2.63	6	38	283	0.17	0.0783	499	BST1,C5AR1,CD44,CDA,CTSS,CYBB,CD55,SERPINB1,FCN1,FGR,FPR1,LTA4H,LYZ,MGST1,NFKB1,PNP,OLR1,CFP,PLAUR,PTX3,S100A8,S100A9,S100A12,SELL,SLC2A3,SLC11A1,STXBP2,TLR2,TNFAIP6,TNFRSF1B,CD93,COTL1,GCA,PLAC8,RETN,LRG1,CLEC12A,MCEMP1	683,728,960,978,1520,1536,1604,1992,2219,2268,2357,4048,4069,4257,4790,4860,4973,5199,5329,5806,6279,6280,6283,6402,6515,6556,6813,7097,7130,7133,22918,23406,25801,51316,56729,116844,160364,199675
0	S100A8/IL1B+	GO:0043312	neutrophil degranulation	0.000186	2.11e-06	2.63	6	38	283	0.17	0.0783	493	BST1,C5AR1,CD44,CDA,CTSS,CYBB,CD55,SERPINB1,FCN1,FGR,FPR1,LTA4H,LYZ,MGST1,NFKB1,PNP,OLR1,CFP,PLAUR,PTX3,S100A8,S100A9,S100A12,SELL,SLC2A3,SLC11A1,STXBP2,TLR2,TNFAIP6,TNFRSF1B,CD93,COTL1,GCA,PLAC8,RETN,LRG1,CLEC12A,MCEMP1	683,728,960,978,1520,1536,1604,1992,2219,2268,2357,4048,4069,4257,4790,4860,4973,5199,5329,5806,6279,6280,6283,6402,6515,6556,6813,7097,7130,7133,22918,23406,25801,51316,56729,116844,160364,199675
0	S100A8/IL1B+	GO:0032946	positive regulation of mononuclear cell proliferation	0.000223	2.73e-06	6.82	3	12	40	0.0538	0.0111	162	BST1,CDKN1A,CD55,HES1,IL1A,IL1B,PNP,IRS2,RIPK2,CORO1A,PELI1,SELENOK	683,1026,1604,3280,3552,3553,4860,8660,8767,11151,57162,58515
0	S100A8/IL1B+	GO:0050671	positive regulation of lymphocyte proliferation	0.000223	2.73e-06	6.82	3	12	40	0.0538	0.0111	159	BST1,CDKN1A,CD55,HES1,IL1A,IL1B,PNP,IRS2,RIPK2,CORO1A,PELI1,SELENOK	683,1026,1604,3280,3552,3553,4860,8660,8767,11151,57162,58515
0	S100A8/IL1B+	GO:0070555	response to interleukin-1	0.000284	3.61e-06	4.22	4	18	87	0.0807	0.0241	238	CEBPB,MAP3K8,EGR1,GBP2,ICAM1,IL1A,IL1B,IL1RN,CXCL8,NFKB1,NFKBIA,CCL3L1,CCL20,RIPK2,IRAK3,PELI1,ZC3H12A,CCL3L3	1051,1326,1958,2634,3383,3552,3553,3557,3576,4790,4792,6349,6364,8767,11213,57162,80149,414062
0	S100A8/IL1B+	GO:0032623	interleukin-2 production	0.000318	4.24e-06	10.1	2	9	23	0.0404	0.00637	57	IL1A,IL1B,PNP,PDE4B,SLC11A1,TNFAIP3,ZFP36,RIPK2,CLEC7A	3552,3553,4860,5142,6556,7128,7538,8767,64581
0	S100A8/IL1B+	GO:0045730	respiratory burst	0.000525	7.79e-06	11.4	2	8	19	0.0359	0.00526	39	CD52,CYBB,CD55,NCF2,SLC11A1,SELENOK,CLEC7A,NCF1	1043,1536,1604,4688,6556,58515,64581,653361
0	S100A8/IL1B+	GO:0045444	fat cell differentiation	0.000525	7.79e-06	5.45	4	13	51	0.0583	0.0141	252	CEBPB,NR4A1,HES1,NR4A2,PTGS2,XBP1,ZFP36,NR4A3,MAFB,PLAC8,RETN,ZC3H12A,LRG1	1051,3164,3280,4929,5743,7494,7538,8013,9935,51316,56729,80149,116844
0	S100A8/IL1B+	GO:0070665	positive regulation of leukocyte proliferation	0.00055	8.25e-06	5.96	5	12	44	0.0538	0.0122	175	BST1,CDKN1A,CD55,HES1,IL1A,IL1B,PNP,IRS2,RIPK2,CORO1A,PELI1,SELENOK	683,1026,1604,3280,3552,3553,4860,8660,8767,11151,57162,58515
0	S100A8/IL1B+	GO:0045765	regulation of angiogenesis	0.000552	8.46e-06	4.36	5	16	75	0.0717	0.0208	493	BTG1,C5AR1,CYBB,CYP1B1,IL1A,IL1B,CXCL8,NFE2L2,PRKCB,PTGS2,THBS1,TNFAIP3,VEGFA,XBP1,ZC3H12A,LRG1	694,728,1536,1545,3552,3553,3576,4780,5579,5743,7057,7128,7422,7494,80149,116844
0	S100A8/IL1B+	GO:0046209	nitric oxide metabolic process	0.000586	9.25e-06	7.52	2	10	31	0.0448	0.00858	96	TSPO,CYP1B1,GCH1,ICAM1,IL1B,PTGS2,PTX3,TLR2,CLEC7A,ZC3H12A	706,1545,2643,3383,3553,5743,5806,7097,64581,80149
0	S100A8/IL1B+	GO:2001057	reactive nitrogen species metabolic process	0.000586	9.25e-06	7.52	2	10	31	0.0448	0.00858	101	TSPO,CYP1B1,GCH1,ICAM1,IL1B,PTGS2,PTX3,TLR2,CLEC7A,ZC3H12A	706,1545,2643,3383,3553,5743,5806,7097,64581,80149
0	S100A8/IL1B+	GO:0002367	cytokine production involved in immune response	0.000743	1.27e-05	7.18	3	10	32	0.0448	0.00886	117	CD55,IL1B,SLC11A1,TLR2,TNFRSF1B,NR4A3,SLC7A5,DDX21,IRAK3,NLRP3	1604,3553,6556,7097,7133,8013,8140,9188,11213,114548
0	S100A8/IL1B+	GO:0002696	positive regulation of leukocyte activation	0.000743	1.28e-05	3.49	6	20	113	0.0897	0.0313	486	BST1,CDKN1A,MAP3K8,CD55,FGR,HES1,IL1A,IL1B,PNP,THBS1,XBP1,NR4A3,IRS2,RIPK2,CORO1A,PELI1,SELENOK,NFKBIZ,CLEC7A,NLRP3	683,1026,1326,1604,2268,3280,3552,3553,4860,7057,7494,8013,8660,8767,11151,57162,58515,64332,64581,114548
0	S100A8/IL1B+	GO:0072593	reactive oxygen species metabolic process	0.000754	1.32e-05	3.62	3	19	104	0.0852	0.0288	381	BST1,TSPO,CDKN1A,CYBB,CYP1B1,GCH1,ICAM1,IL1B,NCF2,NFE2L2,PTGS2,PTX3,SOD2,THBS1,TLR2,CFLAR,CLEC7A,ZC3H12A,NCF1	683,706,1026,1536,1545,2643,3383,3553,4688,4780,5743,5806,6648,7057,7097,8837,64581,80149,653361
0	S100A8/IL1B+	GO:1903037	regulation of leukocyte cell-cell adhesion	0.000841	1.53e-05	3.57	6	19	105	0.0852	0.0291	424	CD44,CEBPB,MAP3K8,CD55,HES1,ICAM1,IL1A,IL1B,PNP,XBP1,NR4A3,RIPK2,RIPOR2,CORO1A,PELI1,SELENOK,NFKBIZ,ZC3H12A,NLRP3	960,1051,1326,1604,3280,3383,3552,3553,4860,7494,8013,8767,9750,11151,57162,58515,64332,80149,114548
0	S100A8/IL1B+	GO:0070663	regulation of leukocyte proliferation	0.000847	1.54e-05	4.37	6	15	70	0.0673	0.0194	291	BST1,CDKN1A,CEBPB,CD55,HES1,IL1A,IL1B,PNP,TNFAIP3,TNFRSF1B,IRS2,RIPK2,CORO1A,PELI1,SELENOK	683,1026,1051,1604,3280,3552,3553,4860,7128,7133,8660,8767,11151,57162,58515
0	S100A8/IL1B+	GO:0061041	regulation of wound healing	0.000929	1.73e-05	6.86	4	10	33	0.0448	0.00914	185	HBEGF,NFE2L2,SERPINB2,PLAUR,PLEK,THBD,THBS1,TNFAIP3,XBP1,CLEC7A	1839,4780,5055,5329,5341,7056,7057,7128,7494,64581
0	S100A8/IL1B+	GO:0002526	acute inflammatory response	0.00102	1.95e-05	7.86	2	9	27	0.0404	0.00748	119	CEBPB,ICAM1,IL1A,IL1B,OSM,PTGS2,S100A8,TREM1,NLRP3	1051,3383,3552,3553,5008,5743,6279,54210,114548
0	S100A8/IL1B+	GO:0090303	positive regulation of wound healing	0.00112	2.21e-05	12.1	2	7	16	0.0314	0.00443	70	HBEGF,NFE2L2,PLEK,THBD,THBS1,XBP1,CLEC7A	1839,4780,5341,7056,7057,7494,64581
0	S100A8/IL1B+	GO:0034612	response to tumor necrosis factor	0.00114	2.32e-05	3.45	3	19	108	0.0852	0.0299	371	BIRC3,CASP4,GBP2,GCH1,ICAM1,CXCL8,NFE2L2,NFKB1,NFKBIA,PTGS2,CCL3L1,CCL20,THBS1,TNFAIP3,TNFRSF1B,ZFP36,ZC3H12A,CARD16,CCL3L3	330,837,2634,2643,3383,3576,4780,4790,4792,5743,6349,6364,7057,7128,7133,7538,80149,114769,414062
0	S100A8/IL1B+	GO:0032944	regulation of mononuclear cell proliferation	0.00114	2.34e-05	4.47	6	14	64	0.0628	0.0177	270	BST1,CDKN1A,CEBPB,CD55,HES1,IL1A,IL1B,PNP,TNFRSF1B,IRS2,RIPK2,CORO1A,PELI1,SELENOK	683,1026,1051,1604,3280,3552,3553,4860,7133,8660,8767,11151,57162,58515
0	S100A8/IL1B+	GO:0050670	regulation of lymphocyte proliferation	0.00114	2.34e-05	4.47	6	14	64	0.0628	0.0177	266	BST1,CDKN1A,CEBPB,CD55,HES1,IL1A,IL1B,PNP,TNFRSF1B,IRS2,RIPK2,CORO1A,PELI1,SELENOK	683,1026,1051,1604,3280,3552,3553,4860,7133,8660,8767,11151,57162,58515
0	S100A8/IL1B+	GO:0006809	nitric oxide biosynthetic process	0.00127	2.73e-05	7.45	2	9	28	0.0404	0.00775	90	TSPO,CYP1B1,GCH1,ICAM1,IL1B,PTGS2,PTX3,CLEC7A,ZC3H12A	706,1545,2643,3383,3553,5743,5806,64581,80149
0	S100A8/IL1B+	GO:1903409	reactive oxygen species biosynthetic process	0.00137	3.02e-05	5.62	2	11	42	0.0493	0.0116	147	TSPO,CYBB,CYP1B1,GCH1,ICAM1,IL1B,PTGS2,PTX3,CFLAR,CLEC7A,ZC3H12A	706,1536,1545,2643,3383,3553,5743,5806,8837,64581,80149
0	S100A8/IL1B+	GO:0061844	antimicrobial humoral immune response mediated by antimicrobial peptide	0.00152	3.5e-05	15.6	4	6	12	0.0269	0.00332	98	CXCL2,CXCL3,CXCL8,RPL39,S100A9,S100A12	2920,2921,3576,6170,6280,6283
0	S100A8/IL1B+	GO:0032729	positive regulation of interferon-gamma production	0.00154	3.55e-05	10.9	2	7	17	0.0314	0.00471	75	BCL3,IL1B,PDE4B,SLC11A1,SLC7A5,RIPK2,CLEC7A	602,3553,5142,6556,8140,8767,64581
0	S100A8/IL1B+	GO:0042493	response to drug	0.00156	3.68e-05	3.45	4	18	102	0.0807	0.0282	415	TSPO,CDKN1A,CYBB,DUSP6,ACSL1,FOSB,HMGB2,ICAM1,IL1B,MGST1,MT2A,NFE2L2,PNP,PDE4B,PTGS2,TGIF1,THBS1,RNF149	706,1026,1536,1848,2180,2354,3148,3383,3553,4257,4502,4780,4860,5142,5743,7050,7057,284996
0	S100A8/IL1B+	GO:0050729	positive regulation of inflammatory response	0.00159	3.85e-05	5.44	4	11	43	0.0493	0.0119	184	CEBPB,IL1B,NFKBIA,OSM,PTGS2,S100A8,S100A9,S100A12,TLR2,NFKBIZ,CLEC7A	1051,3553,4792,5008,5743,6279,6280,6283,7097,64332,64581
0	S100A8/IL1B+	GO:0050663	cytokine secretion	0.00165	4.07e-05	8.36	2	8	23	0.0359	0.00637	73	FGR,IL1A,LCP2,SRGN,S100A12,TLR2,CLEC4E,NLRP3	2268,3552,3937,5552,6283,7097,26253,114548
0	S100A8/IL1B+	GO:0050731	positive regulation of peptidyl-tyrosine phosphorylation	0.00169	4.21e-05	4.88	3	12	51	0.0538	0.0141	237	AREG,CD44,HBEGF,EREG,NRG1,HES1,ICAM1,OSM,VEGFA,RIPK2,SOCS3,NCF1	374,960,1839,2069,3084,3280,3383,5008,7422,8767,9021,653361
0	S100A8/IL1B+	GO:0050863	regulation of T cell activation	0.00169	4.21e-05	3.41	5	18	103	0.0807	0.0285	433	CEBPB,MAP3K8,CD55,HES1,IL1A,IL1B,PNP,TNFRSF1B,XBP1,RIPK2,RIPOR2,CORO1A,PRELID1,PELI1,SELENOK,NFKBIZ,ZC3H12A,NLRP3	1051,1326,1604,3280,3552,3553,4860,7133,7494,8767,9750,11151,27166,57162,58515,64332,80149,114548
0	S100A8/IL1B+	GO:0022409	positive regulation of cell-cell adhesion	0.00172	4.46e-05	3.72	5	16	85	0.0717	0.0235	349	CD44,MAP3K8,CD55,HES1,ICAM1,IL1A,IL1B,PNP,PLAUR,XBP1,NR4A3,RIPK2,CORO1A,SELENOK,NFKBIZ,NLRP3	960,1326,1604,3280,3383,3552,3553,4860,5329,7494,8013,8767,11151,58515,64332,114548
0	S100A8/IL1B+	GO:0042129	regulation of T cell proliferation	0.00182	4.85e-05	5.27	3	11	44	0.0493	0.0122	198	CEBPB,CD55,HES1,IL1A,IL1B,PNP,TNFRSF1B,RIPK2,CORO1A,PELI1,SELENOK	1051,1604,3280,3552,3553,4860,7133,8767,11151,57162,58515
0	S100A8/IL1B+	GO:0070098	chemokine-mediated signaling pathway	0.00195	5.51e-05	9.94	6	7	18	0.0314	0.00498	105	CXCL2,CXCL3,CXCL8,CCL3L1,CCL20,CCRL2,CCL3L3	2920,2921,3576,6349,6364,9034,414062
0	S100A8/IL1B+	GO:0031960	response to corticosteroid	0.0021	6.08e-05	5.12	3	11	45	0.0493	0.0125	167	AREG,ATP2B1,CDKN1A,CYBB,DUSP1,FOSB,ICAM1,IL1RN,PTGS2,ZFP36,CFLAR	374,490,1026,1536,1843,2354,3383,3557,5743,7538,8837
0	S100A8/IL1B+	GO:0051251	positive regulation of lymphocyte activation	0.00228	6.67e-05	3.41	4	17	97	0.0762	0.0269	429	BST1,CDKN1A,MAP3K8,CD55,HES1,IL1A,IL1B,PNP,XBP1,IRS2,RIPK2,CORO1A,PELI1,SELENOK,NFKBIZ,CLEC7A,NLRP3	683,1026,1326,1604,3280,3552,3553,4860,7494,8660,8767,11151,57162,58515,64332,64581,114548
0	S100A8/IL1B+	GO:0045741	positive regulation of epidermal growth factor-activated receptor activity	0.00229	6.74e-05	61.5	1	4	5	0.0179	0.00138	19	AREG,HBEGF,EREG,NCF1	374,1839,2069,653361
0	S100A8/IL1B+	GO:0090184	positive regulation of kidney development	0.00229	6.74e-05	61.5	1	4	5	0.0179	0.00138	42	EGR1,VEGFA,CFLAR,BASP1	1958,7422,8837,10409
0	S100A8/IL1B+	GO:0032663	regulation of interleukin-2 production	0.00261	8.28e-05	9.11	2	7	19	0.0314	0.00526	52	IL1A,IL1B,PDE4B,TNFAIP3,ZFP36,RIPK2,CLEC7A	3552,3553,5142,7128,7538,8767,64581
0	S100A8/IL1B+	GO:1903036	positive regulation of response to wounding	0.00261	8.28e-05	9.11	2	7	19	0.0314	0.00526	84	HBEGF,NFE2L2,PLEK,THBD,THBS1,XBP1,CLEC7A	1839,4780,5341,7056,7057,7494,64581
0	S100A8/IL1B+	GO:0001659	temperature homeostasis	0.00267	8.55e-05	5.43	3	10	39	0.0448	0.0108	181	CEBPB,EGR1,ACSL1,IL1A,IL1B,PTGS2,VEGFA,KDM6B,G0S2,PLAC8	1051,1958,2180,3552,3553,5743,7422,23135,50486,51316
0	S100A8/IL1B+	GO:0034599	cellular response to oxidative stress	0.00269	8.72e-05	3.33	2	17	99	0.0762	0.0274	374	CYBB,CYP1B1,GCH1,MCL1,MGST1,NCF2,NFE2L2,NR4A2,SFPQ,SOD2,TNFAIP3,NR4A3,CFLAR,PPIF,KDM6B,ZC3H12A,NCF1	1536,1545,2643,4170,4257,4688,4780,4929,6421,6648,7128,8013,8837,10105,23135,80149,653361
0	S100A8/IL1B+	GO:0051092	positive regulation of NF-kappaB transcription factor activity	0.00269	8.8e-05	4.13	2	13	63	0.0583	0.0174	212	ICAM1,IL1B,NFKB1,PRKCB,S100A8,S100A9,S100A12,TLR2,RIPK2,CFLAR,IRAK3,NLRP3,CARD16	3383,3553,4790,5579,6279,6280,6283,7097,8767,8837,11213,114548,114769
0	S100A8/IL1B+	GO:0001562	response to protozoan	0.00269	8.81e-05	19.4	1	5	9	0.0224	0.00249	27	BCL3,LYST,GBP2,SLC11A1,CLEC7A	602,1130,2634,6556,64581
0	S100A8/IL1B+	GO:0042832	defense response to protozoan	0.00269	8.81e-05	19.4	1	5	9	0.0224	0.00249	26	BCL3,LYST,GBP2,SLC11A1,CLEC7A	602,1130,2634,6556,64581
0	S100A8/IL1B+	GO:0070486	leukocyte aggregation	0.00269	8.81e-05	19.4	2	5	9	0.0224	0.00249	16	CD44,IL1B,S100A8,S100A9,NR4A3	960,3553,6279,6280,8013
0	S100A8/IL1B+	GO:0032611	interleukin-1 beta production	0.00269	8.91e-05	6.15	1	9	32	0.0404	0.00886	119	EGR1,SERPINB1,IL1B,TNFAIP3,RIPK2,CLEC7A,ZC3H12A,NLRP3,CARD16	1958,1992,3553,7128,8767,64581,80149,114548,114769
0	S100A8/IL1B+	GO:0062197	cellular response to chemical stress	0.00277	9.35e-05	3.06	2	19	119	0.0852	0.0329	436	TSPO,CYBB,CYP1B1,GCH1,MCL1,MGST1,NCF2,NFE2L2,NR4A2,PTGS2,SFPQ,SOD2,TNFAIP3,NR4A3,CFLAR,PPIF,KDM6B,ZC3H12A,NCF1	706,1536,1545,2643,4170,4257,4688,4780,4929,5743,6421,6648,7128,8013,8837,10105,23135,80149,653361
0	S100A8/IL1B+	GO:1903039	positive regulation of leukocyte cell-cell adhesion	0.00278	9.45e-05	3.63	4	15	81	0.0673	0.0224	294	CD44,MAP3K8,CD55,HES1,ICAM1,IL1A,IL1B,PNP,XBP1,NR4A3,RIPK2,CORO1A,SELENOK,NFKBIZ,NLRP3	960,1326,1604,3280,3383,3552,3553,4860,7494,8013,8767,11151,58515,64332,114548
0	S100A8/IL1B+	GO:0070661	leukocyte proliferation	0.00303	0.000106	3.41	6	16	91	0.0717	0.0252	377	BST1,CDKN1A,CEBPB,CD55,HES1,IL1A,IL1B,PNP,SLC11A1,TNFAIP3,TNFRSF1B,IRS2,RIPK2,CORO1A,PELI1,SELENOK	683,1026,1051,1604,3280,3552,3553,4860,6556,7128,7133,8660,8767,11151,57162,58515
0	S100A8/IL1B+	GO:0051384	response to glucocorticoid	0.00307	0.000108	5.25	3	10	40	0.0448	0.0111	150	AREG,ATP2B1,CDKN1A,DUSP1,FOSB,ICAM1,IL1RN,PTGS2,ZFP36,CFLAR	374,490,1026,1843,2354,3383,3557,5743,7538,8837
0	S100A8/IL1B+	GO:1905952	regulation of lipid localization	0.00307	0.000108	5.25	4	10	40	0.0448	0.0111	208	TSPO,IL1B,NFKB1,NFKBIA,THBS1,IRS2,EHD1,PRELID1,RETN,ZC3H12A	706,3553,4790,4792,7057,8660,10938,27166,56729,80149
0	S100A8/IL1B+	GO:2000379	positive regulation of reactive oxygen species metabolic process	0.00307	0.000108	5.25	2	10	40	0.0448	0.0111	116	TSPO,CDKN1A,ICAM1,IL1B,NFE2L2,PTGS2,PTX3,THBS1,CLEC7A,ZC3H12A	706,1026,3383,3553,4780,5743,5806,7057,64581,80149
0	S100A8/IL1B+	GO:0050678	regulation of epithelial cell proliferation	0.00309	0.000109	3.78	5	14	73	0.0628	0.0202	451	AREG,C5AR1,EREG,HMGB2,NR4A1,HES1,THBS1,TNFAIP3,VEGFA,XBP1,ZFP36,NR4A3,CFLAR,LRG1	374,728,2069,3148,3164,3280,7057,7128,7422,7494,7538,8013,8837,116844
0	S100A8/IL1B+	GO:0050730	regulation of peptidyl-tyrosine phosphorylation	0.00309	0.000109	3.78	3	14	73	0.0628	0.0202	322	AREG,BST1,CD44,HBEGF,EREG,NRG1,HES1,ICAM1,OSM,VEGFA,RIPK2,SOCS3,SAMSN1,NCF1	374,683,960,1839,2069,3084,3280,3383,5008,7422,8767,9021,64092,653361
0	S100A8/IL1B+	GO:0071356	cellular response to tumor necrosis factor	0.00317	0.000113	3.25	3	17	101	0.0762	0.028	343	BIRC3,CASP4,GBP2,ICAM1,CXCL8,NFE2L2,NFKB1,NFKBIA,CCL3L1,CCL20,THBS1,TNFAIP3,TNFRSF1B,ZFP36,ZC3H12A,CARD16,CCL3L3	330,837,2634,3383,3576,4780,4790,4792,6349,6364,7057,7128,7133,7538,80149,114769,414062
0	S100A8/IL1B+	GO:0032943	mononuclear cell proliferation	0.00338	0.000126	3.52	5	15	83	0.0673	0.023	344	BST1,CDKN1A,CEBPB,CD55,HES1,IL1A,IL1B,PNP,SLC11A1,TNFRSF1B,IRS2,RIPK2,CORO1A,PELI1,SELENOK	683,1026,1051,1604,3280,3552,3553,4860,6556,7133,8660,8767,11151,57162,58515
0	S100A8/IL1B+	GO:0046651	lymphocyte proliferation	0.00338	0.000126	3.52	5	15	83	0.0673	0.023	339	BST1,CDKN1A,CEBPB,CD55,HES1,IL1A,IL1B,PNP,SLC11A1,TNFRSF1B,IRS2,RIPK2,CORO1A,PELI1,SELENOK	683,1026,1051,1604,3280,3552,3553,4860,6556,7133,8660,8767,11151,57162,58515
0	S100A8/IL1B+	GO:2000377	regulation of reactive oxygen species metabolic process	0.0034	0.000128	3.71	3	14	74	0.0628	0.0205	230	BST1,TSPO,CDKN1A,CYP1B1,GCH1,ICAM1,IL1B,NFE2L2,PTGS2,PTX3,THBS1,CFLAR,CLEC7A,ZC3H12A	683,706,1026,1545,2643,3383,3553,4780,5743,5806,7057,8837,64581,80149
0	S100A8/IL1B+	GO:0048545	response to steroid hormone	0.00341	0.000128	3.21	3	17	102	0.0762	0.0282	382	AREG,ATP2B1,TSPO,CDKN1A,CYBB,DUSP1,FOSB,HMGB2,ICAM1,IL1RN,PTGER2,PTGS2,THBS1,TLR2,ZFP36,NR4A3,CFLAR	374,490,706,1026,1536,1843,2354,3148,3383,3557,5732,5743,7057,7097,7538,8013,8837
0	S100A8/IL1B+	GO:0042098	T cell proliferation	0.00347	0.000135	4.22	3	12	57	0.0538	0.0158	230	CEBPB,CD55,HES1,IL1A,IL1B,PNP,SLC11A1,TNFRSF1B,RIPK2,CORO1A,PELI1,SELENOK	1051,1604,3280,3552,3553,4860,6556,7133,8767,11151,57162,58515
0	S100A8/IL1B+	GO:0010951	negative regulation of endopeptidase activity	0.00369	0.000146	3.89	3	13	66	0.0583	0.0183	281	BIRC3,CD44,CSTA,SERPINB1,SERPINB2,SERPINB9,PLAUR,PTGS2,THBS1,TIMP1,VEGFA,CFLAR,CARD16	330,960,1475,1992,5055,5272,5329,5743,7057,7076,7422,8837,114769
0	S100A8/IL1B+	GO:0031349	positive regulation of defense response	0.00373	0.000148	2.94	2	19	123	0.0852	0.0341	443	CEBPB,EREG,FCN1,HMGB2,ICAM3,IL1B,NFKB1,NFKBIA,OSM,PTGS2,S100A8,S100A9,S100A12,SFPQ,TLR2,RIPK2,CLEC4E,NFKBIZ,CLEC7A	1051,2069,2219,3148,3385,3553,4790,4792,5008,5743,6279,6280,6283,6421,7097,8767,26253,64332,64581
0	S100A8/IL1B+	GO:0006801	superoxide metabolic process	0.00375	0.000148	6.59	1	8	27	0.0359	0.00748	102	BST1,CYBB,GCH1,NCF2,NFE2L2,SOD2,CLEC7A,NCF1	683,1536,2643,4688,4780,6648,64581,653361
0	S100A8/IL1B+	GO:1903034	regulation of response to wounding	0.0041	0.000168	4.92	4	10	42	0.0448	0.0116	219	HBEGF,NFE2L2,SERPINB2,PLAUR,PLEK,THBD,THBS1,TNFAIP3,XBP1,CLEC7A	1839,4780,5055,5329,5341,7056,7057,7128,7494,64581
0	S100A8/IL1B+	GO:0002544	chronic inflammatory response	0.00451	0.000192	30.9	2	4	6	0.0179	0.00166	21	S100A8,S100A9,THBS1,TNFAIP3	6279,6280,7057,7128
0	S100A8/IL1B+	GO:0032494	response to peptidoglycan	0.00451	0.000192	30.9	1	4	6	0.0179	0.00166	13	C5AR1,RIPK2,IRAK3,NLRP3	728,8767,11213,114548
0	S100A8/IL1B+	GO:0072574	hepatocyte proliferation	0.00451	0.000192	30.9	1	4	6	0.0179	0.00166	21	CEBPB,TNFAIP3,XBP1,CFLAR	1051,7128,7494,8837
0	S100A8/IL1B+	GO:0072575	epithelial cell proliferation involved in liver morphogenesis	0.00451	0.000192	30.9	1	4	6	0.0179	0.00166	21	CEBPB,TNFAIP3,XBP1,CFLAR	1051,7128,7494,8837
0	S100A8/IL1B+	GO:0072576	liver morphogenesis	0.00451	0.000192	30.9	1	4	6	0.0179	0.00166	22	CEBPB,TNFAIP3,XBP1,CFLAR	1051,7128,7494,8837
0	S100A8/IL1B+	GO:0042102	positive regulation of T cell proliferation	0.00458	0.000197	6.26	1	8	28	0.0359	0.00775	114	CD55,HES1,IL1A,IL1B,PNP,RIPK2,CORO1A,SELENOK	1604,3280,3552,3553,4860,8767,11151,58515
0	S100A8/IL1B+	GO:0010466	negative regulation of peptidase activity	0.00462	0.0002	3.75	3	13	68	0.0583	0.0188	308	BIRC3,CD44,CSTA,SERPINB1,SERPINB2,SERPINB9,PLAUR,PTGS2,THBS1,TIMP1,VEGFA,CFLAR,CARD16	330,960,1475,1992,5055,5272,5329,5743,7057,7076,7422,8837,114769
0	S100A8/IL1B+	GO:0050679	positive regulation of epithelial cell proliferation	0.00475	0.000207	4.77	3	10	43	0.0448	0.0119	236	AREG,C5AR1,HMGB2,NR4A1,TNFAIP3,VEGFA,XBP1,NR4A3,CFLAR,LRG1	374,728,3148,3164,7128,7422,7494,8013,8837,116844
0	S100A8/IL1B+	GO:0001660	fever generation	0.00511	0.000232	#NUM!	1	3	3	0.0135	0.000831	11	IL1A,IL1B,PTGS2	3552,3553,5743
0	S100A8/IL1B+	GO:0033079	immature T cell proliferation	0.00511	0.000232	#NUM!	1	3	3	0.0135	0.000831	11	IL1A,IL1B,RIPK2	3552,3553,8767
0	S100A8/IL1B+	GO:0033083	regulation of immature T cell proliferation	0.00511	0.000232	#NUM!	1	3	3	0.0135	0.000831	10	IL1A,IL1B,RIPK2	3552,3553,8767
0	S100A8/IL1B+	GO:0033091	positive regulation of immature T cell proliferation	0.00511	0.000232	#NUM!	1	3	3	0.0135	0.000831	5	IL1A,IL1B,RIPK2	3552,3553,8767
0	S100A8/IL1B+	GO:0043435	response to corticotropin-releasing hormone	0.00511	0.000232	#NUM!	3	3	3	0.0135	0.000831	8	NR4A1,NR4A2,NR4A3	3164,4929,8013
0	S100A8/IL1B+	GO:0071376	cellular response to corticotropin-releasing hormone stimulus	0.00511	0.000232	#NUM!	3	3	3	0.0135	0.000831	8	NR4A1,NR4A2,NR4A3	3164,4929,8013
0	S100A8/IL1B+	GO:2000347	positive regulation of hepatocyte proliferation	0.00511	0.000232	#NUM!	1	3	3	0.0135	0.000831	9	TNFAIP3,XBP1,CFLAR	7128,7494,8837
0	S100A8/IL1B+	GO:0043154	negative regulation of cysteine-type endopeptidase activity involved in apoptotic process	0.00515	0.00024	5.23	3	9	36	0.0404	0.00997	91	BIRC3,CD44,SERPINB9,PLAUR,PTGS2,THBS1,VEGFA,CFLAR,CARD16	330,960,5272,5329,5743,7057,7422,8837,114769
0	S100A8/IL1B+	GO:2001243	negative regulation of intrinsic apoptotic signaling pathway	0.00515	0.00024	5.23	1	9	36	0.0404	0.00997	116	CD44,MCL1,NFE2L2,PLAUR,PTGS2,SOD2,XBP1,PPIF,IVNS1ABP	960,4170,4780,5329,5743,6648,7494,10105,10625
0	S100A8/IL1B+	GO:0009620	response to fungus	0.00522	0.000246	9.33	2	6	16	0.0269	0.00443	58	PTX3,S100A8,S100A9,S100A12,COTL1,CLEC7A	5806,6279,6280,6283,23406,64581
0	S100A8/IL1B+	GO:0032368	regulation of lipid transport	0.00537	0.000258	5.96	3	8	29	0.0359	0.00803	161	TSPO,IL1B,NFKB1,NFKBIA,THBS1,IRS2,PRELID1,RETN	706,3553,4790,4792,7057,8660,27166,56729
0	S100A8/IL1B+	GO:0032651	regulation of interleukin-1 beta production	0.00537	0.000258	5.96	2	8	29	0.0359	0.00803	105	EGR1,SERPINB1,TNFAIP3,RIPK2,CLEC7A,ZC3H12A,NLRP3,CARD16	1958,1992,7128,8767,64581,80149,114548,114769
0	S100A8/IL1B+	GO:0002369	T cell cytokine production	0.00575	0.000292	12.9	1	5	11	0.0224	0.00305	49	CD55,IL1B,SLC11A1,TNFRSF1B,NLRP3	1604,3553,6556,7133,114548
0	S100A8/IL1B+	GO:0045742	positive regulation of epidermal growth factor receptor signaling pathway	0.00575	0.000292	12.9	1	5	11	0.0224	0.00305	44	AREG,HBEGF,EREG,PLAUR,NCF1	374,1839,2069,5329,653361
0	S100A8/IL1B+	GO:1990776	response to angiotensin	0.00575	0.000292	12.9	1	5	11	0.0224	0.00305	29	CYBB,NFE2L2,NFKB1,PTGS2,AGTRAP	1536,4780,4790,5743,57085
0	S100A8/IL1B+	GO:0018108	peptidyl-tyrosine phosphorylation	0.00618	0.000322	3.18	3	15	90	0.0673	0.0249	490	AREG,BST1,CD44,HBEGF,EREG,FGR,NRG1,HES1,ICAM1,OSM,VEGFA,RIPK2,SOCS3,SAMSN1,NCF1	374,683,960,1839,2069,2268,3084,3280,3383,5008,7422,8767,9021,64092,653361
0	S100A8/IL1B+	GO:0032649	regulation of interferon-gamma production	0.00628	0.000333	5.69	2	8	30	0.0359	0.00831	118	BCL3,IL1B,PDE4B,SLC11A1,SLC7A5,RIPK2,CLEC7A,ZC3H12A	602,3553,5142,6556,8140,8767,64581,80149
0	S100A8/IL1B+	GO:0051091	positive regulation of DNA-binding transcription factor activity	0.00639	0.000346	3.32	2	14	81	0.0628	0.0224	347	ICAM1,IL1B,NFKB1,PRKCB,S100A8,S100A9,S100A12,TLR2,VEGFA,RIPK2,CFLAR,IRAK3,NLRP3,CARD16	3383,3553,4790,5579,6279,6280,6283,7097,7422,8767,8837,11213,114548,114769
0	S100A8/IL1B+	GO:0043331	response to dsRNA	0.0065	0.00036	8.48	2	6	17	0.0269	0.00471	61	NFKB1,NFKBIA,RIPK2,DDX21,IRAK3,PELI1	4790,4792,8767,9188,11213,57162
0	S100A8/IL1B+	GO:0018212	peptidyl-tyrosine modification	0.00657	0.000365	3.14	3	15	91	0.0673	0.0252	495	AREG,BST1,CD44,HBEGF,EREG,FGR,NRG1,HES1,ICAM1,OSM,VEGFA,RIPK2,SOCS3,SAMSN1,NCF1	374,683,960,1839,2069,2268,3084,3280,3383,5008,7422,8767,9021,64092,653361
0	S100A8/IL1B+	GO:0032609	interferon-gamma production	0.00722	0.000425	5.44	2	8	31	0.0359	0.00858	133	BCL3,IL1B,PDE4B,SLC11A1,SLC7A5,RIPK2,CLEC7A,ZC3H12A	602,3553,5142,6556,8140,8767,64581,80149
0	S100A8/IL1B+	GO:2001237	negative regulation of extrinsic apoptotic signaling pathway	0.00722	0.000425	5.44	4	8	31	0.0359	0.00858	123	HMGB2,ICAM1,IL1A,IL1B,MCL1,THBS1,TNFAIP3,CFLAR	3148,3383,3552,3553,4170,7057,7128,8837
0	S100A8/IL1B+	GO:0042730	fibrinolysis	0.00722	0.000427	20.6	1	4	7	0.0179	0.00194	36	SERPINB2,PLAUR,THBD,THBS1	5055,5329,7056,7057
0	S100A8/IL1B+	GO:0050832	defense response to fungus	0.00722	0.000427	20.6	2	4	7	0.0179	0.00194	44	S100A8,S100A9,S100A12,COTL1	6279,6280,6283,23406
0	S100A8/IL1B+	GO:0090183	regulation of kidney development	0.00722	0.000427	20.6	2	4	7	0.0179	0.00194	60	EGR1,VEGFA,CFLAR,BASP1	1958,7422,8837,10409
0	S100A8/IL1B+	GO:0002718	regulation of cytokine production involved in immune response	0.00733	0.000435	6.42	2	7	24	0.0314	0.00664	90	IL1B,TNFRSF1B,NR4A3,SLC7A5,DDX21,IRAK3,NLRP3	3553,7133,8013,8140,9188,11213,114548
0	S100A8/IL1B+	GO:2000116	regulation of cysteine-type endopeptidase activity	0.00749	0.000449	3.22	3	14	83	0.0628	0.023	297	BIRC3,CD44,SERPINB9,PLAUR,PTGS2,S100A8,S100A9,THBS1,VEGFA,RIPK2,CFLAR,CLEC7A,NLRP3,CARD16	330,960,5272,5329,5743,6279,6280,7057,7422,8767,8837,64581,114548,114769
0	S100A8/IL1B+	GO:0032612	interleukin-1 production	0.00763	0.00046	4.71	1	9	39	0.0404	0.0108	138	EGR1,SERPINB1,IL1B,TNFAIP3,RIPK2,CLEC7A,ZC3H12A,NLRP3,CARD16	1958,1992,3553,7128,8767,64581,80149,114548,114769
0	S100A8/IL1B+	GO:0010575	positive regulation of vascular endothelial growth factor production	0.00779	0.000475	11.1	2	5	12	0.0224	0.00332	33	C5AR1,CYP1B1,IL1A,IL1B,PTGS2	728,1545,3552,3553,5743
0	S100A8/IL1B+	GO:0032691	negative regulation of interleukin-1 beta production	0.00779	0.000475	11.1	1	5	12	0.0224	0.00332	40	SERPINB1,TNFAIP3,ZC3H12A,NLRP3,CARD16	1992,7128,80149,114548,114769
0	S100A8/IL1B+	GO:0032743	positive regulation of interleukin-2 production	0.00779	0.000475	11.1	1	5	12	0.0224	0.00332	28	IL1A,IL1B,PDE4B,RIPK2,CLEC7A	3552,3553,5142,8767,64581
0	S100A8/IL1B+	GO:1901654	response to ketone	0.00797	0.000487	3.85	2	11	56	0.0493	0.0155	203	ATP2B1,TSPO,CDKN1A,CYBB,DUSP1,FOSB,ICAM1,PTGER2,THBS1,TLR2,CFLAR	490,706,1026,1536,1843,2354,3383,5732,7057,7097,8837
0	S100A8/IL1B+	GO:1901653	cellular response to peptide	0.00798	0.000488	2.72	2	18	124	0.0807	0.0343	481	ATP2B1,CASP4,NR4A1,ICAM1,IL1B,NFE2L2,NFKB1,NR4A2,PRKCB,PTPRE,XBP1,NR4A3,IRS2,RIPK2,CFLAR,SOCS3,NAMPT,AGTRAP	490,837,3164,3383,3553,4780,4790,4929,5579,5791,7494,8013,8660,8767,8837,9021,10135,57085
0	S100A8/IL1B+	GO:2000117	negative regulation of cysteine-type endopeptidase activity	0.00847	0.000562	4.55	3	9	40	0.0404	0.0111	100	BIRC3,CD44,SERPINB9,PLAUR,PTGS2,THBS1,VEGFA,CFLAR,CARD16	330,960,5272,5329,5743,7057,7422,8837,114769
0	S100A8/IL1B+	GO:0008643	carbohydrate transport	0.00851	0.000574	6.06	1	7	25	0.0314	0.00692	193	AQP9,IL1B,NFE2L2,PRKCB,SLC2A3,NR4A3,IRS2	366,3553,4780,5579,6515,8013,8660
0	S100A8/IL1B+	GO:0045428	regulation of nitric oxide biosynthetic process	0.00851	0.000574	6.06	2	7	25	0.0314	0.00692	74	TSPO,ICAM1,IL1B,PTGS2,PTX3,CLEC7A,ZC3H12A	706,3383,3553,5743,5806,64581,80149
0	S100A8/IL1B+	GO:0000302	response to reactive oxygen species	0.00913	0.000625	3.27	3	13	76	0.0583	0.021	262	AREG,CYP1B1,DUSP1,GCH1,NFE2L2,SOD2,TNFAIP3,NR4A3,CFLAR,PPIF,KDM6B,PPP1R15B,NCF1	374,1545,1843,2643,4780,6648,7128,8013,8837,10105,23135,84919,653361
0	S100A8/IL1B+	GO:0034341	response to interferon-gamma	0.00913	0.000625	3.27	5	13	76	0.0583	0.021	234	CD44,GBP2,GCH1,ICAM1,MT2A,CCL3L1,CCL20,SLC11A1,STXBP2,TLR2,SOCS3,RAB20,CCL3L3	960,2634,2643,3383,4502,6349,6364,6556,6813,7097,9021,55647,414062
0	S100A8/IL1B+	GO:0043281	regulation of cysteine-type endopeptidase activity involved in apoptotic process	0.00913	0.000625	3.27	4	13	76	0.0583	0.021	261	BIRC3,CD44,SERPINB9,PLAUR,PTGS2,S100A8,S100A9,THBS1,VEGFA,CFLAR,CLEC7A,NLRP3,CARD16	330,960,5272,5329,5743,6279,6280,7057,7422,8837,64581,114548,114769
0	S100A8/IL1B+	GO:2001242	regulation of intrinsic apoptotic signaling pathway	0.00948	0.000658	3.45	3	12	67	0.0538	0.0185	203	CD44,MCL1,NFE2L2,PLAUR,PTGS2,S100A8,S100A9,SFPQ,SOD2,XBP1,PPIF,IVNS1ABP	960,4170,4780,5329,5743,6279,6280,6421,6648,7494,10105,10625
0	S100A8/IL1B+	GO:1903522	regulation of blood circulation	0.0097	0.000682	4.41	3	9	41	0.0404	0.0114	415	ATP2B1,HBEGF,FLNA,GCH1,ICAM1,PDE4B,PTGER2,PTGS2,ZC3H12A	490,1839,2316,2643,3383,5142,5732,5743,80149
0	S100A8/IL1B+	GO:0038066	p38MAPK cascade	0.00998	0.000711	7.17	2	6	19	0.0269	0.00526	59	DUSP1,IL1B,VEGFA,ZFP36,ZC3H12A,NCF1	1843,3553,7422,7538,80149,653361
0	S100A8/IL1B+	GO:0051781	positive regulation of cell division	0.0102	0.000733	9.68	2	5	13	0.0224	0.0036	94	EREG,IL1A,IL1B,OSM,VEGFA	2069,3552,3553,5008,7422
0	S100A8/IL1B+	GO:0110110	positive regulation of animal organ morphogenesis	0.0102	0.000733	9.68	2	5	13	0.0224	0.0036	94	TNFAIP3,VEGFA,XBP1,CFLAR,BASP1	7128,7422,7494,8837,10409
0	S100A8/IL1B+	GO:1901186	positive regulation of ERBB signaling pathway	0.0102	0.000733	9.68	1	5	13	0.0224	0.0036	46	AREG,HBEGF,EREG,PLAUR,NCF1	374,1839,2069,5329,653361
0	S100A8/IL1B+	GO:0010038	response to metal ion	0.0102	0.000738	2.91	5	15	97	0.0673	0.0269	418	AQP9,TSPO,CYBB,DUSP1,FOSB,ICAM1,IL1A,JUND,MT2A,NFE2L2,PTGS2,S100A8,THBS1,PPIF,NCF1	366,706,1536,1843,2354,3383,3552,3727,4502,4780,5743,6279,7057,10105,653361
0	S100A8/IL1B+	GO:0071674	mononuclear cell migration	0.0103	0.000744	5.74	4	7	26	0.0314	0.0072	114	C5AR1,DUSP1,S100A12,CCL3L1,CCL20,THBS1,CCL3L3	728,1843,6283,6349,6364,7057,414062
0	S100A8/IL1B+	GO:1905954	positive regulation of lipid localization	0.0103	0.000744	5.74	3	7	26	0.0314	0.0072	108	IL1B,NFKB1,NFKBIA,EHD1,PRELID1,RETN,ZC3H12A	3553,4790,4792,10938,27166,56729,80149
0	S100A8/IL1B+	GO:0002819	regulation of adaptive immune response	0.0104	0.000757	3.93	3	10	50	0.0448	0.0138	208	CD48,IL1B,SLC11A1,TNFAIP3,TNFRSF1B,RIPK2,SAMSN1,NFKBIZ,ZC3H12A,NLRP3	962,3553,6556,7128,7133,8767,64092,64332,80149,114548
0	S100A8/IL1B+	GO:0008406	gonad development	0.0104	0.000757	3.93	2	10	50	0.0448	0.0138	249	CEBPB,EREG,FLNA,HMGB2,ICAM1,MGST1,PTX3,VEGFA,BASP1,RETN	1051,2069,2316,3148,3383,4257,5806,7422,10409,56729
0	S100A8/IL1B+	GO:0032675	regulation of interleukin-6 production	0.0104	0.000757	3.93	3	10	50	0.0448	0.0138	180	EREG,IL1A,IL1B,TLR2,TNFAIP3,XBP1,RIPK2,IRAK3,CLEC7A,ZC3H12A	2069,3552,3553,7097,7128,7494,8767,11213,64581,80149
0	S100A8/IL1B+	GO:0002440	production of molecular mediator of immune response	0.0106	0.000776	3.61	1	11	59	0.0493	0.0163	352	CD55,IL1B,SLC11A1,TLR2,TNFRSF1B,XBP1,NR4A3,SLC7A5,DDX21,IRAK3,NLRP3	1604,3553,6556,7097,7133,7494,8013,8140,9188,11213,114548
0	S100A8/IL1B+	GO:0030217	T cell differentiation	0.0109	0.000808	3.16	3	13	78	0.0583	0.0216	307	BCL3,EGR1,IL1A,IL1B,PNP,XBP1,RIPK2,MAFB,CLEC4E,PRELID1,NFKBIZ,ZC3H12A,NLRP3	602,1958,3552,3553,4860,7494,8767,9935,26253,27166,64332,80149,114548
0	S100A8/IL1B+	GO:0010830	regulation of myotube differentiation	0.0109	0.000813	15.4	1	4	8	0.0179	0.00221	68	XBP1,CFLAR,RIPOR2,EHD1	7494,8837,9750,10938
0	S100A8/IL1B+	GO:0030194	positive regulation of blood coagulation	0.0109	0.000813	15.4	1	4	8	0.0179	0.00221	35	NFE2L2,PLEK,THBD,THBS1	4780,5341,7056,7057
0	S100A8/IL1B+	GO:1900048	positive regulation of hemostasis	0.0109	0.000813	15.4	1	4	8	0.0179	0.00221	35	NFE2L2,PLEK,THBD,THBS1	4780,5341,7056,7057
0	S100A8/IL1B+	GO:0031649	heat generation	0.0115	0.000887	46	1	3	4	0.0135	0.00111	18	IL1A,IL1B,PTGS2	3552,3553,5743
0	S100A8/IL1B+	GO:0070427	nucleotide-binding oligomerization domain containing 1 signaling pathway	0.0115	0.000887	46	1	3	4	0.0135	0.00111	5	NFKBIA,TNFAIP3,RIPK2	4792,7128,8767
0	S100A8/IL1B+	GO:0070487	monocyte aggregation	0.0115	0.000887	46	1	3	4	0.0135	0.00111	6	CD44,IL1B,NR4A3	960,3553,8013
0	S100A8/IL1B+	GO:2000316	regulation of T-helper 17 type immune response	0.0115	0.000887	46	1	3	4	0.0135	0.00111	23	NFKBIZ,ZC3H12A,NLRP3	64332,80149,114548
0	S100A8/IL1B+	GO:2000319	regulation of T-helper 17 cell differentiation	0.0115	0.000887	46	1	3	4	0.0135	0.00111	20	NFKBIZ,ZC3H12A,NLRP3	64332,80149,114548
0	S100A8/IL1B+	GO:2000345	regulation of hepatocyte proliferation	0.0115	0.000887	46	1	3	4	0.0135	0.00111	15	TNFAIP3,XBP1,CFLAR	7128,7494,8837
0	S100A8/IL1B+	GO:0007249	I-kappaB kinase/NF-kappaB signaling	0.0115	0.000888	2.74	2	16	109	0.0717	0.0302	391	BIRC3,BCL3,FLNA,IL1B,NFKBIA,PRKCB,S100A4,S100A12,TLR2,TNFAIP3,RIPK2,CFLAR,DDX21,PELI1,ZC3H12A,CARD16	330,602,2316,3553,4792,5579,6275,6283,7097,7128,8767,8837,9188,57162,80149,114769
0	S100A8/IL1B+	GO:0034614	cellular response to reactive oxygen species	0.0115	0.000892	3.83	3	10	51	0.0448	0.0141	184	CYP1B1,GCH1,NFE2L2,SOD2,TNFAIP3,NR4A3,CFLAR,PPIF,KDM6B,NCF1	1545,2643,4780,6648,7128,8013,8837,10105,23135,653361
0	S100A8/IL1B+	GO:0045137	development of primary sexual characteristics	0.0115	0.000892	3.83	2	10	51	0.0448	0.0141	255	CEBPB,EREG,FLNA,HMGB2,ICAM1,MGST1,PTX3,VEGFA,BASP1,RETN	1051,2069,2316,3148,3383,4257,5806,7422,10409,56729
0	S100A8/IL1B+	GO:0002221	pattern recognition receptor signaling pathway	0.0118	0.000915	3.12	2	13	79	0.0583	0.0219	278	BIRC3,CTSS,FCN1,NFKBIA,S100A8,S100A9,TLR2,TNFAIP3,UBE2D1,RIPK2,IRAK3,CLEC4E,PELI1	330,1520,2219,4792,6279,6280,7097,7128,7321,8767,11213,26253,57162
0	S100A8/IL1B+	GO:0030193	regulation of blood coagulation	0.0122	0.000964	6.66	3	6	20	0.0269	0.00554	110	NFE2L2,SERPINB2,PLAUR,PLEK,THBD,THBS1	4780,5055,5329,5341,7056,7057
0	S100A8/IL1B+	GO:1900046	regulation of hemostasis	0.0122	0.000964	6.66	3	6	20	0.0269	0.00554	111	NFE2L2,SERPINB2,PLAUR,PLEK,THBD,THBS1	4780,5055,5329,5341,7056,7057
0	S100A8/IL1B+	GO:1904659	glucose transmembrane transport	0.0122	0.000964	6.66	1	6	20	0.0269	0.00554	131	IL1B,NFE2L2,PRKCB,SLC2A3,NR4A3,IRS2	3553,4780,5579,6515,8013,8660
0	S100A8/IL1B+	GO:0001906	cell killing	0.0123	0.000985	4.15	5	9	43	0.0404	0.0119	205	LYST,CD55,ICAM1,LYZ,SERPINB9,S100A12,STXBP2,CORO1A,CLEC7A	1130,1604,3383,4069,5272,6283,6813,11151,64581
0	S100A8/IL1B+	GO:0002224	toll-like receptor signaling pathway	0.0126	0.00104	3.46	2	11	61	0.0493	0.0169	216	BIRC3,CTSS,NFKBIA,S100A8,S100A9,TLR2,TNFAIP3,UBE2D1,RIPK2,IRAK3,PELI1	330,1520,4792,6279,6280,7097,7128,7321,8767,11213,57162
0	S100A8/IL1B+	GO:0071241	cellular response to inorganic substance	0.0126	0.00104	3.46	4	11	61	0.0493	0.0169	246	TSPO,CYBB,FOSB,JUND,MT2A,NFE2L2,PTGS2,CFLAR,EIF4A3,PPIF,NCF1	706,1536,2354,3727,4502,4780,5743,8837,9775,10105,653361
0	S100A8/IL1B+	GO:0010574	regulation of vascular endothelial growth factor production	0.0128	0.00108	8.6	2	5	14	0.0224	0.00388	72	C5AR1,CYP1B1,IL1A,IL1B,PTGS2	728,1545,3552,3553,5743
0	S100A8/IL1B+	GO:0010939	regulation of necrotic cell death	0.0128	0.00108	8.6	1	5	14	0.0224	0.00388	52	BIRC3,TSPO,CFLAR,PPIF,PELI1	330,706,8837,10105,57162
0	S100A8/IL1B+	GO:0032570	response to progesterone	0.0128	0.00108	8.6	2	5	14	0.0224	0.00388	46	TSPO,FOSB,PTGER2,THBS1,TLR2	706,2354,5732,7057,7097
0	S100A8/IL1B+	GO:0032692	negative regulation of interleukin-1 production	0.0128	0.00108	8.6	2	5	14	0.0224	0.00388	48	SERPINB1,TNFAIP3,ZC3H12A,NLRP3,CARD16	1992,7128,80149,114548,114769
0	S100A8/IL1B+	GO:1900744	regulation of p38MAPK cascade	0.0128	0.00108	8.6	2	5	14	0.0224	0.00388	53	DUSP1,IL1B,VEGFA,ZC3H12A,NCF1	1843,3553,7422,80149,653361
0	S100A8/IL1B+	GO:0007568	aging	0.0135	0.00116	2.88	2	14	91	0.0628	0.0252	342	ATP2B1,BCL2A1,TSPO,CDKN1A,ICAM1,JUND,NFE2L2,PTGS2,SOD2,TIMP1,TNFRSF1B,NAMPT,SERP1,RETN	490,597,706,1026,3383,3727,4780,5743,6648,7076,7133,10135,27230,56729
0	S100A8/IL1B+	GO:0048659	smooth muscle cell proliferation	0.0135	0.00117	4.03	2	9	44	0.0404	0.0122	199	CDKN1A,HBEGF,EREG,PTGS2,SOD2,THBS1,TNFAIP3,NR4A3,NAMPT	1026,1839,2069,5743,6648,7057,7128,8013,10135
0	S100A8/IL1B+	GO:0048660	regulation of smooth muscle cell proliferation	0.0135	0.00117	4.03	2	9	44	0.0404	0.0122	197	CDKN1A,HBEGF,EREG,PTGS2,SOD2,THBS1,TNFAIP3,NR4A3,NAMPT	1026,1839,2069,5743,6648,7057,7128,8013,10135
0	S100A8/IL1B+	GO:0031663	lipopolysaccharide-mediated signaling pathway	0.0138	0.0012	5.19	1	7	28	0.0314	0.00775	62	CD55,IL1B,NFKBIA,TLR2,TNFAIP3,RIPK2,CARD16	1604,3553,4792,7097,7128,8767,114769
0	S100A8/IL1B+	GO:0033002	muscle cell proliferation	0.014	0.00122	3.65	2	10	53	0.0448	0.0147	284	CDKN1A,HBEGF,EREG,PTGS2,SOD2,THBS1,TNFAIP3,NR4A3,CFLAR,NAMPT	1026,1839,2069,5743,6648,7057,7128,8013,8837,10135
0	S100A8/IL1B+	GO:0002700	regulation of production of molecular mediator of immune response	0.0142	0.00125	4.46	2	8	36	0.0359	0.00997	170	IL1B,TNFRSF1B,XBP1,NR4A3,SLC7A5,DDX21,IRAK3,NLRP3	3553,7133,7494,8013,8140,9188,11213,114548
0	S100A8/IL1B+	GO:0032652	regulation of interleukin-1 production	0.0142	0.00125	4.46	2	8	36	0.0359	0.00997	124	EGR1,SERPINB1,TNFAIP3,RIPK2,CLEC7A,ZC3H12A,NLRP3,CARD16	1958,1992,7128,8767,64581,80149,114548,114769
0	S100A8/IL1B+	GO:0008645	hexose transmembrane transport	0.0145	0.00128	6.21	1	6	21	0.0269	0.00581	147	IL1B,NFE2L2,PRKCB,SLC2A3,NR4A3,IRS2	3553,4780,5579,6515,8013,8660
0	S100A8/IL1B+	GO:0015749	monosaccharide transmembrane transport	0.0145	0.00128	6.21	1	6	21	0.0269	0.00581	149	IL1B,NFE2L2,PRKCB,SLC2A3,NR4A3,IRS2	3553,4780,5579,6515,8013,8660
0	S100A8/IL1B+	GO:0034219	carbohydrate transmembrane transport	0.0145	0.00128	6.21	1	6	21	0.0269	0.00581	151	IL1B,NFE2L2,PRKCB,SLC2A3,NR4A3,IRS2	3553,4780,5579,6515,8013,8660
0	S100A8/IL1B+	GO:0120162	positive regulation of cold-induced thermogenesis	0.0145	0.00128	6.21	2	6	21	0.0269	0.00581	97	CEBPB,ACSL1,VEGFA,KDM6B,G0S2,PLAC8	1051,2180,7422,23135,50486,51316
0	S100A8/IL1B+	GO:0071346	cellular response to interferon-gamma	0.015	0.00137	3.33	3	11	63	0.0493	0.0174	205	CD44,GBP2,ICAM1,MT2A,CCL3L1,CCL20,STXBP2,TLR2,SOCS3,RAB20,CCL3L3	960,2634,3383,4502,6349,6364,6813,7097,9021,55647,414062
0	S100A8/IL1B+	GO:0046627	negative regulation of insulin receptor signaling pathway	0.0151	0.00139	12.3	1	4	9	0.0179	0.00249	37	IL1B,PRKCB,PTPRE,SOCS3	3553,5579,5791,9021
0	S100A8/IL1B+	GO:0050820	positive regulation of coagulation	0.0151	0.00139	12.3	1	4	9	0.0179	0.00249	36	NFE2L2,PLEK,THBD,THBS1	4780,5341,7056,7057
0	S100A8/IL1B+	GO:1900077	negative regulation of cellular response to insulin stimulus	0.0151	0.00139	12.3	1	4	9	0.0179	0.00249	39	IL1B,PRKCB,PTPRE,SOCS3	3553,5579,5791,9021
0	S100A8/IL1B+	GO:1900745	positive regulation of p38MAPK cascade	0.0151	0.00139	12.3	2	4	9	0.0179	0.00249	34	IL1B,VEGFA,ZC3H12A,NCF1	3553,7422,80149,653361
0	S100A8/IL1B+	GO:2000273	positive regulation of signaling receptor activity	0.0151	0.00139	12.3	2	4	9	0.0179	0.00249	43	AREG,HBEGF,EREG,NCF1	374,1839,2069,653361
0	S100A8/IL1B+	GO:0032635	interleukin-6 production	0.0152	0.00142	3.57	3	10	54	0.0448	0.015	193	EREG,IL1A,IL1B,TLR2,TNFAIP3,XBP1,RIPK2,IRAK3,CLEC7A,ZC3H12A	2069,3552,3553,7097,7128,7494,8767,11213,64581,80149
0	S100A8/IL1B+	GO:0001818	negative regulation of cytokine production	0.0153	0.00145	2.81	6	14	93	0.0628	0.0257	427	ATP2B1,BCL3,TSPO,SERPINB1,NFKB1,SRGN,SLC11A1,THBS1,TNFAIP3,ZFP36,IRAK3,ZC3H12A,NLRP3,CARD16	490,602,706,1992,4790,5552,6556,7057,7128,7538,11213,80149,114548,114769
0	S100A8/IL1B+	GO:0050870	positive regulation of T cell activation	0.0153	0.00145	3.1	4	12	73	0.0538	0.0202	264	MAP3K8,CD55,HES1,IL1A,IL1B,PNP,XBP1,RIPK2,CORO1A,SELENOK,NFKBIZ,NLRP3	1326,1604,3280,3552,3553,4860,7494,8767,11151,58515,64332,114548
0	S100A8/IL1B+	GO:0032602	chemokine production	0.0158	0.00151	4.96	2	7	29	0.0314	0.00803	80	IL1B,S100A8,S100A9,TLR2,RIPK2,SELENOK,CLEC7A	3553,6279,6280,7097,8767,58515,64581
0	S100A8/IL1B+	GO:0046683	response to organophosphorus	0.0158	0.00151	4.31	3	8	37	0.0359	0.0102	145	AQP9,AREG,DUSP1,FOSB,IL1B,PTGS2,SELL,THBD	366,374,1843,2354,3553,5743,6402,7056
0	S100A8/IL1B+	GO:1903426	regulation of reactive oxygen species biosynthetic process	0.0158	0.00151	4.31	2	8	37	0.0359	0.0102	117	TSPO,ICAM1,IL1B,PTGS2,PTX3,CFLAR,CLEC7A,ZC3H12A	706,3383,3553,5743,5806,8837,64581,80149
0	S100A8/IL1B+	GO:0001541	ovarian follicle development	0.016	0.00154	7.74	3	5	15	0.0224	0.00415	61	CEBPB,EREG,ICAM1,PTX3,VEGFA	1051,2069,3383,5806,7422
0	S100A8/IL1B+	GO:0002720	positive regulation of cytokine production involved in immune response	0.016	0.00154	7.74	1	5	15	0.0224	0.00415	58	IL1B,NR4A3,SLC7A5,DDX21,NLRP3	3553,8013,8140,9188,114548
0	S100A8/IL1B+	GO:0010573	vascular endothelial growth factor production	0.016	0.00154	7.74	2	5	15	0.0224	0.00415	76	C5AR1,CYP1B1,IL1A,IL1B,PTGS2	728,1545,3552,3553,5743
0	S100A8/IL1B+	GO:0045429	positive regulation of nitric oxide biosynthetic process	0.016	0.00154	7.74	2	5	15	0.0224	0.00415	48	ICAM1,IL1B,PTGS2,PTX3,CLEC7A	3383,3553,5743,5806,64581
0	S100A8/IL1B+	GO:1904407	positive regulation of nitric oxide metabolic process	0.016	0.00154	7.74	2	5	15	0.0224	0.00415	49	ICAM1,IL1B,PTGS2,PTX3,CLEC7A	3383,3553,5743,5806,64581
0	S100A8/IL1B+	GO:0050818	regulation of coagulation	0.0168	0.00167	5.82	3	6	22	0.0269	0.00609	118	NFE2L2,SERPINB2,PLAUR,PLEK,THBD,THBS1	4780,5055,5329,5341,7056,7057
0	S100A8/IL1B+	GO:0002286	T cell activation involved in immune response	0.0178	0.00181	4.16	2	8	38	0.0359	0.0105	119	BCL3,ICAM1,SLC11A1,RIPK2,CLEC4E,NFKBIZ,ZC3H12A,NLRP3	602,3383,6556,8767,26253,64332,80149,114548
0	S100A8/IL1B+	GO:0014074	response to purine-containing compound	0.0178	0.00181	4.16	3	8	38	0.0359	0.0105	164	AQP9,AREG,DUSP1,FOSB,IL1B,PTGS2,SELL,THBD	366,374,1843,2354,3553,5743,6402,7056
0	S100A8/IL1B+	GO:0007548	sex differentiation	0.0182	0.00189	3.41	2	10	56	0.0448	0.0155	327	CEBPB,EREG,FLNA,HMGB2,ICAM1,MGST1,PTX3,VEGFA,BASP1,RETN	1051,2069,2316,3148,3383,4257,5806,7422,10409,56729
0	S100A8/IL1B+	GO:0045580	regulation of T cell differentiation	0.0184	0.00192	3.71	2	9	47	0.0404	0.013	173	IL1A,IL1B,PNP,XBP1,RIPK2,PRELID1,NFKBIZ,ZC3H12A,NLRP3	3552,3553,4860,7494,8767,27166,64332,80149,114548
0	S100A8/IL1B+	GO:0045861	negative regulation of proteolysis	0.0187	0.00198	2.7	4	14	96	0.0628	0.0266	431	BIRC3,CD44,CSTA,SERPINB1,SERPINB2,SERPINB9,PLAUR,PTGS2,THBS1,TIMP1,VEGFA,CFLAR,UBE2J1,CARD16	330,960,1475,1992,5055,5272,5329,5743,7057,7076,7422,8837,51465,114769
0	S100A8/IL1B+	GO:0009743	response to carbohydrate	0.019	0.00203	3.14	2	11	66	0.0493	0.0183	248	EGR1,ICAM1,IL1B,PRKCB,PTGS2,THBS1,XBP1,IRS2,NAMPT,CLEC7A,PIM3	1958,3383,3553,5579,5743,7057,7494,8660,10135,64581,415116
0	S100A8/IL1B+	GO:0007263	nitric oxide mediated signal transduction	0.0196	0.00212	23	1	3	5	0.0135	0.00138	33	FPR1,THBS1,VEGFA	2357,7057,7422
0	S100A8/IL1B+	GO:0042472	inner ear morphogenesis	0.0196	0.00212	23	1	3	5	0.0135	0.00138	107	NR4A3,RIPOR2,MAFB	8013,9750,9935
0	S100A8/IL1B+	GO:0044539	long-chain fatty acid import into cell	0.0196	0.00212	23	1	3	5	0.0135	0.00138	21	ACSL1,THBS1,IRS2	2180,7057,8660
0	S100A8/IL1B+	GO:0061042	vascular wound healing	0.0196	0.00212	23	2	3	5	0.0135	0.00138	21	TNFAIP3,VEGFA,XBP1	7128,7422,7494
0	S100A8/IL1B+	GO:0071639	positive regulation of monocyte chemotactic protein-1 production	0.0196	0.00212	23	1	3	5	0.0135	0.00138	12	IL1B,SELENOK,CLEC7A	3553,58515,64581
0	S100A8/IL1B+	GO:0072539	T-helper 17 cell differentiation	0.0196	0.00212	23	1	3	5	0.0135	0.00138	28	NFKBIZ,ZC3H12A,NLRP3	64332,80149,114548
0	S100A8/IL1B+	GO:0140354	lipid import into cell	0.0196	0.00212	23	1	3	5	0.0135	0.00138	21	ACSL1,THBS1,IRS2	2180,7057,8660
0	S100A8/IL1B+	GO:1901739	regulation of myoblast fusion	0.0196	0.00212	23	1	3	5	0.0135	0.00138	24	CFLAR,RIPOR2,EHD1	8837,9750,10938
0	S100A8/IL1B+	GO:0002548	monocyte chemotaxis	0.0196	0.00214	7.03	5	5	16	0.0224	0.00443	81	DUSP1,S100A12,CCL3L1,CCL20,CCL3L3	1843,6283,6349,6364,414062
0	S100A8/IL1B+	GO:0045600	positive regulation of fat cell differentiation	0.0196	0.00214	7.03	2	5	16	0.0224	0.00443	75	CEBPB,PTGS2,XBP1,ZFP36,ZC3H12A	1051,5743,7494,7538,80149
0	S100A8/IL1B+	GO:0061098	positive regulation of protein tyrosine kinase activity	0.0196	0.00214	7.03	1	5	16	0.0224	0.00443	69	AREG,HBEGF,EREG,NRG1,NCF1	374,1839,2069,3084,653361
0	S100A8/IL1B+	GO:0071622	regulation of granulocyte chemotaxis	0.0196	0.00214	7.03	2	5	16	0.0224	0.00443	57	BST1,C5AR1,CXCL8,THBS1,RIPOR2	683,728,3576,7057,9750
0	S100A8/IL1B+	GO:0002702	positive regulation of production of molecular mediator of immune response	0.0196	0.00215	5.48	1	6	23	0.0269	0.00637	116	IL1B,XBP1,NR4A3,SLC7A5,DDX21,NLRP3	3553,7494,8013,8140,9188,114548
0	S100A8/IL1B+	GO:0008585	female gonad development	0.0196	0.00215	5.48	2	6	23	0.0269	0.00637	107	CEBPB,EREG,ICAM1,PTX3,VEGFA,RETN	1051,2069,3383,5806,7422,56729
0	S100A8/IL1B+	GO:0045598	regulation of fat cell differentiation	0.0196	0.00215	5.48	2	6	23	0.0269	0.00637	148	CEBPB,HES1,PTGS2,XBP1,ZFP36,ZC3H12A	1051,3280,5743,7494,7538,80149
0	S100A8/IL1B+	GO:0150076	neuroinflammatory response	0.0196	0.00215	5.48	4	6	23	0.0269	0.00637	93	C5AR1,IL1B,PTGS2,TLR2,TNFRSF1B,NAMPT	728,3553,5743,7097,7133,10135
0	S100A8/IL1B+	GO:1904035	regulation of epithelial cell apoptotic process	0.0196	0.00215	5.48	2	6	23	0.0269	0.00637	99	ICAM1,NFE2L2,THBS1,TNFAIP3,ZFP36,CFLAR	3383,4780,7057,7128,7538,8837
0	S100A8/IL1B+	GO:0006953	acute-phase response	0.0199	0.00221	10.3	2	4	10	0.0179	0.00277	50	CEBPB,IL1A,IL1B,PTGS2	1051,3552,3553,5743
0	S100A8/IL1B+	GO:0030195	negative regulation of blood coagulation	0.0199	0.00221	10.3	3	4	10	0.0179	0.00277	66	SERPINB2,PLAUR,THBD,THBS1	5055,5329,7056,7057
0	S100A8/IL1B+	GO:0045923	positive regulation of fatty acid metabolic process	0.0199	0.00221	10.3	2	4	10	0.0179	0.00277	46	IL1B,PTGS2,NR4A3,IRS2	3553,5743,8013,8660
0	S100A8/IL1B+	GO:0050691	regulation of defense response to virus by host	0.0199	0.00221	10.3	2	4	10	0.0179	0.00277	48	IL1B,TNFAIP3,SELENOK,ZC3H12A	3553,7128,58515,80149
[truncated: 2,397 more rows]

## Sheet: GO.MF
GO.MF pathway analysis for Myeloid clusters in Fig.2d
[truncated: 362 more rows]

[truncated: 2 more sheets: GO.CC, KEGG]
