# Supplementary material for: Lipid-associated macrophages transition to an inflammatory state in human atherosclerosis, increasing the risk of cerebrovascular complications
Source: Nat Cardiovasc Res. 2023 Jun 26;2(7):656–72. doi: 10.1038/s44161-023-00295-x (PMC7615632; doi:10.1038/s44161-023-00295-x)
Supplement: Supplementary file 6 — DESeq2 PLIN2hi/TREM1hi versus all other myeloid clusters and pathway analysis for TREM2hi versus PLIN2hi/TREM1hi. [file 44161_2023_295_MOESM6_ESM.xlsx]

## Sheet: S100A8-Il1B+_vs_PLIN2hi-TREM1hi
Differential gene expression S100A8/IL1B+ vs PLIN2hi/TREM1hi cluster
gene	baseMean	log2FoldChange	lfcSE	stat	pvalue	padj
FABP5	658.508	-4.16606	0.234309	-17.7802	1.00647e-70	7.41262e-67
S100A9	2641.56	2.6121	0.16841	15.5104	2.95013e-54	1.08639e-50
CSTB	755.423	-2.77044	0.198339	-13.9682	2.4354e-44	5.97891e-41
CTSD	380.936	-1.95306	0.146915	-13.2938	2.51415e-40	4.62919e-37
LYZ	2121.97	2.1197	0.161145	13.154	1.61375e-39	2.37705e-36
CTSS	310.708	1.91425	0.162861	11.7539	6.7417e-32	8.27543e-29
S100A8	1947.49	2.69	0.241459	11.1406	7.95617e-29	8.37103e-26
RNASE1	148.803	-3.97617	0.360084	-11.0424	2.38688e-28	2.19742e-25
MIF	586.436	-2.2059	0.204238	-10.8006	3.41924e-27	2.79808e-24
LST1	325.271	1.62375	0.162665	9.9822	1.82374e-23	1.34319e-20
FABP4	143.185	-7.79512	0.784629	-9.93478	2.93813e-23	1.96721e-20
NAMPT	403.698	1.20499	0.125686	9.58725	9.04655e-22	5.55232e-19
S100A12	220.639	3.0994	0.325894	9.51046	1.89819e-21	1.05057e-18
SDC2	56.8375	-3.81849	0.401727	-9.50518	1.99702e-21	1.05057e-18
PLAC8	46.1798	3.65352	0.38593	9.46681	2.88533e-21	1.36986e-18
LGMN	29.5861	-3.25794	0.344261	-9.46357	2.97593e-21	1.36986e-18
S100A10	851.703	-1.07525	0.114279	-9.40894	5.01164e-21	2.17122e-18
LGALS3	266.018	-1.57342	0.169274	-9.29505	1.47132e-20	6.02015e-18
FGL2	49.2977	3.35519	0.361278	9.28702	1.58664e-20	6.15033e-18
IL1B	1177.9	1.06381	0.115845	9.18307	4.18978e-20	1.54289e-17
CFP	67.7196	2.26241	0.248856	9.09125	9.79113e-20	3.43389e-17
TKT	93.6662	1.73445	0.195273	8.88217	6.55706e-19	2.19513e-16
APOC2	22.6234	-4.60356	0.520455	-8.84526	9.13125e-19	2.92399e-16
CSTA	220.43	1.3942	0.158534	8.79429	1.43954e-18	4.4176e-16
CTSB	408.103	-1.46157	0.166447	-8.78099	1.62043e-18	4.77378e-16
BNIP3	23.2596	-3.68334	0.42547	-8.6571	4.83927e-18	1.37082e-15
FCN1	379.492	1.7966	0.21476	8.36562	5.98004e-17	1.63122e-14
CTSL	288.795	-2.6202	0.314439	-8.33296	7.88489e-17	2.07401e-14
LDHA	290.306	-1.88752	0.227382	-8.30109	1.0316e-16	2.61992e-14
SLAMF9	20.4041	-4.37736	0.528772	-8.27836	1.24883e-16	3.06589e-14
PHLDA1	175.278	-2.28396	0.276032	-8.27425	1.29272e-16	3.07125e-14
VIM	1432.15	-1.04531	0.127052	-8.22738	1.9136e-16	4.40427e-14
IFITM2	110.585	1.84679	0.224982	8.2086	2.23775e-16	4.99426e-14
CARD16	88.1459	1.86308	0.22796	8.17284	3.01216e-16	6.52486e-14
ANXA1	274.42	-1.05751	0.130683	-8.09216	5.8615e-16	1.23343e-13
LMNA	68.9755	-2.40003	0.30364	-7.90419	2.69672e-15	5.45875e-13
JAML	34.7756	3.66658	0.464001	7.9021	2.74234e-15	5.45875e-13
EMP1	37.9974	-2.30194	0.293563	-7.8414	4.45558e-15	8.63562e-13
THBS1	59.2288	3.08595	0.394393	7.82455	5.09488e-15	9.62149e-13
CD37	100.669	1.46068	0.186981	7.81189	5.63373e-15	1.03731e-12
LGALS2	65.3482	3.14647	0.405852	7.75275	8.99265e-15	1.61539e-12
S100A4	1041.83	1.2269	0.159417	7.69617	1.40208e-14	2.45866e-12
CSF3R	40.4309	2.21199	0.288591	7.66479	1.79127e-14	3.06808e-12
RGS1	108.547	-1.98107	0.258565	-7.66179	1.8336e-14	3.0692e-12
MMP19	64.4888	-2.70662	0.355509	-7.61336	2.67054e-14	4.37078e-12
MS4A6A	97.4748	2.4944	0.329011	7.58153	3.4151e-14	5.46787e-12
ANGPTL4	12.8104	-4.32263	0.571866	-7.55881	4.06775e-14	6.37425e-12
CD9	56.25	-2.91956	0.392288	-7.44239	9.88827e-14	1.49871e-11
CFD	91.3656	1.45004	0.194864	7.44128	9.97106e-14	1.49871e-11
TNFSF13B	53.0813	1.95482	0.263491	7.41894	1.18064e-13	1.73908e-11
AREG	314.67	2.23214	0.301271	7.40905	1.27206e-13	1.837e-11
CD48	77.3154	1.51937	0.20547	7.39459	1.41842e-13	2.00897e-11
SPP1	1424.12	-7.48396	1.01807	-7.35116	1.96497e-13	2.73056e-11
LINC01705	13.1942	-5.39338	0.734253	-7.3454	2.05146e-13	2.79796e-11
SOD2	754.536	1.03915	0.141847	7.32586	2.37376e-13	3.17868e-11
DAB2	24.0977	-2.67842	0.369778	-7.24333	4.37802e-13	5.75787e-11
NME1	35.6987	-2.023	0.280105	-7.22228	5.11215e-13	6.60543e-11
MSR1	34.0086	-1.8974	0.263398	-7.20357	5.86576e-13	7.44851e-11
ERP29	44.254	1.83094	0.254937	7.18193	6.87341e-13	8.58011e-11
ARL5B	59.1391	2.17651	0.305525	7.12383	1.04971e-12	1.28852e-10
TCEAL9	14.6635	-2.91899	0.410731	-7.10683	1.18735e-12	1.42497e-10
SGK1	168.326	-1.17697	0.165644	-7.10542	1.19957e-12	1.42497e-10
ALCAM	21.3431	-2.47014	0.347962	-7.09887	1.2578e-12	1.47043e-10
CD63	419.774	-1.48125	0.209472	-7.07134	1.53445e-12	1.76582e-10
PNRC1	252.463	1.05458	0.149325	7.0623	1.6377e-12	1.85563e-10
CCL2	690.124	-5.55583	0.79145	-7.01981	2.22168e-12	2.47919e-10
CCL7	82.4311	-6.5643	0.93888	-6.99163	2.7171e-12	2.98678e-10
VSIR	49.1543	2.11147	0.302915	6.97049	3.15829e-12	3.42071e-10
MT1G	135.397	-5.69554	0.821432	-6.93367	4.10056e-12	4.3769e-10
CLEC12A	30.6691	2.31768	0.335254	6.91319	4.73863e-12	4.98572e-10
SAMSN1	98.2422	1.66717	0.241589	6.90084	5.16969e-12	5.36264e-10
TPI1	248.859	-1.28412	0.18615	-6.89833	5.26178e-12	5.38236e-10
ENO1	267.782	-1.43647	0.20902	-6.87238	6.31394e-12	6.37016e-10
CORO1A	131.081	1.3786	0.201418	6.84445	7.67702e-12	7.64071e-10
RPS13	1091.14	0.89112	0.13061	6.82278	8.92966e-12	8.76893e-10
FN1	219.241	-4.52256	0.664231	-6.80872	9.84724e-12	9.54275e-10
NLRP3	80.2833	1.47755	0.217237	6.80158	1.03481e-11	9.89793e-10
CD302	36.3882	1.84491	0.272981	6.75837	1.39555e-11	1.31772e-09
RPL34	1695.69	0.821706	0.121806	6.74601	1.51964e-11	1.41672e-09
CALR	133.429	-1.38455	0.205703	-6.73084	1.68682e-11	1.53398e-09
LIMD2	45.4227	2.44614	0.363424	6.73082	1.68706e-11	1.53398e-09
STX11	55.1257	1.72011	0.255704	6.72694	1.7327e-11	1.55626e-09
FBP1	109.662	-2.458	0.367486	-6.68869	2.2518e-11	1.99813e-09
OSM	72.6911	1.55657	0.233724	6.65987	2.74078e-11	2.40307e-09
AP1S2	127.928	1.17586	0.176806	6.65055	2.92005e-11	2.53014e-09
APOBEC3A	47.6925	2.19526	0.331813	6.61595	3.69179e-11	3.16163e-09
ITM2B	152.55	1.05758	0.160327	6.59638	4.21325e-11	3.56673e-09
MT1M	12.1458	-5.2383	0.795776	-6.58264	4.62166e-11	3.86802e-09
SERPINB1	89.6192	1.24854	0.189874	6.57561	4.84528e-11	4.00961e-09
CPVL	43.2654	1.56558	0.238166	6.57346	4.9159e-11	4.02284e-09
MXD1	56.2329	1.55951	0.237599	6.5636	5.25226e-11	4.25087e-09
BIRC3	61.8859	1.69544	0.258671	6.55443	5.58555e-11	4.47148e-09
ARPC1B	267.808	0.906279	0.138418	6.54739	5.85511e-11	4.63687e-09
AC020656.1	142.832	2.12826	0.325573	6.53696	6.2782e-11	4.91903e-09
GAPDH	1593.97	-0.97287	0.149016	-6.52865	6.63672e-11	5.14521e-09
EEF1A1	2026.84	0.659374	0.101026	6.52677	6.72021e-11	5.15566e-09
RPS27L	121.043	-1.12128	0.171916	-6.52228	6.92475e-11	5.25781e-09
TREM2	19.2197	-3.30394	0.509321	-6.48695	8.75911e-11	6.58274e-09
PKM	208.385	-1.15574	0.178463	-6.47609	9.41299e-11	7.00269e-09
LGALS1	930.446	-0.764294	0.11852	-6.44864	1.12861e-10	8.31224e-09
ERO1A	47.2874	-2.13674	0.331542	-6.44488	1.15694e-10	8.43649e-09
PYCARD	106.542	1.16307	0.181339	6.41382	1.41916e-10	1.02472e-08
CDKN1A	102.597	1.08998	0.170038	6.41025	1.45277e-10	1.0388e-08
BCAT1	25.1126	-2.2352	0.349182	-6.40125	1.54115e-10	1.0914e-08
CYBB	64.8774	1.4107	0.221361	6.37286	1.85538e-10	1.29407e-08
SELL	20.5804	2.63959	0.414231	6.37227	1.86248e-10	1.29407e-08
DNAAF1	41.9751	2.62755	0.413237	6.35846	2.03781e-10	1.39781e-08
GBE1	14.5935	-2.77783	0.436933	-6.35757	2.04974e-10	1.39781e-08
RPL11	1219.79	0.776304	0.122385	6.34312	2.25164e-10	1.52141e-08
CLEC4E	29.2828	1.96388	0.310179	6.33144	2.42876e-10	1.62617e-08
SLC25A6	283.375	1.04268	0.165356	6.30569	2.8692e-10	1.90375e-08
CLEC4A	20.1989	2.68332	0.428288	6.26522	3.72303e-10	2.44823e-08
RPS24	1585.15	0.685778	0.109879	6.24123	4.34149e-10	2.82965e-08
GPNMB	68.0683	-5.71106	0.918514	-6.21772	5.0442e-10	3.25882e-08
SLC39A8	25.2481	-1.97544	0.319543	-6.1821	6.32557e-10	4.0364e-08
HSP90B1	94.0469	-1.29718	0.209856	-6.1813	6.3574e-10	4.0364e-08
BCL2A1	537.206	0.754006	0.122042	6.17823	6.48239e-10	4.08058e-08
PLTP	15.7078	-3.14811	0.509924	-6.17369	6.67159e-10	4.16409e-08
FYB1	76.6558	1.58348	0.257067	6.1598	7.28378e-10	4.50799e-08
RPS15A	1300.62	0.815309	0.132579	6.14959	7.76813e-10	4.74271e-08
CD68	235.503	-1.002	0.16295	-6.14911	7.79182e-10	4.74271e-08
CCL4	1032.55	0.877486	0.142733	6.14773	7.85984e-10	4.74489e-08
ARL6IP1	51.1732	-1.29941	0.211731	-6.1371	8.40396e-10	5.03213e-08
FAM162A	37.7596	-2.03621	0.331876	-6.13546	8.49151e-10	5.04354e-08
HES1	24.7704	2.25307	0.368013	6.12224	9.22671e-10	5.43638e-08
VKORC1	37.4526	-1.39776	0.228868	-6.10727	1.01348e-09	5.92401e-08
ZFP36	712.853	1.08657	0.178661	6.08174	1.18888e-09	6.89455e-08
FPR1	57.8701	1.42305	0.234148	6.07758	1.22007e-09	7.02017e-08
RALA	29.078	-2.05245	0.339008	-6.05428	1.41051e-09	8.05303e-08
TMEM176A	20.9737	2.8799	0.476283	6.04661	1.47929e-09	8.38073e-08
RPS9	1219.22	0.750288	0.124209	6.04055	1.53585e-09	8.63478e-08
SCD	9.96972	-3.96498	0.656592	-6.03873	1.55329e-09	8.66667e-08
RPS14	1402.67	0.798086	0.132248	6.03479	1.59169e-09	8.81415e-08
CXCL5	23.7937	-3.77164	0.625319	-6.03154	1.62407e-09	8.92631e-08
ICAM3	25.9622	1.9486	0.323323	6.02679	1.67244e-09	9.1241e-08
ALDH2	30.8747	1.75507	0.291638	6.01796	1.76629e-09	9.56524e-08
MNDA	99.2608	1.76954	0.29509	5.99662	2.01467e-09	1.08307e-07
ENG	32.7231	-1.92419	0.321403	-5.98684	2.1396e-09	1.14189e-07
JUNB	549.836	1.0421	0.174179	5.98293	2.19162e-09	1.16124e-07
CASP4	45.9048	1.37367	0.230672	5.95506	2.59974e-09	1.36765e-07
RGCC	114.025	-2.01039	0.33775	-5.9523	2.64406e-09	1.3811e-07
GCA	44.3673	1.56077	0.262597	5.9436	2.78832e-09	1.4462e-07
PTGS2	65.2906	1.3972	0.235324	5.93733	2.89694e-09	1.49203e-07
NR4A1	150.302	0.962088	0.162248	5.92974	3.03417e-09	1.55185e-07
RPL13A	1573.81	0.778988	0.131453	5.92596	3.1047e-09	1.57697e-07
RPL26	1458.55	0.816224	0.138099	5.91043	3.41218e-09	1.72128e-07
P4HA1	24.977	-2.31131	0.39158	-5.90253	3.57974e-09	1.79352e-07
NR4A2	198.26	1.02696	0.174574	5.88265	4.03747e-09	2.00918e-07
H3F3A	835.826	0.645535	0.110026	5.86713	4.43408e-09	2.19175e-07
BEX3	10.7321	-2.95441	0.504172	-5.85992	4.63091e-09	2.27377e-07
RPL28	1704.72	0.72404	0.123719	5.85228	4.84884e-09	2.36502e-07
ARHGAP18	31.815	-1.777	0.30446	-5.83656	5.3289e-09	2.58206e-07
CD55	104.929	1.43217	0.245638	5.83042	5.52885e-09	2.66144e-07
RPS3A	1148.47	0.66998	0.115136	5.81904	5.91877e-09	2.82998e-07
TUBA1C	29.2447	-1.73024	0.297395	-5.81799	5.95583e-09	2.82998e-07
GMFG	141.367	1.01623	0.175376	5.79458	6.84928e-09	3.23365e-07
RPS27	2199.78	0.658052	0.113631	5.79112	6.99185e-09	3.27994e-07
NACA	498.277	0.661565	0.114347	5.78558	7.22608e-09	3.36836e-07
ARID5B	15.5741	-2.01056	0.348132	-5.77528	7.68267e-09	3.53813e-07
EIF3L	51.6554	1.24507	0.215589	5.7752	7.68636e-09	3.53813e-07
CLEC7A	92.383	1.12315	0.194722	5.76795	8.02406e-09	3.64872e-07
STXBP2	149.967	0.899318	0.155917	5.76792	8.02571e-09	3.64872e-07
PABPC1	462.515	0.911736	0.158147	5.76511	8.1607e-09	3.68733e-07
MANF	30.7987	-1.60644	0.279313	-5.75139	8.85136e-09	3.97502e-07
RPL17	1021.77	0.648564	0.112954	5.74183	9.36615e-09	4.18071e-07
HLA-DMA	93.4498	1.15614	0.202036	5.72243	1.05011e-08	4.65907e-07
TAGLN2	145.747	-0.864404	0.151171	-5.71807	1.07739e-08	4.75149e-07
PLIN2	389.076	-1.64205	0.287246	-5.71652	1.08729e-08	4.7666e-07
MIR3945HG	65.687	1.98293	0.347204	5.71114	1.12225e-08	4.89075e-07
SEC61G	184.911	-0.928869	0.163229	-5.69058	1.26611e-08	5.48523e-07
RPL15	957.012	0.647621	0.114388	5.66161	1.49964e-08	6.45896e-07
RPS4X	764.017	0.743136	0.13146	5.65296	1.57706e-08	6.75295e-07
HMGN3	39.1867	1.56358	0.277417	5.63621	1.73835e-08	7.40057e-07
PDE4B	43.9877	1.30949	0.233178	5.61587	1.95579e-08	8.27837e-07
RPL35A	974.119	0.594344	0.105966	5.60883	2.03699e-08	8.54202e-07
APOC1	110.094	-5.43313	0.968738	-5.60847	2.04127e-08	8.54202e-07
LILRA5	28.6527	2.06273	0.369465	5.58301	2.3639e-08	9.83624e-07
RPL21	1741.35	0.648023	0.116782	5.54901	2.87297e-08	1.17806e-06
LAMP1	48.2129	-1.27175	0.229188	-5.54893	2.87423e-08	1.17806e-06
PLPP3	9.00922	-3.51143	0.632845	-5.54863	2.87917e-08	1.17806e-06
ANXA5	177.467	-0.926011	0.166927	-5.5474	2.89949e-08	1.17982e-06
TOMM7	231.621	0.89839	0.162079	5.54292	2.97474e-08	1.20379e-06
ATP6V1F	197.505	-0.821507	0.148312	-5.53903	3.04144e-08	1.22406e-06
EIF3K	133.845	0.8055	0.145636	5.53093	3.18542e-08	1.27503e-06
RPL19	1115.76	0.660823	0.119768	5.5175	3.43846e-08	1.36888e-06
P2RX4	25.7956	-1.67812	0.304358	-5.51365	3.51474e-08	1.39172e-06
JUN	198.522	-1.01498	0.185087	-5.48378	4.16323e-08	1.63969e-06
BNIP3L	84.5198	-0.972125	0.177418	-5.4793	4.27011e-08	1.67284e-06
FPR3	17.0958	-1.98754	0.362892	-5.47693	4.32764e-08	1.68641e-06
CST3	612.467	1.00948	0.18437	5.47529	4.36791e-08	1.69314e-06
C19orf38	22.1195	2.63135	0.482124	5.45784	4.81964e-08	1.85846e-06
EIF3F	79.7912	1.02269	0.187479	5.45498	4.89788e-08	1.8788e-06
PSMB9	38.0641	1.56097	0.286218	5.45377	4.93119e-08	1.88177e-06
VNN2	5.76135	5.30214	0.972683	5.45105	5.00737e-08	1.901e-06
AIF1	549.489	0.573927	0.105497	5.44021	5.32178e-08	2.01e-06
SERPINB9	57.0193	1.37108	0.252752	5.42459	5.80871e-08	2.18271e-06
RNF149	37.8875	1.38597	0.255886	5.41637	6.08223e-08	2.27389e-06
FTL	11333.5	-0.966778	0.178879	-5.40466	6.49332e-08	2.41532e-06
PGAM1	83.9026	-0.886937	0.164473	-5.39261	6.94409e-08	2.55882e-06
RPS27A	1209.86	0.589308	0.109283	5.3925	6.94859e-08	2.55882e-06
CASP1	34.8348	1.58371	0.294004	5.38668	7.17711e-08	2.62982e-06
PTX3	24.8969	2.23211	0.414475	5.38539	7.22864e-08	2.63559e-06
AGTRAP	39.4076	1.41286	0.262498	5.38238	7.3507e-08	2.66689e-06
HCK	49.628	1.19777	0.223583	5.35716	8.45402e-08	3.05215e-06
FKBP4	13.7183	-2.00158	0.373723	-5.35577	8.5191e-08	3.06064e-06
SERP1	156.191	0.961278	0.179602	5.35225	8.68653e-08	3.10565e-06
HSPB1	200.118	-2.80371	0.526058	-5.32966	9.83944e-08	3.50084e-06
ATP5MG	272.541	0.79481	0.149208	5.32685	9.99311e-08	3.53843e-06
ITGB8	5.58444	-5.05614	0.949695	-5.32396	1.01532e-07	3.57791e-06
RPL30	1006.36	0.62991	0.118397	5.32031	1.03593e-07	3.63316e-06
RPS23	1159.54	0.630815	0.118981	5.3018	1.14664e-07	4.00238e-06
HSD17B11	42.5203	1.25618	0.237515	5.28885	1.23086e-07	4.27609e-06
C15orf48	374.189	-1.67355	0.316697	-5.28438	1.26133e-07	4.36136e-06
DENND10	24.3535	1.61972	0.307919	5.26021	1.43893e-07	4.95219e-06
SULT1A1	9.96698	3.13114	0.595934	5.25417	1.48695e-07	5.09367e-06
BCL3	21.4217	2.10724	0.401243	5.25177	1.50642e-07	5.12821e-06
TNFAIP3	306.993	0.918564	0.174924	5.25122	1.51096e-07	5.12821e-06
RPL23A	926.903	0.594318	0.113336	5.24385	1.57261e-07	5.31297e-06
SERPINA1	202.963	0.806658	0.153889	5.24182	1.59004e-07	5.34733e-06
CITED2	41.4365	-1.30247	0.248848	-5.234	1.65878e-07	5.55315e-06
LIPA	39.2865	-1.30976	0.250488	-5.22882	1.70599e-07	5.68535e-06
PGLS	54.4078	1.26101	0.241264	5.22667	1.72588e-07	5.72573e-06
NMB	10.9057	-2.90451	0.556256	-5.22153	1.77448e-07	5.86056e-06
RAN	86.4858	-0.842984	0.161535	-5.2186	1.80282e-07	5.92757e-06
CLEC5A	46.7029	-2.2949	0.440656	-5.20793	1.90956e-07	6.25064e-06
TSPO	260.545	0.839731	0.161294	5.20621	1.92741e-07	6.28113e-06
VSIG4	32.4156	-1.8304	0.35327	-5.18132	2.20318e-07	7.14819e-06
PGK1	165.484	-1.13261	0.218878	-5.17464	2.28352e-07	7.37637e-06
MATK	4.99627	-4.88789	0.946311	-5.1652	2.40182e-07	7.72462e-06
PLBD1	27.8709	1.91201	0.372886	5.12759	2.93469e-07	9.3974e-06
APOE	45.2741	-5.3912	1.05266	-5.12152	3.03078e-07	9.66307e-06
MARCO	78.3969	-1.87204	0.365723	-5.11873	3.076e-07	9.76499e-06
NCF1	36.9935	1.49336	0.292128	5.11202	3.18724e-07	1.00747e-05
CACYBP	34.787	-1.38794	0.271662	-5.10907	3.23743e-07	1.01896e-05
SMAP2	30.7243	1.572	0.308228	5.10011	3.39464e-07	1.0639e-05
SPINK1	25.2088	-6.93972	1.36165	-5.09656	3.45885e-07	1.07943e-05
MT1X	202.724	-2.73191	0.536306	-5.09393	3.5071e-07	1.08986e-05
NR4A3	64.0683	1.24883	0.245895	5.07869	3.80056e-07	1.1761e-05
PRELID1	89.8282	1.03708	0.20429	5.07649	3.84462e-07	1.18476e-05
NFKBIZ	168.657	0.843769	0.166381	5.07132	3.9507e-07	1.21237e-05
GLUL	243.799	-0.974879	0.192464	-5.06526	4.07846e-07	1.24339e-05
RASGRP2	13.7229	2.46077	0.485845	5.06493	4.08555e-07	1.24339e-05
NRP1	7.9305	-2.62367	0.518159	-5.06344	4.11757e-07	1.24798e-05
HACD4	17.1242	2.58928	0.513414	5.04327	4.57642e-07	1.38136e-05
TKTL1	5.75916	-3.94154	0.78595	-5.015	5.30329e-07	1.59423e-05
MPEG1	47.8617	1.31797	0.262864	5.01388	5.33431e-07	1.5951e-05
SEMA3C	6.58418	-3.47569	0.693391	-5.0126	5.36981e-07	1.5951e-05
JAKMIP2	5.43073	-4.42875	0.883531	-5.01256	5.37114e-07	1.5951e-05
TDP2	12.0742	-2.35279	0.470139	-5.00445	5.60231e-07	1.65707e-05
NRP2	11.6094	-2.46588	0.493837	-4.9933	5.93576e-07	1.74867e-05
PRDX1	82.0598	-0.841746	0.168719	-4.98903	6.06819e-07	1.78057e-05
RGS18	14.4994	2.28241	0.458147	4.98183	6.29866e-07	1.83812e-05
NPL	27.0228	-1.50865	0.303015	-4.97879	6.3984e-07	1.83812e-05
RIPOR2	14.2163	2.17852	0.437599	4.97834	6.41303e-07	1.83812e-05
PTPRC	64.766	1.08647	0.218248	4.97816	6.41903e-07	1.83812e-05
RPL23	601.228	0.538773	0.108228	4.97813	6.42028e-07	1.83812e-05
RETN	51.3584	1.43792	0.288874	4.97768	6.43517e-07	1.83812e-05
COX20	31.5328	-1.28544	0.258247	-4.97756	6.43902e-07	1.83812e-05
SOCS3	158.459	1.01738	0.204576	4.97313	6.58818e-07	1.87343e-05
PFKFB3	62.0317	1.2356	0.248686	4.96852	6.74656e-07	1.91109e-05
GPI	30.8342	-1.66504	0.335714	-4.9597	7.06017e-07	1.99227e-05
NAIP	14.9229	2.15549	0.434693	4.95865	7.09851e-07	1.99544e-05
BTG2	83.8668	1.11455	0.22587	4.93449	8.03624e-07	2.24658e-05
TFPI	6.42342	-3.95903	0.802385	-4.93408	8.05291e-07	2.24658e-05
MRPL33	51.4628	1.0714	0.217271	4.93118	8.17336e-07	2.27158e-05
LINC01943	7.72622	-2.8816	0.584725	-4.92814	8.30162e-07	2.29778e-05
C1orf162	136.125	1.00776	0.204519	4.92747	8.33005e-07	2.29778e-05
RPLP1	2621.34	0.557581	0.113265	4.9228	8.53143e-07	2.34455e-05
SDS	20.5123	-2.09646	0.426732	-4.91282	8.97762e-07	2.458e-05
HLA-DMB	37.3713	1.57225	0.320106	4.91167	9.03027e-07	2.46326e-05
TNS1	9.76467	-2.99037	0.609287	-4.90798	9.20203e-07	2.50085e-05
SCPEP1	20.2752	1.58935	0.323958	4.90604	9.29353e-07	2.51643e-05
NAA50	23.4831	-1.42609	0.290871	-4.90282	9.44686e-07	2.54858e-05
GPSM3	100.273	0.843013	0.17211	4.89811	9.67643e-07	2.59854e-05
VDAC1	64.7612	-1.07926	0.220365	-4.89758	9.70264e-07	2.59854e-05
ATP5MC2	253.425	0.628661	0.128581	4.88923	1.01229e-06	2.69732e-05
OTOA	6.81618	-3.42071	0.699702	-4.88881	1.01447e-06	2.69732e-05
CYSTM1	43.924	-1.36156	0.278757	-4.88439	1.03751e-06	2.74867e-05
ANPEP	45.7727	-1.69185	0.34671	-4.87973	1.06232e-06	2.80429e-05
ANXA2	258.529	-0.787592	0.162005	-4.86153	1.16481e-06	3.06386e-05
IL7R	9.45563	-3.24558	0.667809	-4.86004	1.17364e-06	3.07611e-05
HSPA5	66.9613	-1.35972	0.279867	-4.85848	1.18292e-06	3.08468e-05
RACK1	523.399	0.6349	0.13069	4.85808	1.18529e-06	3.08468e-05
RPL7	914.013	0.638448	0.131501	4.85507	1.20347e-06	3.12097e-05
NAAA	13.1235	2.13135	0.439157	4.85327	1.21443e-06	3.13834e-05
TM4SF19	4.64766	-4.41863	0.911853	-4.84577	1.26124e-06	3.2479e-05
RPL6	769.289	0.571572	0.118076	4.84071	1.29377e-06	3.32008e-05
SMS	52.0287	-1.00393	0.207613	-4.83559	1.32754e-06	3.3949e-05
GIMAP4	9.6477	3.04463	0.631456	4.82159	1.42416e-06	3.62939e-05
TNFSF10	12.7195	3.12028	0.648337	4.81275	1.48865e-06	3.78066e-05
HIF1A-AS3	7.11444	-2.98686	0.621897	-4.80282	1.56447e-06	3.95956e-05
RPL4	332.259	0.598897	0.124722	4.80186	1.572e-06	3.96499e-05
VAMP5	43.4715	1.90372	0.396599	4.80012	1.58573e-06	3.98598e-05
S100A11	956.829	-0.633168	0.131975	-4.79763	1.60553e-06	4.02201e-05
MYO1F	29.5805	1.32801	0.278659	4.7657	1.88198e-06	4.69857e-05
RPL27A	1149.34	0.580124	0.121791	4.76329	1.90465e-06	4.73911e-05
IL4I1	15.2505	-1.94405	0.40844	-4.7597	1.93876e-06	4.8034e-05
GEM	22.5989	-2.65139	0.557154	-4.75882	1.94731e-06	4.8034e-05
BZW1	58.5937	-1.0559	0.221897	-4.75853	1.95006e-06	4.8034e-05
NFKB1	51.2164	1.08783	0.228676	4.7571	1.9639e-06	4.82138e-05
EEF1D	302.536	0.578373	0.121621	4.75554	1.97918e-06	4.84273e-05
FNIP2	36.9495	-1.54189	0.324686	-4.74888	2.0455e-06	4.98846e-05
DEFB1	9.18861	-2.56655	0.54156	-4.73918	2.14586e-06	5.21593e-05
ANKRD28	51.4889	-1.26107	0.26636	-4.73445	2.19647e-06	5.31821e-05
GSTP1	221.22	0.725162	0.153185	4.73391	2.20238e-06	5.31821e-05
FCGR3A	75.4502	-0.932369	0.197008	-4.73266	2.21599e-06	5.33359e-05
POU2F2	22.885	2.60112	0.549696	4.73193	2.22399e-06	5.3354e-05
RPL10	2287.16	0.497064	0.105136	4.72781	2.26956e-06	5.41372e-05
CYBA	513.805	0.621519	0.131465	4.72765	2.27133e-06	5.41372e-05
CD1D	9.5271	2.54094	0.538502	4.71853	2.37552e-06	5.64378e-05
EIF3E	112.03	0.74065	0.157134	4.71348	2.43526e-06	5.7671e-05
H2AFY	129.087	-0.731872	0.15536	-4.71083	2.46712e-06	5.81742e-05
RPL13	1822.04	0.543295	0.11534	4.7104	2.4723e-06	5.81742e-05
NFKBID	25.6659	1.61018	0.342291	4.70413	2.54948e-06	5.97992e-05
MT1E	28.0945	-2.57271	0.547321	-4.70055	2.59468e-06	6.06661e-05
PLAUR	552.935	0.76547	0.16298	4.69672	2.6437e-06	6.16166e-05
RPL18	639.652	0.558056	0.118842	4.69577	2.65602e-06	6.17085e-05
DHRS9	10.1319	-2.18393	0.46525	-4.6941	2.6778e-06	6.20188e-05
CD109	10.0816	-2.85707	0.609545	-4.68722	2.76947e-06	6.39409e-05
CNPY3	53.0539	0.973157	0.2083	4.67189	2.98438e-06	6.86873e-05
PLEK	155.197	0.834558	0.178663	4.67114	2.99532e-06	6.87244e-05
MT1H	99.3988	-6.20272	1.32938	-4.66587	3.07317e-06	7.02915e-05
TUBB	53.7685	-0.9503	0.203768	-4.66364	3.1067e-06	7.08386e-05
GSTO1	160.365	-0.763912	0.164251	-4.65087	3.30539e-06	7.49336e-05
TNFSF13	19.4116	2.2375	0.481101	4.65079	3.30664e-06	7.49336e-05
HS3ST1	12.2767	-2.38469	0.512876	-4.64964	3.32516e-06	7.51222e-05
EIF3H	82.8471	0.916341	0.197334	4.6436	3.42397e-06	7.70663e-05
CD82	14.0884	-1.65595	0.356647	-4.6431	3.43215e-06	7.70663e-05
IRS2	31.6536	1.55109	0.334372	4.6388	3.50434e-06	7.84482e-05
C1orf122	27.8786	-1.34334	0.290069	-4.63112	3.63696e-06	8.11704e-05
CCL4L2	498.225	0.821617	0.177582	4.62668	3.71571e-06	8.26773e-05
WARS	26.0036	1.38403	0.299892	4.61509	3.9293e-06	8.69066e-05
COMMD6	159.665	0.755732	0.163753	4.61507	3.92969e-06	8.69066e-05
RPS11	572.129	0.546967	0.118533	4.61446	3.94118e-06	8.69066e-05
RBP7	25.0087	1.7609	0.381847	4.61152	3.99735e-06	8.7882e-05
MAP4K3-DT	10.8186	-2.11528	0.459038	-4.60806	4.06439e-06	8.909e-05
RPL32	1628.01	0.540764	0.117456	4.60396	4.14535e-06	9.0595e-05
CST6	13.2766	-2.69843	0.587033	-4.59672	4.29192e-06	9.35207e-05
CRTAP	20.55	1.62577	0.354011	4.59242	4.38142e-06	9.51892e-05
SERPINE1	5.99982	-3.27361	0.715557	-4.57492	4.76407e-06	0.000103198
MYDGF	57.7997	-0.892677	0.195187	-4.57345	4.79769e-06	0.00010351
CA2	10.5152	-2.00759	0.439007	-4.57303	4.80716e-06	0.00010351
AOAH	14.4882	1.89981	0.415491	4.57245	4.82063e-06	0.00010351
ERICH1	26.6752	1.53018	0.334699	4.57182	4.8351e-06	0.000103519
PTMA	1296.49	-0.468658	0.102531	-4.57088	4.85684e-06	0.000103683
COX4I1	305.828	0.651647	0.142671	4.56748	4.93614e-06	0.000105071
RPL31	785.252	0.538238	0.117885	4.56578	4.97629e-06	0.000105621
ENO2	4.72491	-4.13719	0.90722	-4.5603	5.10813e-06	0.000108107
ICAM1	72.3161	1.0271	0.22538	4.55721	5.18385e-06	0.000109396
GLIPR1	69.5578	0.896634	0.197578	4.53812	5.67585e-06	0.000119436
NRG1	13.2445	1.94643	0.429032	4.53679	5.71175e-06	0.000119849
NAF1	18.6713	1.67051	0.368298	4.53577	5.73929e-06	0.000120085
LTA4H	47.2883	1.1327	0.249972	4.5313	5.86209e-06	0.000122307
RPL37	1194.51	0.639545	0.141477	4.5205	6.16947e-06	0.000128356
NFE2L2	73.0218	0.984193	0.217751	4.51982	6.1893e-06	0.000128406
KDM6B	79.7738	0.959972	0.212637	4.5146	6.34351e-06	0.000131001
SELENOK	131.398	1.03534	0.229342	4.51439	6.34993e-06	0.000131001
SLC7A7	34.7523	1.18609	0.262889	4.51174	6.4298e-06	0.000132278
RILPL2	84.8263	0.850397	0.188529	4.51069	6.46176e-06	0.000132565
EEF1G	452.374	0.579619	0.1287	4.50363	6.68036e-06	0.000136669
BTF3	289.631	0.601678	0.133735	4.49902	6.82676e-06	0.000138946
RPS16	1034.9	0.490133	0.108944	4.49894	6.82941e-06	0.000138946
HLA-DPB1	431.203	1.05031	0.233523	4.49767	6.87022e-06	0.000139148
AC093895.1	3.51438	-4.50963	1.00271	-4.49746	6.87709e-06	0.000139148
RPL5	449.434	0.596188	0.132959	4.484	7.32557e-06	0.000147816
CD163	69.4019	-1.20992	0.269899	-4.48286	7.36502e-06	0.000148206
LYST	28.7316	1.3375	0.300171	4.45577	8.35919e-06	0.00016724
SH3BGRL3	1050.82	-0.484627	0.108771	-4.45549	8.37022e-06	0.00016724
PDIA4	23.5277	-1.4244	0.319713	-4.45526	8.37904e-06	0.00016724
RPS15	1119.5	0.509707	0.114568	4.44896	8.62878e-06	0.000171759
CLEC10A	28.5268	1.83035	0.411704	4.4458	8.75661e-06	0.000173834
CCRL2	57.2078	0.941996	0.212047	4.4424	8.89598e-06	0.000176126
GPBAR1	6.70419	3.63047	0.81841	4.43601	9.16428e-06	0.000180952
ACP5	27.3205	-1.39049	0.313667	-4.433	9.29318e-06	0.000183006
FABP3	5.17418	-4.14231	0.934577	-4.43228	9.32418e-06	0.000183127
RPL39	1961.46	0.541237	0.122232	4.42793	9.51407e-06	0.000186359
HSD3B7	7.10898	-3.50543	0.793694	-4.41661	1.00262e-05	0.000195871
ME2	23.4214	-1.3551	0.308813	-4.3881	1.14344e-05	0.00022279
MT-ND3	791.247	0.514231	0.117654	4.37069	1.23854e-05	0.000240682
MAT2A	53.4229	0.897231	0.205573	4.36454	1.27393e-05	0.000246908
PSAP	526.815	-0.56077	0.128527	-4.36305	1.28259e-05	0.000247934
CARS2	10.5909	2.39826	0.549778	4.36223	1.28743e-05	0.000248218
CCL3L1	952.81	0.690161	0.158447	4.35579	1.32585e-05	0.000254958
NT5E	4.15816	-3.78836	0.870397	-4.35245	1.34626e-05	0.000258208
MT1F	30.4686	-2.04411	0.470458	-4.34494	1.39317e-05	0.000266511
LRG1	7.02261	2.87239	0.661199	4.34422	1.39773e-05	0.000266691
GPR183	192.788	1.05783	0.243664	4.34134	1.41614e-05	0.000269505
RPS7	668.614	0.557192	0.128399	4.33955	1.42775e-05	0.000271015
TIMP1	1548.94	-1.30594	0.301496	-4.33154	1.4807e-05	0.000280344
GCH1	12.5062	2.43753	0.563925	4.32243	1.54323e-05	0.000291122
GRASP	9.89757	2.19544	0.50797	4.32199	1.5463e-05	0.000291122
EVI2B	73.064	0.935543	0.216484	4.32153	1.54949e-05	0.000291122
HRH2	13.6309	2.11135	0.48904	4.31734	1.57924e-05	0.000295957
SELPLG	7.68546	2.66331	0.61697	4.31676	1.58337e-05	0.000295978
TALDO1	87.7631	0.752739	0.174438	4.31524	1.59433e-05	0.000297272
TNFRSF21	6.8545	-2.39057	0.554212	-4.31346	1.60722e-05	0.000298919
PRCP	15.1926	1.60462	0.373149	4.30021	1.70636e-05	0.000316028
TMEM154	6.57154	3.12585	0.726938	4.30002	1.7078e-05	0.000316028
RPL18A	1290.22	0.544889	0.127158	4.28513	1.82629e-05	0.000336271
SNAPC1	13.4461	-1.66266	0.388008	-4.28513	1.82632e-05	0.000336271
TWISTNB	72.2128	1.10921	0.259708	4.27099	1.94606e-05	0.000357426
RPL29	787.681	0.528477	0.124097	4.2586	2.05713e-05	0.000376884
AK4	7.61889	-2.9452	0.692025	-4.25592	2.08195e-05	0.000380486
BOLA3	13.0577	-1.7001	0.399667	-4.2538	2.10172e-05	0.000383148
SLC2A5	3.09625	-4.44757	1.04589	-4.25243	2.11466e-05	0.000384555
ITGB2	147.326	0.733135	0.172656	4.24622	2.17411e-05	0.000394392
SLC2A3	123.416	1.12883	0.266739	4.23195	2.31676e-05	0.000419238
COLEC12	5.18361	-3.15213	0.744995	-4.23107	2.32577e-05	0.000419836
CD4	21.5032	1.39129	0.328886	4.2303	2.33382e-05	0.000420259
NRIP3	12.7193	-1.83202	0.433381	-4.22726	2.3655e-05	0.000424925
LRRK2	7.81972	2.5916	0.613669	4.22312	2.40943e-05	0.000431763
F13A1	15.2359	2.1655	0.512938	4.22175	2.42416e-05	0.000433349
MAPK13	5.60454	-2.68635	0.637412	-4.21447	2.50362e-05	0.000446469
COTL1	240.219	0.932847	0.221472	4.21203	2.53085e-05	0.000450235
SLC16A10	12.8762	-1.64991	0.391807	-4.21102	2.54223e-05	0.000450994
EIF3M	45.4547	0.94138	0.223576	4.21056	2.54737e-05	0.000450994
AC007952.4	27.3148	1.23451	0.293582	4.20499	2.61091e-05	0.000461135
RANBP1	41.4116	-0.874691	0.208235	-4.2005	2.66324e-05	0.000469253
C11orf21	4.95451	3.68678	0.878167	4.19827	2.6896e-05	0.000472767
SNHG3	32.4237	-1.14598	0.273098	-4.19623	2.7139e-05	0.000475901
RASGRP3	10.4234	-2.31467	0.55184	-4.19445	2.73529e-05	0.000478513
SSH2	18.2617	1.4957	0.356974	4.18994	2.79027e-05	0.000486974
PPARG	9.43995	-2.17686	0.520189	-4.18474	2.85492e-05	0.000496522
TRIR	91.8129	0.745478	0.178154	4.18446	2.85845e-05	0.000496522
ARHGDIB	173.829	0.642718	0.153733	4.18073	2.90573e-05	0.000502955
NUTF2	30.0626	-1.03905	0.248548	-4.18046	2.90915e-05	0.000502955
SDF2L1	42.686	-0.986794	0.236203	-4.17774	2.94422e-05	0.000507826
PFKP	6.63131	-2.3522	0.56339	-4.17509	2.97871e-05	0.000512575
HIGD2A	90.8139	0.794158	0.190362	4.17183	3.02167e-05	0.000518755
RPL38	800.86	0.436204	0.104694	4.16644	3.09387e-05	0.000529915
RPS8	1216.28	0.490556	0.117773	4.16527	3.10982e-05	0.000531411
PLAAT4	11.4827	2.48866	0.598774	4.15626	3.23503e-05	0.000551528
PTRHD1	23.3795	1.65566	0.398731	4.15232	3.29127e-05	0.00055982
RAB13	29.2135	-1.56533	0.377071	-4.15129	3.30606e-05	0.00056104
LHFPL2	14.9238	-1.78134	0.429476	-4.14772	3.35809e-05	0.000568559
SCARB2	17.6882	-1.33232	0.321548	-4.14347	3.42087e-05	0.000576809
TMEM176B	32.2636	1.55494	0.375285	4.14336	3.42248e-05	0.000576809
DNAJC4	17.1481	1.51999	0.366966	4.14203	3.44238e-05	0.000578839
DPYSL2	29.417	1.25986	0.304612	4.13596	3.53467e-05	0.000592654
PSTPIP1	13.2012	1.77044	0.4281	4.13558	3.54063e-05	0.000592654
ATP2B1-AS1	182.017	0.650229	0.157609	4.12558	3.69801e-05	0.000617593
P4HB	72.8732	-0.965436	0.234523	-4.1166	3.84497e-05	0.000640683
STK17B	45.6708	1.08783	0.265153	4.10266	4.08435e-05	0.000679035
HSPH1	63.5742	-1.39811	0.34121	-4.09751	4.17621e-05	0.000692742
ST14	12.302	-1.65266	0.40368	-4.09399	4.24015e-05	0.000701768
CALU	14.6341	-1.52284	0.372305	-4.09031	4.30795e-05	0.000711391
MSRB1	14.215	1.62872	0.398425	4.08789	4.35323e-05	0.00071726
IL6	9.01042	2.59101	0.634694	4.08229	4.45937e-05	0.000731786
GABARAP	454.39	0.555095	0.13598	4.08219	4.46126e-05	0.000731786
BCAP31	47.1366	-0.939544	0.230376	-4.07831	4.53644e-05	0.000742463
NCEH1	9.81362	-1.70757	0.419415	-4.07132	4.67471e-05	0.000763397
ITGA4	14.227	1.71748	0.42294	4.06082	4.89001e-05	0.000796791
HSPD1	66.4841	-1.29848	0.320258	-4.05449	5.02438e-05	0.00081637
CXCL1	53.4273	-1.43287	0.353436	-4.05412	5.03234e-05	0.00081637
PPP1R14B	13.4157	-1.60246	0.395541	-4.05131	5.09314e-05	0.000824417
NCL	67.2879	-0.764636	0.188915	-4.04751	5.17644e-05	0.000836062
MCRIP2	14.8141	-1.43676	0.35527	-4.04415	5.25137e-05	0.000846309
TMED2	55.8913	-0.88534	0.219304	-4.03705	5.41269e-05	0.000869806
FMNL2	3.52491	-3.75505	0.930228	-4.0367	5.42079e-05	0.000869806
HSPA1A	473.755	-0.872338	0.21629	-4.03318	5.50274e-05	0.000880287
TRAF3IP3	8.99638	2.13406	0.529167	4.03287	5.51001e-05	0.000880287
GSTK1	53.022	0.885847	0.219945	4.02759	5.63518e-05	0.000898336
MPP1	31.7674	-1.06491	0.264881	-4.02035	5.81121e-05	0.000924396
RPL22	607.948	0.44263	0.110227	4.01563	5.92866e-05	0.000941047
RPL3	738.167	0.502643	0.125356	4.00972	6.07908e-05	0.000962847
SLC5A3	7.69704	-2.04958	0.511236	-4.00907	6.09587e-05	0.000963435
RPS2	1476.74	0.470181	0.117393	4.00518	6.19712e-05	0.000977341
UQCRB	242.781	0.577509	0.144248	4.00358	6.2391e-05	0.000981859
GPATCH4	6.28232	-2.1401	0.534789	-4.00177	6.28703e-05	0.000987292
ODC1	10.9049	-1.6988	0.424852	-3.99857	6.37269e-05	0.000996878
RPS28	1481.65	0.525766	0.131492	3.99848	6.37515e-05	0.000996878
SOAT1	20.3257	-1.22841	0.307749	-3.9916	6.56291e-05	0.00102406
ASGR1	38.8198	1.06313	0.267163	3.97932	6.91116e-05	0.00107613
C9orf72	24.1177	1.273	0.320588	3.97082	7.16258e-05	0.00111292
EIF3G	57.5473	0.808137	0.20362	3.96886	7.22187e-05	0.00111977
ALDOA	32.4155	-0.988083	0.249199	-3.96503	7.33875e-05	0.0011355
RAB24	5.63929	3.18714	0.805602	3.95622	7.61456e-05	0.00117571
AL034397.3	12.3425	1.77987	0.450201	3.95349	7.70202e-05	0.00118528
PTPRE	67.406	0.897585	0.227048	3.95328	7.70872e-05	0.00118528
CCNL1	92.2936	0.793873	0.200921	3.95118	7.77681e-05	0.00119325
HLA-DQB1	108.815	0.96333	0.243853	3.95046	7.80007e-05	0.00119434
WAS	34.3119	1.09746	0.278089	3.94644	7.93222e-05	0.00121205
ABL2	36.5336	-1.30849	0.332149	-3.93947	8.16605e-05	0.0012452
HMOX1	90.394	-1.20518	0.306277	-3.93493	8.32203e-05	0.00126636
TNFAIP2	48.7868	1.13125	0.287624	3.93308	8.38649e-05	0.00127354
GPX4	246.815	-0.517388	0.131649	-3.93005	8.49276e-05	0.00128702
GLRX	61.494	0.863115	0.219652	3.92946	8.51356e-05	0.00128752
AL392172.1	6.52875	-2.1467	0.54647	-3.9283	8.55501e-05	0.00129114
MEFV	3.52877	3.8784	0.987975	3.92561	8.65111e-05	0.00130297
RPL36A	952.557	0.42676	0.108901	3.91879	8.89956e-05	0.00133766
HSPA8	128.284	-0.739262	0.188857	-3.91441	9.06271e-05	0.00135941
HLA-DRB5	153.884	0.738875	0.18883	3.91291	9.11905e-05	0.00136508
CDA	24.226	1.29133	0.330155	3.91128	9.18083e-05	0.00137154
LY86	41.9019	1.29533	0.332049	3.90103	9.57856e-05	0.00142806
NRGN	9.92622	1.94305	0.498295	3.89939	9.64349e-05	0.00143483
EIF5A	95.0277	-0.64996	0.166745	-3.89793	9.7017e-05	0.00144059
TMEM70	25.9315	-1.09429	0.281085	-3.89308	9.89795e-05	0.00146677
GNG10	72.2319	0.840877	0.216089	3.89134	9.96906e-05	0.00147434
PPIB	98.8687	-0.666257	0.171377	-3.88766	0.000101214	0.00149387
MT-CO3	1434.01	0.497102	0.127935	3.8856	0.000102079	0.00150362
CORO1C	32.256	-0.913121	0.235807	-3.87232	0.000107805	0.0015848
NPC1	8.18377	-2.45482	0.634231	-3.87056	0.000108588	0.00159313
PLSCR1	59.4679	0.793926	0.20612	3.85176	0.00011727	0.00171708
ROGDI	8.7369	2.52244	0.655125	3.85032	0.000117964	0.00172381
TPST1	6.37847	-2.58273	0.671433	-3.8466	0.00011977	0.00174674
CPPED1	19.5683	1.54877	0.403586	3.83752	0.000124284	0.00180758
EEF2	166.822	0.581977	0.151666	3.83723	0.000124432	0.00180758
PSMA6	77.3782	-0.896197	0.233849	-3.83237	0.000126917	0.00184005
MTMR11	12.1078	1.66595	0.43482	3.83135	0.000127442	0.00184403
MGST3	52.4333	-0.973017	0.254032	-3.8303	0.000127989	0.0018483
TNFRSF1B	50.3564	0.82558	0.215682	3.82776	0.000129314	0.00186379
SNHG29	185.106	0.585828	0.15307	3.82718	0.00012962	0.00186455
RASGRP4	5.99867	3.29221	0.861414	3.82187	0.000132446	0.00190149
RPS12	1736.22	0.450976	0.11814	3.81731	0.000134912	0.00193313
CYP27A1	19.5	-1.15714	0.304031	-3.806	0.000141231	0.00201974
PRAM1	10.2537	1.9202	0.504584	3.80551	0.000141513	0.00201985
NUP214	50.375	1.15403	0.303296	3.80498	0.000141818	0.00202029
LCP2	50.4558	0.901973	0.237236	3.802	0.000143532	0.00204076
IVNS1ABP	43.2028	0.900625	0.237091	3.79865	0.000145485	0.00206455
RPL27	756.918	0.517394	0.136249	3.79742	0.000146209	0.00206786
DUSP2	176.013	0.588846	0.15507	3.7973	0.000146281	0.00206786
KLHDC8B	4.61795	-2.79691	0.73781	-3.79083	0.000150144	0.00211841
ATP5MPL	193.286	0.65832	0.173979	3.78391	0.000154382	0.00217404
ARRDC4	8.01805	-1.93471	0.511523	-3.78225	0.000155416	0.00218183
CHD1	30.534	1.16341	0.307612	3.78207	0.000155528	0.00218183
EIF5B	36.4065	-0.927671	0.245403	-3.7802	0.000156702	0.00219413
VAT1	6.60238	-2.11221	0.559242	-3.77691	0.000158787	0.00221909
PNPLA8	35.6031	1.13845	0.301582	3.77491	0.000160064	0.0022327
HLA-F	23.7253	1.16074	0.307534	3.77435	0.000160423	0.0022335
PSMB10	49.8137	0.811913	0.215185	3.7731	0.000161233	0.00224054
EIF2S3	39.1027	0.972657	0.257974	3.77037	0.000163005	0.00226089
SNHG5	284.984	0.552639	0.146689	3.76742	0.000164943	0.00228347
HMGA1	51.4276	-0.911354	0.242464	-3.75871	0.000170788	0.00235995
RPL7A	608.351	0.479345	0.127659	3.75489	0.000173421	0.00239185
ZNF467	8.71656	2.57143	0.68505	3.75364	0.000174284	0.00239926
CTSZ	84.756	-0.658807	0.175618	-3.75137	0.000175872	0.0024166
TPT1	2136.25	0.436291	0.116371	3.74915	0.000177438	0.00243213
FTH1	9857.78	-0.47314	0.12621	-3.74883	0.000177662	0.00243213
UBXN1	56.2273	0.780388	0.208604	3.741	0.00018329	0.00250328
OTUD1	71.1546	0.727291	0.194435	3.74053	0.000183631	0.00250328
SNHG6	87.7953	0.65915	0.176234	3.74019	0.00018388	0.00250328
EHD1	63.9135	0.850127	0.227454	3.73758	0.000185798	0.00252473
SLC38A6	7.20897	-1.94609	0.521123	-3.73442	0.000188152	0.00255111
PARVB	15.5128	-1.24482	0.333372	-3.73404	0.000188432	0.00255111
DHRS3	8.65154	-1.86763	0.500814	-3.72919	0.000192099	0.00259598
PPIF	102.987	0.658794	0.176703	3.72826	0.000192805	0.00260075
ADAM9	16.8521	-1.33423	0.35794	-3.72754	0.000193361	0.00260347
MT-CO2	1420.32	0.391561	0.105086	3.72612	0.000194453	0.0026134
RNF144B	19.5941	1.44497	0.387862	3.72547	0.000194949	0.0026153
FAM49A	21.2417	1.25605	0.337731	3.71908	0.00019995	0.00267752
PCOLCE2	2.00187	-4.57741	1.23254	-3.71381	0.000204164
RPS6	1114.54	0.440035	0.118574	3.71105	0.000206398	0.00275884
NCOA4	25.4646	1.30897	0.353492	3.70296	0.000213097	0.00283729
NDUFB1	118.993	0.691316	0.186702	3.70278	0.000213252	0.00283729
NOP53	59.8195	0.843895	0.227948	3.70214	0.000213786	0.00283729
PDIA3	65.1707	-0.752465	0.203273	-3.70175	0.00021412	0.00283729
MIR155HG	23.4418	-1.29229	0.34911	-3.70166	0.000214193	0.00283729
RNASET2	146.779	-0.670645	0.181206	-3.70101	0.000214742	0.00283945
IL18BP	6.92574	-1.91404	0.517739	-3.69691	0.000218237	0.00287679
CCL18	3.53811	-3.72324	1.00716	-3.69679	0.000218347	0.00287679
CD151	28.9408	-1.13843	0.307993	-3.69628	0.000218779	0.00287733
VWA5A	3.60586	-2.7795	0.752185	-3.69523	0.000219685	0.0028841
SBF2-AS1	2.29335	-4.39909	1.19176	-3.69124	0.000223159
CLNS1A	18.486	1.17645	0.318772	3.69057	0.000223748	0.00293221
FES	8.26804	2.04306	0.555972	3.67474	0.000238087	0.00311459
NDRG1	28.1321	-1.06252	0.289556	-3.66947	0.000243056	0.00317394
RPL37A	1259.14	0.48039	0.130979	3.66769	0.000244752	0.00319042
ZFAND2A	21.8888	-1.26901	0.346039	-3.66724	0.000245184	0.00319042
NCF2	63.2523	0.79253	0.216194	3.66582	0.000246545	0.00320248
PSME1	80.9814	0.664646	0.181569	3.66057	0.000251655	0.0032631
PALM2-AKAP2	3.5964	-3.04021	0.830848	-3.65916	0.000253044	0.00327533
ZMIZ1-AS1	4.46478	-3.29439	0.901897	-3.65273	0.000259465	0.00335256
PHACTR1	98.2902	0.642134	0.17592	3.65015	0.000262083	0.00338045
SLC2A1	5.66413	-3.24965	0.892385	-3.64153	0.000271024	0.00348966
GSDMD	10.2718	1.67725	0.460908	3.63902	0.000273678	0.00351769
COX7C	281.644	0.558421	0.15369	3.63341	0.000279697	0.0035888
NUDT16	16.8288	1.92873	0.531254	3.63051	0.000282858	0.00362304
FPR2	8.28272	2.01855	0.556552	3.62689	0.000286854	0.00366785
AC079753.2	4.88654	2.80732	0.774184	3.62617	0.000287657	0.00367174
CALM3	81.0306	-0.717169	0.197859	-3.62464	0.000289365	0.00368715
BCL2L1	7.67263	-1.83284	0.50698	-3.6152	0.000300113	0.0038175
RRP1	8.07368	-1.63756	0.453649	-3.60975	0.000306488	0.00389187
HM13	39.6113	-0.906102	0.251195	-3.60717	0.000309559	0.0039241
IRAK3	20.0784	1.18993	0.330044	3.60538	0.000311692	0.00394435
FCGR2B	19.8999	-1.15778	0.321338	-3.60299	0.000314573	0.00397397
FCER1A	6.63944	2.49068	0.691672	3.60096	0.000317042	0.00399491
GNA12	8.81942	-1.78622	0.49607	-3.60074	0.000317314	0.00399491
GRK2	14.6596	1.40166	0.389353	3.59997	0.000318259	0.00399996
BAG3	13.3882	-1.48824	0.414126	-3.59369	0.000326033	0.00409069
PAPSS2	9.40488	-1.97334	0.549317	-3.59236	0.000327694	0.00410454
ITGB1	54.9987	-0.964247	0.268666	-3.58901	0.000331931	0.00415055
LILRA1	7.94036	2.01624	0.562241	3.58608	0.00033569	0.00419043
RPL14	538.387	0.450075	0.125565	3.58439	0.000337867	0.00421048
FAM20C	7.88292	-1.65949	0.463047	-3.58386	0.000338559	0.00421198
TOMM5	53.0365	-0.778682	0.217317	-3.58317	0.000339454	0.00421599
DAD1	54.2462	-0.704207	0.196716	-3.57981	0.00034385	0.00425561
PRMT9	19.3508	1.52828	0.426955	3.57949	0.00034427	0.00425561
ENTPD1	7.47406	2.24066	0.625987	3.5794	0.000344378	0.00425561
METTL21A	9.57711	1.81923	0.508356	3.57866	0.000345366	0.00426067
UBE2D1	51.6612	0.718655	0.201086	3.57387	0.000351742	0.00433207
SMIM26	38.228	0.872995	0.244535	3.57001	0.000356961	0.00438902
CELF2	34.4106	1.05199	0.295422	3.56098	0.000369474	0.0045353
NOP10	179.244	-0.498209	0.13998	-3.55915	0.000372055	0.00455938
HLX	10.4714	1.76965	0.497464	3.55734	0.000374629	0.00458329
LILRB2	39.9369	0.849545	0.238983	3.55483	0.000378227	0.00461964
RPS3	858.868	0.426766	0.120075	3.55417	0.00037918	0.0046215
WHRN	3.40387	-3.1552	0.887826	-3.55385	0.000379634	0.0046215
RPL9	993.647	0.403492	0.113666	3.54979	0.00038554	0.00468564
IFI30	985.635	-0.451245	0.127194	-3.54768	0.000388645	0.0047156
MERTK	8.57373	-1.64545	0.464141	-3.54515	0.000392396	0.00475328
HMGN1	81.4826	-0.602035	0.170036	-3.54064	0.000399163	0.00482731
ACSL1	46.0305	0.803409	0.227235	3.53559	0.000406865	0.00490492
MITF	11.3916	-1.38697	0.392292	-3.53556	0.000406912	0.00490492
ALOX5AP	63.4322	-1.22066	0.345397	-3.53409	0.000409175	0.00492414
CCNI	127.315	0.53018	0.150143	3.53117	0.000413726	0.00497079
EIF4A3	49.9136	0.921598	0.261118	3.52943	0.000416459	0.00499547
IER2	152.106	0.793434	0.224841	3.52886	0.000417352	0.00499805
CCDC69	16.4068	1.28181	0.36343	3.52699	0.000420317	0.00501987
CDKN2D	6.61757	2.26622	0.642561	3.52685	0.000420538	0.00501987
G0S2	1475	0.605161	0.171635	3.52587	0.000422101	0.00503037
GIMAP2	7.81305	1.90633	0.541185	3.52251	0.000427475	0.00508619
DCTPP1	9.41314	-1.5282	0.434494	-3.5172	0.000436117	0.00518065
IKZF1	11.6306	1.8637	0.530677	3.51192	0.000444881	0.00527625
PPT1	52.3512	0.94502	0.269138	3.51128	0.000445952	0.00528044
ARID5A	26.4672	0.95898	0.273229	3.5098	0.000448451	0.00530151
AC090527.3	3.7019	3.02871	0.86544	3.49962	0.000465921	0.00549921
LINC00937	3.48068	3.25428	0.930863	3.49598	0.000472316	0.00555961
ARHGAP9	7.43999	2.0218	0.578342	3.49585	0.000472548	0.00555961
MT-CO1	2487.33	0.353855	0.10133	3.49211	0.000479226	0.00562919
RPS25	841.861	0.431283	0.12359	3.48962	0.000483716	0.00567287
CHMP1B	121.588	0.662067	0.189815	3.48795	0.000486737	0.00569924
NT5DC2	3.78824	-3.13212	0.898683	-3.48523	0.000491706	0.00574828
GBP2	35.1378	0.959011	0.275307	3.48342	0.000495055	0.00577826
ZFAND5	95.7566	0.758709	0.217978	3.48066	0.000500172	0.00582875
CD74	1117.59	0.76909	0.221601	3.47061	0.000519272	0.00603547
CXXC5	12.4967	-1.50648	0.434086	-3.47047	0.00051955	0.00603547
SLCO2B1	6.36201	-2.27087	0.654595	-3.46912	0.000522171	0.00605636
CNDP2	22.2915	-0.977221	0.281775	-3.46809	0.000524178	0.00607008
NFAM1	7.96442	1.93122	0.557761	3.46246	0.000535268	0.00618877
RHEB	61.4227	-0.668431	0.193142	-3.46084	0.000538502	0.00621641
HSP90AB1	162.865	-0.682544	0.197323	-3.45901	0.000542164	0.00624889
MIR210HG	2.57695	-3.4151	0.988585	-3.45453	0.000551253	0.00633556
YWHAQ	41.5082	-0.821636	0.237848	-3.45446	0.000551404	0.00633556
PA2G4	40.2493	-0.976485	0.282931	-3.45132	0.000557861	0.00639976
TESC	6.53898	2.34091	0.679542	3.44484	0.000571405	0.00654494
FBXL5	22.9602	1.0012	0.290677	3.44438	0.000572363	0.00654574
LILRB4	46.6156	-0.866776	0.25172	-3.44341	0.000574425	0.00655059
DPYD	18.5501	1.12049	0.325408	3.44334	0.000574566	0.00655059
SNHG15	41.9743	0.808834	0.235126	3.44	0.000581704	0.00662171
GSN	31.6096	-1.16611	0.339505	-3.43474	0.000593114	0.00674118
LMNB1	6.44409	2.39963	0.699102	3.43244	0.000598171	0.00678819
PILRA	39.7505	0.864043	0.251832	3.43103	0.000601295	0.00681313
CD300E	64.9225	0.695971	0.202947	3.42933	0.000605081	0.0068455
ACADVL	37.8098	-0.855218	0.249847	-3.42297	0.000619409	0.00699685
JAK3	4.45002	2.70977	0.79174	3.42255	0.000620369	0.00699697
SLC9A3R1	6.58216	2.10319	0.615061	3.41948	0.000627402	0.00706547
CEACAM4	2.86458	3.52171	1.03375	3.40672	0.000657474	0.00739282
ELF1	45.5819	0.742017	0.217976	3.40412	0.000663781	0.00745236
CREM	78.7516	0.622705	0.182951	3.40367	0.000664866	0.00745318
LINC00877	10.3516	1.52883	0.449467	3.40143	0.000670346	0.00749762
GAPT	12.7962	1.53734	0.451997	3.40122	0.000670866	0.00749762
HK2	20.7358	-1.50773	0.443409	-3.4003	0.000673118	0.00751138
SYNGR1	6.13476	2.15153	0.633426	3.39665	0.000682171	0.00759052
LIMS1	96.1074	-0.662978	0.195188	-3.39661	0.000682271	0.00759052
CNN2	22.4851	1.06507	0.313838	3.39369	0.000689577	0.00766023
UBA52	930.19	0.425474	0.125479	3.39081	0.000696868	0.00772956
CD276	1.56562	-4.419	1.30368	-3.38964	0.000699837
METTL9	40.3197	0.894263	0.263968	3.38777	0.000704639	0.00780401
PDCD5	30.0327	-0.895751	0.265392	-3.3752	0.000737614	0.00815695
PRKCB	22.443	0.990417	0.293568	3.37372	0.000741598	0.00817702
FAU	887.296	0.395684	0.117285	3.3737	0.00074165	0.00817702
IL17RA	10.7935	1.59804	0.474204	3.36995	0.000751831	0.00827689
DYNLL1	118.855	-0.634954	0.188491	-3.36861	0.000755477	0.00830461
TPD52L2	25.301	-0.946928	0.28124	-3.36697	0.000759992	0.00834179
CD84	21.6935	-0.984791	0.292534	-3.36641	0.000761528	0.00834621
NOP16	7.2376	-1.76806	0.525453	-3.36482	0.000765928	0.00838196
FAH	9.28591	-1.7437	0.518441	-3.36335	0.00077004	0.00841446
ODF3B	27.2777	0.922949	0.274476	3.36259	0.000772158	0.00842511
ABCG1	8.01968	-1.81079	0.540003	-3.35329	0.000798579	0.00869516
AGTPBP1	8.65868	1.69778	0.506338	3.35305	0.00079927	0.00869516
ADGRE2	20.5069	0.991169	0.295923	3.34941	0.00080983	0.00879704
HBEGF	82.2765	0.673085	0.201058	3.34772	0.000814781	0.00883779
CCT2	16.4928	-1.15159	0.344756	-3.34031	0.000836853	0.00906385
TLR2	46.2654	0.75451	0.225985	3.33876	0.000841535	0.00910118
RHOG	79.0457	0.659698	0.197616	3.33829	0.000842957	0.0091032
CLEC4D	5.68633	2.23713	0.670654	3.33575	0.000850689	0.00917325
A2M	3.13492	-2.94185	0.88228	-3.33438	0.000854904	0.00918816
SLC24A4	5.44354	2.28325	0.684814	3.33411	0.000855715	0.00918816
EIF3J	39.2467	-0.787861	0.236305	-3.33408	0.000855815	0.00918816
C20orf27	24.0408	1.15809	0.347751	3.33023	0.000867751	0.00930274
PRKAR1B	2.13703	-4.10837	1.23406	-3.32915	0.000871113
YBX1	244.28	-0.471795	0.14178	-3.32765	0.000875819	0.00937559
UQCRH	142.276	0.575105	0.172884	3.32655	0.000879295	0.00938853
POLR2H	11.1582	-1.29907	0.390527	-3.32646	0.000879577	0.00938853
LAT2	25.3659	1.02011	0.306872	3.32422	0.000886659	0.00945043
SCO2	25.2019	0.947181	0.285023	3.32317	0.000889991	0.00947223
IRF2BP2	43.0133	0.761018	0.229147	3.32109	0.000896673	0.00952958
RABGAP1L	7.53132	2.13234	0.643239	3.31501	0.000916395	0.00972514
BST1	19.4656	1.16596	0.351879	3.31351	0.000921328	0.00976343
ADM	42.688	-1.00235	0.30334	-3.30438	0.000951857	0.0100679
CX3CR1	4.48335	2.94023	0.889871	3.30411	0.000952794	0.0100679
ITGAV	10.0554	-1.63819	0.496429	-3.29995	0.000967029	0.0102037
MARCH1	24.7392	0.962253	0.292746	3.28699	0.00101263	0.0106696
RPLP2	1831.16	0.363559	0.110672	3.28501	0.00101977	0.0107295
METTL1	4.0547	-2.42602	0.73862	-3.28454	0.00102151	0.0107324
GADD45B	263.492	0.553019	0.168404	3.28387	0.00102391	0.0107424
RPS10	519.901	0.387837	0.118237	3.28018	0.00103741	0.0108423
KLF6	351.696	-0.398562	0.12151	-3.28008	0.00103777	0.0108423
MIDN	58.4804	0.96614	0.29455	3.28006	0.00103786	0.0108423
AC090559.1	10.0783	1.71958	0.525214	3.27406	0.00106013	0.0110593
LAMTOR1	81.5041	0.571781	0.174703	3.27288	0.00106456	0.0110898
PSMA7	145.233	-0.473317	0.144667	-3.27177	0.00106878	0.011093
PRDM1	26.1867	1.31095	0.400689	3.27174	0.00106889	0.011093
VPS51	8.1267	1.6117	0.492633	3.27161	0.00106939	0.011093
CACNA2D3	2.99511	2.9725	0.908862	3.27058	0.00107328	0.0111178
DDX5	174.605	0.440432	0.13471	3.26949	0.00107741	0.0111448
NAPRT	13.0852	1.36813	0.419571	3.26078	0.00111105	0.0114767
AC073611.1	6.02612	-1.79103	0.549503	-3.25935	0.00111666	0.0115185
RNASE2	14.8066	1.26678	0.388832	3.25791	0.00112235	0.011561
IGSF6	47.0297	0.816915	0.251113	3.25317	0.00114124	0.0117391
RASSF4	13.7154	1.27963	0.393435	3.25246	0.00114412	0.0117524
FLOT2	6.8907	1.90262	0.585248	3.25097	0.00115014	0.0117977
SLC7A8	2.93358	-2.86952	0.884164	-3.24546	0.00117262	0.0120116
CRADD	15.2036	-1.4593	0.449951	-3.24324	0.0011818	0.0120889
LRP12	3.00687	-2.58327	0.797494	-3.23924	0.00119849	0.0122425
ABCA1	28.2115	-1.19192	0.368045	-3.23853	0.00120149	0.0122562
PDAP1	22.5416	-0.886607	0.27406	-3.23508	0.00121607	0.0123877
AL162253.2	6.1009	-1.86213	0.576208	-3.2317	0.00123055	0.0125063
PECAM1	22.5718	1.24683	0.385828	3.23157	0.0012311	0.0125063
SMARCD3	4.00095	2.65574	0.823038	3.22676	0.00125202	0.0127013
STEAP4	2.33982	3.55519	1.1028	3.22379	0.00126505	0.0128066
VAC14	6.13393	-1.80468	0.559833	-3.2236	0.00126588	0.0128066
HTRA1	4.69998	-2.50407	0.776963	-3.2229	0.00126901	0.0128206
RCSD1	11.2722	1.43991	0.44715	3.2202	0.00128102	0.0129242
PDIA6	47.6662	-0.849204	0.263954	-3.21724	0.00129432	0.0130406
CYB5D1	14.1547	1.2578	0.391654	3.21151	0.00132038	0.013285
DDX60L	15.5245	-1.06873	0.333492	-3.20465	0.00135226	0.0135872
MCUB	37.2718	-0.829966	0.259473	-3.19866	0.00138066	0.0138536
UTRN	8.56809	1.61483	0.505294	3.19582	0.00139433	0.0139718
CALHM6	12.2404	1.65383	0.518647	3.18873	0.00142899	0.0142996
REL	43.3292	0.794981	0.24956	3.18553	0.00144491	0.0144393
PPDPF	167.631	-0.503394	0.158052	-3.185	0.00144755	0.0144461
HNRNPA1	221.124	0.482099	0.151463	3.18295	0.00145784	0.0145291
IDI1	12.7061	1.27215	0.399896	3.1812	0.00146664	0.0145971
RASSF5	16.2983	1.20757	0.380019	3.17766	0.0014847	0.0147568
PIM3	78.2593	0.729521	0.229704	3.17591	0.00149367	0.0148259
TUBA1B	122.064	-0.615572	0.193937	-3.17408	0.00150313	0.0148998
NFIL3	28.8974	0.91905	0.289626	3.17323	0.00150752	0.0149232
TAGAP	24.5752	0.969423	0.305664	3.17153	0.00151639	0.0149908
ALDH1A2	5.56066	-2.45626	0.775496	-3.16735	0.00153836	0.0151877
PSMD8	41.9254	-0.691287	0.218321	-3.16639	0.00154346	0.0152177
CREB5	18.9932	1.08327	0.342172	3.16585	0.00154629	0.0152252
P2RY13	4.88893	2.62155	0.83062	3.15613	0.00159877	0.0157208
FGD4	16.1179	1.06555	0.338063	3.15191	0.00162207	0.0159287
UBE2Q2	5.96861	-1.77242	0.562824	-3.14916	0.00163739	0.0160577
ANKH	5.67199	-2.13189	0.67717	-3.14824	0.00164256	0.016087
M6PR	48.0575	-0.652593	0.207506	-3.14493	0.00166127	0.0162486
RNF145	25.164	-0.897823	0.285747	-3.14203	0.00167783	0.0163889
EIF4B	33.7885	0.850969	0.270968	3.14047	0.00168674	0.0164541
ZBTB16	5.83614	2.76288	0.880096	3.13929	0.00169355	0.0164987
PDXK	26.8353	-0.897129	0.286002	-3.13679	0.00170807	0.0166182
LPL	2.16455	-3.80106	1.21284	-3.13402	0.00172431
MT-CYB	589.868	0.44674	0.142558	3.13375	0.00172589	0.0167694
JAK2	5.52365	2.16227	0.691491	3.12696	0.00176623	0.0171387
LDLR	7.83269	1.7466	0.558745	3.12593	0.00177242	0.0171562
AC009630.4	8.41297	2.14161	0.68512	3.12589	0.00177269	0.0171562
USP36	15.0322	1.14325	0.365926	3.12426	0.00178251	0.0172285
CDC42EP3	26.3875	0.892642	0.285822	3.12307	0.00178975	0.0172759
PAICS	6.92019	-1.9821	0.635025	-3.1213	0.00180056	0.0173575
TMEM173	13.7671	1.2661	0.405861	3.11955	0.0018113	0.0174382
CIITA	4.05104	2.47985	0.795173	3.11863	0.00181692	0.0174695
HINT2	9.96233	1.34969	0.433159	3.11592	0.00183374	0.0176082
MPPE1	6.49624	1.73906	0.558388	3.11442	0.00184304	0.0176745
PLCB2	5.13165	2.08894	0.670942	3.11344	0.00184917	0.0177102
CD36	103.375	-0.922311	0.296451	-3.11118	0.00186343	0.0178236
DEGS1	14.45	-1.20141	0.386394	-3.10927	0.00187549	0.0179156
HVCN1	4.32218	2.58572	0.832733	3.1051	0.00190217	0.018147
RPS29	1343.65	0.384915	0.12405	3.1029	0.00191633	0.0182585
NPC2	410.491	-0.472612	0.152413	-3.10087	0.00192954	0.0183606
MYO1E	4.37984	-2.26729	0.731507	-3.09948	0.00193862	0.0184231
RAI14	1.53202	-4.00607	1.29538	-3.09259	0.00198418
ISOC2	11.8477	-1.27732	0.413554	-3.08864	0.00201072	0.0190623
SQSTM1	78.1049	-0.846927	0.274211	-3.08859	0.00201106	0.0190623
AC040970.1	3.0112	2.89594	0.938245	3.08655	0.00202496	0.0191694
IL10RA	25.7055	0.897947	0.291321	3.08233	0.0020539	0.0194185
ATF5	30.4387	-1.11075	0.360425	-3.08178	0.0020577	0.0194294
RHBDD3	2.56526	-3.05652	0.992384	-3.07997	0.00207018	0.0195223
HEXIM1	9.55019	-1.39542	0.453613	-3.07623	0.00209638	0.019744
ANAPC15	15.9576	1.09296	0.355386	3.07541	0.00210216	0.0197669
PKD2	2.401	-3.10908	1.01104	-3.07512	0.00210418	0.0197669
GALM	3.60062	-2.53909	0.825797	-3.07472	0.00210702	0.0197684
IRAK1	24.2809	-1.10182	0.35845	-3.07386	0.00211308	0.0198001
P2RY1	4.71975	-2.31762	0.75472	-3.07084	0.00213459	0.0199762
NOP14	3.17698	-2.50419	0.816815	-3.06579	0.00217093	0.0202905
MCL1	325.114	0.402882	0.131588	3.06169	0.00220092	0.0205448
GNPDA1	7.97536	-1.37979	0.450753	-3.06107	0.00220547	0.0205611
RDX	12.4459	-1.14635	0.374566	-3.06047	0.00220992	0.0205765
CYB5A	9.72596	-1.28656	0.4211	-3.05523	0.00224889	0.0209108
PSTPIP2	8.59549	1.47653	0.483381	3.05459	0.0022537	0.0209108
RNF19B	15.7012	1.15256	0.377333	3.0545	0.00225434	0.0209108
OLFML2B	4.66743	-1.94654	0.637774	-3.05209	0.00227253	0.0210531
PARVG	24.7836	0.899033	0.29477	3.04994	0.00228886	0.0211774
LILRA2	18.9611	0.965828	0.31671	3.04957	0.0022917	0.0211774
CISD2	24.9249	-0.910891	0.298781	-3.04869	0.0022984	0.0212127
ADA2	27.1594	0.95459	0.313402	3.0459	0.00231987	0.021384
TMEM273	4.73463	-1.99226	0.654996	-3.04164	0.00235291	0.0216615
STX10	22.2361	0.872958	0.287058	3.04105	0.00235755	0.0216771
SP110	15.0529	1.16242	0.382447	3.03943	0.00237028	0.0217508
NFE2	2.15003	3.39409	1.11671	3.03936	0.0023708
RPL41	3218.66	0.346762	0.114094	3.03928	0.00237147	0.0217508
PELI1	21.6295	1.01537	0.334399	3.03639	0.00239427	0.021928
DNPH1	18.0219	-0.947917	0.312217	-3.03608	0.00239675	0.021928
DUSP1	617.168	0.522067	0.172037	3.03462	0.00240843	0.0220075
CCND3	14.0292	1.20838	0.398604	3.03153	0.0024332	0.0222064
TMEM51	5.25732	-1.86108	0.614541	-3.02841	0.00245847	0.0224092
IFI16	35.4864	0.827806	0.273429	3.0275	0.00246588	0.0224452
FAM200B	32.5015	0.81284	0.268546	3.02682	0.00247143	0.0224452
S100Z	2.44379	3.2456	1.07229	3.0268	0.00247156	0.0224452
EEPD1	5.47188	-1.68138	0.555655	-3.02594	0.00247864	0.0224817
PADI4	2.74567	2.94827	0.97493	3.02408	0.00249387	0.0225921
FLNB	6.02986	-1.8469	0.611456	-3.02049	0.00252369	0.0228152
CD59	7.54104	-1.43201	0.474153	-3.02015	0.0025265	0.0228152
CD81	19.9257	-0.888542	0.29422	-3.01999	0.00252779	0.0228152
BATF	8.98311	1.47608	0.489004	3.01854	0.00254	0.0228973
IPCEF1	1.70339	3.63792	1.20626	3.01586	0.00256254
DSTN	26.9181	-0.798137	0.2647	-3.01524	0.00256772	0.0231189
PICALM	36.5865	0.684158	0.226989	3.01406	0.00257776	0.023181
ADAP2	27.2395	-0.81689	0.271146	-3.01273	0.00258912	0.0232372
TBXAS1	22.5689	0.944718	0.31359	3.01259	0.00259032	0.0232372
GCHFR	22.1448	-1.12821	0.374627	-3.01156	0.00259908	0.0232873
ISG20	8.20966	1.48245	0.49246	3.0103	0.00260988	0.0233557
TXNDC17	45.0427	-0.640814	0.21311	-3.00696	0.00263875	0.0235854
EBNA1BP2	12.4985	-1.17936	0.393299	-2.99863	0.002712	0.0241889
PURB	16.9731	1.14186	0.380805	2.99853	0.00271283	0.0241889
TGFBI	107.663	-0.541601	0.180775	-2.99599	0.00273557	0.024335
AZI2	19.5718	0.970899	0.32407	2.99596	0.00273583	0.024335
MGLL	12.8631	-1.66414	0.555542	-2.99553	0.00273971	0.0243401
TET2	18.0106	0.959711	0.320492	2.99449	0.00274901	0.0243934
HDAC9	5.91032	2.07155	0.692286	2.99233	0.0027686	0.0245376
ANKRD44	10.24	1.35332	0.452412	2.99135	0.00277749	0.0245648
TMSB10	2760.09	0.36551	0.122193	2.99125	0.00277834	0.0245648
SAP30	7.46813	1.7844	0.597413	2.98688	0.00281845	0.0248895
SPCS2	43.4546	-0.657377	0.220155	-2.98597	0.00282684	0.0249337
CDCP1	5.63153	-1.87131	0.62714	-2.98388	0.00284621	0.0250746
LMAN1	11.1963	-1.11095	0.373258	-2.97635	0.00291703	0.0256678
PBDC1	6.79863	-1.50884	0.507973	-2.97032	0.00297489	0.0261339
LINC01506	3.06996	2.66714	0.897997	2.97009	0.0029771	0.0261339
RPS19	1316.06	0.350057	0.117885	2.96949	0.00298293	0.0261539
GPR132	10.3167	1.34379	0.4527	2.96838	0.00299373	0.0262173
SNHG12	8.39077	-1.49522	0.504195	-2.96555	0.00302139	0.0264282
PPP1R12A	13.6189	1.22207	0.412267	2.96427	0.00303399	0.0265069
VCAN	289.862	0.461667	0.155789	2.96342	0.00304245	0.0265493
RPS18	1642.87	0.377542	0.127449	2.96229	0.00305356	0.0266147
IFITM3	118.944	1.61425	0.545384	2.95983	0.00307806	0.0267951
CDC42EP2	5.93718	2.07993	0.702801	2.95949	0.00308153	0.0267951
CXCL3	989.317	-0.835157	0.28238	-2.95757	0.00310078	0.0269307
ITGB5	1.52055	-3.88845	1.31652	-2.95358	0.00314107
EMP3	308.364	-0.392253	0.132822	-2.95322	0.00314476	0.0272575
ASRGL1	3.08188	2.4767	0.838671	2.95312	0.0031458	0.0272575
AC090204.1	5.23941	2.04095	0.691417	2.95183	0.00315893	0.027339
NFKB2	12.205	1.14961	0.389532	2.95127	0.00316474	0.0273572
CYSLTR1	4.51209	2.37914	0.806335	2.95056	0.003172	0.0273878
SLC25A37	65.9801	0.58084	0.196988	2.9486	0.00319215	0.0275295
ELOC	69.845	-0.52943	0.179782	-2.94484	0.00323121	0.0278338
DOK3	11.2358	1.25898	0.427823	2.94276	0.00325302	0.0279889
HPCAL1	19.0361	-1.02894	0.349755	-2.9419	0.00326208	0.0280341
ITGB2-AS1	7.52966	1.625	0.553338	2.93672	0.00331704	0.0284732
HIPK2	16.1756	-0.977059	0.332786	-2.936	0.00332479	0.0285065
SSB	27.1804	-0.851412	0.290699	-2.92885	0.0034022	0.0291363
TTYH3	16.4264	-0.976056	0.333316	-2.92832	0.00340799	0.029152
XBP1	66.0002	0.561654	0.191867	2.9273	0.00341915	0.0292135
PTGS1	7.12266	-1.48715	0.508097	-2.92691	0.00342353	0.029217
NDUFS7	43.1557	0.649714	0.222087	2.92549	0.00343912	0.0293161
YBX3	54.7671	0.668652	0.22873	2.92332	0.00346317	0.029487
DCUN1D3	5.14157	1.89185	0.647245	2.92293	0.00346753	0.02949
ZNF395	4.53329	-1.84363	0.631113	-2.92124	0.00348641	0.0296164
SRM	12.2689	-1.13979	0.390328	-2.92008	0.00349938	0.0296923
OAZ1	883.862	0.295594	0.101364	2.91618	0.0035435	0.0300122
CHCHD7	23.8891	0.883719	0.303056	2.91602	0.00354523	0.0300122
RNF13	39.642	-0.661112	0.226756	-2.91552	0.00355096	0.0300262
SEPTIN9	21.9032	0.954324	0.327394	2.91491	0.00355787	0.0300501
NAA38	44.4631	0.645267	0.221411	2.91434	0.00356442	0.0300709
SPSB3	8.06577	1.38381	0.475095	2.91269	0.00358325	0.0301309
WTAP	59.9939	0.682611	0.234358	2.91269	0.0035833	0.0301309
CMSS1	5.99494	-1.56758	0.538199	-2.91265	0.0035838	0.0301309
RPL24	566.518	0.365893	0.125662	2.91172	0.00359447	0.0301861
ZNF524	9.00859	1.5337	0.527589	2.90701	0.00364906	0.0306097
SLC16A3	54.0978	-0.754948	0.259792	-2.90597	0.00366119	0.0306765
CEP170	16.2866	-0.900326	0.310395	-2.90058	0.00372475	0.0311736
ETS2	78.091	0.528225	0.182151	2.89993	0.00373244	0.0312025
EMB	12.9706	1.29501	0.446774	2.89858	0.0037486	0.0312982
C5AR1	109.225	0.524634	0.181017	2.89826	0.00375239	0.0312982
LRRFIP1	90.2252	0.57687	0.19914	2.8968	0.00376985	0.0314083
EML4	17.9502	-1.00784	0.347986	-2.89622	0.00377691	0.0314315
RGS19	32.4696	0.901857	0.311887	2.89162	0.00383266	0.0318585
ALOX5	23.1884	0.838567	0.29005	2.89111	0.00383881	0.0318585
BTK	10.0833	1.30133	0.450145	2.89092	0.00384119	0.0318585
SEC11A	86.6776	0.53415	0.185127	2.88531	0.00391025	0.0323948
RAB20	44.0153	0.693473	0.240475	2.88377	0.00392949	0.0325176
GNG2	8.69077	1.4467	0.502228	2.88056	0.00396975	0.0328139
MRPL24	11.354	-1.16614	0.404882	-2.88019	0.00397442	0.0328157
METTL7A	9.83137	1.6417	0.573163	2.86428	0.00417963	0.0344578
ATP1B3	82.0582	0.499678	0.174466	2.86405	0.00418266	0.0344578
PLXNC1	7.72209	1.57815	0.551248	2.86288	0.00419814	0.0345467
PPP1R14B-AS1	1.69474	-3.20462	1.11947	-2.86263	0.00420143
NIN	4.94887	1.94475	0.679939	2.86019	0.00423392	0.0348022
LAMTOR4	144.785	0.531052	0.185922	2.85632	0.00428584	0.0351898
RPN1	29.0923	-0.702299	0.245999	-2.85489	0.00430516	0.0353091
TMED9	39.2464	-0.632902	0.221744	-2.8542	0.00431449	0.0353462
HLA-DRB1	409.638	0.726301	0.254633	2.85235	0.00433973	0.0355134
ABCC3	6.27574	-1.81874	0.638201	-2.84979	0.00437479	0.0357539
CD58	19.4607	-0.873243	0.306455	-2.8495	0.00437883	0.0357539
PTEN	16.4308	0.946458	0.33222	2.84889	0.00438715	0.0357823
VMO1	12.6023	-1.35622	0.476307	-2.84736	0.00440841	0.0359158
TGM2	9.72953	-1.63298	0.573694	-2.84643	0.00442124	0.0359806
SNHG32	41.3588	0.628615	0.220929	2.84533	0.00443652	0.0360651
USP15	23.3777	0.897017	0.31541	2.84397	0.00445552	0.0361734
UBE2L6	20.1821	0.991828	0.348784	2.84367	0.00445967	0.0361734
PRDX4	16.5924	-1.19212	0.420477	-2.83517	0.00458019	0.0371101
RAB3D	6.39904	1.6958	0.598944	2.83132	0.00463568	0.0375185
RBM18	7.25871	-1.33613	0.472097	-2.83019	0.004652	0.0376092
DNAJB1	186.167	-0.602232	0.212843	-2.82947	0.00466247	0.0376525
C4orf3	145.273	-0.630272	0.222813	-2.8287	0.00467376	0.0377023
APOBEC3C	9.67486	1.41517	0.500828	2.82566	0.0047183	0.0379806
ZNF277	8.10033	1.47318	0.5214	2.82543	0.00472179	0.0379806
VEGFB	4.94251	-1.87067	0.662117	-2.82529	0.00472373	0.0379806
TMEM38B	9.27691	-1.35231	0.478754	-2.82465	0.00473329	0.038016
HINT1	102.098	0.485408	0.172024	2.82174	0.0047764	0.0383205
AKNA	8.87575	1.37967	0.489696	2.81741	0.00484127	0.0387986
SNHG26	1.65561	-3.24145	1.15062	-2.81713	0.00484546
NAP1L1	105.443	0.448991	0.159414	2.81652	0.00485475	0.0388572
TAF9	28.0482	-0.705659	0.250599	-2.81588	0.00486431	0.0388572
ARHGAP45	13.2586	1.09521	0.388943	2.81588	0.00486441	0.0388572
HNRNPU	101.501	0.467385	0.166068	2.81442	0.00488651	0.038938
TMTC2	2.34528	2.99391	1.06399	2.81385	0.00489528	0.038938
KCNE3	8.39106	1.47629	0.524653	2.81384	0.00489536	0.038938
TNFAIP6	15.5965	1.39814	0.496885	2.81382	0.00489567	0.038938
OPN3	9.95246	-1.21788	0.432952	-2.81296	0.00490874	0.0389906
LINC01093	1.63424	3.46187	1.23079	2.81271	0.00491262
AP1G2	3.73871	2.24738	0.799014	2.81269	0.00491287	0.0389906
LZTS2	1.83344	-3.24265	1.15342	-2.81134	0.00493357
RPL10A	569.488	0.36686	0.130493	2.81134	0.00493362	0.0391132
CSRNP1	50.4934	0.601122	0.213854	2.81089	0.0049404	0.0391248
QPCT	15.6016	1.01454	0.361022	2.81017	0.00495146	0.0391703
RGS2	156.77	0.456572	0.162708	2.80608	0.00501482	0.0396289
GBP1	12.5843	1.28126	0.457041	2.80338	0.00505707	0.0399199
NCS1	1.53654	-3.67236	1.31047	-2.80232	0.00507359
DUSP10	15.6574	-0.896198	0.320446	-2.79672	0.00516246	0.0406945
FCGR2A	77.0318	0.519702	0.185841	2.79648	0.00516623	0.0406945
NHP2	39.3083	-0.618189	0.221139	-2.79548	0.00518231	0.0407696
CKS2	68.325	0.606775	0.217078	2.79519	0.00518685	0.0407696
NSUN6	7.79868	1.66589	0.596959	2.79064	0.00526046	0.0413041
POLD2	6.40196	-1.57423	0.564306	-2.78968	0.00527608	0.0413774
VMP1	99.7866	0.623228	0.22343	2.78937	0.00528103	0.0413774
DYNLT1	34.2912	0.681415	0.244616	2.78565	0.00534205	0.0418111
FKBP5	24.8443	1.40273	0.503899	2.78376	0.00537332	0.0419297
TRIP6	3.89209	-2.12307	0.762676	-2.78371	0.00537415	0.0419297
TES	18.1143	0.952648	0.342224	2.7837	0.00537429	0.0419297
MARCH2	10.2506	1.25359	0.450414	2.78319	0.00538273	0.0419511
STAC3	7.86217	1.38361	0.497371	2.78185	0.00540492	0.0420796
RPS20	668.696	0.313012	0.112549	2.78111	0.00541732	0.0421315
ALKBH7	32.7908	0.68614	0.246781	2.78036	0.00542985	0.0421844
ARID1A	15.0073	1.02655	0.369401	2.77897	0.00545313	0.0423207
GIMAP8	2.70679	2.90813	1.04668	2.77842	0.00546238	0.0423478
ZDHHC9	1.49581	-3.40981	1.22802	-2.77667	0.00549188
RPL12	1126.47	0.316608	0.114037	2.77637	0.00549695	0.0425476
COX7A2L	55.1026	0.607973	0.218994	2.77621	0.00549971	0.0425476
POLE4	52.4752	0.582894	0.210112	2.7742	0.00553376	0.0427661
AC093673.1	9.37772	1.34203	0.484271	2.77124	0.00558428	0.0431113
PTGES3	60.6375	-0.547542	0.197658	-2.77016	0.00560294	0.0431656
AC092803.1	12.8883	1.17817	0.42531	2.77015	0.00560302	0.0431656
ABI3	12.0153	1.49198	0.538729	2.76945	0.00561519	0.0431864
HLA-DRA	1113.73	0.516462	0.186494	2.76931	0.00561746	0.0431864
AC004687.1	22.1678	0.818102	0.295833	2.76542	0.00568502	0.0436603
GBP3	3.65786	2.3983	0.868016	2.76296	0.00572795	0.0439441
HLA-DPA1	380.464	0.623154	0.225602	2.76219	0.00574151	0.0440023
PSMB8-AS1	13.5059	1.01787	0.368657	2.76101	0.00576231	0.0441158
DDAH2	31.8216	-0.701606	0.254166	-2.76043	0.00577261	0.0441274
PDE4DIP	16.0332	-0.981076	0.355431	-2.76024	0.00577581	0.0441274
ABHD12	8.34108	-1.33873	0.48526	-2.75878	0.00580174	0.0442796
NIFK	12.2093	-1.0377	0.376389	-2.75699	0.00583367	0.0444772
MAP3K3	7.08269	1.66177	0.602937	2.75613	0.00584898	0.0445478
TBL2	4.57432	-1.7563	0.637552	-2.75475	0.00587369	0.0446898
MX2	27.0762	0.886641	0.322058	2.75304	0.00590438	0.0448705
TREM1	97.0003	-0.68873	0.250197	-2.75275	0.00590962	0.0448705
PFDN5	559.496	0.455391	0.165619	2.74963	0.00596621	0.0452535
CDH23	3.22702	2.35837	0.858305	2.74771	0.00600132	0.045473
HSP90AA1	592.605	-0.747218	0.272021	-2.74691	0.00601593	0.0454786
MCFD2	11.3003	-1.10406	0.401942	-2.74682	0.0060177	0.0454786
RPS21	675.059	0.398612	0.145135	2.74648	0.00602379	0.0454786
HLA-C	301.967	0.366511	0.133455	2.74632	0.00602676	0.0454786
CTSC	33.2535	0.689024	0.250956	2.7456	0.00604002	0.045532
MT-ND1	847.863	0.343108	0.124988	2.74514	0.0060485	0.0455493
TRAPPC5	80.6193	0.48189	0.175599	2.74427	0.00606459	0.0456238
FRY	2.94157	2.47933	0.90369	2.74357	0.00607755	0.0456452
PGD	35.9405	0.743705	0.271084	2.74344	0.00607983	0.0456452
BOLA2	19.7731	-0.844942	0.308208	-2.74146	0.00611661	0.0458746
PDCL3	10.753	-1.11277	0.406252	-2.7391	0.00616076	0.0461271
ARAP2	3.82639	2.22863	0.813667	2.73899	0.00616281	0.0461271
LRMP	4.29861	1.97018	0.719741	2.73734	0.00619382	0.0463122
KIFC3	5.04316	-1.85205	0.677134	-2.73513	0.00623558	0.0465623
DUSP4	19.0652	-1.26456	0.462377	-2.7349	0.00623992	0.0465623
ARIH1	8.83671	1.26936	0.464274	2.73408	0.00625552	0.0466315
TPPP3	3.25153	2.81386	1.03093	2.72945	0.00634401	0.0472433
ZC3H12A	32.7722	0.793846	0.291198	2.72613	0.00640809	0.0476723
MEF2A	13.9245	1.09956	0.40345	2.7254	0.00642241	0.0477306
PXN	8.7128	1.28253	0.471189	2.72191	0.00649053	0.0481882
HMGB2	53.1507	0.927886	0.341066	2.72055	0.00651736	0.0483387
GASK1B	11.2947	1.18428	0.435426	2.71981	0.00653193	0.048398
AHSA1	14.1431	-1.03225	0.379652	-2.71893	0.00654942	0.0484788
PARP8	5.14148	1.75911	0.647402	2.71718	0.00658415	0.0486792
ATG16L2	7.08796	1.48417	0.546304	2.71676	0.00659254	0.0486792
ARRDC1	9.16987	1.25218	0.460944	2.71657	0.00659632	0.0486792
GSDME	3.21432	-2.23569	0.823118	-2.71612	0.00660518	0.0486958
ASPH	23.6463	-0.834385	0.307325	-2.71499	0.00662778	0.0488136
N4BP2L1	7.10095	1.56885	0.577985	2.71435	0.00664063	0.0488594
DAPP1	6.99252	1.7596	0.648385	2.71382	0.00665115	0.048888
STX1A	2.30974	-3.3364	1.23109	-2.71011	0.0067261
KDELR2	39.7046	-0.698676	0.257876	-2.70935	0.00674153	0.0494632
ARHGEF1	11.5095	1.05201	0.388347	2.70895	0.00674955	0.0494632
MRPL44	6.63408	-1.4089	0.52009	-2.70895	0.00674956	0.0494632
MRAS	6.46163	-1.48658	0.548835	-2.70862	0.0067564	0.0494641
CHP1	31.7458	0.680213	0.251363	2.7061	0.00680777	0.0497907
DOCK4	5.50168	-1.57513	0.582302	-2.70501	0.00683019	0.0499003
NUDC	22.0615	-0.818527	0.30263	-2.70471	0.0068363	0.0499003
MS4A4A	22.0886	-0.766097	0.283649	-2.70086	0.006916	0.050432
DPEP2	4.61513	1.87363	0.694613	2.69737	0.00698897	0.0508893
CEBPD	119.23	0.697593	0.258636	2.6972	0.00699253	0.0508893
LINC01010	2.00677	-2.95235	1.09511	-2.69594	0.00701901
WDR3	2.15479	-3.123	1.15911	-2.69431	0.00705344
MYCBP2	14.6956	1.04587	0.388639	2.69111	0.00712148	0.0517562
BOLA2B	12.0988	-0.996634	0.37037	-2.69091	0.0071257	0.0517562
ATP6V1H	15.6069	-1.0403	0.387295	-2.68606	0.00722998	0.0524618
FGR	66.3308	0.507961	0.189244	2.68416	0.0072712	0.0527091
CDKN1B	9.77011	1.25871	0.469682	2.67991	0.00736415	0.0533304
RPS6KA2	2.29285	-2.93503	1.09596	-2.67804	0.00740546
AC011472.2	2.36497	2.64298	0.989649	2.67062	0.00757113	0.0547754
ALDH1A1	2.42766	2.80158	1.04918	2.67026	0.00757926	0.0547804
DOCK2	14.8635	0.978356	0.366509	2.66939	0.00759882	0.054868
DNAJB11	21.0729	-0.799846	0.30053	-2.66146	0.00778033	0.056074
ETHE1	15.5941	0.954125	0.358502	2.66142	0.00778108	0.056074
CCNY	15.4421	0.94892	0.356744	2.65994	0.00781541	0.0562663
RTRAF	43.3174	0.605293	0.227674	2.6586	0.00784658	0.0563818
TEX2	3.25599	-1.91297	0.719542	-2.65859	0.00784676	0.0563818
TMEM205	18.8707	0.914457	0.34438	2.65537	0.00792214	0.056868
TRIM22	9.41751	1.34943	0.508398	2.65428	0.00794781	0.0569967
AC007032.1	13.4247	1.10382	0.41614	2.65253	0.00798915	0.0572375
TNFRSF11A	2.28691	-2.5021	0.945905	-2.6452	0.00816434
FOLR3	7.94196	1.80384	0.68204	2.64477	0.00817465	0.0585095
MBD3	4.58798	-1.64808	0.62333	-2.64399	0.00819355	0.0585878
KCNN4	9.14178	-1.27743	0.483705	-2.64092	0.00826807	0.0590634
SEPTIN1	2.68756	2.37555	0.901786	2.63427	0.00843177	0.0601744
PLA2G15	4.70292	-1.72905	0.65653	-2.63362	0.00844801	0.0602319
ANXA4	15.3902	-1.03311	0.392567	-2.63166	0.00849681	0.0605213
AP2M1	51.9517	-0.572934	0.217809	-2.63044	0.00852743	0.0606807
AL353807.5	2.28774	2.63887	1.00347	2.62975	0.00854487
GDF15	1.87019	-2.97342	1.13082	-2.62944	0.00855253
PCED1B-AS1	19.6669	-0.897282	0.341423	-2.62806	0.00858724	0.0610473
CCL5	6.4777	-2.21942	0.846691	-2.62129	0.00875974	0.0620953
TRMT1	21.7826	0.823946	0.314342	2.62118	0.00876268	0.0620953
IL1R1	7.50988	-1.31522	0.50179	-2.62107	0.00876554	0.0620953
NLRP1	4.48435	1.85134	0.706359	2.62096	0.00876838	0.0620953
PSMB8	42.0363	0.595133	0.227214	2.61926	0.00881204	0.0623446
ALDOC	4.7289	-1.728	0.660251	-2.61718	0.00886598	0.062666
PSME2	61.3411	0.552061	0.211046	2.61584	0.00890095	0.0628069
PAX8-AS1	7.2428	-1.34878	0.515667	-2.6156	0.00890704	0.0628069
INF2	4.5599	-1.54023	0.588903	-2.61543	0.0089115	0.0628069
PPBP	6.9004	-4.7322	1.81052	-2.61373	0.00895601	0.0630602
LONP1	5.30314	-1.4092	0.539584	-2.61164	0.00901096	0.0633866
CXorf40A	2.68565	2.66938	1.02321	2.60883	0.00908524	0.0638198
WASL	6.68167	-1.25649	0.481707	-2.6084	0.00909663	0.0638198
TCEAL4	13.0671	-1.01144	0.387772	-2.60833	0.00909855	0.0638198
BCL6	17.3639	0.966792	0.370824	2.60714	0.00913016	0.0639806
BIN2	16.0157	0.865308	0.332003	2.60632	0.00915196	0.0640724
COLGALT1	10.0672	-1.15251	0.442326	-2.60556	0.00917248	0.0641551
FOXN3	13.8421	0.948428	0.365298	2.59632	0.00942296	0.0658445
RARA	17.9526	0.843233	0.325028	2.59434	0.0094773	0.0661615
AL109615.2	7.9538	1.31398	0.506626	2.5936	0.00949772	0.0662412
BIN1	6.80015	-1.25938	0.485862	-2.59205	0.00954052	0.0664768
WSB1	72.4374	0.501112	0.193388	2.59122	0.00956365	0.0665749
PAK1	14.9998	1.00568	0.388189	2.59069	0.00957825	0.0666136
GRAMD1A	7.90291	1.32822	0.513157	2.58832	0.00964445	0.0670078
HILPDA	3.5143	-2.36914	0.915426	-2.58801	0.00965312	0.0670078
TUBB6	15.2713	-1.16028	0.448878	-2.58485	0.00974221	0.0675517
MAP3K1	11.1182	1.17038	0.45283	2.58458	0.00974982	0.0675517
EAF2	7.24779	1.33703	0.517713	2.58257	0.00980678	0.0678825
NAGA	14.6731	0.930123	0.360354	2.58114	0.0098476	0.068101
PCBP2	95.2331	0.416986	0.161598	2.58038	0.00986907	0.0681807
S1PR3	3.40602	2.20673	0.855293	2.58008	0.00987764	0.0681807
LINC02207	2.36633	2.80265	1.08644	2.57966	0.00988979	0.0682007
ATP6V0D2	1.28879	-3.82898	1.48433	-2.5796	0.00989151
KCTD12	44.6678	0.65473	0.254085	2.57682	0.00997146	0.0686852
TRIAP1	9.52273	-1.1992	0.465425	-2.57657	0.00997871	0.0686852
GADD45A	17.1965	-1.13502	0.440794	-2.57495	0.0100255	0.0689428
UBB	165.596	-0.514888	0.200109	-2.57303	0.0100812	0.0692099
BCAR3	1.86176	-2.88012	1.11937	-2.57298	0.0100826
TP53BP1	2.39611	-2.40386	0.934278	-2.57297	0.0100831	0.0692099
GMPPB	6.94575	-1.40279	0.545294	-2.57254	0.0100955	0.0692305
ESF1	12.7811	-1.04913	0.40794	-2.57179	0.0101175	0.0692342
THAP2	32.5742	0.81794	0.31805	2.57174	0.010119	0.0692342
HNRNPR	21.6884	-0.708164	0.27541	-2.57131	0.0101314	0.0692342
FXYD5	132.853	0.446457	0.173635	2.57123	0.0101337	0.0692342
OGFR	14.3965	0.942782	0.366721	2.57084	0.0101451	0.069248
LETMD1	5.13557	1.71367	0.667197	2.56846	0.0102152	0.0696622
ANKRD37	11.195	1.09913	0.428048	2.56776	0.0102358	0.0697376
AL445524.1	15.4779	0.930168	0.362531	2.56576	0.0102949	0.070076
AMDHD2	6.76494	-1.27413	0.496652	-2.56543	0.0103047	0.0700777
GPCPD1	46.8743	0.60002	0.233932	2.56493	0.0103197	0.0701152
AC079305.1	2.29506	2.59732	1.01267	2.56483	0.0103225
OASL	8.17327	-1.20766	0.471435	-2.56166	0.0104172	0.0707122
RNF44	4.04467	1.87376	0.731864	2.56026	0.0104594	0.070933
HCAR2	19.358	1.01214	0.39549	2.55919	0.0104915	0.0710348
REV3L	14.2351	-1.03882	0.405929	-2.55912	0.0104937	0.0710348
KIAA0513	4.18914	1.843	0.720357	2.55845	0.0105141	0.0710932
AL133453.1	6.7123	-1.44443	0.564628	-2.5582	0.0105216	0.0710932
ARHGAP22	2.8952	-1.93716	0.757358	-2.55779	0.010534	0.071112
SECTM1	6.72843	1.38037	0.539917	2.55663	0.0105693	0.0712844
FLI1	8.71962	1.16078	0.454468	2.55415	0.0106447	0.0717277
RASSF3	16.8799	0.867529	0.339834	2.5528	0.010686	0.0719398
HLA-DQA2	6.95523	1.64247	0.643641	2.55184	0.0107156	0.0719853
GGA2	13.883	-0.927897	0.363639	-2.5517	0.0107199	0.0719853
ASGR2	6.27796	1.38406	0.542423	2.55163	0.010722	0.0719853
LTB4R	5.84789	1.6924	0.664448	2.54707	0.0108631	0.072866
SNX8	7.91309	-1.22799	0.48231	-2.54606	0.0108948	0.0730119
SIPA1L1	5.75474	1.5142	0.594854	2.54549	0.0109123	0.073063
PSD3	3.13355	-2.27204	0.89422	-2.54081	0.0110596	0.0739817
IER3	671.278	0.29443	0.115936	2.53959	0.0110982	0.0741729
ERAP2	4.81887	1.60441	0.632436	2.53688	0.0111845	0.0746816
SMCO4	41.4016	0.59498	0.234682	2.53526	0.0112364	0.0749605
ERN1	16.3467	0.877104	0.346089	2.53433	0.0112662	0.0750911
CLIC1	275.645	-0.299228	0.118163	-2.53233	0.0113306	0.0754522
CYP1B1	19.4553	0.884306	0.349423	2.53076	0.0113817	0.0757235
QARS	13.9914	0.917883	0.362744	2.53039	0.0113937	0.0757351
RGS14	4.61495	1.77455	0.701691	2.52896	0.0114402	0.0759758
SCCPDH	7.72026	-1.1727	0.463904	-2.52789	0.011475	0.0761381
MTSS1	23.3433	-0.90976	0.360025	-2.52693	0.0115063	0.0762774
CDK4	9.07664	-1.12781	0.446567	-2.52551	0.0115532	0.0765188
SCNM1	10.9577	1.06464	0.42162	2.52512	0.0115659	0.0765343
XPO1	11.0173	-1.02447	0.406018	-2.52322	0.0116286	0.0768805
SEPTIN10	3.77431	-1.83245	0.726955	-2.52072	0.0117115	0.0773589
PKIB	8.17812	-1.46339	0.580681	-2.52012	0.0117315	0.0774216
TMEM158	9.32297	-1.72674	0.685402	-2.51931	0.0117584	0.0775299
GPR137B	9.36471	-1.14739	0.456094	-2.51569	0.0118799	0.0782607
HAUS4	10.1297	1.03497	0.412198	2.51086	0.0120439	0.0792702
SERPINB9P1	4.1339	1.86843	0.744322	2.51025	0.0120646	0.0793354
CIAO2B	54.4807	-0.504702	0.201615	-2.5033	0.0123042	0.0807872
MRPL17	6.74318	-1.25789	0.502509	-2.50321	0.0123073	0.0807872
SIPA1	5.6193	1.58741	0.634324	2.50252	0.0123313	0.0808727
AC253572.2	62.9169	0.789974	0.315955	2.50028	0.0124096	0.081314
CD164	53.691	-0.528549	0.21155	-2.49846	0.0124733	0.0816586
RHOC	31.7924	-0.656452	0.263292	-2.49325	0.0126581	0.0827948
TLR8	3.06613	2.1443	0.860222	2.49272	0.0126768	0.0828434
DERL1	13.1059	-0.882855	0.354254	-2.49215	0.0126971	0.0829027
MTFP1	7.78934	-1.14146	0.458083	-2.49183	0.0127087	0.0829047
ZNF581	7.94326	1.20307	0.483028	2.49067	0.0127501	0.0831015
CHN2	2.41024	2.54124	1.02094	2.48912	0.012806	0.0833919
C16orf72	14.269	0.939063	0.377417	2.48813	0.0128416	0.0835497
IGBP1	17.5618	0.829448	0.333807	2.48482	0.0129618	0.0842575
CANX	63.2692	-0.543463	0.218815	-2.48367	0.0130037	0.0844554
ZNF433-AS1	5.91776	-1.39639	0.562383	-2.48299	0.0130283	0.084481
IMP4	14.2585	-0.864177	0.348047	-2.48293	0.0130306	0.084481
NCLN	8.24233	-1.21081	0.488357	-2.47935	0.0131623	0.0852599
ING3	10.9564	0.990445	0.399594	2.47863	0.0131889	0.085357
CD93	39.4968	0.657877	0.265568	2.47724	0.0132401	0.0856133
TCAF1	1.45319	-3.05695	1.2359	-2.47345	0.0133814
HIPK3	13.0714	1.02106	0.412855	2.47316	0.0133923	0.0865212
SLC25A13	5.07758	-1.48782	0.602915	-2.46772	0.0135977	0.0877566
RXRA	14.2379	0.986971	0.399994	2.46747	0.0136073	0.0877566
TMBIM6	124.449	-0.444414	0.180143	-2.46701	0.0136245	0.0877905
CD300LF	10.4776	1.1238	0.455596	2.46667	0.0136377	0.0877987
ZNF195	2.67247	-2.09153	0.848615	-2.46464	0.0137151	0.0882197
NT5DC1	1.75727	2.65747	1.07827	2.46457	0.0137177
ADGRE1	2.31071	2.4983	1.01376	2.46439	0.0137246
SLC37A2	6.37197	-1.22968	0.499176	-2.46343	0.0137615	0.0883687
SNF8	27.8318	0.652106	0.264717	2.46341	0.0137622	0.0883687
MRPL12	21.5642	-0.803149	0.326093	-2.46294	0.0137802	0.0884067
TRIM33	9.98976	-1.18472	0.481583	-2.46006	0.0138914	0.0890428
DHRS4L2	14.164	0.884721	0.360205	2.45616	0.0140431	0.0899368
UBAC2	16.2973	0.851142	0.346706	2.45494	0.0140908	0.090164
RAB27A	12.0181	1.00279	0.408535	2.45461	0.0141037	0.0901681
KANK1	3.00752	-1.95947	0.798405	-2.45424	0.0141185	0.0901842
NUS1	12.419	-1.01991	0.415716	-2.45338	0.0141521	0.090321
NAGK	20.7424	0.789262	0.321751	2.45302	0.0141664	0.0903336
SLC2A6	6.39845	1.6608	0.678051	2.44938	0.0143104	0.0911733
CD180	3.82597	-1.58891	0.648796	-2.44902	0.0143246	0.0911848
SOWAHC	2.96974	-2.27154	0.928178	-2.44731	0.0143927	0.091539
LMBR1L	3.5465	1.85711	0.759154	2.44629	0.0144333	0.0917183
CEMIP2	5.1602	1.612	0.659243	2.44523	0.0144762	0.0919111
UFM1	36.7086	-0.573696	0.234831	-2.44302	0.014565	0.092305
CSF1R	33.5972	-0.598992	0.245212	-2.44275	0.0145756	0.092305
LITAF	150.654	0.463077	0.189572	2.44275	0.0145758	0.092305
UCK2	2.28987	-2.19347	0.899263	-2.43919	0.0147204
UNC119	7.65403	1.41955	0.582337	2.43767	0.0147821	0.0935314
AKR1B1	7.92788	1.26757	0.520207	2.43667	0.0148231	0.0936935
FGD2	8.25444	1.37484	0.564285	2.43643	0.0148332	0.0936935
GAS5	87.037	0.451464	0.185418	2.43485	0.014898	0.094022
HLA-E	178.602	0.369885	0.152038	2.43285	0.0149805	0.0944618
FFAR2	5.23923	1.58229	0.650575	2.43215	0.0150096	0.0945643
SYAP1	35.3881	0.593089	0.243931	2.43138	0.0150414	0.0946839
NINJ2	4.71701	1.50482	0.61946	2.42925	0.0151302	0.095161
SMDT1	58.0135	0.497632	0.204888	2.42879	0.0151491	0.0951989
TXNIP	84.8831	-0.669897	0.275866	-2.42834	0.0151681	0.0952372
TMED1	8.60472	-1.07937	0.444674	-2.42734	0.0152102	0.0954198
DARS	16.6601	-0.76737	0.316303	-2.42606	0.0152638	0.0956266
MRPL51	35.5156	-0.558436	0.230194	-2.42593	0.0152691	0.0956266
SEMA4D	4.93043	1.55074	0.639647	2.42437	0.015335	0.0959577
SGPL1	6.77216	-1.21578	0.501762	-2.42302	0.0153921	0.0962335
JOSD1	17.7137	0.847816	0.350035	2.42209	0.0154314	0.0963974
RBCK1	17.2998	0.81921	0.338268	2.42178	0.0154449	0.0963995
NLRC5	3.2751	2.08976	0.863705	2.41953	0.0155408	0.0969159
IFT20	16.5581	0.902855	0.373501	2.41727	0.0156373	0.0973777
THEMIS2	32.4983	0.644036	0.266441	2.41718	0.0156413	0.0973777
SLC6A6	19.5267	-0.71931	0.297947	-2.41422	0.0157689	0.0980893
RNF166	9.80282	1.11556	0.462225	2.41345	0.0158024	0.0981216
YKT6	9.21164	-1.2352	0.511807	-2.41341	0.0158038	0.0981216
CKLF	85.9792	0.458781	0.190121	2.4131	0.0158175	0.0981216
ATP5F1E	845.069	0.276831	0.114731	2.41287	0.0158274	0.0981216
LYN	43.9108	0.514812	0.213468	2.41166	0.0158802	0.0983664
RRAGD	5.43026	-1.30644	0.541997	-2.41042	0.015934	0.0986167
B3GALNT1	1.69391	-3.13165	1.30043	-2.40817	0.0160325
PPP1R15A	284.265	0.295919	0.12289	2.408	0.0160402	0.0991906
C9orf16	50.3294	0.521909	0.216804	2.40728	0.0160717	0.0993019
LILRB3	29.5664	0.656	0.272703	2.40555	0.0161483	0.0996918
PTK2	2.79158	-2.32914	0.968518	-2.40485	0.0161789	0.0997318
TUBA1A	55.1538	0.604798	0.251497	2.40479	0.0161819	0.0997318
ABCE1	9.2867	-0.976059	0.406057	-2.40375	0.0162278	0.0999314
COG2	2.33339	-2.3345	0.971579	-2.40279	0.0162707	0.100112
CRISPLD2	2.95123	2.55366	1.06366	2.40083	0.0163579	0.100546
LSM8	28.2643	0.673632	0.280611	2.40059	0.0163686	0.100546
NDUFB5	30.7197	0.590306	0.246452	2.39522	0.0166106	0.101927
NDEL1	11.733	0.918	0.383301	2.39499	0.016621	0.101927
XRN2	30.4285	0.600463	0.250777	2.39441	0.0166473	0.101981
NDUFB2	133.707	-0.337071	0.140788	-2.39418	0.0166576	0.101981
LIMK2	3.27472	1.99553	0.833904	2.39299	0.0167116	0.102227
KCNQ1	3.10784	2.23106	0.93249	2.39258	0.0167302	0.102256
RNF141	13.8049	0.888655	0.371571	2.39162	0.0167743	0.10244
GIMAP5	2.23162	2.57161	1.07628	2.38935	0.0168781
TMEM251	18.8728	-0.72649	0.304127	-2.38877	0.0169047	0.103151
SDCBP	158.934	-0.348904	0.146248	-2.3857	0.0170467	0.103931
BLOC1S2	34.2306	-0.538636	0.225854	-2.38488	0.0170847	0.104077
ZFP36L2	56.7505	0.708977	0.297465	2.3834	0.0171537	0.104411
CSNK2A1	9.86686	-1.00901	0.423537	-2.38235	0.0172027	0.104622
WDFY1	7.14719	-1.12863	0.473867	-2.38174	0.0172313	0.10471
PRR13	97.3438	0.417276	0.175285	2.38056	0.0172862	0.104957
EIF4EBP1	41.6845	-0.559994	0.235277	-2.38015	0.0173057	0.104989
MRPL1	6.69405	-1.18813	0.499276	-2.3797	0.0173265	0.105029
TMSB4X	6006.28	0.378466	0.159077	2.37913	0.0173534	0.105033
RPN2	35.3492	-0.563693	0.236937	-2.37908	0.0173558	0.105033
SESN3	1.96839	2.50934	1.05494	2.37866	0.0173755
SAMD9L	3.35742	1.94714	0.818766	2.37814	0.0174001	0.105215
ZNF331	93.912	0.611716	0.257554	2.3751	0.0175443	0.105936
AL391832.2	8.42227	1.11257	0.468446	2.37502	0.0175482	0.105936
BHLHE40	61.6219	0.525675	0.221449	2.3738	0.0176063	0.1062
GDI2	53.2951	0.474755	0.200026	2.37347	0.017622	0.106208
PDCD10	17.2827	-0.72206	0.304955	-2.36776	0.0178961	0.107772
SPATC1L	4.57245	1.68503	0.71183	2.36718	0.0179244	0.107854
NAA20	19.9324	-0.737817	0.311909	-2.36549	0.0180062	0.108257
NME3	15.8461	0.835108	0.35329	2.3638	0.0180885	0.108664
AC006230.1	4.30724	-1.81249	0.767384	-2.36191	0.0181809	0.10913
BNIP2	28.8248	0.617458	0.261541	2.36084	0.0182335	0.109224
SPATA13	10.941	1.04713	0.443552	2.36078	0.0182366	0.109224
ADAM19	4.77855	1.53547	0.650432	2.36069	0.018241	0.109224
LDHB	25.6467	0.695651	0.294744	2.36019	0.0182656	0.109282
NOL7	26.0873	-0.677055	0.287066	-2.35853	0.0183475	0.109683
SRSF5	85.8068	0.430154	0.182418	2.35806	0.0183706	0.109732
AL355922.1	2.13838	2.41907	1.02645	2.35673	0.0184368
ZEB2-AS1	9.22515	1.199	0.508863	2.35624	0.0184612	0.110113
EIF4G2	86.282	-0.390097	0.165599	-2.35567	0.0184893	0.110113
ARHGAP4	14.1573	0.852172	0.361759	2.35564	0.0184911	0.110113
RIPK2	48.5101	0.494889	0.210093	2.35557	0.0184942	0.110113
IFITM10	3.30222	-1.75682	0.746096	-2.35468	0.0185386	0.110288
ANKRD13D	5.23417	1.48414	0.63061	2.35351	0.0185972	0.110548
AKR7A2	5.62386	1.51467	0.643763	2.35284	0.0186309	0.110658
ATP5MD	161.453	-0.344202	0.146387	-2.35131	0.0187073	0.111023
ATP5PB	40.1626	0.518491	0.220553	2.35086	0.01873	0.111068
CALM1	112.437	-0.357855	0.152496	-2.34665	0.0189431	0.112242
EMD	17.782	-0.757542	0.323092	-2.34466	0.0190443	0.11275
CIRBP	95.958	-0.36834	0.157298	-2.34167	0.0191977	0.113517
MYL6	592.194	-0.280508	0.119797	-2.34154	0.0192046	0.113517
ARID4B	18.3728	0.761581	0.325375	2.34063	0.0192515	0.11365
HCLS1	54.303	0.477978	0.204221	2.3405	0.019258	0.11365
APOL3	3.26611	1.89641	0.810669	2.33932	0.0193188	0.113918
PLCB1	1.287	3.14604	1.34488	2.33926	0.0193219
CTNNBIP1	4.72549	1.64441	0.703557	2.33728	0.0194246	0.11445
APAF1	4.8302	1.68609	0.721537	2.33681	0.0194492	0.114503
SPN	6.97547	1.29941	0.55627	2.33594	0.0194946	0.114628
GIMAP7	4.3108	1.82857	0.782846	2.3358	0.0195016	0.114628
VCL	6.42106	1.24798	0.534644	2.33423	0.0195839	0.11502
KDM3A	3.14671	-1.7887	0.766636	-2.33318	0.0196388	0.115251
CHRNE	4.77107	1.66273	0.71274	2.33287	0.0196549	0.115254
CYTIP	44.2578	0.5773	0.247536	2.33219	0.0196909	0.115373
RIN3	18.3264	0.783236	0.335916	2.33164	0.0197195	0.115449
ATOX1	65.4242	-0.424322	0.182037	-2.33097	0.019755	0.115564
NFKBIA	1234.81	0.273467	0.117346	2.33044	0.0197829	0.115636
GTF3C6	36.7409	-0.520669	0.223571	-2.32887	0.0198658	0.116017
PSMD14	13.5981	-0.805638	0.345974	-2.32861	0.0198797	0.116017
HCAR3	29.7509	0.902309	0.387987	2.32562	0.020039	0.116846
JUND	109.948	0.458622	0.197227	2.32535	0.0200534	0.116846
SP140	2.16497	2.32119	0.998912	2.32372	0.0201405
SYCE1L	1.82289	-2.46623	1.06133	-2.32371	0.0201411
SUSD6	11.3618	0.96153	0.413955	2.32279	0.0201906	0.117552
ROCK1	32.2979	0.668413	0.287907	2.32163	0.0202528	0.117821
LMO4	14.5236	0.831164	0.358336	2.31951	0.0203674	0.118394
GADD45G	4.56137	-1.56386	0.67433	-2.31913	0.0203881	0.118422
YDJC	6.36722	-1.23199	0.531493	-2.31799	0.02045	0.118648
LAP3	30.1271	0.620344	0.267641	2.31782	0.0204594	0.118648
GNPNAT1	2.63139	-1.88552	0.813767	-2.31703	0.0205023	0.118804
MAML3	4.75521	1.56441	0.675882	2.31462	0.0206339	0.119472
CCDC88B	3.84337	1.81601	0.785048	2.31325	0.0207092	0.119814
IBSP	1.09678	-3.89535	1.68435	-2.31268	0.0207404
ATP5F1A	35.6364	0.56472	0.244207	2.31246	0.0207522	0.119891
TMEM170B	8.07607	1.12945	0.488428	2.31241	0.020755	0.119891
MRTO4	5.84984	-1.38953	0.60116	-2.31141	0.0208102	0.120042
FUS	52.6113	-0.52793	0.228408	-2.31135	0.0208138	0.120042
CYBC1	14.8382	1.06054	0.459126	2.30992	0.0208926	0.120391
ARHGEF6	5.00575	1.4229	0.616128	2.30943	0.0209198	0.120391
SLC43A3	21.1795	-0.763544	0.330646	-2.30925	0.0209298	0.120391
DIAPH2	4.88986	1.43373	0.620912	2.30907	0.0209397	0.120391
SKIL	32.4882	0.695813	0.301574	2.30727	0.0210397	0.120806
AGRP	5.43425	-1.83723	0.796311	-2.30718	0.0210447	0.120806
ALG5	13.0822	-0.810267	0.351478	-2.30531	0.0211492	0.121311
OAZ2	30.1395	0.615758	0.267138	2.30502	0.0211656	0.121311
SH2B3	16.0088	0.781179	0.3391	2.30368	0.0212407	0.121647
AP3S1	43.2302	-0.507002	0.220152	-2.30297	0.0212807	0.121781
EMG1	6.89207	-1.15173	0.500186	-2.3026	0.0213013	0.121804
RPS26	547.632	0.404949	0.175897	2.30219	0.0213244	0.121842
EIF1	1204.57	0.267681	0.116338	2.3009	0.0213974	0.122164
BCL2L11	5.41568	1.3241	0.575824	2.29948	0.0214776	0.122475
GLOD4	7.85946	-1.05244	0.457714	-2.29935	0.0214851	0.122475
RAB32	20.1146	0.685506	0.298221	2.29866	0.0215245	0.122605
MPST	8.66253	1.2609	0.548888	2.29719	0.0216077	0.122984
HNRNPUL1	16.6366	0.773857	0.337091	2.29569	0.0216936	0.123287
TNFRSF14	21.1097	0.680568	0.296456	2.29568	0.0216944	0.123287
WDR4	2.11397	-2.0772	0.905052	-2.29512	0.0217263
ATP6V1G1	154.983	-0.377197	0.164397	-2.29443	0.0217659	0.123597
SNAI1	9.07174	1.23312	0.537854	2.29266	0.0218674	0.12404
GAS2L3	6.15106	-1.22875	0.535989	-2.29249	0.0218775	0.12404
CCDC18-AS1	3.44047	1.74503	0.761486	2.29161	0.021928	0.12415
CLIP4	5.68651	-1.26842	0.553516	-2.29157	0.0219306	0.12415
SEL1L	9.64509	-0.957166	0.41791	-2.29037	0.0220001	0.124448
MMP9	12.1213	-1.21574	0.531133	-2.28896	0.0220817	0.124813
P2RY11	1.94972	-2.54592	1.1129	-2.28764	0.0221587
FCGR1B	13.8099	0.903057	0.395131	2.28547	0.0222856	0.125869
SYTL1	1.93481	2.54943	1.11558	2.28529	0.0222955
PI4K2B	2.83996	-1.7476	0.765658	-2.28248	0.0224608	0.126761
MED10	15.5677	-0.744491	0.326596	-2.27955	0.0226346	0.127644
GNAI2	79.2921	0.383091	0.168103	2.2789	0.0226728	0.127699
TSPAN32	2.76764	2.20408	0.96721	2.2788	0.022679	0.127699
RPF2	11.789	-0.884985	0.388451	-2.27824	0.0227121	0.127722
TOMM40	8.55574	-1.10322	0.484259	-2.27815	0.0227176	0.127722
PDE7B	1.5503	-2.97982	1.3082	-2.27781	0.022738
ZNF583	1.13347	-3.38174	1.48546	-2.27655	0.0228129
OGT	7.02629	1.18119	0.519042	2.27571	0.0228635	0.128418
CEP85L	3.55003	1.7289	0.75979	2.27549	0.0228763	0.128418
CAT	18.5188	0.802779	0.35285	2.27513	0.0228981	0.128442
MRPS2	6.92401	-1.07589	0.47334	-2.27298	0.0230273	0.129069
RBM39	77.1157	0.474518	0.209043	2.26995	0.0232106	0.129997
TRPM2	1.56644	2.56682	1.13215	2.26721	0.0233776
RAB7A	63.3109	-0.440725	0.194793	-2.26253	0.0236646	0.132361
PEA15	33.6241	-0.744366	0.329028	-2.26232	0.0236777	0.132361
COA4	17.6533	-0.833142	0.368293	-2.26217	0.0236866	0.132361
DUT	17.1197	0.848828	0.37545	2.26083	0.0237699	0.132726
SLC9A7	1.98608	-2.11427	0.935462	-2.26013	0.0238131
HAS1	2.4628	2.1949	0.97175	2.25871	0.0239013	0.133264
SLC36A1	2.8446	-1.76049	0.779429	-2.25869	0.0239024	0.133264
RAB5IF	48.2535	0.508654	0.225282	2.25786	0.0239546	0.133454
SIGIRR	17.9468	0.793367	0.35145	2.25741	0.0239825	0.133508
C11orf96	3.56226	1.79288	0.794514	2.25657	0.0240347	0.133697
TUBB4B	38.84	-0.518123	0.229704	-2.25561	0.0240951	0.133932
TGIF1	60.0409	0.454544	0.201628	2.25437	0.0241729	0.134264
ALG13	13.2695	0.851897	0.378162	2.25273	0.0242761	0.134735
MAML2	10.3234	-0.939688	0.417254	-2.25207	0.0243176	0.134864
MYO1G	24.8885	0.625408	0.277754	2.25167	0.0243434	0.134905
CMTM2	1.47825	3.09996	1.37766	2.25016	0.0244387
ST18	1.26845	-3.40856	1.51505	-2.2498	0.0244614
PPIL1	1.95786	-2.11453	0.940779	-2.24763	0.0245996
GPRIN3	11.2475	-0.928725	0.413374	-2.2467	0.0246595	0.1364
RPS6KA4	6.06506	1.22085	0.543429	2.24657	0.0246672	0.1364
IL1RAP	7.98668	1.09577	0.487759	2.24655	0.0246687	0.1364
CCDC159	5.52451	1.33165	0.592983	2.24568	0.0247245	0.136606
ZNF445	1.47951	2.61301	1.16508	2.24277	0.0249117
FDFT1	8.38367	1.07319	0.4786	2.24235	0.0249386	0.137686
AL136987.1	2.69733	-1.77836	0.793269	-2.24181	0.0249737	0.137776
BET1	5.64574	-1.18007	0.526705	-2.24048	0.0250596	0.138147
TAF1D	27.8604	-0.657457	0.293524	-2.23987	0.0250991	0.138244
MYD88	24.4335	0.608612	0.271747	2.23963	0.0251149	0.138244
RNASE6	62.4483	0.572583	0.255748	2.23885	0.0251654	0.138419
FAM210A	7.23153	-1.16265	0.519397	-2.23845	0.0251917	0.13846
MRPL4	11.593	-0.94944	0.424374	-2.23727	0.0252686	0.138779
ELOVL5	12.3227	0.8541	0.381835	2.23683	0.0252976	0.138818
TSC22D1	7.14245	-1.2339	0.55169	-2.23659	0.0253133	0.138818
SSRP1	10.4368	-0.873296	0.390538	-2.23613	0.025343	0.138877
GJB2	6.25834	1.42925	0.639312	2.2356	0.0253781	0.138966
IMPACT	4.13989	-1.48592	0.665352	-2.23329	0.0255298	0.139611
UPK3A	3.42998	2.16086	0.967593	2.23323	0.0255338	0.139611
ID3	11.6206	-1.07606	0.482223	-2.23146	0.0256507	0.140113
FLNA	88.9442	-0.462632	0.207341	-2.23127	0.0256636	0.140113
NPM1	147.529	-0.36117	0.161899	-2.23083	0.0256923	0.140166
AC005083.1	3.69328	-1.53215	0.687305	-2.22921	0.0257996	0.140647
PAG1	13.4841	0.826264	0.370847	2.22804	0.0258776	0.140968
AK2	17.7259	-0.787841	0.353776	-2.22695	0.0259509	0.141147
PPIA	271.769	-0.289063	0.129805	-2.2269	0.0259538	0.141147
EMC9	3.60363	-1.52989	0.687068	-2.22669	0.0259681	0.141147
PSMD3	12.5102	-0.865053	0.38877	-2.2251	0.0260745	0.141597
CHCHD5	22.3839	0.654405	0.29413	2.22488	0.0260892	0.141597
AC012368.1	1.74962	2.52503	1.13493	2.22484	0.0260923
MAST2	1.70179	-2.28036	1.02516	-2.2244	0.0261212
EMC3	17.8683	-0.756966	0.340331	-2.2242	0.0261347	0.141667
PSMC2	9.32681	-0.932956	0.419507	-2.22393	0.0261529	0.141667
NUP98	6.25693	1.17806	0.529745	2.22383	0.0261597	0.141667
RAB31	44.0905	0.486491	0.218834	2.2231	0.0262089	0.141829
ITGA6	1.29571	-3.15024	1.41761	-2.22222	0.0262683
CSF1	2.51581	-2.15872	0.971622	-2.22177	0.0262988	0.14221
AC005280.2	27.6675	0.667914	0.301009	2.21892	0.0264922	0.143135
STK38	6.81293	1.2374	0.557721	2.21868	0.0265087	0.143135
UVRAG	4.64195	1.42999	0.644908	2.21736	0.0265985	0.143515
SLC25A5	115.736	0.364256	0.164312	2.21685	0.0266332	0.143574
MRPS7	14.4679	-0.769575	0.347201	-2.21651	0.0266566	0.143574
TBC1D14	4.77876	1.39716	0.630479	2.21602	0.0266899	0.143574
NPM3	9.4616	-1.11677	0.503966	-2.21597	0.0266936	0.143574
NBN	13.1116	0.86646	0.391041	2.21578	0.0267068	0.143574
GIMAP1	6.22515	1.35581	0.61205	2.2152	0.0267465	0.143682
AC015819.2	2.49508	2.06628	0.933892	2.21255	0.0269286	0.144475
NHSL2	2.60057	2.18115	0.985836	2.21248	0.0269333	0.144475
GPR155	1.69728	2.65126	1.19865	2.21188	0.0269749
RFLNB	8.72457	-1.1143	0.50386	-2.21153	0.0269989	0.144721
PTRH1	5.27239	-1.45977	0.660348	-2.21061	0.0270627	0.144855
RPL7L1	9.66629	-1.06756	0.482927	-2.21061	0.0270631	0.144855
TET3	4.66689	1.53275	0.693551	2.21	0.027105	0.144973
MAX	13.2201	0.84872	0.384094	2.20967	0.0271282	0.144992
TST	2.19717	2.28454	1.03436	2.20865	0.027199
POLB	2.04453	2.32043	1.05068	2.20851	0.0272088
ST6GALNAC4	3.25344	-1.59497	0.722377	-2.20794	0.0272484	0.145529
TP53TG1	4.8144	1.36241	0.617145	2.20759	0.0272726	0.145553
S1PR4	8.23161	1.0298	0.466546	2.20729	0.0272939	0.145561
CHPT1	8.93662	1.07811	0.488944	2.20498	0.0274558	0.146319
KPNB1	22.7344	-0.599715	0.272067	-2.20429	0.0275038	0.146468
MRPS12	17.9946	-0.741849	0.337026	-2.20116	0.0277245	0.147537
KCNJ2	2.77451	2.05033	0.931667	2.20071	0.0277568	0.147602
MYO15B	2.21539	2.04495	0.929444	2.20019	0.0277936
NCOA2	3.64147	1.79959	0.818102	2.19972	0.0278269	0.147868
GRN	163.25	0.330218	0.15014	2.1994	0.0278496	0.147882
MICALL2	1.60696	-2.94501	1.3394	-2.19875	0.0278957
VPS13C	10.5708	0.905214	0.412025	2.19699	0.0280213	0.148515
MRPS6	30.7337	-0.540881	0.246201	-2.19691	0.028027	0.148515
MTHFR	7.24729	1.11228	0.506303	2.19687	0.0280294	0.148515
SEC61A1	15.7569	-0.727183	0.331118	-2.19614	0.0280817	0.148686
TRAM1	34.496	-0.501133	0.228291	-2.19515	0.0281529	0.148956
SUB1	160.934	0.31596	0.144019	2.19388	0.0282442	0.149331
ABCA7	1.89892	2.30582	1.05109	2.19373	0.0282549
STN1	3.177	1.76811	0.806316	2.19283	0.0283195	0.149558
AK6	10.2639	-0.878235	0.400523	-2.19272	0.0283277	0.149558
TMEM53	2.24028	-1.97573	0.901162	-2.19243	0.0283486
TNS3	5.93622	-1.07918	0.492424	-2.19157	0.0284105	0.149888
ADPRHL2	5.41653	-1.18036	0.538702	-2.19111	0.0284436	0.149955
HERPUD1	75.0539	0.464867	0.212355	2.1891	0.0285896	0.150617
ITPRIP	11.8223	0.899544	0.411029	2.18851	0.0286321	0.150733
SLC39A4	9.19266	-0.900224	0.411473	-2.18781	0.0286836	0.150896
TUBB3	1.60138	-2.54175	1.16241	-2.18662	0.0287703
NOC3L	2.6728	-1.76109	0.805457	-2.18644	0.0287833	0.151301
KDM1B	3.82511	1.53978	0.704323	2.18619	0.0288016	0.151301
DDRGK1	12.0372	0.857736	0.393119	2.18188	0.0291186	0.152763
TSPAN3	8.49575	-1.08366	0.496673	-2.18184	0.0291215	0.152763
ICAM2	7.13751	1.13955	0.522802	2.1797	0.02928	0.153485
NOD2	5.14248	1.35388	0.621461	2.17855	0.0293653	0.153823
GPBP1	27.3485	0.613727	0.281797	2.1779	0.0294132	0.153965
TIMM13	56.1358	-0.438	0.201275	-2.17613	0.0295454	0.154547
TRMT61A	3.75424	-1.42222	0.653887	-2.17502	0.029629	0.154815
AC103591.3	63.7137	0.446686	0.205384	2.17488	0.0296388	0.154815
WBP1	7.2621	1.186	0.545507	2.17413	0.029695	0.154941
CFLAR	63.3127	0.458935	0.211122	2.17379	0.0297205	0.154941
NDUFA11	86.4749	0.365247	0.168028	2.17372	0.029726	0.154941
CBLB	2.33519	-1.94089	0.893386	-2.17251	0.0298169	0.155194
UPK3BL1	5.12242	1.37678	0.633906	2.1719	0.0298635	0.155194
SLC3A2	34.1903	-0.535179	0.246422	-2.1718	0.0298706	0.155194
ARHGAP25	2.31686	1.96829	0.906296	2.17179	0.0298714	0.155194
SEH1L	6.67194	-1.05768	0.487034	-2.17168	0.0298799	0.155194
HLA-DQA1	98.1824	0.784164	0.361315	2.17031	0.0299836	0.155623
DENND6B	5.65157	1.23291	0.568174	2.16996	0.0300101	0.155651
EGLN3	1.14085	-3.28272	1.5133	-2.16924	0.0300645
UFC1	33.5274	0.513968	0.237186	2.16694	0.0302394	0.15673
SIGLEC10	4.40858	1.537	0.709649	2.16586	0.030322	0.157047
WDR45	8.53703	1.12221	0.518466	2.16448	0.0304279	0.157485
UBA2	11.1454	-0.83536	0.385997	-2.16416	0.0304519	0.157499
MIR4458HG	5.99159	-1.12011	0.518499	-2.1603	0.0307498	0.158928
ADA	8.55475	-1.00642	0.46593	-2.16002	0.0307713	0.158928
MRPS24	43.2173	0.491851	0.227738	2.15972	0.0307944	0.158936
GUK1	107.543	-0.393204	0.18212	-2.15904	0.0308467	0.159094
GLT1D1	3.63493	1.64651	0.762937	2.15812	0.0309183	0.159351
ACPP	1.15901	2.70988	1.25571	2.15804	0.0309245
EEF1E1	10.5909	-0.898959	0.41679	-2.15687	0.0310161	0.159744
UBXN11	15.324	0.732911	0.34	2.15562	0.0311135	0.16009
UPF2	16.4515	-0.76965	0.357098	-2.15529	0.0311388	0.16009
PRELID3B	12.398	-0.76197	0.353555	-2.15517	0.0311485	0.16009
HNRNPD	27.1774	0.598335	0.27772	2.15446	0.0312043	0.160265
RRP7A	15.7162	-0.782574	0.363542	-2.15264	0.0313472	0.160772
GAA	13.2458	0.797762	0.370617	2.15253	0.0313558	0.160772
CHSY1	10.6191	0.879703	0.408766	2.15209	0.0313902	0.160772
SPTLC2	10.2829	1.16345	0.540612	2.15209	0.0313904	0.160772
CCDC88A	39.2181	-0.494298	0.229736	-2.15159	0.0314294	0.160803
TSR1	3.74796	-1.45897	0.678168	-2.15135	0.0314487	0.160803
AC009404.1	1.44446	2.61378	1.21495	2.15135	0.031449
RAB4B	7.76556	1.06304	0.494166	2.15118	0.0314619	0.160803
PLEKHB2	35.3122	-0.504571	0.234637	-2.15043	0.031521	0.160993
CR1	6.33352	1.21906	0.567226	2.14916	0.0316216	0.161395
TMA7	280.415	0.290008	0.13497	2.14868	0.0316595	0.161477
RMDN3	5.09717	-1.21375	0.565268	-2.14721	0.0317767	0.161962
CDV3	29.6612	-0.53221	0.248018	-2.14586	0.0318843	0.162312
CSF2RB	7.7786	1.10389	0.514444	2.14579	0.0318893	0.162312
GLUD1	17.2473	-0.691437	0.322724	-2.1425	0.0321529	0.163464
ACTR3	76.1158	-0.374277	0.174699	-2.14241	0.0321601	0.163464
SCIN	1.20141	-2.61534	1.22123	-2.14156	0.0322292
TIMM17A	18.9565	-0.639675	0.298712	-2.14144	0.0322385	0.163749
PYGL	15.4659	0.740591	0.345932	2.14086	0.0322856	0.163793
SEC11C	21.6394	-0.618121	0.288736	-2.14078	0.0322916	0.163793
SIRPB2	2.23975	2.24415	1.04829	2.14077	0.0322927
SIGMAR1	3.15368	-1.51376	0.707289	-2.14024	0.0323358	0.16385
GBP4	4.11216	1.51363	0.707274	2.14009	0.0323473	0.16385
NFKBIE	17.8303	0.74237	0.347023	2.13925	0.0324153	0.164082
DENND11	2.44014	-1.91457	0.89509	-2.13897	0.0324377	0.164082
BRI3	70.5572	-0.505304	0.236492	-2.13666	0.0326254	0.164841
VARS	3.24291	-1.4859	0.695473	-2.13653	0.0326366	0.164841
CIDEB	2.69102	2.22	1.03942	2.1358	0.0326957	0.164841
CLN6	8.02458	-0.999659	0.468055	-2.13577	0.0326979	0.164841
TPK1	4.63846	1.33115	0.623275	2.13573	0.0327015	0.164841
TRIB1	20.448	0.64142	0.30037	2.13543	0.0327256	0.164841
DPM2	11.5195	-0.833088	0.390168	-2.1352	0.0327443	0.164841
SLC25A3	104.134	0.34647	0.162354	2.13404	0.0328397	0.165158
JMJD6	14.3821	0.748831	0.350924	2.13389	0.0328522	0.165158
SFXN3	8.51089	-0.963723	0.451743	-2.13334	0.0328966	0.165268
AC015871.1	9.85084	-0.835917	0.392163	-2.13156	0.0330432	0.165892
FAM107B	32.3627	-0.66047	0.309907	-2.13119	0.0330738	0.165932
EIF6	33.879	-0.553575	0.259887	-2.13006	0.0331665	0.166284
BX284668.5	14.7671	0.791131	0.371719	2.1283	0.033312	0.1669
ST3GAL2	3.3842	1.66025	0.780211	2.12795	0.0333413	0.166933
PHB	19.4746	-0.661802	0.31108	-2.12743	0.033384	0.166987
ANXA2R	2.06387	2.09574	0.985108	2.12742	0.0333849
ETFRF1	6.33868	1.13121	0.531763	2.12727	0.0333973	0.166987
MAF	6.8055	-1.06508	0.501047	-2.12572	0.0335268	0.16752
TMEM175	2.1891	2.09849	0.987326	2.12542	0.0335512
HIST1H1C	9.08643	-1.11009	0.522647	-2.12398	0.0336719	0.168051
TMEM123	38.3779	0.476609	0.224403	2.1239	0.0336787	0.168051
DUSP8	1.55268	2.31564	1.09099	2.12251	0.0337953
TMPO	8.4954	0.984074	0.463644	2.12248	0.0337976	0.16853
CAPG	78.4929	-0.420263	0.198314	-2.11918	0.0340751	0.169799
TMBIM1	14.3602	-0.766028	0.361941	-2.11644	0.0343072	0.17084
PTK2B	14.7963	0.759921	0.359555	2.1135	0.0345576	0.17188
PUM3	3.70681	-1.42572	0.674598	-2.11344	0.0345628	0.17188
PRMT1	13.2647	-0.791505	0.374746	-2.11211	0.034677	0.172332
FAM136A	10.3918	-0.853799	0.404888	-2.10873	0.0349679	0.173556
HSPE1	143.502	-0.581295	0.275665	-2.1087	0.0349705	0.173556
CD69	4.3908	1.48162	0.703341	2.10655	0.0351568	0.174364
ARL1	8.88023	-0.895364	0.425447	-2.10452	0.0353329	0.175119
LMO2	9.71539	1.05862	0.503394	2.10297	0.0354688	0.175674
MIIP	9.07158	0.986688	0.469367	2.10217	0.0355387	0.175902
UCP2	67.7227	0.550054	0.261791	2.10112	0.0356309	0.17624
ERRFI1	3.02884	-1.57316	0.749932	-2.09773	0.0359287	0.177594
SCLT1	7.55213	1.01188	0.483139	2.09439	0.0362255	0.178941
MAP4K1	1.74639	2.27081	1.08481	2.09328	0.036324
CUTA	38.8172	0.459346	0.21956	2.09212	0.036428	0.179821
BTG3	21.9901	-0.63037	0.301417	-2.09136	0.0364961	0.179933
CYTOR	74.2566	-0.529184	0.253039	-2.09132	0.0364997	0.179933
PCMTD2	2.24476	2.04951	0.980083	2.09115	0.0365143
PDXDC1	7.88192	-0.932955	0.446233	-2.09074	0.0365517	0.180069
SCIMP	11.6509	0.826133	0.395233	2.09024	0.0365961	0.180075
C15orf39	5.24283	1.48501	0.710469	2.09018	0.0366018	0.180075
DEF6	7.2198	1.2253	0.586445	2.08937	0.0366747	0.180313
SEPTIN6	11.4276	0.840972	0.402727	2.08819	0.0367803	0.180648
CCDC174	6.85867	-1.01926	0.488134	-2.08807	0.0367919	0.180648
SLC37A1	1.85901	2.18034	1.04463	2.08718	0.0368718
ACYP2	6.605	1.1298	0.541568	2.08616	0.0369641	0.181373
TRIOBP	7.97559	1.04103	0.499383	2.08464	0.0371024	0.181848
SPI1	64.5607	0.429055	0.205827	2.08455	0.0371104	0.181848
FDX2	4.8899	-1.17897	0.566325	-2.08179	0.0373617	0.182958
NPAT	1.62409	-2.41532	1.16059	-2.08111	0.0374238
TAPBP	33.185	0.579876	0.278782	2.08004	0.0375223	0.183622
RPS4Y1	89.8327	0.486137	0.233809	2.07921	0.0375984	0.183873
BET1L	4.87771	-1.1603	0.558305	-2.07825	0.0376866	0.184182
GATM	2.97826	-2.0088	0.966962	-2.07744	0.0377611	0.184423
CCT5	26.4841	-0.585883	0.282177	-2.0763	0.0378664	0.184815
RSL24D1	48.745	0.464665	0.223944	2.07492	0.0379942	0.185316
PDLIM1	2.02699	-1.83944	0.887254	-2.07318	0.0381551
KCTD10	2.58316	-1.69546	0.817963	-2.07278	0.0381928	0.186162
CYB561A3	10.3418	0.97174	0.468953	2.07215	0.0382518	0.186241
PADI2	1.75778	2.5911	1.25049	2.07206	0.0382594
TBC1D10C	3.95676	1.49886	0.723426	2.07189	0.0382755	0.186241
MARCKSL1	25.0673	-0.604372	0.291715	-2.07179	0.038285	0.186241
HIST2H2BE	2.51745	2.04969	0.990027	2.07033	0.0384211	0.18678
RIN2	10.1602	0.907893	0.438806	2.06901	0.0385453	0.18726
ADCY3	2.52058	-1.94033	0.938115	-2.06833	0.0386093	0.187447
MRPL3	12.8557	-0.745545	0.360782	-2.06647	0.0387843	0.188173
CD244	1.80498	2.15765	1.04473	2.06527	0.0388978
RAD23B	20.8014	-0.587563	0.284605	-2.06449	0.0389714	0.188861
DSC2	4.51065	1.38741	0.672106	2.06427	0.0389922	0.188861
TRADD	7.16711	1.11574	0.54053	2.06415	0.039003	0.188861
ABTB1	11.6099	0.839804	0.406958	2.06361	0.0390546	0.188906
GNAS	61.9789	-0.383009	0.185633	-2.06325	0.0390885	0.188906
ZYX	50.4581	0.500431	0.242546	2.06324	0.0390894	0.188906
MAP3K7CL	11.0877	-1.11929	0.544062	-2.05729	0.0396586	0.191489
STIP1	11.0949	-0.931134	0.452713	-2.05678	0.039707	0.191489
SLC39A13	2.42549	-1.96544	0.955595	-2.05677	0.0397088	0.191489
CYTH4	16.0776	0.728814	0.354384	2.05657	0.0397278	0.191489
TCIRG1	27.0831	-0.569185	0.27681	-2.05623	0.03976	0.191519
TUSC2	13.5872	-0.714301	0.347594	-2.05498	0.0398805	0.191974
SKA2	5.31882	1.41576	0.689032	2.05471	0.0399069	0.191975
SEC14L1	13.8721	0.732852	0.356954	2.05307	0.0400657	0.192579
MYCBP	7.13333	1.10322	0.537403	2.05287	0.0400848	0.192579
ARID3A	8.26523	1.15597	0.563297	2.05215	0.0401554	0.192793
KLF10	58.7052	0.570815	0.27842	2.0502	0.0403451	0.193578
PDLIM4	1.25005	-2.60685	1.2718	-2.04974	0.0403898
SH3RF1	2.58851	-1.76848	0.863103	-2.04898	0.0404645	0.193827
MEF2C	44.5516	0.494241	0.241216	2.04896	0.0404664	0.193827
ECE1	4.30167	1.39884	0.682744	2.04885	0.0404771	0.193827
PPP4C	57.2283	-0.40643	0.198395	-2.04859	0.0405024	0.193827
MREG	0.997281	-3.62342	1.77054	-2.0465	0.0407071
MCRS1	6.03547	1.16749	0.570788	2.04539	0.0408162	0.195202
DIAPH1	10.3498	0.826619	0.404223	2.04496	0.0408592	0.195281
LIAS	1.77801	2.13243	1.04313	2.04426	0.0409279
MEA1	16.2224	-0.712114	0.348554	-2.04305	0.0410474	0.196053
MLKL	4.37284	1.36763	0.669607	2.04244	0.0411076	0.196214
OLMALINC	1.60878	-2.97636	1.4575	-2.04209	0.0411425
PPME1	2.25081	-1.85231	0.907245	-2.04169	0.0411825
PREX1	14.4589	0.799843	0.391823	2.04134	0.0412174	0.19661
SPIRE1	2.35493	-1.8775	0.919884	-2.04102	0.0412491	0.196634
SIAH2	7.40477	1.08369	0.531053	2.04064	0.0412868	0.196686
PNMA1	2.15454	-1.82646	0.895127	-2.04045	0.0413054
MYL12A	140.893	0.349019	0.171217	2.03847	0.0415033	0.19759
NUPR1	5.27717	-3.42407	1.67998	-2.03816	0.041534	0.197608
SPIDR	4.33632	1.35844	0.666605	2.03785	0.0415648	0.197627
BORCS5	3.18443	1.66485	0.817219	2.03722	0.041628	0.1978
DIMT1	6.23376	-1.00661	0.49436	-2.03619	0.0417316	0.198165
PIK3CD	5.34762	1.26534	0.621798	2.03496	0.0418546	0.19862
CD72	3.29768	-1.56099	0.767274	-2.03446	0.0419054	0.198733
ZNF32	2.91406	1.69184	0.832179	2.03302	0.0420502	0.199292
PAPSS1	12.0183	-0.797498	0.392456	-2.03207	0.0421467	0.199491
SPHK1	13.7886	-0.735687	0.362076	-2.03186	0.0421681	0.199491
TNIP3	6.04064	1.19181	0.586653	2.03154	0.0422005	0.199491
TMEM107	28.3843	0.581988	0.286477	2.03154	0.0422006	0.199491
MICALL1	2.49771	-1.74087	0.857233	-2.0308	0.0422754	0.199579
NADK	9.71858	0.902825	0.444619	2.03056	0.0422997	0.199579
ENOSF1	4.17142	-1.32377	0.651924	-2.03055	0.0423004	0.199579
ACVRL1	3.1992	-1.43209	0.705405	-2.03017	0.0423395	0.199636
CORO1B	22.404	0.621156	0.30608	2.02939	0.0424184	0.199879
RAB10	38.9233	-0.454991	0.224236	-2.02907	0.0424509	0.199905
ATP6V0C	205.804	-0.27184	0.133996	-2.02871	0.0424878	0.19994
HADHA	27.313	0.5715	0.28174	2.02847	0.0425126	0.19994
TAFA2	1.07462	2.56986	1.26736	2.02772	0.0425885
SRP72	28.0518	-0.501229	0.247261	-2.02712	0.0426501	0.200437
RECK	3.99142	1.47204	0.726254	2.0269	0.0426727	0.200437
PLCXD1	4.04548	1.46498	0.723072	2.02605	0.0427596	0.200717
PRPSAP1	4.77098	1.27879	0.63127	2.02574	0.0427919	0.20074
UXT	66.1726	0.367711	0.181566	2.02522	0.0428448	0.20079
ITGAL	6.49513	1.25007	0.617286	2.0251	0.042857	0.20079
MOV10	1.06243	2.57243	1.27072	2.0244	0.0429295
SRD5A1	3.58024	1.5123	0.747393	2.02344	0.0430281	0.201464
ELMSAN1	11.7921	0.787173	0.389276	2.02215	0.0431612	0.201958
RASSF2	14.0691	0.717878	0.355203	2.02104	0.0432761	0.202367
FRG1	16.9339	0.669146	0.331238	2.02014	0.0433691	0.202674
WDR54	5.54442	-1.28779	0.637684	-2.01948	0.0434371	0.202863
RGS16	2.31005	-1.99387	0.98777	-2.01855	0.0435335
DNAJA4	9.35603	-0.936746	0.464109	-2.01837	0.0435522	0.203271
ITPR2	5.63272	1.11893	0.554685	2.01723	0.0436716	0.203699
MEGF9	7.90213	1.14251	0.566459	2.01694	0.0437016	0.20371
OXA1L	24.2584	0.565252	0.280377	2.01604	0.0437957	0.20402
ACP2	4.06599	-1.26839	0.629956	-2.01346	0.0440665	0.205151
KLHL15	5.34759	1.30005	0.646079	2.01222	0.0441972	0.20563
MZT1	8.63676	-0.881715	0.438732	-2.00969	0.0444642	0.206742
ATP2B4	3.00082	1.59259	0.792689	2.0091	0.0445266	0.206901
TMEM71	5.07716	1.24198	0.618416	2.00832	0.0446094	0.207078
FNDC3A	9.19047	-0.867664	0.432059	-2.00821	0.044621	0.207078
LINC02376	2.98496	1.74744	0.870492	2.00742	0.0447049	0.207337
CPD	12.9929	-0.695838	0.346818	-2.00635	0.0448191	0.207615
LUCAT1	75.5898	-0.538334	0.268318	-2.00633	0.0448211	0.207615
KSR1	1.72426	2.12603	1.0599	2.00586	0.0448707
IGFBP7	4.92461	1.45323	0.72485	2.00488	0.0449764	0.208149
VPS37A	6.35072	-1.03677	0.517166	-2.00472	0.0449929	0.208149
RFX5	3.85739	1.50096	0.749361	2.00299	0.0451786	0.208877
EXOSC7	5.51897	-1.07082	0.534984	-2.00159	0.0453294	0.209442
PITHD1	10.0031	-0.793654	0.396665	-2.00082	0.0454122	0.209501
TINF2	9.22063	0.886501	0.443082	2.00076	0.0454184	0.209501
ATP6V1C1	16.3623	-0.623532	0.311661	-2.00067	0.0454274	0.209501
RASAL2	1.67344	-2.04947	1.02461	-2.00024	0.0454741
HK1	13.592	-0.727045	0.36352	-2.00001	0.0454988	0.209699
SEC62	67.8109	-0.414545	0.207339	-1.99936	0.0455695	0.209873
VSTM1	5.31421	1.29566	0.648207	1.99884	0.0456262	0.209873
SDSL	8.35732	-0.946673	0.473633	-1.99875	0.0456358	0.209873
ADAM8	20.9937	-0.648183	0.324331	-1.99853	0.0456596	0.209873
WWP1	3.73136	1.60612	0.803722	1.99835	0.0456791	0.209873
INTS2	1.36575	-2.32414	1.16352	-1.9975	0.0457709
FAM117B	1.76497	2.21936	1.11183	1.99614	0.0459187
ALDH1B1	1.04737	-3.27567	1.64193	-1.99501	0.0460421
NAA25	3.98011	-1.32228	0.662807	-1.99496	0.046047	0.211432
MRC1	4.28931	-1.38996	0.69701	-1.99418	0.0461323	0.211691
SPOCD1	0.992584	-3.52665	1.76936	-1.99318	0.0462422
IARS	4.3659	-1.1686	0.586308	-1.99314	0.0462457	0.211983
GGA1	16.651	-0.698396	0.350412	-1.99307	0.0462534	0.211983
TMEM8B	1.1138	2.98397	1.49749	1.99266	0.0462991
ARHGAP15	4.88487	1.2152	0.610002	1.99212	0.0463577	0.212329
NBEAL2	2.96453	1.52253	0.764693	1.99103	0.0464773	0.212744
LNPEP	4.91481	1.17494	0.590278	1.99049	0.0465374	0.212887
HACD3	2.63361	-1.72677	0.867856	-1.98969	0.0466247	0.213154
IFI35	13.0721	0.741369	0.372691	1.98924	0.0466752	0.213252
MYBBP1A	1.71473	-2.13092	1.07186	-1.98806	0.0468049
TCF12	4.93729	-1.16594	0.586728	-1.98719	0.0469019	0.214155
INHBA	18.6497	-0.893461	0.449691	-1.98683	0.0469408	0.2142
FAM111A	6.39507	1.10992	0.559255	1.98464	0.0471846	0.215179
CMTR1	1.46234	2.28217	1.1505	1.98363	0.047297
DCTN3	21.6672	0.564647	0.284686	1.9834	0.0473224	0.215674
EHD4	9.79433	-0.860777	0.434332	-1.98184	0.0474973	0.216226
PWP1	6.75381	-1.01419	0.511754	-1.9818	0.0475022	0.216226
ARHGEF40	5.4689	1.1323	0.571529	1.98117	0.0475719	0.216252
MOB4	11.0008	-0.78674	0.397121	-1.98111	0.0475788	0.216252
MTHFD1L	3.68068	-1.39381	0.703604	-1.98096	0.047596	0.216252
AC087164.1	0.98759	-3.17112	1.60097	-1.98076	0.0476185
RTN4	95.4012	-0.349603	0.176591	-1.97974	0.0477333	0.216592
SLC11A2	10.2686	-0.817047	0.41275	-1.97952	0.0477574	0.216592
TIMM8B	52.5102	-0.385829	0.194912	-1.97951	0.0477591	0.216592
ZNF706	73.6551	-0.441476	0.223103	-1.9788	0.0478387	0.21682
CES1	9.31203	1.21821	0.61573	1.97847	0.0478755	0.216853
CREB3L2	6.75182	-0.925122	0.467667	-1.97816	0.0479105	0.216878
DISC1	2.12714	1.86916	0.944918	1.97812	0.047915
TIMM44	6.08721	-1.00405	0.507816	-1.97719	0.0480201	0.217241
HLA-B	929.113	0.276422	0.139916	1.97563	0.0481968	0.217906
GNL2	7.35658	-0.922284	0.467079	-1.97458	0.048316	0.218311
TRIM28	12.052	-0.712473	0.360917	-1.97406	0.0483748	0.218443
HAMP	18.8345	-1.87634	0.95129	-1.97242	0.0485615	0.219079
TMEM43	4.86943	-1.09163	0.553488	-1.97227	0.0485789	0.219079
AUP1	30.4858	-0.464353	0.235468	-1.97204	0.0486049	0.219079
AC005261.1	2.14193	2.1809	1.10665	1.97072	0.048756
THBS3	2.17893	-1.80396	0.915539	-1.97038	0.0487946
ARL6IP4	89.0434	0.349913	0.177614	1.97008	0.0488294	0.219956
AEN	3.07578	-1.39149	0.706686	-1.96904	0.0489483	0.220357
GZF1	6.83229	1.05919	0.538164	1.96815	0.0490504	0.220554
SORT1	4.14825	1.38469	0.703553	1.96814	0.0490519	0.220554
NCBP2	15.7819	-0.626733	0.318663	-1.96676	0.0492108	0.221133
ITPK1	4.6501	1.2746	0.648459	1.96558	0.0493469	0.22161
GAS7	12.5449	0.812088	0.413262	1.96507	0.0494065	0.221742
GCFC2	2.27215	-1.69447	0.86271	-1.96413	0.0495151
LRRFIP2	9.34309	0.842241	0.428859	1.96391	0.0495405	0.222167
VCP	14.3607	-0.662956	0.3376	-1.96373	0.0495614	0.222167
TYW1	1.52364	-2.19301	1.11698	-1.96334	0.0496068
CDKN2AIP	2.61398	-1.78143	0.907472	-1.96307	0.0496383	0.222376
PPAT	1.26886	-2.61175	1.33064	-1.96279	0.0496711
DAP3	14.8734	0.708339	0.361833	1.95764	0.0502723	0.224859
PCNX4	5.41989	-1.11736	0.570781	-1.9576	0.0502773	0.224859
KCTD5	5.91151	-1.05047	0.536627	-1.95754	0.0502841	0.224859
RPS19BP1	42.6388	-0.43812	0.223857	-1.95714	0.0503312	0.224933
TMEM131L	2.2154	2.01227	1.02833	1.95683	0.0503676
IQGAP2	11.3275	0.992525	0.507277	1.95658	0.0503974	0.225092
ZNF185	1.89061	1.95746	1.00051	1.95647	0.0504102
ADAR	13.7274	0.704965	0.360431	1.9559	0.0504775	0.225313
IRF3	8.4484	0.893022	0.45681	1.95491	0.0505938	0.225695
VPS26C	10.368	-0.823314	0.421335	-1.95406	0.0506941	0.226006
COP1	7.02212	0.956023	0.489715	1.9522	0.0509142	0.22685
ZNF609	2.62021	1.74643	0.895449	1.95034	0.0511356	0.227598
PSMD11	17.7892	-0.669748	0.343413	-1.95027	0.051144	0.227598
MDFIC	6.96763	-0.923725	0.47382	-1.94953	0.0512327	0.227774
ZGPAT	6.91323	0.997451	0.511675	1.94938	0.0512496	0.227774
IL18	13.1159	0.814103	0.417668	1.94916	0.0512761	0.227774
AC087239.1	6.27681	1.03633	0.531776	1.94882	0.0513172	0.227818
SH3BP4	1.11287	-2.99263	1.53591	-1.94844	0.0513625
SLC25A40	4.31513	1.27161	0.652646	1.94839	0.0513684	0.227909
CHCHD6	1.20942	-2.43642	1.25059	-1.94823	0.051388
CASP10	2.47531	1.71943	0.883039	1.94717	0.0515138	0.228362
AL139246.5	11.0666	0.869999	0.446837	1.94702	0.0515326	0.228362
EID1	41.8392	0.474887	0.243973	1.94647	0.0515979	0.228514
SH3KBP1	24.0707	0.63133	0.324465	1.94575	0.0516844	0.228598
DPAGT1	2.8745	-1.5539	0.798657	-1.94564	0.0516976	0.228598
SPATS2L	5.1032	-1.13345	0.582641	-1.94536	0.0517313	0.228598
ADD3	11.6432	0.925329	0.475679	1.94528	0.051741	0.228598
TM2D3	16.0285	0.646394	0.332392	1.94467	0.0518142	0.228608
B3GNT2	7.65065	-0.923338	0.474809	-1.94465	0.0518169	0.228608
STOML2	19.8762	-0.556218	0.286048	-1.94449	0.0518365	0.228608
RGL1	6.33836	-1.00514	0.51715	-1.94362	0.0519409	0.228931
PRXL2B	1.89888	-1.7874	0.92061	-1.94154	0.052193
SPECC1	3.70884	1.41344	0.728079	1.94133	0.0522189	0.229921
USPL1	3.74501	-1.46367	0.753982	-1.94125	0.0522279	0.229921
CAPN15	3.81496	-1.28005	0.659543	-1.94081	0.0522813	0.230019
RTN1	5.30808	1.24231	0.640459	1.93972	0.0524139	0.230269
UBALD1	4.17249	1.37806	0.710445	1.93971	0.0524151	0.230269
TLE4	25.7053	0.544615	0.280821	1.93937	0.0524567	0.230269
WDR83	1.49819	2.09386	1.07968	1.93934	0.0524604
SLC39A1	16.0538	-0.644622	0.332449	-1.93901	0.0525	0.230269
OTUD6B-AS1	13.763	-0.665425	0.343198	-1.93889	0.0525143	0.230269
IL6ST	10.6936	0.831435	0.428872	1.93866	0.0525433	0.230269
CAMLG	21.8909	0.554788	0.286188	1.93854	0.0525569	0.230269
USP48	5.83741	1.18184	0.60979	1.93811	0.05261	0.230364
RBBP9	1.33196	-2.40339	1.24036	-1.93767	0.0526639
TESK2	2.50434	-1.73723	0.896645	-1.93748	0.0526863	0.230561
FYN	9.67866	0.920877	0.47542	1.93697	0.0527485	0.230697
LILRB1	17.2102	0.64377	0.332418	1.93663	0.0527911	0.230725
TCP1	29.985	-0.540597	0.279207	-1.93619	0.0528445	0.230725
HSBP1	91.799	-0.324014	0.167365	-1.93598	0.0528702	0.230725
EREG	330.229	0.332782	0.171906	1.93583	0.0528881	0.230725
GLRX3	21.7476	-0.547757	0.282985	-1.93564	0.0529116	0.230725
ZNF664	2.2912	-1.83709	0.949133	-1.93555	0.0529232
PLEKHM2	9.64988	-0.933601	0.482533	-1.93479	0.0530156	0.231041
GTPBP2	2.47634	-1.62588	0.841504	-1.93211	0.0533463	0.232345
PPP1R15B	42.7366	0.524653	0.27175	1.93064	0.0535271	0.232955
MIS18BP1	14.2439	0.726847	0.376515	1.93046	0.0535496	0.232955
L3MBTL4-AS1	0.983828	-3.07588	1.59389	-1.9298	0.053632
UBL7	5.49062	1.18198	0.612514	1.92973	0.0536406	0.233213
TGFB1	24.5434	0.550784	0.285616	1.9284	0.0538048	0.233789
GTF3A	39.0547	-0.435768	0.226049	-1.92776	0.0538848	0.233999
RILP	6.32738	1.1301	0.586312	1.92748	0.0539204	0.234015
GADD45GIP1	38.4624	-0.47493	0.246554	-1.92627	0.0540705	0.234529
MDM2	8.81446	-0.821046	0.426498	-1.92509	0.0542183	0.235031
PAQR7	1.13402	2.48183	1.28965	1.92442	0.0543026
MUC12	1.11511	-2.48781	1.29305	-1.92399	0.0543553
MTPN	43.019	0.484406	0.251871	1.92323	0.0544507	0.2359
MTRNR2L12	69.9771	0.358489	0.186494	1.92225	0.0545738	0.236199
ZRANB2	10.8031	-0.726577	0.377998	-1.92217	0.054584	0.236199
NDUFA6	47.579	-0.388604	0.202285	-1.92107	0.0547229	0.236661
CCT7	16.0115	-0.71107	0.370258	-1.92047	0.0547984	0.236724
GK-IT1	2.62347	1.7493	0.910882	1.92045	0.0548016	0.236724
USP10	9.82937	0.871689	0.454215	1.91911	0.0549703	0.237313
AC009950.1	4.07504	1.45637	0.759012	1.91877	0.0550132	0.237359
MALAT1	12787.6	-0.312655	0.16298	-1.91836	0.0550654	0.237445
CAST	44.9629	0.454429	0.237112	1.91652	0.055299	0.238238
BLZF1	2.82385	-1.51213	0.789047	-1.9164	0.0553139	0.238238
ZNF567	1.28058	-2.32872	1.21586	-1.91528	0.0554563
AC026369.3	3.11799	1.60657	0.839385	1.91398	0.0556225	0.239427
FAAP20	22.26	0.574874	0.300478	1.9132	0.0557225	0.239718
LY75	1.69578	1.99689	1.04378	1.91314	0.0557299
DENND4A	6.48337	1.05394	0.551045	1.91262	0.0557966	0.239896
SGK3	19.6303	-0.577644	0.302114	-1.91201	0.0558751	0.240094
HSPA13	4.24182	-1.13218	0.592578	-1.9106	0.0560565	0.240732
CHST15	13.9498	-0.677567	0.355024	-1.90851	0.0563251	0.241745
ATAD2	1.19004	2.4537	1.2864	1.90741	0.0564672
RABAC1	37.8531	0.457909	0.240172	1.90659	0.0565741	0.242552
EGR3	14.0371	0.674918	0.35404	1.90634	0.0566067	0.242552
NEK6	11.3289	-0.724323	0.379964	-1.9063	0.0566119	0.242552
SCAMP1-AS1	1.1828	2.42452	1.27221	1.90575	0.0566826
MSC	2.81257	-2.14236	1.12459	-1.90501	0.0567782	0.243123
RPL39L	3.24351	-1.57621	0.827746	-1.90423	0.0568809	0.243421
DENND1B	7.57195	-1.12141	0.589468	-1.90241	0.0571174	0.244291
ESD	28.7549	0.526795	0.277031	1.90157	0.057227	0.24441
HOTAIRM1	23.288	0.566983	0.29817	1.90155	0.0572305	0.24441
LIPE-AS1	6.89835	1.03327	0.543416	1.90144	0.0572448	0.24441
LINC01303	1.67642	-2.32073	1.22063	-1.90125	0.0572689
IL1A	14.4789	0.828176	0.435722	1.9007	0.0573413	0.244664
ZNF703	5.09403	1.18686	0.624537	1.90038	0.0573829	0.244664
INO80E	3.79942	1.31878	0.694013	1.90022	0.0574039	0.244664
ZNF655	18.2422	-0.603094	0.317653	-1.89859	0.0576179	0.245434
SERF2	922.483	-0.181293	0.0955658	-1.89705	0.057822	0.246161
SERPINH1	5.18571	-4.82515	2.54419	-1.89654	0.0578887	0.246303
GNGT2	1.93162	1.98701	1.04783	1.89632	0.0579179
ABCD4	2.0897	-1.82846	0.964284	-1.89618	0.0579362
SH3BGRL	95.7118	0.329855	0.173958	1.89618	0.0579364	0.246364
ARC	1.71385	-2.51234	1.32541	-1.89552	0.0580235
HMGN2	99.9684	0.329657	0.173961	1.89501	0.0580915	0.246783
ARHGAP27	4.72825	1.26222	0.666147	1.8948	0.0581184	0.246783
FOSL2	83.8515	0.439368	0.231897	1.89467	0.0581355	0.246783
POLR2I	21.1672	-0.519347	0.274211	-1.89397	0.0582293	0.247038
BTN3A3	2.20398	1.85264	0.978784	1.8928	0.0583847
IGLC2	2.96659	-2.01597	1.06525	-1.89249	0.0584257	0.247705
RCN1	4.76529	-1.07421	0.56768	-1.89228	0.0584538	0.247705
AL161421.1	7.1003	1.05409	0.557319	1.89135	0.0585774	0.247914
UPF1	4.07438	-1.24774	0.659826	-1.89101	0.0586224	0.247914
MRPS18B	8.75246	-0.837701	0.443006	-1.89095	0.0586316	0.247914
SEMA4A	8.43743	0.868915	0.459525	1.8909	0.0586377	0.247914
SNX5	18.1389	-0.601779	0.318364	-1.89022	0.0587282	0.248154
LAMB3	4.63689	1.2592	0.666485	1.88932	0.0588487	0.248521
MRPS25	10.8647	-0.711447	0.376618	-1.88904	0.0588867	0.248539
RNFT1-DT	1.82868	-1.93228	1.023	-1.88885	0.0589122
AL121603.2	1.7946	2.00685	1.06273	1.88839	0.0589734
AC004069.1	1.58095	2.10708	1.11598	1.88809	0.059014
TCTN3	1.84972	-1.91928	1.01681	-1.88754	0.0590874
C5AR2	7.51357	-1.00882	0.534552	-1.88723	0.0591299	0.249367
STAT3	27.4691	0.527938	0.279765	1.88707	0.0591506	0.249367
PFDN2	42.9642	-0.464567	0.246319	-1.88603	0.0592904	0.249814
TDP1	2.40723	-1.58804	0.842204	-1.88558	0.0593512	0.249927
SPINT2	21.9299	0.610548	0.324018	1.88431	0.0595236	0.250509
HEBP2	14.2245	0.68721	0.364909	1.88324	0.0596683	0.250975
LEPROT	32.9483	-0.504532	0.26823	-1.88097	0.0599759	0.252106
TIPRL	11.6369	-0.722112	0.383949	-1.88075	0.0600056	0.252106
HIST1H2AC	3.26847	-1.45393	0.773578	-1.87948	0.0601784	0.252688
TNFSF12	4.70647	1.5036	0.800327	1.87873	0.0602812	0.252975
RNF167	9.06024	0.860998	0.458408	1.87824	0.0603489	0.253115
THAP9-AS1	12.0419	0.746461	0.397575	1.87754	0.0604447	0.253349
SLC2A4RG	2.54072	1.75283	0.933683	1.87733	0.0604735	0.253349
FCGRT	141.47	0.311907	0.166172	1.87701	0.060517	0.253387
USP3	22.5965	0.560165	0.298492	1.87665	0.0605656	0.253446
LONP2	7.72402	0.976151	0.520341	1.87598	0.0606575	0.253687
AC025171.3	1.18548	2.39314	1.27574	1.87589	0.0606709
TRAF3IP2	2.60399	-1.52946	0.81554	-1.87539	0.0607389	0.253883
RNF34	3.33082	1.3971	0.745536	1.87396	0.0609359	0.254562
PHC2	15.7224	-0.679062	0.362567	-1.87293	0.0610784	0.25498
MGAT1	75.7404	-0.354947	0.189534	-1.87273	0.0611052	0.25498
PCBP1-AS1	6.29754	1.00996	0.53993	1.87054	0.0614084	0.2561
COA8	14.4151	-0.626269	0.334864	-1.87022	0.0614531	0.256142
DDX56	4.74718	-1.13433	0.606697	-1.86969	0.0615271	0.256155
ABI2	3.12239	-1.36911	0.732339	-1.8695	0.0615536	0.256155
CNBP	87.0334	-0.32864	0.175795	-1.86945	0.0615608	0.256155
AIMP2	5.33033	-0.999699	0.534831	-1.86919	0.0615967	0.25616
DENND1A	5.69252	1.13453	0.60713	1.86867	0.0616684	0.256314
PHLDB1	2.71757	1.74723	0.935214	1.86827	0.0617241	0.256401
MAFB	128.828	0.362405	0.194089	1.86721	0.0618725	0.256872
CSK	20.2812	0.683522	0.366265	1.86619	0.0620145	0.257211
VPS8	4.1368	-1.13729	0.609441	-1.86612	0.0620239	0.257211
LPCAT3	5.86147	-0.996125	0.534443	-1.86386	0.0623416	0.258288
RNF213	16.6205	0.772204	0.414323	1.86377	0.0623538	0.258288
SAYSD1	3.76305	-1.48763	0.798605	-1.86279	0.0624916	0.258568
NUTM2A-AS1	12.7772	-0.696651	0.374007	-1.86267	0.0625091	0.258568
PSMB4	22.7824	0.560076	0.300705	1.86254	0.0625266	0.258568
TMEM256	37.8101	0.451216	0.242589	1.86	0.0628853	0.259905
BRIX1	3.46526	-1.22284	0.657591	-1.85958	0.0629449	0.260005
SLC52A2	8.42009	-0.814161	0.438245	-1.85778	0.0632009	0.260769
MCOLN1	15.5104	-0.661195	0.355917	-1.85772	0.0632087	0.260769
DGLUCY	3.21776	1.58199	0.851664	1.85753	0.063236	0.260769
ERGIC3	32.0029	0.436151	0.234968	1.85621	0.063423	0.261393
EIF2A	20.8598	0.543342	0.293067	1.85399	0.0637408	0.262557
RBIS	58.0468	0.375468	0.202656	1.85274	0.0639199	0.263147
CCDC30	1.13028	-2.67152	1.44278	-1.85165	0.0640759
AC079630.1	1.28978	2.35477	1.27174	1.85162	0.0640808
BLVRB	114.255	-0.393373	0.212545	-1.85077	0.0642027	0.264163
AC004988.1	0.645442	-3.40552	1.84128	-1.84954	0.0643795
YTHDC2	3.93892	1.27607	0.690166	1.84893	0.0644683	0.264836
ATIC	5.50467	-1.02011	0.551744	-1.84889	0.0644735	0.264836
CD44	265.493	-0.324688	0.175617	-1.84884	0.064481	0.264836
UBE2M	8.11976	-0.845165	0.457182	-1.84864	0.06451	0.264836
GCSH	2.52758	-1.64362	0.890165	-1.84642	0.0648311	0.266006
RPL36	917.062	0.220202	0.119337	1.84521	0.0650064	0.266577
PREP	3.19094	-1.3565	0.735384	-1.84462	0.0650932	0.266784
NOC2L	6.84266	-0.906069	0.49243	-1.84	0.0657687	0.269283
DHRS4	4.03849	1.2774	0.694261	1.83995	0.0657761	0.269283
CYFIP1	13.4926	-0.685353	0.372842	-1.83819	0.0660345	0.270191
MINPP1	1.90886	-2.07982	1.13246	-1.83655	0.0662757
PGS1	11.9543	0.868403	0.473113	1.83551	0.0664307	0.271474
AL022311.1	1.82777	1.9842	1.08107	1.83541	0.0664443
TCF7L2	4.38584	1.31898	0.718837	1.83489	0.0665224	0.271474
MRPL52	50.6168	-0.368755	0.200982	-1.83477	0.0665404	0.271474
MOB3A	14.4401	0.620671	0.338335	1.83449	0.0665819	0.271474
GRINA	45.834	0.420874	0.229445	1.83431	0.0666076	0.271474
GTPBP4	9.21582	-0.745814	0.406632	-1.83413	0.0666352	0.271474
FTSJ1	4.73035	-1.06736	0.581979	-1.83402	0.0666507	0.271474
MCEMP1	46.932	0.474152	0.258541	1.83395	0.0666607	0.271474
U2AF2	9.97919	-0.758952	0.413876	-1.83377	0.0666887	0.271474
HEY1	3.33013	-1.50619	0.821447	-1.83358	0.0667167	0.271474
STEAP3	1.64328	-1.98948	1.08517	-1.83334	0.0667518
AAMDC	3.71151	1.38312	0.754499	1.83316	0.0667792	0.271579
NTAN1	8.82931	-0.841365	0.459119	-1.83256	0.0668677	0.271761
FAM13A	4.5791	-1.26072	0.688032	-1.83236	0.0668977	0.271761
MAP3K2	27.6978	0.523806	0.286065	1.83107	0.0670899	0.272391
EEF1B2	280.814	0.286444	0.156498	1.83034	0.067199	0.272631
NEDD9	13.1599	0.658651	0.359883	1.83018	0.067223	0.272631
PARD6G-AS1	1.02728	-2.66225	1.45483	-1.82994	0.0672595
HCP5	5.10031	1.12245	0.613411	1.82985	0.0672726	0.272659
EIF1AX	45.8075	-0.374188	0.204515	-1.82964	0.0673041	0.272659
RELA-DT	2.46725	1.6325	0.892669	1.82878	0.0674323	0.273028
JMJD1C	58.3567	0.402518	0.220174	1.82818	0.0675225	0.273244
NBPF9	1.88557	1.8768	1.02721	1.8271	0.0676854
C17orf49	41.8056	0.410617	0.224872	1.826	0.0678504	0.274312
GAS2L1	2.31201	1.81286	0.992841	1.82593	0.0678611	0.274312
CHST7	3.85118	-1.29322	0.70862	-1.82498	0.0680033	0.274588
TCTEX1D1	2.67673	-1.497	0.820283	-1.82498	0.0680038	0.274588
UBA3	5.78738	1.05221	0.57686	1.82403	0.068147	0.275015
CD320	1.8273	-1.88548	1.0339	-1.82365	0.0682043
ERH	58.589	-0.381872	0.209495	-1.82282	0.0683306	0.275605
SPATA6	1.6723	2.17689	1.19459	1.82229	0.0684108
SYNC	1.46797	2.12938	1.16854	1.82225	0.0684168
ACAD8	1.91762	-1.77154	0.972336	-1.82194	0.0684638
CTNNAL1	2.1692	-1.72999	0.949628	-1.82176	0.0684915
AL139384.1	1.20796	2.31821	1.27349	1.82036	0.0687042
RRP9	2.7055	-1.52679	0.838758	-1.8203	0.0687133	0.276997
HDAC2	14.4972	-0.628264	0.345289	-1.81953	0.0688303	0.277317
CD38	1.08507	2.41896	1.33009	1.81865	0.0689649
KCNAB2	22.533	-0.528698	0.290921	-1.81733	0.0691672	0.278522
UCHL3	15.5154	-0.641612	0.353397	-1.81556	0.0694383	0.279319
ATM	6.82417	0.913284	0.503037	1.81554	0.0694411	0.279319
ZBTB34	1.77495	-1.83204	1.00939	-1.81499	0.0695262
AARS	2.26408	-1.54777	0.853125	-1.81424	0.0696409
SLC44A1	8.55524	0.873462	0.481531	1.81393	0.0696888	0.280108
CAMK1	12.6145	0.719137	0.396487	1.81377	0.0697131	0.280108
UBQLN4	2.4371	-1.47366	0.812849	-1.81296	0.0698383	0.280458
DAZAP2	84.7189	0.306492	0.169193	1.81149	0.0700653	0.281109
RBM3	136.64	0.262885	0.145127	1.81141	0.0700769	0.281109
PRRC1	2.79419	-1.41152	0.779704	-1.81032	0.0702457	0.281633
C17orf107	3.01214	1.46767	0.811027	1.80964	0.0703509	0.281874
PCBP1	116.065	0.360335	0.199168	1.8092	0.0704195	0.281874
NIP7	5.29151	-1.02633	0.567286	-1.8092	0.0704206	0.281874
SLC25A19	12.9155	-0.708464	0.391853	-1.80799	0.0706088	0.282474
LAIR1	33.9506	-0.415984	0.230153	-1.80743	0.0706959	0.282668
RAB43	1.5971	1.93199	1.0692	1.80696	0.0707693
YWHAE	69.5124	-0.338329	0.187245	-1.80687	0.0707818	0.282858
CAPN10-DT	0.804001	-2.91119	1.61124	-1.8068	0.0707931
TMEM45A	0.976614	-2.63672	1.45995	-1.80604	0.070912
LSM6	38.8109	0.44914	0.249162	1.8026	0.0714511	0.285219
FAM120B	1.75822	1.9276	1.06946	1.80241	0.0714805
NDUFB7	60.961	0.394228	0.218723	1.8024	0.0714818	0.285219
PPA1	35.8806	0.541431	0.300401	1.80236	0.0714887	0.285219
NUDT7	1.15701	2.33514	1.29582	1.80205	0.0715377
PHF20L1	11.9118	0.720202	0.399811	1.80136	0.0716464	0.285694
IFIT1	2.25274	-2.18808	1.21475	-1.80126	0.0716616
FKBP15	9.16336	-0.819512	0.455253	-1.80013	0.0718409	0.286314
TFDP2	1.75721	1.8733	1.04068	1.80007	0.0718502
EPC1	25.1824	0.513673	0.285421	1.7997	0.0719073	0.286424
TRAPPC12	2.53299	1.54221	0.857091	1.79935	0.0719627	0.286489
[truncated: 14,113 more rows]

## Sheet: C1Q_vs_PLIN2hi-TREM1hi
Differential gene expression C1Q vs PLIN2hi/TREM1hi cluster
gene	baseMean	log2FoldChange	lfcSE	stat	pvalue	padj
C1QA	772.644	6.50255	0.32442	20.0436	2.29382e-89	2.17248e-85
C1QC	658.22	7.09294	0.400572	17.707	3.70027e-70	1.75226e-66
IL1RN	131.705	-4.33288	0.258477	-16.7631	4.54159e-63	1.43378e-59
VCAN	129.639	-5.09817	0.32156	-15.8545	1.30909e-56	3.0996e-53
SELENOP	371.587	8.33758	0.532827	15.6478	3.43789e-55	6.51206e-52
TIMP1	1181.27	-3.93713	0.260483	-15.1147	1.29465e-51	1.9283e-48
MIF	571.118	-2.63357	0.174311	-15.1084	1.4252e-51	1.9283e-48
G0S2	588.03	-5.57869	0.409232	-13.6321	2.58061e-42	3.05512e-39
EREG	155.899	-6.04648	0.46775	-12.9268	3.17964e-38	3.34604e-35
ITM2B	367.176	2.57706	0.205365	12.5487	4.04042e-36	3.82668e-33
CD52	257.923	-4.1031	0.33634	-12.1993	3.13668e-34	2.70069e-31
BTG1	244.328	-1.99828	0.165813	-12.0514	1.90744e-33	1.40163e-30
C15orf48	307.127	-3.69551	0.306664	-12.0507	1.9239e-33	1.40163e-30
IL1B	429.392	-3.64103	0.310671	-11.7199	1.00821e-31	6.82055e-29
FOLR2	84.9979	6.09788	0.522961	11.6603	2.03366e-31	1.28405e-28
BCL2A1	234.575	-2.80882	0.245082	-11.4607	2.07744e-30	1.22971e-27
HLA-DMB	130.314	3.68523	0.323694	11.3849	4.97136e-30	2.76963e-27
GAPDH	1329.89	-2.12515	0.188614	-11.2672	1.90626e-29	1.00301e-26
SRGN	1039.13	-1.55424	0.138199	-11.2463	2.41377e-29	1.2032e-26
S100A10	726.892	-2.23636	0.200397	-11.1597	6.42381e-29	3.042e-26
CCL7	81.5767	-8.45371	0.758954	-11.1386	8.13623e-29	3.66944e-26
CTSC	90.141	2.59537	0.236834	10.9586	6.0441e-28	2.60198e-25
PHLDA1	155.088	-4.16238	0.380598	-10.9364	7.71846e-28	3.17833e-25
ANPEP	37.0764	-4.235	0.388667	-10.8962	1.2013e-27	4.62008e-25
UPP1	67.6064	-2.61278	0.23984	-10.8938	1.23346e-27	4.62008e-25
FLNA	58.4734	-3.28242	0.30138	-10.8913	1.26831e-27	4.62008e-25
PPIF	46.1332	-3.20067	0.294869	-10.8546	1.89721e-27	6.655e-25
HLA-DMA	244.128	2.89618	0.269885	10.7312	7.2676e-27	2.45827e-24
PLTP	227.34	3.83669	0.362459	10.5852	3.49181e-26	1.14038e-23
MS4A6A	203.52	3.68541	0.349039	10.5587	4.62858e-26	1.46124e-23
FOSL2	40.8461	-2.80761	0.267677	-10.4888	9.72458e-26	2.97101e-23
MMP19	59.7487	-4.31192	0.413999	-10.4153	2.1113e-25	6.24879e-23
S100A8	291.615	-3.79932	0.365039	-10.408	2.27946e-25	6.54204e-23
CPVL	82.6497	2.5866	0.249708	10.3585	3.82853e-25	1.06647e-22
AQP9	45.1021	-4.58654	0.442991	-10.3536	4.03191e-25	1.09104e-22
GPR34	48.5229	4.82586	0.466541	10.3439	4.45876e-25	1.17302e-22
HLA-DPA1	1447.63	3.09401	0.300113	10.3095	6.38435e-25	1.63422e-22
C1QB	773.165	7.25017	0.705008	10.2838	8.33579e-25	2.07759e-22
SH3BGRL3	814.622	-1.77322	0.173082	-10.2449	1.24701e-24	3.02833e-22
SLC25A37	30.755	-2.93388	0.287816	-10.1936	2.11797e-24	5.01483e-22
LUCAT1	47.7972	-3.85662	0.378959	-10.1769	2.51447e-24	5.80843e-22
CSTB	825.372	-2.19641	0.216315	-10.1538	3.18797e-24	7.18886e-22
CD74	3265.58	2.80547	0.283501	9.89582	4.34019e-23	9.55953e-21
LPAR6	46.1868	3.51678	0.357069	9.84905	6.91968e-23	1.48946e-20
LDHA	277.199	-2.4125	0.245446	-9.82903	8.4424e-23	1.77684e-20
ERO1A	43.6574	-3.36839	0.343833	-9.79659	1.16451e-22	2.39763e-20
MGST1	23.4064	-3.67778	0.378576	-9.71479	2.60785e-22	5.25509e-20
HLA-DRB1	1294.21	2.89985	0.298853	9.70328	2.91958e-22	5.76069e-20
HLA-DPB1	1246.91	2.97545	0.313964	9.47704	2.61609e-21	5.05654e-19
FCGR3A	207.881	1.71964	0.181871	9.45525	3.22258e-21	6.10421e-19
HLA-DRB5	435.824	2.71722	0.28917	9.39662	5.63456e-21	1.04637e-18
CD300E	27.055	-4.29509	0.460107	-9.33497	1.01021e-20	1.83994e-18
TMEM176B	97.7952	3.8883	0.417253	9.31879	1.17671e-20	2.10276e-18
HLA-DQB1	383.122	3.33127	0.362509	9.1895	3.94681e-20	6.92227e-18
SPINK1	24.9966	-7.72182	0.843893	-9.15023	5.68118e-20	9.78298e-18
S100A12	24.0265	-5.83941	0.644326	-9.06282	1.27119e-19	2.1499e-17
ATP13A3	32.0717	-2.81455	0.310883	-9.05339	1.38599e-19	2.30293e-17
PLIN2	360.486	-2.2213	0.246246	-9.02066	1.86967e-19	3.05304e-17
MS4A4A	83.3854	2.25503	0.250722	8.99416	2.38051e-19	3.81048e-17
HLA-DRA	2965.61	2.43032	0.270257	8.99262	2.41399e-19	3.81048e-17
TPI1	245.758	-1.46865	0.163499	-8.98264	2.64354e-19	4.10442e-17
FBP1	105.918	-3.20732	0.362348	-8.85151	8.6343e-19	1.31896e-16
VIM	1330.78	-1.56728	0.177461	-8.83168	1.03118e-18	1.55021e-16
ENO1	256.948	-1.79277	0.203645	-8.80338	1.32755e-18	1.96457e-16
SLC40A1	39.7199	7.67118	0.874471	8.77236	1.74955e-18	2.54923e-16
FCGBP	34.2596	7.04386	0.806881	8.72973	2.55281e-18	3.66328e-16
SLC39A8	22.8276	-3.22242	0.369337	-8.72487	2.66476e-18	3.76686e-16
PKM	198.589	-1.52199	0.176438	-8.6262	6.3422e-18	8.83339e-16
EMP3	241.179	-1.48736	0.173861	-8.55489	1.1798e-17	1.6194e-15
MCEMP1	20.4854	-6.48565	0.759461	-8.5398	1.34453e-17	1.81915e-15
PGAM1	73.0633	-1.67266	0.197233	-8.48063	2.23987e-17	2.95101e-15
OLR1	95.7636	-2.09069	0.246531	-8.48044	2.2434e-17	2.95101e-15
FCN1	92.4461	-3.62133	0.428618	-8.44886	2.94167e-17	3.81652e-15
AKR1B1	48.7122	4.17831	0.496534	8.41495	3.93065e-17	5.03071e-15
SLC2A3	50.5379	-2.44233	0.291533	-8.37753	5.40497e-17	6.8254e-15
LIMS1	79.9494	-1.6215	0.193706	-8.37092	5.7171e-17	7.12457e-15
CXCL5	22.8302	-7.25371	0.872349	-8.31515	9.16332e-17	1.12709e-14
F13A1	49.0058	4.13349	0.500014	8.26676	1.37647e-16	1.67136e-14
VSIG4	110.967	1.8643	0.225746	8.25842	1.47608e-16	1.76961e-14
TREM1	73.1093	-2.52928	0.306379	-8.25541	1.5138e-16	1.77454e-14
FCGR2A	153.851	1.90176	0.230374	8.25511	1.51766e-16	1.77454e-14
PIM3	33.481	-2.74222	0.332298	-8.2523	1.55373e-16	1.79456e-14
MARCKSL1	17.1535	-3.89242	0.472441	-8.23896	1.73718e-16	1.98227e-14
SLAMF9	20.1007	-7.07964	0.859712	-8.2349	1.7971e-16	2.02623e-14
CCL8	24.2594	7.30882	0.894348	8.17222	3.02755e-16	3.37341e-14
RASSF4	38.876	3.13641	0.385475	8.13648	4.06922e-16	4.48134e-14
CTSS	220.981	1.2665	0.155802	8.12887	4.33324e-16	4.71726e-14
FNIP2	35.2855	-1.97456	0.244916	-8.0622	7.49341e-16	8.06478e-14
IFI30	801.336	-1.42612	0.177033	-8.0557	7.90272e-16	8.40974e-14
GEM	20.8013	-4.47802	0.558486	-8.01815	1.07346e-15	1.12964e-13
MAF	34.1805	2.69032	0.336747	7.98916	1.35864e-15	1.41403e-13
SMIM25	73.8151	-3.06396	0.385199	-7.95423	1.80255e-15	1.85565e-13
SERPINB2	12.1607	-7.42186	0.935492	-7.93364	2.12808e-15	2.1672e-13
S100A9	489.14	-1.85341	0.234318	-7.9098	2.57797e-15	2.59744e-13
INHBA	12.1743	-6.89176	0.8715	-7.90793	2.61696e-15	2.60897e-13
TNFSF13	38.1916	3.39787	0.430294	7.89663	2.86548e-15	2.82698e-13
CD14	445.407	1.69776	0.215104	7.89273	2.95651e-15	2.88671e-13
DUSP2	84.9266	-2.76142	0.350369	-7.88144	3.23629e-15	3.12765e-13
CD44	198.801	-1.70446	0.216359	-7.87795	3.32787e-15	3.18366e-13
MARCO	67.452	-4.12878	0.526391	-7.84357	4.37927e-15	4.14761e-13
C2	18.5634	4.48148	0.576603	7.77221	7.71259e-15	7.16154e-13
C1orf54	29.4513	2.82366	0.363302	7.77221	7.71277e-15	7.16154e-13
TMEM176A	48.6343	4.62271	0.595035	7.76881	7.92255e-15	7.2849e-13
C3AR1	68.9833	1.91565	0.248637	7.7046	1.31256e-14	1.19532e-12
CCL20	164.048	-7.28729	0.946149	-7.70206	1.33894e-14	1.20773e-12
A2M	37.1212	3.78195	0.491729	7.69112	1.45849e-14	1.30315e-12
VEGFA	33.2075	-2.89091	0.376115	-7.68624	1.51527e-14	1.34122e-12
BNIP3	24.8398	-2.92383	0.380853	-7.67707	1.62772e-14	1.42742e-12
FN1	213.459	-3.62349	0.472068	-7.67579	1.64403e-14	1.4285e-12
KDM6B	34.3201	-1.96694	0.257244	-7.64622	2.06969e-14	1.782e-12
INSIG1	50.3917	-2.27654	0.298257	-7.6328	2.29706e-14	1.95995e-12
MT2A	516.761	-3.18328	0.417268	-7.62887	2.36828e-14	2.00267e-12
GSTO1	150.787	-1.09693	0.144405	-7.5962	3.04948e-14	2.5559e-12
THBD	50.5189	-2.22735	0.293638	-7.58536	3.31571e-14	2.73173e-12
CXCL8	1424.02	-2.57219	0.339102	-7.58531	3.31695e-14	2.73173e-12
ALDOA	26.8966	-2.14077	0.283996	-7.53804	4.77088e-14	3.84217e-12
DUSP5	16.6713	-3.28049	0.435208	-7.53775	4.78146e-14	3.84217e-12
ABL2	31.3781	-2.42606	0.321861	-7.5376	4.787e-14	3.84217e-12
RASGEF1B	37.9201	-2.07796	0.275935	-7.53061	5.05025e-14	4.0194e-12
STXBP2	68.8862	-1.85569	0.247353	-7.50219	6.2758e-14	4.95318e-12
CD59	38.0706	2.48867	0.332827	7.47737	7.5827e-14	5.93519e-12
CST6	11.9488	-5.54525	0.743697	-7.45633	8.89664e-14	6.90657e-12
RGCC	105.052	-2.89592	0.388644	-7.45135	9.23888e-14	7.11393e-12
DUSP4	13.5797	-4.32237	0.581974	-7.42707	1.11027e-13	8.48015e-12
NDRG1	22.3438	-2.91224	0.39281	-7.41386	1.22678e-13	9.29503e-12
RB1	37.353	2.21531	0.298916	7.41113	1.25227e-13	9.41287e-12
PLAUR	264.024	-2.02276	0.273098	-7.40673	1.29447e-13	9.58873e-12
MT1X	201.793	-3.51924	0.47515	-7.40659	1.29591e-13	9.58873e-12
FNDC3B	24.8412	-2.21989	0.299792	-7.40477	1.31379e-13	9.64563e-12
TNFAIP3	137.494	-2.00734	0.271242	-7.40055	1.35621e-13	9.88048e-12
EHD1	25.275	-3.46663	0.46951	-7.38351	1.54172e-13	1.11463e-11
SEC61G	166.943	-1.51444	0.2058	-7.35878	1.85594e-13	1.33164e-11
DDX21	59.5615	-1.47967	0.201678	-7.33679	2.18785e-13	1.55798e-11
NFKBIA	711.07	-1.97915	0.26996	-7.33127	2.27985e-13	1.61138e-11
GIMAP4	21.2823	4.23244	0.582713	7.26334	3.77647e-13	2.6494e-11
MNDA	97.6146	1.70992	0.23581	7.25126	4.12907e-13	2.87547e-11
BASP1	47.6955	-1.75623	0.244388	-7.18625	6.65973e-13	4.60396e-11
TMEM37	16.5283	5.18768	0.724069	7.16462	7.80013e-13	5.34197e-11
FABP5	819.75	-2.06673	0.288491	-7.16392	7.84008e-13	5.34197e-11
CSF1R	74.7687	1.37901	0.192705	7.15608	8.30181e-13	5.61618e-11
EMP1	35.5079	-3.58128	0.502325	-7.1294	1.00804e-12	6.77101e-11
STAB1	43.1901	1.93148	0.271522	7.11352	1.1312e-12	7.54476e-11
FAM107B	25.041	-2.14219	0.301227	-7.11154	1.14751e-12	7.59267e-11
SLC11A1	55.5266	-2.42131	0.340515	-7.11072	1.15441e-12	7.59267e-11
IFI16	58.0194	1.80671	0.254146	7.10894	1.16939e-12	7.63812e-11
NME1	38.056	-1.78808	0.25176	-7.10231	1.22685e-12	7.95854e-11
NRIP3	10.6809	-4.45494	0.628508	-7.08811	1.35955e-12	8.75939e-11
ATP2B1-AS1	93.335	-1.85285	0.261521	-7.0849	1.39143e-12	8.90419e-11
CLEC5A	45.1265	-2.68909	0.380211	-7.07261	1.52044e-12	9.6645e-11
S100A6	1199.5	-1.72409	0.244242	-7.05894	1.67776e-12	1.05934e-10
SERPINF1	15.7885	4.05691	0.577259	7.02789	2.09683e-12	1.31517e-10
CYTOR	55.3887	-1.93392	0.275976	-7.00756	2.42511e-12	1.51107e-10
AC015912.3	35.3988	-3.22422	0.46024	-7.00552	2.46067e-12	1.5232e-10
ANGPTL4	12.6756	-6.5817	0.944174	-6.97086	3.15016e-12	1.93735e-10
MCL1	199.882	-1.3627	0.19553	-6.96926	3.18607e-12	1.94679e-10
STMN1	22.1351	2.96383	0.426115	6.95548	3.51374e-12	2.12633e-10
FUCA1	25.9685	4.46803	0.642417	6.95503	3.5248e-12	2.12633e-10
CXCL12	12.5986	5.94998	0.858932	6.92718	4.29306e-12	2.57339e-10
MAP3K8	64.4318	-1.6085	0.233234	-6.89652	5.32923e-12	3.17441e-10
CFD	98.9358	1.75015	0.254152	6.88622	5.72932e-12	3.3914e-10
HLA-DQA2	32.966	3.70782	0.541939	6.84177	7.8222e-12	4.6015e-10
SERPING1	15.2832	3.92541	0.577043	6.80262	1.02732e-11	6.00601e-10
EAF1	14.1914	-3.05269	0.44963	-6.78935	1.12639e-11	6.54479e-10
LY96	102.326	1.46249	0.215608	6.78308	1.17643e-11	6.79389e-10
APOBEC3A	10.1528	-4.95566	0.731932	-6.77065	1.28203e-11	7.35887e-10
CD55	34.5915	-2.04029	0.302716	-6.73994	1.58452e-11	9.04036e-10
CKS2	33.8147	-2.20919	0.32988	-6.69693	2.12838e-11	1.20108e-09
MAP3K20	12.5979	-3.38404	0.505323	-6.69679	2.13052e-11	1.20108e-09
TSPAN4	32.3876	2.33303	0.349293	6.6793	2.40092e-11	1.34551e-09
PTGER2	17.201	-2.78883	0.417652	-6.67741	2.43197e-11	1.3549e-09
C4orf3	126.415	-1.30956	0.19627	-6.67223	2.51947e-11	1.38912e-09
SCPEP1	26.673	2.08798	0.312945	6.67204	2.52273e-11	1.38912e-09
PLD3	103.622	2.21215	0.332309	6.65691	2.7965e-11	1.53096e-09
MS4A7	164.097	1.63591	0.246065	6.64831	2.96476e-11	1.60146e-09
HLA-DOA	12.9002	4.12396	0.620302	6.64831	2.96478e-11	1.60146e-09
SLCO2B1	39.9639	2.88242	0.433593	6.64775	2.976e-11	1.60146e-09
LAPTM4A	104.757	1.13673	0.171393	6.63232	3.3046e-11	1.76824e-09
IGF1	11.0317	6.20334	0.935508	6.63098	3.33456e-11	1.77425e-09
SERTAD1	33.8471	-1.58224	0.238675	-6.62927	3.37348e-11	1.78493e-09
MIR22HG	16.5122	-2.47879	0.374117	-6.62571	3.45584e-11	1.81835e-09
FYB1	78.5417	1.617	0.245302	6.59189	4.34262e-11	2.27232e-09
FGR	35.5898	-2.23888	0.34127	-6.56042	5.36556e-11	2.78247e-09
NAGK	36.8749	2.05648	0.31349	6.55996	5.38217e-11	2.78247e-09
VSIR	50.0426	2.0896	0.31857	6.55931	5.40571e-11	2.78247e-09
RIPK2	26.743	-1.74211	0.266399	-6.53948	6.1732e-11	3.16035e-09
SNX6	48.441	1.53894	0.236206	6.51523	7.25783e-11	3.69564e-09
FGL2	31.6511	2.57955	0.396476	6.50619	7.70788e-11	3.90381e-09
CDA	7.2393	-5.76678	0.88791	-6.49477	8.31578e-11	4.18929e-09
TMEM167A	69.187	-1.66498	0.25704	-6.47751	9.32515e-11	4.67294e-09
CD302	37.9368	1.86462	0.288831	6.45574	1.07689e-10	5.36801e-09
PGK1	156.234	-1.55132	0.241483	-6.42415	1.32612e-10	6.55121e-09
SPINT2	38.6245	1.78658	0.278114	6.42392	1.32809e-10	6.55121e-09
AVPI1	20.1091	-2.55454	0.397746	-6.42252	1.34034e-10	6.57739e-09
LINC01943	7.05094	-5.34751	0.833141	-6.41849	1.37629e-10	6.71901e-09
GBE1	14.9914	-2.66556	0.415468	-6.41579	1.40094e-10	6.80425e-09
IL18	26.6192	2.1693	0.338571	6.40722	1.48192e-10	7.16086e-09
SDC3	15.0938	3.52313	0.550816	6.39621	1.59281e-10	7.65759e-09
ZEB2	110.101	-0.988703	0.15528	-6.36721	1.92497e-10	9.20777e-09
GPCPD1	24.572	-1.77118	0.278492	-6.35989	2.01893e-10	9.60867e-09
JAML	26.7805	3.20158	0.50686	6.3165	2.67552e-10	1.26602e-08
ERP29	40.737	1.62775	0.257725	6.31585	2.68683e-10	1.26602e-08
MSR1	103.572	1.4769	0.234268	6.30432	2.89459e-10	1.35716e-08
DEFB1	8.0621	-5.70683	0.905628	-6.30151	2.94755e-10	1.37458e-08
CXCL2	954.549	-2.73958	0.434797	-6.30082	2.96078e-10	1.37458e-08
PPT1	83.6499	1.83798	0.292781	6.27767	3.43695e-10	1.58787e-08
TCF4	15.902	2.92833	0.469659	6.23501	4.51761e-10	2.077e-08
MCUB	30.8898	-1.86704	0.299544	-6.23294	4.5775e-10	2.09437e-08
GPI	30.397	-1.96002	0.314773	-6.22679	4.7608e-10	2.16777e-08
VMO1	88.4608	2.90801	0.467866	6.21548	5.11676e-10	2.3187e-08
BHLHE40	32.5929	-1.95629	0.315034	-6.20977	5.30627e-10	2.39313e-08
GLIPR2	42.7871	-1.68893	0.272115	-6.20666	5.41225e-10	2.42936e-08
AC005280.2	12.5601	-3.48887	0.563485	-6.1916	5.95547e-10	2.66058e-08
AK4	6.89325	-6.06376	0.979889	-6.18822	6.08485e-10	2.70561e-08
AOAH	21.8165	2.49668	0.404705	6.16913	6.86669e-10	3.03899e-08
RETN	14.6547	-3.18934	0.518867	-6.14673	7.90946e-10	3.48421e-08
NOP10	163.475	-0.9221	0.150384	-6.13162	8.69879e-10	3.81418e-08
GIMAP7	14.0543	3.91503	0.64234	6.09495	1.09474e-09	4.77801e-08
FTH1	8313.66	-1.3263	0.217885	-6.08714	1.14942e-09	4.99365e-08
GYPC	32.1184	1.98024	0.325453	6.08457	1.16804e-09	5.05136e-08
GPX3	15.9801	3.31728	0.545663	6.07935	1.2067e-09	5.19483e-08
SNHG3	29.9274	-1.79971	0.296559	-6.06865	1.28992e-09	5.52797e-08
PMP22	16.9878	2.97349	0.490732	6.05929	1.36721e-09	5.83282e-08
HEXA	35.2389	1.59636	0.26403	6.04613	1.48365e-09	6.30119e-08
ANKRD28	45.7555	-2.30247	0.381678	-6.03249	1.6145e-09	6.8263e-08
MAP2K3	20.1887	-2.00616	0.333176	-6.02132	1.73004e-09	7.2823e-08
MRC1	23.4956	2.72232	0.452262	6.01934	1.75127e-09	7.33904e-08
P2RY13	13.9208	4.48583	0.74543	6.01777	1.76832e-09	7.37785e-08
TNF	49.8987	-2.69749	0.448433	-6.01537	1.79471e-09	7.45513e-08
IGSF21	7.87911	5.7375	0.954627	6.01019	1.85301e-09	7.66368e-08
CXCR4	131.218	1.11213	0.185331	6.00079	1.96364e-09	8.08593e-08
ZC3H12A	14.4447	-2.49305	0.416773	-5.9818	2.20682e-09	9.04794e-08
IGSF6	67.7833	1.59221	0.266311	5.97876	2.24849e-09	9.17909e-08
RAB32	33.7074	1.70669	0.285647	5.97481	2.30355e-09	9.36347e-08
LGALS3BP	11.0046	4.35115	0.728892	5.96954	2.37931e-09	9.63009e-08
NLRP3	27.5316	-2.01915	0.338352	-5.96761	2.40752e-09	9.70283e-08
CEBPB	185.734	-1.55017	0.25997	-5.96287	2.47839e-09	9.94612e-08
LY86	54.7093	1.75853	0.295094	5.9592	2.5347e-09	1.01292e-07
HK2	18.0146	-3.25915	0.548074	-5.94654	2.73866e-09	1.08983e-07
CRADD	12.5741	-3.09551	0.522509	-5.92431	3.13617e-09	1.24279e-07
GK	47.3231	-1.57977	0.267001	-5.91673	3.28407e-09	1.29598e-07
ATF4	67.1752	-1.17201	0.19828	-5.91088	3.4028e-09	1.33726e-07
TUBA1B	233.012	1.07285	0.18173	5.90354	3.55786e-09	1.39203e-07
MGST2	27.3663	1.84539	0.312625	5.9029	3.57158e-09	1.39203e-07
NCF4	32.8517	1.84367	0.312636	5.89717	3.6978e-09	1.43532e-07
MAP3K7CL	8.13262	-3.99541	0.678299	-5.89033	3.85426e-09	1.48995e-07
PEBP1	40.8529	1.80811	0.307334	5.88321	4.02387e-09	1.54788e-07
SOD2	333.85	-1.84863	0.314249	-5.88268	4.03681e-09	1.54788e-07
LTC4S	14.2965	3.71594	0.632959	5.87075	4.33829e-09	1.65677e-07
TGM2	7.99452	-3.78599	0.645162	-5.86828	4.40343e-09	1.67489e-07
PTGS2	22.9302	-1.89186	0.322468	-5.86681	4.44248e-09	1.68299e-07
CITED2	41.4225	-1.56371	0.266683	-5.86355	4.53081e-09	1.70961e-07
CKAP4	9.19355	-3.23834	0.553977	-5.84563	5.0466e-09	1.89668e-07
HIPK2	13.1628	-2.28281	0.391025	-5.83803	5.28217e-09	1.97737e-07
EMP2	7.53152	5.27446	0.903675	5.83668	5.32524e-09	1.98564e-07
NAA50	23.1264	-1.65673	0.284026	-5.83303	5.44294e-09	2.02157e-07
DNASE2	23.1658	2.70061	0.463085	5.83177	5.48415e-09	2.02674e-07
EPHX1	9.29105	5.17351	0.887197	5.8313	5.49965e-09	2.02674e-07
AC016831.1	8.32328	-3.32054	0.569597	-5.82964	5.55486e-09	2.03915e-07
PNP	14.826	-2.39141	0.410618	-5.82393	5.74803e-09	2.10191e-07
RILPL2	42.7322	-1.35413	0.232812	-5.81641	6.01232e-09	2.1901e-07
MMP14	9.75104	4.52235	0.779134	5.80432	6.46268e-09	2.34514e-07
OSM	22.9565	-2.01358	0.347221	-5.79913	6.66584e-09	2.40792e-07
CIITA	11.3094	3.95388	0.681867	5.79861	6.68656e-09	2.40792e-07
TMEM173	22.9962	2.19454	0.379176	5.78767	7.13709e-09	2.56043e-07
TSPAN15	6.38368	5.52536	0.957259	5.77207	7.83056e-09	2.79861e-07
SDC4	10.9125	-2.74519	0.475995	-5.76728	8.05632e-09	2.86847e-07
EIF5A	87.4452	-1.14333	0.198371	-5.76359	8.23441e-09	2.9209e-07
CD109	9.94992	-2.79648	0.485629	-5.75848	8.48741e-09	2.99941e-07
HLA-DQA1	393.859	3.73681	0.649176	5.75623	8.60143e-09	3.02841e-07
GRN	224.329	1.03779	0.181427	5.72014	1.06439e-08	3.73297e-07
TNFSF10	12.7963	3.40251	0.594893	5.71954	1.06814e-08	3.73297e-07
EBI3	6.55975	5.5146	0.966327	5.70676	1.15144e-08	4.00931e-07
BTG3	17.5025	-1.9124	0.335383	-5.70215	1.18303e-08	4.10422e-07
SPHK1	10.4009	-2.93993	0.516668	-5.69016	1.26917e-08	4.38698e-07
ISCU	46.6474	1.5207	0.267353	5.68799	1.28547e-08	4.42715e-07
GPR155	8.33013	5.06574	0.890874	5.68626	1.29854e-08	4.45598e-07
H3F3B	602.095	-0.658784	0.115953	-5.68149	1.33529e-08	4.56552e-07
PIK3IP1	10.3104	4.05881	0.714607	5.67977	1.34873e-08	4.59489e-07
IER3	437.402	-1.26622	0.223087	-5.6759	1.37961e-08	4.68327e-07
ALDH2	31.0523	1.75265	0.308878	5.67425	1.393e-08	4.71182e-07
DBNDD2	22.0118	1.98023	0.349721	5.66232	1.49341e-08	5.03347e-07
ANXA1	269.191	-1.24593	0.220104	-5.66063	1.50822e-08	5.06539e-07
MFSD1	64.7855	1.33735	0.236323	5.659	1.52258e-08	5.09554e-07
IFNGR1	81.5128	1.41665	0.250632	5.65231	1.58306e-08	5.27929e-07
TUBA1A	84.8542	1.51378	0.267901	5.65052	1.59966e-08	5.31592e-07
TNFSF13B	47.4752	1.69865	0.300793	5.64723	1.63052e-08	5.39953e-07
CST3	715.698	1.28444	0.227777	5.63901	1.71028e-08	5.62535e-07
NR4A1	69.7422	-1.57537	0.279371	-5.63898	1.71059e-08	5.62535e-07
SLC7A5	9.73238	-3.34074	0.593093	-5.63275	1.77363e-08	5.81247e-07
LILRB5	8.72444	4.37195	0.777269	5.62476	1.85763e-08	6.06677e-07
TBXAS1	34.3837	1.71409	0.305205	5.6162	1.95197e-08	6.35297e-07
HBEGF	42.2803	-1.71506	0.3056	-5.61209	1.99899e-08	6.48371e-07
CD4	29.1049	1.95065	0.34831	5.60032	2.13963e-08	6.91618e-07
BST2	79.8756	1.22071	0.218119	5.59651	2.18706e-08	7.04545e-07
SEMA3C	6.32404	-4.76859	0.854133	-5.58296	2.36458e-08	7.59151e-07
FCGRT	203.623	1.12028	0.200793	5.57928	2.41514e-08	7.71741e-07
CTSL	329.311	-1.49823	0.268552	-5.57893	2.4201e-08	7.71741e-07
GAS6	14.7671	3.04873	0.546906	5.57451	2.48224e-08	7.88903e-07
TNFSF14	8.1431	-3.95105	0.711427	-5.55369	2.79699e-08	8.85963e-07
ADM	36.1088	-2.19351	0.395726	-5.54301	2.97322e-08	9.38644e-07
TMEM158	8.10715	-4.82108	0.870441	-5.53866	3.04792e-08	9.5903e-07
PHLDA2	18.5464	-2.16404	0.391598	-5.52619	3.27257e-08	1.02631e-06
VASP	52.8109	-1.28849	0.233661	-5.51434	3.50089e-08	1.09429e-06
SCAMP2	30.3542	1.57076	0.285522	5.50138	3.76825e-08	1.17398e-06
SPAG9	17.5473	-1.8067	0.328675	-5.49693	3.86467e-08	1.20007e-06
RFLNB	6.21869	-4.73349	0.861246	-5.49609	3.88304e-08	1.20184e-06
APOE	249.493	2.43693	0.444181	5.48633	4.10365e-08	1.26598e-06
GNG5	158.825	-0.875851	0.159864	-5.47873	4.28395e-08	1.31731e-06
CCRL2	26.2043	-1.62603	0.297266	-5.46994	4.50189e-08	1.37985e-06
GAA	22.6215	1.83897	0.336683	5.462	4.7079e-08	1.43834e-06
DPYSL2	33.5896	1.57899	0.289179	5.46026	4.7543e-08	1.44785e-06
HSD17B11	49.5738	1.55665	0.285382	5.45461	4.90806e-08	1.48988e-06
PLPP3	8.79857	-4.05314	0.743232	-5.4534	4.94166e-08	1.49529e-06
IRAK1	21.3184	-1.80547	0.332071	-5.437	5.41846e-08	1.63434e-06
HMGA1	46.6636	-1.55396	0.285999	-5.43346	5.52719e-08	1.6603e-06
CREBL2	19.2237	2.19662	0.404306	5.43306	5.53958e-08	1.6603e-06
PDLIM7	16.607	-2.37934	0.4383	-5.42856	5.68102e-08	1.69732e-06
FRMD4B	31.6825	1.79688	0.331115	5.42676	5.73869e-08	1.70916e-06
BAG3	11.7687	-2.23336	0.411842	-5.42286	5.86535e-08	1.7414e-06
TNFSF12	14.1812	3.67708	0.67842	5.42007	5.95763e-08	1.76327e-06
HIF1A-AS3	6.90819	-3.86771	0.713962	-5.41724	6.05246e-08	1.78576e-06
AC002456.1	5.61275	-5.14859	0.951156	-5.41298	6.19848e-08	1.82316e-06
BZW1	54.1549	-1.5225	0.28147	-5.40911	6.33374e-08	1.85718e-06
PTMA	1287.48	-0.573553	0.106077	-5.40693	6.41148e-08	1.87417e-06
AZIN1-AS1	28.6544	-2.13723	0.395336	-5.40609	6.44147e-08	1.87714e-06
HVCN1	9.54614	4.03325	0.747207	5.39777	6.74744e-08	1.95549e-06
FRMD4A	10.2243	3.15877	0.585212	5.39766	6.7516e-08	1.95549e-06
TPST1	5.55145	-5.50879	1.0207	-5.39707	6.77384e-08	1.95595e-06
FCGR1A	91.7194	1.62073	0.300484	5.39372	6.90126e-08	1.98668e-06
SYNGR2	55.5581	1.25828	0.233544	5.38776	7.13428e-08	2.04754e-06
LAIR1	63.1228	1.09522	0.20342	5.38403	7.28352e-08	2.08406e-06
BNIP3L	84.9942	-1.0221	0.189959	-5.38061	7.42338e-08	2.11768e-06
RPL8	715.382	-0.718071	0.13347	-5.38003	7.44719e-08	2.11809e-06
COX20	32.4234	-1.30274	0.242585	-5.37024	7.86312e-08	2.22969e-06
SFPQ	41.1747	-1.26738	0.23638	-5.3616	8.24886e-08	2.33209e-06
ANXA5	186.98	-0.812521	0.151617	-5.35905	8.36602e-08	2.35817e-06
TFPI	6.50751	-3.75326	0.70186	-5.34759	8.9132e-08	2.50004e-06
ITGA4	18.7097	2.2097	0.413228	5.34741	8.92211e-08	2.50004e-06
MARCH1	32.0542	1.50299	0.281379	5.34151	9.2174e-08	2.57516e-06
RABGEF1	10.7696	-2.55194	0.478734	-5.3306	9.78901e-08	2.72682e-06
BCAT1	29.0755	-1.44041	0.270669	-5.32165	1.02832e-07	2.85608e-06
DOT1L	6.93342	-2.88884	0.543146	-5.31871	1.04507e-07	2.89411e-06
TNFAIP8L2	13.5	2.40046	0.453142	5.29736	1.17489e-07	3.24414e-06
LGMN	130.253	1.92423	0.363474	5.294	1.19669e-07	3.29471e-06
NFIL3	12.1635	-2.12779	0.402308	-5.28897	1.23009e-07	3.37686e-06
ITGA5	14.2297	-2.36379	0.447712	-5.27971	1.29388e-07	3.54173e-06
CRIP1	238.246	-1.54552	0.292767	-5.27902	1.29876e-07	3.54483e-06
VIM-AS1	7.11765	-3.09178	0.587363	-5.26383	1.41086e-07	3.83974e-06
FCGR2B	49.1889	1.29711	0.246734	5.25713	1.46317e-07	3.96356e-06
CD37	77.7113	0.949975	0.180709	5.25694	1.46473e-07	3.96356e-06
LGALS3	310.589	-0.94218	0.179589	-5.2463	1.55182e-07	4.18725e-06
CYTH4	25.2225	1.59102	0.304063	5.23253	1.67202e-07	4.49879e-06
ARL6IP5	70.4123	1.20627	0.230816	5.2261	1.73124e-07	4.64493e-06
GIMAP5	8.19378	4.46568	0.856406	5.21445	1.84368e-07	4.93263e-06
TAF9	23.8849	-1.50873	0.289808	-5.20596	1.92991e-07	5.1425e-06
LYVE1	7.95382	4.32494	0.830813	5.20567	1.93298e-07	5.1425e-06
EIF4E	58.7679	-1.36032	0.261721	-5.19759	2.01885e-07	5.35589e-06
FOSL1	5.08289	-4.8023	0.924153	-5.19643	2.03151e-07	5.37442e-06
ENPP2	7.15047	4.33506	0.836558	5.18203	2.19488e-07	5.79044e-06
SERPINE1	5.98459	-3.78489	0.731667	-5.17297	2.30404e-07	6.06155e-06
CYCS	77.7449	-1.1065	0.214266	-5.16415	2.41537e-07	6.33684e-06
CHST15	10.65	-2.30227	0.447374	-5.14618	2.65841e-07	6.95521e-06
MAPK6	16.273	-2.14477	0.416835	-5.14537	2.67001e-07	6.96629e-06
CX3CR1	10.4288	4.37678	0.850792	5.14436	2.68434e-07	6.98445e-06
KCNJ5	4.70155	5.09619	0.990811	5.14345	2.6974e-07	6.9992e-06
ME1	5.7714	4.94329	0.961552	5.14095	2.73347e-07	7.07341e-06
H2AFY	130.928	-0.786011	0.153202	-5.13057	2.8887e-07	7.45473e-06
CD300LB	5.62845	-3.38833	0.661546	-5.12183	3.02585e-07	7.78745e-06
GOLIM4	20.0631	2.20962	0.431562	5.12005	3.05459e-07	7.84011e-06
MEF2C	58.3933	1.11896	0.219004	5.1093	3.23352e-07	8.27693e-06
THAP2	14.2217	-2.97954	0.584649	-5.09628	3.46393e-07	8.84283e-06
ATP6V1G1	142.53	-0.771474	0.151696	-5.08565	3.66361e-07	9.32743e-06
RGS10	111.466	1.17226	0.230585	5.08383	3.69898e-07	9.39223e-06
AREG	65.5675	-3.75375	0.740067	-5.07217	3.93306e-07	9.95989e-06
CYSTM1	42.3027	-1.79511	0.353982	-5.0712	3.9531e-07	9.96594e-06
TNS1	10.404	-2.432	0.479587	-5.07104	3.95649e-07	9.96594e-06
SCN1B	5.0283	4.77296	0.94274	5.06285	4.13029e-07	1.03761e-05
BHLHE41	7.50303	4.79452	0.950064	5.04652	4.49928e-07	1.12732e-05
LYAR	13.9852	-1.86306	0.369598	-5.04079	4.6362e-07	1.15856e-05
CPD	10.1519	-2.08104	0.413107	-5.03753	4.71571e-07	1.17533e-05
EPB41L2	9.1974	3.17188	0.630173	5.03335	4.81977e-07	1.19811e-05
SERF2	803.511	-0.734174	0.145881	-5.03268	4.83667e-07	1.19916e-05
BLNK	7.37815	4.08135	0.811993	5.02634	4.99926e-07	1.23624e-05
NFKBIZ	84.2883	-1.38573	0.27637	-5.01406	5.32946e-07	1.31446e-05
LIPA	102.824	1.26926	0.25325	5.01188	5.39006e-07	1.32595e-05
ADAM8	16.146	-2.28423	0.457218	-4.99594	5.8551e-07	1.43662e-05
DRAM2	55.104	1.08647	0.217663	4.99154	5.99011e-07	1.46595e-05
GPR84	17.6034	-2.16759	0.434939	-4.98366	6.2392e-07	1.52298e-05
NAMPT	179.277	-1.25233	0.251677	-4.97593	6.49354e-07	1.58099e-05
ENTPD1	9.96665	2.81472	0.565977	4.9732	6.58553e-07	1.59927e-05
ITGB8	6.03426	-3.60641	0.725615	-4.97014	6.69033e-07	1.62023e-05
SPRED1	12.9945	2.27467	0.457708	4.96969	6.70605e-07	1.62023e-05
LAMP2	39.0715	1.32179	0.266357	4.9625	6.95928e-07	1.67713e-05
CRYL1	18.7407	1.81006	0.36585	4.94755	7.5154e-07	1.80656e-05
NFKB1	21.7598	-1.8009	0.364046	-4.94691	7.53996e-07	1.80787e-05
TMEM14C	45.5107	1.33065	0.269181	4.94332	7.68015e-07	1.83523e-05
MT1E	28.1884	-2.81056	0.568594	-4.943	7.69283e-07	1.83523e-05
NT5E	4.05326	-5.21351	1.05585	-4.93772	7.90414e-07	1.88091e-05
PLEK	86.2623	-0.896109	0.18161	-4.93426	8.04542e-07	1.90973e-05
TREM2	68.7316	1.60123	0.324591	4.93308	8.09441e-07	1.91655e-05
CPM	23.9074	1.97492	0.400598	4.92993	8.22586e-07	1.94282e-05
SNHG25	42.5158	-1.10464	0.224248	-4.92599	8.3936e-07	1.97751e-05
NCOA4	28.0101	1.54343	0.313452	4.92397	8.48054e-07	1.99303e-05
MIR155HG	19.833	-2.63375	0.535909	-4.91455	8.89877e-07	2.08615e-05
TXN	114.358	-0.918986	0.187157	-4.91025	9.09616e-07	2.12715e-05
AC015871.1	7.49558	-2.86079	0.583702	-4.90112	9.52921e-07	2.22294e-05
GUK1	98.3554	-0.804645	0.164441	-4.89323	9.91968e-07	2.30834e-05
RALA	33.7136	-1.31795	0.269635	-4.88789	1.01921e-06	2.36592e-05
TMEM59	85.6513	0.895559	0.183313	4.8854	1.0322e-06	2.3902e-05
FAM162A	40.749	-1.60069	0.328375	-4.87458	1.0904e-06	2.51882e-05
POU2F2	23.0224	2.62198	0.538003	4.87354	1.09614e-06	2.52592e-05
SNAPC1	13.2143	-1.9509	0.400393	-4.87246	1.10217e-06	2.53365e-05
C3	13.704	3.08251	0.632887	4.87056	1.11282e-06	2.55195e-05
SESN1	8.57564	3.45095	0.708834	4.86849	1.12456e-06	2.57264e-05
CYBA	519.27	0.601132	0.123509	4.86713	1.13232e-06	2.58415e-05
APMAP	19.9769	1.67772	0.344938	4.86384	1.1513e-06	2.62115e-05
AKR1A1	49.821	1.14103	0.234728	4.86108	1.16747e-06	2.65158e-05
SYNJ2	4.51315	-4.06136	0.836585	-4.85469	1.20577e-06	2.73201e-05
SLC1A3	16.1546	1.99793	0.412137	4.84774	1.24878e-06	2.82273e-05
ADAM28	14.454	2.35213	0.486155	4.83824	1.30993e-06	2.9511e-05
ITPR2	10.9253	2.32556	0.480691	4.83796	1.31181e-06	2.9511e-05
TGIF1	36.1723	-1.37597	0.284471	-4.83695	1.31844e-06	2.959e-05
CXCL3	740.761	-3.02178	0.624817	-4.83626	1.32305e-06	2.96233e-05
PTMS	17.8021	2.30672	0.477193	4.83394	1.33855e-06	2.98995e-05
ZFAND2A	20.2167	-1.79518	0.371536	-4.83178	1.35317e-06	3.0155e-05
MAFF	17.0113	-1.73428	0.359637	-4.82231	1.41904e-06	3.15487e-05
IFITM3	154.738	2.34902	0.487742	4.81612	1.46377e-06	3.23935e-05
ZBTB43	10.2299	-2.39214	0.496696	-4.8161	1.46388e-06	3.23935e-05
MIF4GD	14.3646	1.93829	0.402565	4.81484	1.47315e-06	3.25227e-05
TAGLN2	142.259	-1.04866	0.217973	-4.81095	1.50212e-06	3.30852e-05
HGF	7.14544	3.94552	0.820717	4.80741	1.52897e-06	3.35984e-05
IL1A	5.76972	-4.45368	0.92842	-4.79706	1.61015e-06	3.53002e-05
FLT1	4.41545	-4.16569	0.869888	-4.78876	1.67814e-06	3.67059e-05
EIF3J	36.9655	-1.20352	0.251564	-4.78416	1.71707e-06	3.74709e-05
IL1R1	6.55554	-3.1026	0.648623	-4.78337	1.72383e-06	3.75319e-05
EIF1	920.439	-0.618632	0.129471	-4.77815	1.76912e-06	3.84298e-05
PLD4	7.5295	3.61757	0.757367	4.77651	1.78367e-06	3.8657e-05
S100B	4.05493	4.86837	1.01991	4.77333	1.81208e-06	3.91832e-05
KCNMA1	17.3433	2.43853	0.511386	4.76848	1.85625e-06	4.00468e-05
TOMM5	51.4681	-1.02452	0.214886	-4.76773	1.86312e-06	4.01037e-05
C1orf122	28.6185	-1.34718	0.282611	-4.76692	1.87062e-06	4.01738e-05
CYP1B1	7.79692	-2.39618	0.503081	-4.76301	1.90723e-06	4.08674e-05
SLAMF8	13.7978	2.20799	0.463828	4.76037	1.93234e-06	4.1312e-05
CHMP4B	37.704	-1.1939	0.251159	-4.75359	1.9984e-06	4.26281e-05
TM6SF1	15.5659	2.05265	0.432399	4.74712	2.06338e-06	4.39152e-05
PLP2	50.6572	-1.0359	0.218258	-4.74622	2.07258e-06	4.39633e-05
P4HA1	27.4099	-1.73464	0.365495	-4.74599	2.07492e-06	4.39633e-05
CTSH	103.98	1.06791	0.225092	4.74431	2.09217e-06	4.42297e-05
CD72	13.5842	2.23104	0.470771	4.73912	2.14646e-06	4.52765e-05
EIF2AK3	5.56453	-3.20093	0.676633	-4.73068	2.23772e-06	4.70966e-05
IQGAP2	17.8357	1.99926	0.42348	4.72104	2.3464e-06	4.92743e-05
CLDN1	4.67058	4.5411	0.962567	4.7177	2.38523e-06	4.99791e-05
NAIP	14.6205	2.098	0.444994	4.71467	2.42105e-06	5.06177e-05
FCER1A	14.2583	3.51391	0.745607	4.71283	2.44305e-06	5.0965e-05
PLAU	23.8588	2.26835	0.481846	4.70762	2.50624e-06	5.21683e-05
DAB2	66.6121	1.13711	0.241614	4.70629	2.52266e-06	5.23949e-05
AC073611.1	5.08204	-3.6112	0.767999	-4.70209	2.57517e-06	5.33686e-05
GNG10	77.4736	0.957175	0.203725	4.69837	2.62248e-06	5.42304e-05
PNRC1	123.488	-1.1419	0.243263	-4.6941	2.6778e-06	5.52536e-05
ALDH1A2	5.12737	-4.0632	0.866631	-4.6885	2.75212e-06	5.66637e-05
LGALS1	914.098	-1.00342	0.214491	-4.67816	2.89461e-06	5.94682e-05
ENO2	4.84016	-4.34023	0.928028	-4.67683	2.91337e-06	5.97241e-05
ACSL3	20.8602	-1.41633	0.303268	-4.67022	3.00874e-06	6.15459e-05
EZR	23.7871	-1.48621	0.318518	-4.666	3.07118e-06	6.26878e-05
RAN	88.282	-0.841693	0.180511	-4.66284	3.11876e-06	6.35221e-05
NPC2	611.903	0.597899	0.128262	4.66155	3.13843e-06	6.37855e-05
CNRIP1	6.41764	3.75767	0.806693	4.65811	3.19121e-06	6.47194e-05
ALDH1A1	4.97802	4.20971	0.904105	4.65622	3.22068e-06	6.51774e-05
DDX60L	13.9237	-1.75479	0.37699	-4.65474	3.24384e-06	6.55061e-05
NMB	10.8189	-2.84541	0.614727	-4.62873	3.67907e-06	7.41373e-05
UFM1	32.7109	-1.13496	0.245665	-4.61995	3.83841e-06	7.71839e-05
CCL2	750.999	-3.13556	0.67917	-4.61675	3.89789e-06	7.82139e-05
GIMAP1	10.9051	2.63507	0.571554	4.61036	4.01968e-06	8.04871e-05
PRXL2A	7.32763	4.03794	0.878698	4.59536	4.31999e-06	8.6293e-05
NFATC2	4.4483	4.55285	0.990831	4.59498	4.32786e-06	8.6293e-05
CSRNP1	26.6769	-1.82294	0.396983	-4.59199	4.3905e-06	8.7358e-05
GPR65	25.9126	1.35605	0.295697	4.58595	4.51921e-06	8.95965e-05
PTX3	4.49249	-3.73539	0.814552	-4.58583	4.52192e-06	8.95965e-05
IFITM2	83.3988	1.2425	0.271293	4.57992	4.65164e-06	9.19742e-05
JARID2	20.2534	-1.59893	0.349899	-4.5697	4.88427e-06	9.63727e-05
SNRPN	11.5948	2.15971	0.473368	4.56244	5.05621e-06	9.95579e-05
SLC36A4	12.0486	-1.82696	0.400623	-4.56031	5.10775e-06	0.000100364
PDE4DIP	13.6932	-1.72629	0.378979	-4.5551	5.2361e-06	0.000102673
AC112496.1	4.83238	-3.33326	0.732315	-4.55168	5.322e-06	0.000104041
PILRA	46.4502	1.15395	0.253534	4.55145	5.32781e-06	0.000104041
TECR	20.0161	1.59987	0.351843	4.54712	5.43841e-06	0.000105982
NASP	12.1621	2.08138	0.457798	4.5465	5.45461e-06	0.000106079
S100A11	956.443	-0.719657	0.158391	-4.54356	5.5313e-06	0.00010735
RYBP	12.5505	-1.8613	0.409758	-4.54244	5.5608e-06	0.000107702
SELPLG	7.91717	2.82589	0.623519	4.53216	5.83835e-06	0.000112847
TMEM86A	4.8637	4.16824	0.919811	4.53162	5.8532e-06	0.000112901
ETV5	11.1627	2.26976	0.500919	4.5312	5.86501e-06	0.000112901
GATM	13.8076	2.71368	0.601221	4.51361	6.37341e-06	0.000122439
KLHL21	5.84748	-2.90987	0.644761	-4.51309	6.38896e-06	0.000122489
FABP4	164.186	-4.57949	1.01491	-4.51221	6.41561e-06	0.000122752
GLB1	12.4421	1.9083	0.423155	4.5097	6.49195e-06	0.000123962
ATG4C	7.16109	3.09441	0.686253	4.50914	6.5092e-06	0.000124041
ATP6V1F	202.244	-0.830585	0.184782	-4.49494	6.95897e-06	0.000132346
FKBP1A	117.307	-0.687993	0.153099	-4.49378	6.99702e-06	0.000132803
TMEM35B	25.1736	1.45453	0.324689	4.47975	7.47307e-06	0.000141555
YWHAZ	76.3226	-0.990425	0.221152	-4.47847	7.51796e-06	0.000142121
CFP	15.4922	-1.7666	0.394922	-4.4733	7.70229e-06	0.000145315
OXSR1	10.2646	-1.85936	0.415833	-4.47142	7.77015e-06	0.000146019
H3F3A	561.757	-0.542118	0.121241	-4.47141	7.77041e-06	0.000146019
ATP1B1	14.0613	2.09738	0.469159	4.47052	7.80294e-06	0.00014634
ARL4C	37.5979	1.58035	0.353634	4.46887	7.86321e-06	0.000147179
CMKLR1	6.95441	3.34661	0.751248	4.45473	8.39994e-06	0.000156915
PDE4B	17.8236	-1.52709	0.343292	-4.44835	8.65314e-06	0.000161327
TXNIP	170.237	1.13276	0.254693	4.44755	8.68565e-06	0.000161614
OST4	190.679	-0.638256	0.143621	-4.44403	8.82903e-06	0.00016396
MIR4435-2HG	9.19483	-2.17232	0.489269	-4.43992	8.99906e-06	0.000166791
EIF4G2	79.0053	-0.809552	0.182754	-4.42973	9.43511e-06	0.000174531
ACP2	14.5986	1.97528	0.44614	4.42748	9.53401e-06	0.000176017
PID1	22.6843	-1.46053	0.330545	-4.41856	9.93606e-06	0.000183083
ELOC	65.3937	-0.879183	0.199142	-4.41485	1.01079e-05	0.000185887
ARL2	19.6753	1.51846	0.343992	4.41423	1.01368e-05	0.000186058
GLIPR1	69.6752	0.865618	0.196386	4.40774	1.04454e-05	0.00019135
CD28	4.84	3.88309	0.882239	4.4014	1.07554e-05	0.000196649
CA2	10.8224	-2.0133	0.457575	-4.39993	1.08288e-05	0.000197609
NAAA	13.0062	1.97268	0.448551	4.3979	1.09304e-05	0.00019908
TMEM38B	8.63005	-2.09044	0.47642	-4.38781	1.14497e-05	0.000208139
B4GALT5	9.45715	-2.25287	0.513674	-4.3858	1.15561e-05	0.000209671
ETS2	47.282	-1.23718	0.282205	-4.38397	1.16535e-05	0.000211033
CD36	95.0148	-1.76872	0.4042	-4.37585	1.20961e-05	0.000218631
ODC1	10.994	-1.87008	0.427494	-4.37452	1.21698e-05	0.000219543
COX7A2	154.494	-0.614326	0.140491	-4.37271	1.22715e-05	0.000220957
UGCG	15.4692	1.72095	0.393834	4.36973	1.24402e-05	0.00022357
SH3BGRL	118.783	0.818232	0.187796	4.35702	1.31842e-05	0.000236492
SULF2	7.19455	-2.32656	0.534765	-4.35062	1.35753e-05	0.000243047
RENBP	24.4636	1.4831	0.341005	4.34921	1.36626e-05	0.000244148
HLA-E	218.646	0.810124	0.186426	4.34556	1.38919e-05	0.00024771
MT1G	138.124	-5.11878	1.17803	-4.34521	1.39143e-05	0.00024771
NR4A3	24.4906	-2.27883	0.525046	-4.34025	1.42322e-05	0.000252427
ZNF618	4.09751	4.26576	0.982844	4.34022	1.4234e-05	0.000252427
CD83	159.519	-1.09039	0.251251	-4.33983	1.42592e-05	0.000252427
PPP1R15A	190.321	-1.24316	0.286495	-4.3392	1.43e-05	0.000252678
MCRIP2	15.2399	-1.4497	0.334197	-4.33786	1.43874e-05	0.000253749
B2M	3697.41	0.572963	0.13223	4.33308	1.47035e-05	0.000258841
SH3BP5	11.8998	-1.66468	0.384305	-4.33167	1.47982e-05	0.000260025
TMEM19	5.55445	3.46352	0.800597	4.32617	1.51722e-05	0.000266103
AL162253.2	5.74766	-2.52664	0.584678	-4.32142	1.55028e-05	0.000271399
PPDPF	150.416	-0.9902	0.229182	-4.32059	1.55615e-05	0.000271923
AP3S1	38.8416	-1.02405	0.237219	-4.31688	1.58251e-05	0.000276021
NHP2	36.7277	-0.997292	0.231092	-4.31556	1.59202e-05	0.000277169
GSTK1	56.2123	0.920216	0.213464	4.31087	1.62615e-05	0.000282591
CORO1B	31.1047	1.29615	0.300926	4.30721	1.65325e-05	0.000286776
AP1B1	21.9353	1.69714	0.394099	4.30638	1.65948e-05	0.00028733
OFD1	10.2574	2.3972	0.55934	4.28577	1.82107e-05	0.000314328
ADAMDEC1	7.32222	2.89523	0.675565	4.28565	1.82205e-05	0.000314328
METTL7A	12.6948	2.32642	0.543051	4.28398	1.83582e-05	0.000316128
ZNF267	20.0451	-1.54365	0.361562	-4.2694	1.96003e-05	0.000336905
DST	9.00023	2.2005	0.515769	4.26645	1.9861e-05	0.000340768
ITSN1	8.37097	2.41629	0.566687	4.2639	2.00892e-05	0.000344059
CSF2RA	22.4078	1.37623	0.323041	4.26024	2.04204e-05	0.000349101
HSPH1	67.9824	-1.00374	0.236071	-4.25186	2.11999e-05	0.000361774
AL133453.1	5.94862	-2.34346	0.551818	-4.24679	2.16851e-05	0.000369387
ICAM3	6.66863	-2.46181	0.580078	-4.24393	2.19641e-05	0.000373468
SLC2A1	5.81845	-3.30022	0.77836	-4.23997	2.23553e-05	0.00037944
LRRC25	32.1819	1.15077	0.271641	4.23638	2.27152e-05	0.000384858
MEF2A	20.4076	1.83243	0.432677	4.23511	2.28441e-05	0.000386351
TM4SF19	5.17859	-4.13672	0.97797	-4.2299	2.33794e-05	0.000394699
SLC18B1	6.82821	2.78693	0.66062	4.21866	2.45754e-05	0.000414152
TP53BP2	5.76746	-2.52268	0.598301	-4.21641	2.48223e-05	0.00041757
CD209	4.56948	3.50148	0.830733	4.21492	2.49862e-05	0.000419582
HPGDS	4.73103	4.03143	0.956676	4.214	2.5089e-05	0.000420563
KCTD12	53.171	1.07745	0.255836	4.21148	2.53706e-05	0.000424531
EFHD2	44.9956	-0.990717	0.235646	-4.20427	2.61928e-05	0.000437516
MTHFD2L	11.6094	-1.64498	0.39149	-4.20184	2.64752e-05	0.000441456
MIR210HG	2.41794	-4.72243	1.12584	-4.1946	2.73358e-05	0.000455005
ARHGDIB	185.334	0.736622	0.17574	4.19155	2.77056e-05	0.000460351
ZFYVE16	25.1413	-1.36521	0.325783	-4.19057	2.7826e-05	0.000461541
ATP2B1	66.918	-1.18028	0.281836	-4.18782	2.81647e-05	0.000466343
PSMA6	76.5856	-1.03124	0.246634	-4.18127	2.89886e-05	0.000479146
PPP1R15B	24.6591	-1.27271	0.304555	-4.1789	2.92922e-05	0.000483322
ITGAX	33.8492	-1.09153	0.261277	-4.17767	2.94509e-05	0.000485015
SNHG15	21.7354	-1.25953	0.301518	-4.17731	2.94973e-05	0.000485015
ATF5	28.5612	-1.48998	0.356777	-4.17621	2.96403e-05	0.000486522
SLC5A3	7.90556	-1.92589	0.461405	-4.17396	2.99346e-05	0.000490503
EMD	15.5592	-1.45127	0.347804	-4.17266	3.01062e-05	0.000492462
TPM4	75.8491	-0.790312	0.189529	-4.16987	3.04773e-05	0.000497673
OTULINL	18.8961	1.57817	0.378552	4.16896	3.05986e-05	0.000498795
BIRC3	20.6563	-1.26696	0.304025	-4.16728	3.0826e-05	0.000501638
CD81	46.8139	1.39791	0.335739	4.16368	3.13154e-05	0.000508728
PALD1	3.83213	3.91949	0.945492	4.14545	3.39152e-05	0.000550019
CXCL16	107.1	1.00984	0.243981	4.13901	3.48808e-05	0.000564711
CSTA	93.2786	-0.924875	0.223709	-4.13428	3.56068e-05	0.000575481
SERTAD2	14.2	-1.4609	0.35413	-4.12534	3.70187e-05	0.000597281
OTUD1	39.9863	-1.01137	0.24615	-4.10874	3.97832e-05	0.000640794
NCL	68.3521	-0.80261	0.195579	-4.10376	4.06486e-05	0.000652539
HINT2	12.9837	1.72859	0.421245	4.10352	4.06916e-05	0.000652539
ACADVL	37.1283	-1.15182	0.280701	-4.10336	4.07191e-05	0.000652539
TMEM88	3.49492	-3.54055	0.863504	-4.10021	4.12779e-05	0.000660376
PDK4	27.6475	2.41813	0.59026	4.09673	4.19036e-05	0.000669256
DSC2	8.40293	2.37123	0.579735	4.0902	4.31005e-05	0.000687213
SDC2	72.845	-1.75473	0.429098	-4.08936	4.32571e-05	0.000688552
SCP2	36.6192	1.0433	0.255231	4.08766	4.35753e-05	0.000692452
ELL2	21.5373	-1.28671	0.315577	-4.07733	4.55552e-05	0.000722702
SGMS2	5.4665	-2.6362	0.647063	-4.0741	4.61924e-05	0.000731585
CYB5R1	11.8322	1.74407	0.428706	4.06822	4.73739e-05	0.000749046
FEZ2	23.5091	1.26461	0.311059	4.06548	4.79328e-05	0.000756619
CORO1C	31.9605	-1.01321	0.249432	-4.06206	4.86411e-05	0.000766523
UBE2J1	26.4984	-1.44153	0.355516	-4.05475	5.01874e-05	0.000789203
F3	3.60289	-3.34634	0.825344	-4.05448	5.0247e-05	0.000789203
OLFML2B	15.9345	1.69353	0.417977	4.05173	5.08409e-05	0.000797208
JAKMIP2	6.13111	-3.10684	0.76781	-4.04637	5.20185e-05	0.000814325
MARCKS	108.728	1.03858	0.256701	4.04585	5.21331e-05	0.000814774
FCGR1B	21.704	1.72114	0.425489	4.0451	5.23014e-05	0.000816057
WLS	6.73988	2.75203	0.681901	4.03581	5.44132e-05	0.000847611
GAL3ST4	7.78264	2.70513	0.670728	4.03313	5.50389e-05	0.000855951
CALHM6	14.9332	2.04581	0.507347	4.03236	5.52189e-05	0.000857342
HACD4	12.9802	2.08451	0.517176	4.03055	5.56461e-05	0.000862561
TRAF1	6.19607	-2.65133	0.658063	-4.02899	5.60169e-05	0.00086689
PRCP	14.9366	1.49164	0.37049	4.02613	5.6702e-05	0.00087606
DHRS7	37.4858	1.39955	0.347671	4.0255	5.68552e-05	0.000876995
STOM	17.7252	1.52138	0.378298	4.02164	5.77941e-05	0.000888729
ITGB2	156.419	0.901838	0.224248	4.0216	5.78035e-05	0.000888729
FLNB	5.3988	-2.52999	0.629162	-4.02121	5.79004e-05	0.000888776
PDGFB	7.63116	2.49713	0.62114	4.02024	5.81393e-05	0.000890999
SLC43A2	32.0696	-1.07758	0.268156	-4.01847	5.85774e-05	0.000896263
USP53	13.3286	2.09438	0.521525	4.01588	5.92255e-05	0.000904718
CADM1	4.00598	3.88399	0.967964	4.01254	6.00686e-05	0.000916119
DDRGK1	15.9973	1.46627	0.365873	4.0076	6.13394e-05	0.000933995
WTAP	35.0112	-1.07849	0.2692	-4.00627	6.16849e-05	0.000937749
RHEB	60.1411	-0.839046	0.209716	-4.00086	6.31121e-05	0.000957908
RND3	4.20563	3.80624	0.951805	3.99897	6.36188e-05	0.000964054
DENND5A	13.6006	-1.72271	0.430854	-3.99837	6.37811e-05	0.00096497
OS9	31.9782	1.09068	0.272883	3.99687	6.41857e-05	0.000969541
SERPINB9	22.8824	-1.36933	0.342796	-3.9946	6.48032e-05	0.00097731
RNF130	87.8756	0.723355	0.181206	3.99189	6.55486e-05	0.00098698
VDAC1	66.677	-1.03853	0.260514	-3.98646	6.70672e-05	0.00100824
MAPKAPK2	13.185	-1.55619	0.390562	-3.98448	6.76269e-05	0.00101505
NIBAN1	18.3032	1.39476	0.350106	3.98383	6.78132e-05	0.00101623
GPRC5A	2.04519	-4.90969	1.23534	-3.97435	7.05709e-05	0.00105589
LMBRD1	13.6811	1.67781	0.422313	3.97291	7.09998e-05	0.00106063
SP110	17.7508	1.46917	0.370022	3.97049	7.17248e-05	0.00106967
MT1F	30.7744	-2.16775	0.546014	-3.97014	7.18306e-05	0.00106967
DPEP2	8.09222	2.71005	0.683706	3.96377	7.3776e-05	0.00109691
ATP6AP2	80.2047	0.766512	0.193498	3.96134	7.45303e-05	0.00110639
PDXK	26.0269	-1.25748	0.317533	-3.96015	7.49036e-05	0.00111019
ITGB1	57.4144	-0.799851	0.2023	-3.95379	7.69243e-05	0.00113836
SMIM30	28.535	1.1277	0.285445	3.95067	7.79332e-05	0.00114988
ARHGAP9	8.18348	2.22317	0.562737	3.95063	7.79455e-05	0.00114988
MYO1F	29.404	1.19997	0.30386	3.94907	7.84541e-05	0.00115483
SEMA6B	5.81387	-2.26991	0.574827	-3.94886	7.85249e-05	0.00115483
RHOC	57.5733	0.968002	0.245435	3.94402	8.01281e-05	0.00117658
ETF1	26.7788	-1.03902	0.263503	-3.94311	8.04317e-05	0.00117921
IL7R	10.7436	-2.11053	0.535796	-3.93906	8.18011e-05	0.00119743
PTPRC	65.8554	1.09944	0.279639	3.93165	8.43654e-05	0.00123151
NFIA	5.31336	3.12646	0.795216	3.93158	8.43891e-05	0.00123151
GSN	69.2077	1.13153	0.288957	3.91592	9.00611e-05	0.00131226
CEACAM4	4.77063	4.05411	1.03613	3.91272	9.12613e-05	0.00132771
PYCARD	87.8172	0.745358	0.190603	3.91053	9.2092e-05	0.00133773
CHCHD2	185.389	-0.57149	0.146199	-3.90899	9.26826e-05	0.00134425
AXL	10.6703	2.76416	0.707584	3.90648	9.3649e-05	0.00135619
SLCO4A1	3.72294	-2.89703	0.742231	-3.90314	9.49522e-05	0.00137297
ALOX5	27.4581	1.09446	0.280747	3.89838	9.68377e-05	0.00139809
ARL8B	23.1043	-1.11749	0.286813	-3.89623	9.77018e-05	0.00140651
AIG1	7.62247	2.18256	0.560178	3.89619	9.77175e-05	0.00140651
BOLA2	18.6826	-1.19414	0.306899	-3.89099	9.98369e-05	0.00143483
ZNF706	69.2502	-0.73096	0.188274	-3.88243	0.000103418	0.00148405
PLAAT3	9.52752	2.18016	0.561744	3.88105	0.000104005	0.00149021
TRMT6	7.45891	-2.46131	0.63434	-3.88011	0.000104409	0.00149375
SMIM20	13.4656	1.64713	0.424892	3.87658	0.000105935	0.00151328
PPARG	10.3147	-1.70943	0.4411	-3.87539	0.000106454	0.00151621
HS3ST2	3.1781	4.22539	1.09032	3.87538	0.00010646	0.00151621
CCL18	41.7542	3.69406	0.953452	3.8744	0.000106887	0.00152001
TUBB6	14.5778	-1.42102	0.366922	-3.8728	0.000107591	0.00152773
FCHO2	9.47963	2.07495	0.537048	3.86363	0.000111715	0.00158391
AL445524.1	7.08003	-2.15508	0.557895	-3.86288	0.000112058	0.0015864
CNIH4	20.7705	-1.14568	0.297039	-3.85701	0.000114784	0.00162256
MAGED2	8.64547	2.22532	0.57704	3.85643	0.000115054	0.00162396
RNASE6	82.86	1.20083	0.311725	3.85221	0.000117056	0.00164976
MTMR11	3.23963	-3.46201	0.898833	-3.85167	0.000117316	0.00165097
FILIP1L	9.32813	2.346	0.609533	3.84885	0.000118673	0.00166535
CD9	150.738	1.15828	0.300945	3.84882	0.00011869	0.00166535
LMNA	87.7047	-1.19234	0.310115	-3.84482	0.00012064	0.00169021
BID	33.4845	-0.954342	0.248398	-3.84198	0.000122046	0.00170738
MTF1	5.29285	-2.21378	0.576679	-3.83884	0.000123615	0.00172678
NCK1-DT	5.85475	2.76722	0.720986	3.8381	0.000123989	0.00172946
PEPD	20.9829	1.29065	0.336434	3.83625	0.000124925	0.00173995
IL2RA	3.5333	3.98091	1.03979	3.82858	0.000128886	0.00179248
DNAJA4	7.87882	-1.99721	0.521801	-3.82754	0.00012943	0.00179741
FES	8.7726	2.07336	0.542166	3.82422	0.000131188	0.00181884
SNX29	8.11068	1.96961	0.515079	3.8239	0.000131358	0.00181884
BMF	3.991	3.26518	0.855227	3.8179	0.00013459	0.00186088
MAX	16.9012	1.33763	0.350433	3.81707	0.000135046	0.00186446
SGPP1	3.98249	3.34665	0.877993	3.81171	0.00013801	0.00190261
OASL	6.92523	-2.43939	0.640068	-3.81114	0.000138326	0.00190419
CKLF	99.2129	0.687666	0.180959	3.80012	0.000144628	0.00198805
SIGLEC1	7.54936	2.29748	0.604817	3.79864	0.00014549	0.00199701
HSPD1	66.7636	-1.23798	0.325964	-3.7979	0.000145926	0.00200009
SULT1A1	6.5482	2.52936	0.668595	3.78311	0.000154884	0.00211721
WHRN	3.40201	-3.52487	0.931834	-3.78273	0.00015512	0.00211721
PPP1R14B	13.7958	-1.55358	0.410706	-3.78269	0.000155142	0.00211721
MAN2B1	47.9634	0.956365	0.252958	3.78073	0.000156372	0.00213094
RBM8A	55.5555	-0.853675	0.225896	-3.77906	0.000157419	0.00214212
RNF145	24.4712	-1.12596	0.298546	-3.77146	0.000162293	0.00220528
UBC	304.585	0.64234	0.170349	3.77073	0.00016277	0.00220859
SUB1	123.086	-0.583212	0.154762	-3.76845	0.000164263	0.00222566
RPS17	824.409	-0.547682	0.145376	-3.76736	0.000164983	0.00223222
HMGN3	32.3928	1.10331	0.293059	3.7648	0.000166679	0.00224886
LINC02345	2.94516	3.67073	0.975015	3.76479	0.000166688	0.00224886
RHOG	84.0332	0.769892	0.204646	3.76206	0.000168517	0.0022703
ST6GAL1	5.72971	2.92983	0.780353	3.75449	0.000173694	0.00233672
MPEG1	41.4951	0.996427	0.265706	3.75011	0.00017676	0.0023746
TLR7	6.69213	2.32707	0.622279	3.7396	0.000184313	0.00247256
CLCF1	2.95383	-3.79584	1.01514	-3.73924	0.000184578	0.00247262
EIF4A2	61.6837	0.72418	0.193797	3.7368	0.00018638	0.00249323
CLEC4A	12.4823	1.81783	0.486854	3.73382	0.000188598	0.00251933
MPC1	22.5206	1.11779	0.29947	3.73258	0.000189529	0.00252822
OTOA	22.4563	1.33652	0.358606	3.72699	0.000193779	0.00258127
SLC46A3	5.14787	2.63937	0.708491	3.72534	0.000195052	0.00259457
TRPM2	3.44561	3.67167	0.986679	3.72124	0.000198245	0.00263336
NDUFS2	18.4351	1.34313	0.361096	3.71959	0.000199544	0.0026469
CYSLTR1	5.62405	2.73713	0.73627	3.71756	0.000201157	0.00266318
N4BP2L2	45.8389	1.06866	0.287481	3.71734	0.000201334	0.00266318
SHMT1	3.99294	3.45834	0.930604	3.71623	0.000202216	0.00267112
CD40	10.7598	1.79428	0.483633	3.71	0.000207261	0.00273394
TM2D2	13.7646	1.419	0.383082	3.70417	0.00021208	0.00279362
SLC2A8	5.11476	2.76717	0.747837	3.70023	0.000215407	0.0028335
LAT2	29.2937	1.21742	0.329174	3.69842	0.000216949	0.00284982
YWHAG	22.3637	-1.14297	0.309143	-3.69723	0.000217963	0.00285918
PDGFC	3.86563	3.46051	0.936276	3.69604	0.000218991	0.00286869
YBX1	239.465	-0.792384	0.21446	-3.69479	0.000220073	0.00287888
AC092809.2	2.54384	4.09322	1.10864	3.69211	0.000222405	0.00290538
MYL12A	165.44	0.688842	0.186771	3.68817	0.000225877	0.00294667
TMEM251	17.0921	-1.22504	0.332294	-3.6866	0.000227269	0.00296075
TCEAL8	21.9144	1.17363	0.318596	3.68376	0.000229823	0.00298991
CD82	15.5023	-1.27692	0.346758	-3.68246	0.000230995	0.00300103
NDUFB5	35.6072	0.870102	0.236356	3.68133	0.000232024	0.00301027
LMO4	17.2056	1.242	0.337435	3.68071	0.000232587	0.00301064
NUDT16	14.0676	1.77683	0.482756	3.6806	0.000232688	0.00301064
ZNF32	5.31663	2.71787	0.738931	3.67811	0.000234964	0.00303594
DDT	55.6503	-0.713225	0.193987	-3.67666	0.000236307	0.00304913
FOXP1	23.4846	1.09807	0.298925	3.67338	0.000239367	0.00308442
PAPSS2	9.71833	-1.62372	0.442619	-3.66844	0.000244031	0.00314024
SOCS3	75.0154	-1.48312	0.404594	-3.66569	0.000246668	0.00316987
HSPE1	131.035	-0.968551	0.264898	-3.65632	0.000255863	0.00328358
TUBB4B	36.0248	-0.898332	0.245863	-3.65378	0.000258404	0.00331169
MGMT	13.7436	1.62005	0.443847	3.65002	0.00026222	0.00335606
FZD1	4.92354	2.65377	0.727859	3.646	0.000266355	0.00340438
CSNK1A1	42.9608	-0.790623	0.216901	-3.64508	0.000267306	0.00341194
MRPL34	20.0649	1.2879	0.35349	3.64339	0.000269066	0.00342977
PON2	4.13276	2.89281	0.794074	3.643	0.000269479	0.00343042
DNAAF1	8.36824	-2.58625	0.710517	-3.63996	0.000272685	0.00346658
ETFRF1	8.79039	1.77617	0.488747	3.63413	0.000278916	0.00354103
SIRPB1	3.80437	-3.00396	0.826884	-3.63287	0.00028029	0.00355372
TMED9	64.529	0.687638	0.189355	3.63147	0.000281814	0.00356827
ALDOC	4.21493	-3.12962	0.862047	-3.63046	0.000282918	0.00357746
ABI3	15.5282	1.96239	0.540635	3.6298	0.000283646	0.00358188
GAMT	2.43569	4.05614	1.11843	3.62665	0.000287118	0.00361153
MAN1A1	12.5019	1.54772	0.426804	3.62631	0.0002875	0.00361153
CLIP4	4.94398	-2.19166	0.604391	-3.62623	0.000287591	0.00361153
AL133330.1	3.50245	-3.1428	0.86675	-3.62595	0.000287896	0.00361153
SESN3	3.39568	3.38579	0.933766	3.62595	0.000287901	0.00361153
SNHG32	48.1179	0.901862	0.248821	3.62454	0.000289474	0.00362647
RRAD	3.67749	-3.18505	0.878994	-3.62352	0.000290619	0.003636
CAPN2	13.2711	-1.52154	0.42035	-3.6197	0.000294943	0.00368523
HERPUD1	101.318	1.13747	0.314383	3.61809	0.00029678	0.00369877
NEAT1	631.498	-0.598548	0.165433	-3.61807	0.000296808	0.00369877
HEXB	56.9616	0.816141	0.225664	3.61663	0.000298464	0.00371452
ZFAS1	145.373	-0.821439	0.227449	-3.61153	0.000304399	0.00378342
AC025164.1	18.0623	-1.11129	0.307895	-3.60933	0.000306992	0.00381065
OAZ1	707.379	-0.428191	0.118646	-3.60897	0.000307418	0.00381094
RAB1A	53.616	-0.709375	0.196578	-3.60862	0.000307836	0.00381112
LAP3	37.4906	1.06367	0.295174	3.60353	0.000313923	0.00388142
NUS1	11.6077	-1.49122	0.414129	-3.60087	0.000317158	0.0039163
TMA7	218.411	-0.519447	0.144425	-3.59666	0.000322333	0.00397502
CH25H	17.1958	2.58474	0.718901	3.5954	0.00032389	0.00398612
NDUFS3	20.3176	1.17317	0.326311	3.59525	0.000324074	0.00398612
IL6R	13.0355	-1.38888	0.386546	-3.59305	0.000326824	0.00401473
PPP1R3B	5.25328	-2.14664	0.597699	-3.59151	0.000328772	0.00403342
FGD2	9.425	1.76805	0.49241	3.59061	0.000329908	0.00404212
FKBP4	15.3106	-1.51446	0.421877	-3.58981	0.000330917	0.00404925
SERPINB6	28.3212	1.00662	0.280547	3.58807	0.000333133	0.0040711
CDKN1A	52.9011	-0.821382	0.229004	-3.58676	0.000334816	0.0040813
CCDC18-AS1	5.92558	2.55032	0.71104	3.58675	0.000334829	0.0040813
COTL1	133.813	-1.03537	0.288703	-3.5863	0.000335407	0.00408309
GIMAP6	5.53707	2.52778	0.705121	3.58488	0.000337232	0.00410003
CD163L1	2.88465	3.78446	1.0562	3.58309	0.000339556	0.00412012
AP1S2	64.3195	-0.804087	0.224421	-3.58294	0.000339754	0.00412012
CYBB	51.2579	0.905261	0.252758	3.58153	0.000341593	0.00413711
DCK	14.3296	1.34241	0.375471	3.57528	0.000349857	0.00422892
HNRNPAB	16.4977	-1.14374	0.319916	-3.57512	0.000350066	0.00422892
LINC01480	3.59721	3.20703	0.898252	3.5703	0.000356574	0.00430205
MIR3945HG	17.7423	-1.89852	0.531993	-3.56869	0.000358771	0.00431711
AIF1	544.258	0.505705	0.141715	3.56845	0.000359098	0.00431711
CLNS1A	18.9125	1.13337	0.317627	3.56824	0.000359386	0.00431711
MAP1LC3B	69.399	-0.760725	0.213208	-3.568	0.000359718	0.00431711
SNRPB	58.3125	-0.722289	0.202451	-3.56772	0.000360101	0.00431711
THEMIS2	36.0164	0.858668	0.24076	3.56649	0.000361794	0.00433192
FOXN3	16.2631	1.23037	0.345204	3.56418	0.000364991	0.00436469
LPXN	25.3771	-1.0484	0.294182	-3.56379	0.000365544	0.00436578
NCK1	9.45063	1.99827	0.5611	3.56134	0.000368962	0.00440106
CLK1	41.8762	-0.85424	0.239913	-3.56062	0.000369976	0.0044076
CDK6	10.405	1.84255	0.517987	3.55714	0.000374909	0.00446076
SNX7	2.33043	4.01667	1.12975	3.55537	0.000377448	0.00448533
TWISTNB	32.0525	-1.48586	0.418398	-3.55131	0.000383315	0.00454935
FAM20A	9.96893	1.71246	0.482261	3.5509	0.000383923	0.00455085
MILR1	13.0469	1.46854	0.413744	3.54938	0.000386132	0.00457132
CHORDC1	14.0159	-1.24088	0.34981	-3.5473	0.000389208	0.00460199
SLC7A11	2.45712	-4.13672	1.16651	-3.54623	0.000390791	0.00461493
CBR1	13.8975	1.45743	0.411087	3.54531	0.000392154	0.00462526
YWHAH	46.1102	1.01817	0.287888	3.53668	0.000405183	0.004773
GNG2	9.78874	1.69781	0.480307	3.53485	0.000408002	0.00480023
RABGAP1L	6.54186	2.14228	0.607518	3.52628	0.000421445	0.00495224
NDRG2	3.50716	3.16558	0.898464	3.52332	0.000426171	0.00500157
TAF13	6.67854	-1.78196	0.50593	-3.52215	0.000428068	0.00501761
SRGAP3	2.9977	3.56279	1.01166	3.52173	0.000428741	0.00501929
SLC6A6	17.6496	-1.234	0.350679	-3.51889	0.000433355	0.00506705
MAFG	11.432	-1.44011	0.40959	-3.51598	0.000438136	0.00511663
PSMA7	146.09	-0.529015	0.150599	-3.51274	0.000443516	0.00517308
HPCAL1	17.7196	-1.34412	0.382867	-3.51067	0.000446986	0.00520713
SORBS3	5.03473	2.45511	0.700131	3.50665	0.000453792	0.00527919
TMBIM4	74.9074	0.699717	0.199557	3.50636	0.000454285	0.00527919
ZNF697	2.09464	-3.91789	1.11764	-3.50549	0.000455761	0.00528984
LINC01150	3.11245	3.2906	0.939323	3.50316	0.000459767	0.0053298
RCSD1	12.7725	1.66666	0.476206	3.49987	0.000465483	0.00538948
IDH1	17.4451	1.29291	0.369515	3.49893	0.000467121	0.00539751
ALCAM	27.0557	-1.11817	0.319584	-3.49882	0.000467317	0.00539751
RGS1	279.448	1.16121	0.331972	3.49792	0.000468899	0.00540918
HAUS4	11.9804	1.41635	0.405006	3.49711	0.000470334	0.00541914
MT1H	100.946	-6.62407	1.89582	-3.49403	0.000475781	0.00547524
SELENOM	6.95037	2.02988	0.58138	3.49148	0.000480347	0.00552108
MTFP1	7.02696	-1.88365	0.539621	-3.4907	0.000481758	0.00553058
ATM	10.5514	1.61076	0.462039	3.48619	0.000489948	0.00561779
FOSB	152.627	-1.37859	0.395525	-3.48545	0.000491302	0.00562651
RGS18	11.2344	1.73235	0.497486	3.48221	0.000497299	0.00568831
OAZ2	34.4724	0.87774	0.252191	3.48045	0.000500569	0.00571393
CXXC5	13.1155	-1.41447	0.406414	-3.48036	0.000500745	0.00571393
EID1	47.6647	0.733693	0.210908	3.47873	0.000503793	0.00574179
NRG1	3.13067	-3.46347	0.995749	-3.47825	0.000504691	0.00574511
EGR1	122.627	-1.17165	0.336881	-3.47793	0.0005053	0.00574514
PLCB2	5.01695	2.27196	0.653403	3.47713	0.000506821	0.00575552
ATRAID	32.2284	0.947058	0.272551	3.47478	0.000511264	0.00579902
MTHFS	11.9187	-1.44056	0.414708	-3.47367	0.000513386	0.0058132
AKIP1	9.05974	1.64034	0.472246	3.47349	0.000513742	0.0058132
LONRF1	3.0932	-2.98519	0.859681	-3.47244	0.000515752	0.00582898
HPSE	12.2258	-1.37381	0.395951	-3.46964	0.000521151	0.00588298
KCNAB2	20.186	-1.02232	0.294961	-3.46595	0.000528361	0.00595727
NCF1	26.4702	1.00253	0.289542	3.46248	0.00053523	0.0060242
PRDX1	133.857	0.558853	0.161411	3.46231	0.000535569	0.0060242
AAMDC	6.68778	2.41563	0.697918	3.46119	0.000537788	0.00604198
OSBPL1A	5.73312	2.40474	0.695875	3.4557	0.000548859	0.00615906
GNA12	9.17117	-1.73708	0.502778	-3.45497	0.000550358	0.00616857
DERA	12.3022	1.34997	0.391265	3.45027	0.000560035	0.00626334
ATP6AP1	40.7556	0.860993	0.249547	3.45022	0.000560136	0.00626334
RPS8	877.919	-0.511574	0.148319	-3.44915	0.000562352	0.0062807
PPP1R14B-AS1	1.68774	-4.26506	1.23881	-3.44286	0.000575608	0.00641486
SNRPF	52.2006	-0.788289	0.228967	-3.4428	0.000575719	0.00641486
CACNA2D3	3.48669	3.05269	0.887723	3.43879	0.000584326	0.00649783
RRP1	8.68964	-1.42075	0.413203	-3.43838	0.000585198	0.00649783
AP2A2	14.662	1.23383	0.35884	3.43837	0.000585224	0.00649783
PRKACB	8.95346	1.8702	0.54438	3.43546	0.000591539	0.00656026
TNIP3	1.9193	-4.59152	1.33679	-3.43473	0.00059315	0.00657044
MYADM	27.5914	-1.16063	0.338315	-3.43062	0.000602211	0.00666301
WARS	9.68867	-1.49873	0.436957	-3.42993	0.000603747	0.00666381
MRPL18	35.4892	-0.833067	0.242899	-3.42969	0.00060427	0.00666381
CYB5D1	5.14468	-2.55132	0.743927	-3.42953	0.000604639	0.00666381
SMIM26	38.7062	0.890599	0.259701	3.42932	0.000605098	0.00666381
SMAP2	23.557	1.123	0.328173	3.42197	0.000621684	0.00683852
PPP1CB	52.896	-0.677898	0.198159	-3.42097	0.000623974	0.00685194
RTCB	12.6238	1.71201	0.500469	3.42081	0.000624351	0.00685194
PDCD5	30.4497	-0.929103	0.271643	-3.42031	0.000625491	0.00685651
SNHG9	17.2871	-1.05126	0.307394	-3.41992	0.000626397	0.0068585
ADAP2	49.723	0.907318	0.265328	3.4196	0.000627129	0.00685859
AGA	4.51108	2.51953	0.737061	3.41834	0.000630042	0.0068825
TSPAN33	3.27935	3.48135	1.02031	3.41205	0.000644752	0.00703508
SLC29A3	4.20807	2.67329	0.785835	3.40185	0.000669316	0.00728849
TRAF3IP3	7.88318	1.87402	0.550896	3.40177	0.000669516	0.00728849
ATRX	22.7759	1.03077	0.30361	3.39505	0.000686168	0.00746119
ASAH1	150.958	0.660257	0.19457	3.39342	0.000690255	0.00748945
MXD1	21.3706	-1.20661	0.355591	-3.39325	0.000690694	0.00748945
NDUFA4	151.855	0.544254	0.160402	3.39307	0.000691139	0.00748945
BMP2K	20.5987	1.20567	0.355401	3.39241	0.000692795	0.00749881
LAMTOR5	64.8555	-0.627213	0.18502	-3.38997	0.000699011	0.00755745
TPGS2	8.40411	1.7324	0.511258	3.3885	0.000702748	0.0075892
POLR2L	138.111	-0.649905	0.192428	-3.3774	0.000731738	0.00789327
KRT10	23.7288	-1.03517	0.30668	-3.37542	0.00073704	0.00794141
SMIM29	19.9263	1.09885	0.325663	3.3742	0.000740302	0.0079675
TIMM13	52.3417	-0.797093	0.236266	-3.37371	0.000741616	0.00797258
TIMM8B	49.5389	-0.672313	0.199319	-3.37306	0.000743379	0.00798247
IL1RL2	1.41838	-4.49821	1.33661	-3.3654	0.000764332	0.00819818
MBOAT7	11.4299	-1.56509	0.465143	-3.36476	0.000766103	0.00820787
ARHGAP25	3.85617	2.64903	0.787545	3.36366	0.000769175	0.00823147
PNPLA8	15.3528	-1.33714	0.397649	-3.36262	0.000772067	0.0082531
CDV3	26.9012	-0.978241	0.291215	-3.35917	0.000781768	0.00834738
MELTF	2.14348	-3.85897	1.14895	-3.35869	0.00078312	0.00835239
CATSPER1	11.7238	-1.27771	0.380526	-3.35774	0.000785818	0.00837175
CYTIP	27.9332	-0.947226	0.282205	-3.35652	0.000789309	0.00839949
UBE2L6	21.2009	1.14987	0.342901	3.35335	0.000798396	0.00848665
BEX4	24.8501	1.04216	0.311154	3.34934	0.000810056	0.00859221
TGFBI	104.89	-0.721294	0.215356	-3.34931	0.000810141	0.00859221
PFN1	599.148	-0.426479	0.127399	-3.34759	0.000815162	0.00862769
CHD9	21.1121	1.04408	0.311894	3.34754	0.000815308	0.00862769
TMEM220	3.66282	2.8803	0.861958	3.34158	0.000833044	0.00880553
IGFBP4	2.06218	3.86844	1.16117	3.33151	0.000863757	0.00912
CPED1	3.28831	2.88722	0.866908	3.33047	0.00086698	0.00914384
ZFP36L2	59.1633	0.87188	0.261859	3.32958	0.000869776	0.00916312
PIM1	17.8767	-1.02808	0.308891	-3.32831	0.000873761	0.00919487
AC016831.7	2.11068	-3.76706	1.13273	-3.32564	0.000882153	0.00927289
CCL3L1	554.448	-0.960428	0.288966	-3.32367	0.000888403	0.00932823
MRPS6	28.7056	-0.868529	0.261343	-3.32333	0.000889504	0.00932945
NME3	18.9818	1.18327	0.356633	3.31791	0.000906953	0.00950194
DNAJB6	59.7516	-0.645552	0.194598	-3.31736	0.000908713	0.00950986
NAGA	17.0337	1.14406	0.34496	3.3165	0.000911518	0.00952868
MPC2	28.4	0.952405	0.287246	3.31564	0.000914329	0.00954753
CARD19	30.0583	-0.924328	0.279081	-3.31205	0.000926163	0.00966045
SNHG5	191.107	-0.586224	0.177146	-3.30927	0.000935386	0.00974592
PPP4C	53.3344	-0.717392	0.216825	-3.30862	0.000937562	0.00975786
MANF	36.7747	-0.87928	0.26581	-3.30793	0.000939888	0.00977132
PLXNC1	8.31092	1.76249	0.533267	3.30509	0.000949473	0.00986016
GPN3	8.49924	1.63637	0.495543	3.30217	0.000959387	0.0099522
ATP1A1	38.3771	-0.820674	0.248941	-3.29666	0.000978432	0.0101387
ARGLU1	33.0431	0.866935	0.263069	3.29546	0.000982601	0.0101636
EPS8	9.35255	1.61394	0.489761	3.29535	0.000982985	0.0101636
CHCHD6	5.80667	2.23164	0.677939	3.2918	0.000995492	0.0102706
CTNNB1	46.3593	-0.894649	0.271782	-3.29179	0.000995507	0.0102706
KCNN4	8.35167	-1.89792	0.577098	-3.28873	0.00100641	0.0103718
BTBD19	2.96769	-2.70961	0.824588	-3.28601	0.00101617	0.010461
RASGRP3	11.5033	-1.43012	0.435476	-3.28405	0.00102327	0.0105227
ZNF593	17.5083	-1.07104	0.326248	-3.28289	0.00102747	0.0105544
SNRPE	56.4325	-0.66247	0.201974	-3.27999	0.00103812	0.0106523
LONRF3	2.70142	-3.30256	1.00784	-3.27686	0.00104968	0.0107592
SYNGR1	5.87768	2.04334	0.623858	3.27533	0.00105538	0.0108056
CAT	21.8006	1.06411	0.324916	3.27504	0.00105648	0.0108056
CFLAR	43.2486	-0.757645	0.231471	-3.27318	0.00106344	0.010865
CAP1	99.3986	0.567809	0.173523	3.27225	0.00106696	0.0108887
GK5	4.63245	-2.07078	0.632886	-3.27196	0.00106806	0.0108887
TATDN3	5.45141	2.0122	0.615281	3.27037	0.00107407	0.010924
KYNU	25.8964	-1.11113	0.339769	-3.27023	0.00107459	0.010924
ETHE1	17.8805	1.11544	0.3411	3.27013	0.00107499	0.010924
TBC1D14	6.59431	1.86354	0.570397	3.26709	0.00108657	0.01103
PTGR1	2.9319	3.01611	0.923684	3.2653	0.00109348	0.0110882
UCP2	81.9675	0.939759	0.288054	3.26244	0.00110459	0.0111888
HSBP1	87.2598	-0.586039	0.17966	-3.26193	0.00110657	0.0111969
PAQR8	2.99485	3.09272	0.948444	3.26084	0.00111083	0.011228
WWP1	5.75327	2.42837	0.745452	3.25759	0.00112363	0.011334
ENG	39.4794	-0.976526	0.299771	-3.25757	0.0011237	0.011334
RNF213	21.0866	1.19932	0.368843	3.25159	0.00114763	0.0115629
TLE3	15.9759	-1.0904	0.335476	-3.2503	0.00115283	0.011603
ABCC5	7.43801	2.25197	0.694123	3.24434	0.00117725	0.0118362
HSP90AA1	576.949	-0.777217	0.239609	-3.24369	0.0011799	0.0118503
ANKRD44	11.022	1.39711	0.430942	3.24198	0.00118702	0.0119091
CALM2	220.574	0.605296	0.18716	3.2341	0.00122026	0.0122297
SLC9A9	6.49487	1.81634	0.562048	3.23164	0.00123083	0.0123226
ISG20L2	9.51909	-1.32677	0.410695	-3.23054	0.00123555	0.0123568
ARHGAP15	6.72896	1.81268	0.561426	3.2287	0.00124354	0.0124236
RPLP0	314.927	-0.438347	0.1358	-3.22789	0.00124709	0.0124459
LINC00884	4.37242	-2.58545	0.801375	-3.22626	0.00125418	0.0124971
NT5DC1	2.61167	3.22473	0.999571	3.22611	0.00125486	0.0124971
MIS18BP1	17.0983	1.20039	0.372195	3.22516	0.00125901	0.0125253
TLR5	7.16819	1.78269	0.552841	3.22459	0.00126152	0.0125371
TENT2	11.699	1.59054	0.493319	3.22417	0.00126339	0.0125425
GSTM4	2.62603	3.21296	0.996682	3.22365	0.00126568	0.0125478
BBX	13.8698	1.17512	0.364555	3.22345	0.00126657	0.0125478
GABARAPL1	26.0661	-1.01975	0.31659	-3.22106	0.00127718	0.0126396
AC090617.10	2.74956	-2.86022	0.888084	-3.22066	0.00127896	0.0126441
MAT2A	29.4656	-0.847099	0.263096	-3.21973	0.00128311	0.0126718
RANBP1	43.5654	-0.773141	0.240357	-3.21664	0.00129702	0.0127959
SEC61B	122.674	-0.610405	0.189985	-3.21292	0.00131395	0.0129494
KANK1	2.78919	-2.77804	0.864885	-3.21204	0.00131797	0.0129755
CWF19L2	8.31907	1.59951	0.498053	3.21152	0.00132034	0.0129854
GJB2	1.7802	-4.11766	1.2825	-3.21064	0.00132441	0.0130119
GADD45A	16.4354	-1.2744	0.397084	-3.20939	0.00133019	0.0130552
B3GNT5	20.5134	-1.06604	0.332241	-3.20863	0.00133368	0.0130642
NINJ1	94.2771	-0.70747	0.220493	-3.20859	0.00133387	0.0130642
FMNL3	7.69096	1.65759	0.516759	3.20767	0.00133816	0.0130927
RPA2	8.60677	1.57154	0.49008	3.20671	0.00134262	0.0131228
DLGAP1-AS2	2.40605	-3.14087	0.980006	-3.20495	0.00135086	0.0131897
ATF3	100.656	-1.19288	0.372512	-3.20225	0.00136356	0.0133
IL13RA1	24.9214	0.932986	0.291457	3.20111	0.00136898	0.0133391
PFKP	6.95857	-2.26081	0.706757	-3.19885	0.00137978	0.0134191
USP25	6.11337	-1.66669	0.521054	-3.19869	0.00138053	0.0134191
LINC02611	4.32335	2.87475	0.898779	3.1985	0.00138144	0.0134191
SNHG16	24.3584	-0.994787	0.311188	-3.19674	0.0013899	0.0134874
EIF5	73.0827	-0.591899	0.185377	-3.19295	0.00140826	0.0136491
MAPK13	6.40554	-1.7655	0.552977	-3.19271	0.00140944	0.0136491
TSC22D3	87.2677	0.722847	0.226468	3.19184	0.00141372	0.0136765
TMUB2	8.32408	1.55458	0.487214	3.19076	0.001419	0.0137137
NUCKS1	39.148	0.760581	0.238493	3.18912	0.00142708	0.0137777
PRKAG2	17.2112	-1.03973	0.326123	-3.18816	0.0014318	0.0138091
DDX5	180.394	0.463991	0.145596	3.18684	0.00143838	0.0138585
TIMP2	33.8312	0.964649	0.30273	3.1865	0.00144006	0.0138606
SPSB3	9.03307	1.46818	0.46082	3.18603	0.00144241	0.0138691
VAMP8	215.563	0.633965	0.199013	3.18555	0.00144482	0.0138781
TNFRSF1A	38.5409	0.788212	0.247522	3.18441	0.00145047	0.0139184
TLR1	11.1151	1.28931	0.405194	3.18196	0.00146283	0.0140227
NHLRC3	8.63787	1.64926	0.518844	3.17871	0.00147931	0.0141664
CRTAP	16.5244	1.18057	0.371616	3.17684	0.00148887	0.0142435
FARP1	2.25132	3.88845	1.22559	3.17271	0.00151022	0.0144332
ATP8B4	5.60773	2.3068	0.727151	3.17239	0.0015119	0.0144347
IGFLR1	22.7771	1.09444	0.345072	3.17164	0.00151581	0.0144575
RAD23B	19.6026	-0.958178	0.302277	-3.16987	0.00152508	0.0145312
ING4	7.28045	1.73693	0.548129	3.16884	0.0015305	0.0145682
TFPT	13.2459	1.44722	0.457034	3.16655	0.00154259	0.0146686
SLC19A2	2.72554	-2.86956	0.906395	-3.16591	0.001546	0.0146862
APOBEC3C	9.7646	1.56575	0.495093	3.16254	0.00156399	0.0148423
AC110620.2	1.95423	3.44804	1.09046	3.16199	0.00156693	0.0148539
VOPP1	18.6404	1.06669	0.337376	3.16173	0.00156835	0.0148539
CR1	8.41356	1.64024	0.519494	3.15738	0.00159195	0.0150623
TCEAL1	5.265	2.06154	0.653123	3.15643	0.00159715	0.0150964
CREM	49.2107	-0.846782	0.268362	-3.15538	0.0016029	0.0151357
ACTN4	17.4567	-0.992349	0.314534	-3.15498	0.00160511	0.0151414
NCS1	1.49219	-4.02687	1.27862	-3.14937	0.00163621	0.0154195
ARRDC4	8.87499	-1.48705	0.472272	-3.14872	0.00163989	0.0154388
GCHFR	21.1334	-1.46416	0.465642	-3.14439	0.00166433	0.0156532
HTRA2	4.98083	2.19054	0.696719	3.14407	0.00166614	0.0156548
BIRC2	21.2574	-0.903566	0.287532	-3.14249	0.00167516	0.0157239
ZNF518A	7.15801	1.75274	0.557865	3.14186	0.00167876	0.0157408
PGM2L1	2.39861	3.19656	1.01756	3.1414	0.00168142	0.0157408
DPP7	53.672	0.690299	0.219749	3.14131	0.00168194	0.0157408
RAB4B	9.52865	1.42092	0.452383	3.14097	0.00168388	0.0157434
NUDT4	7.70578	-1.56312	0.49791	-3.13937	0.00169312	0.0158141
TXNDC17	45.6695	-0.67713	0.215865	-3.13682	0.00170789	0.0159364
SARAF	107.01	0.744812	0.237564	3.13521	0.00171731	0.0160085
GIMAP2	7.82961	1.7419	0.555904	3.13346	0.00172757	0.0160883
DUSP10	15.3354	-1.0633	0.339601	-3.13103	0.00174194	0.0162062
GSDMD	10.3026	1.53198	0.489547	3.12939	0.0017517	0.016281
TMEM179B	25.1909	0.915532	0.292615	3.1288	0.00175524	0.0162979
RNF149	31.0293	0.884861	0.283036	3.12632	0.00177009	0.0164169
TPCN1	5.93649	1.91356	0.612126	3.12608	0.00177152	0.0164169
LILRA6	7.33895	-1.5614	0.499925	-3.12327	0.00178856	0.0165586
PPP1R12A	13.9462	1.28543	0.411952	3.12034	0.00180645	0.0167057
IRF8	23.4277	1.01939	0.326719	3.12009	0.00180798	0.0167057
THUMPD3-AS1	18.741	-1.04074	0.333611	-3.11963	0.00181077	0.0167152
SRM	11.9028	-1.28875	0.413159	-3.11926	0.00181304	0.0167198
MAGEF1	2.82062	2.95716	0.948166	3.11882	0.00181575	0.0167285
IKZF1	10.3051	1.73788	0.557348	3.11812	0.00182011	0.0167445
PLBD1	18.0444	1.11922	0.358958	3.11797	0.00182102	0.0167445
AC067930.8	5.04557	2.65716	0.852292	3.11766	0.00182291	0.0167457
ARFGAP3	12.9471	-1.16262	0.373562	-3.11225	0.00185668	0.0170254
IRAK2	3.40444	-2.64491	0.849852	-3.1122	0.00185696	0.0170254
FAM210A	6.73417	-1.63887	0.527066	-3.10942	0.00187458	0.0171703
NINJ2	5.62002	1.81849	0.585086	3.10808	0.00188307	0.0172315
DAPP1	7.17562	1.78858	0.57561	3.10728	0.0018882	0.0172617
GFRA2	2.13254	3.44611	1.11011	3.10431	0.00190724	0.017419
CYBC1	17.678	1.42429	0.459431	3.1001	0.00193453	0.0176512
SERPINA1	128.857	-0.540617	0.174579	-3.09669	0.00195696	0.0178386
NIBAN2	7.09362	-1.63135	0.527682	-3.09153	0.00199125	0.0181338
AC114760.2	5.48731	2.33091	0.754284	3.09023	0.00199999	0.0181959
IL10RA	26.9542	0.964196	0.312068	3.0897	0.00200358	0.0182111
TMEM9B	29.4136	0.817746	0.264702	3.08931	0.00200623	0.0182177
AC110995.1	3.47068	2.98791	0.967604	3.08794	0.00201546	0.0182735
AC244090.1	9.37619	1.38422	0.448282	3.08783	0.00201624	0.0182735
TK2	5.83349	1.93079	0.625781	3.0854	0.00203276	0.0184057
KMO	5.57187	-1.6492	0.53466	-3.08457	0.00203849	0.0184399
SLA	41.1425	-0.716487	0.232335	-3.08385	0.00204341	0.0184667
PTPMT1	11.8662	1.25739	0.407992	3.0819	0.00205687	0.0185706
CIAO3	2.65732	3.14592	1.02088	3.08157	0.0020591	0.0185731
SDF2L1	46.14	-0.78625	0.255286	-3.07987	0.00207088	0.0186615
APRT	77.3538	-0.580256	0.188591	-3.0768	0.00209233	0.0188369
ACOX2	1.8082	-3.8941	1.26688	-3.07378	0.00211367	0.019011
TMEM101	7.27729	1.56273	0.508834	3.0712	0.002132	0.0191577
RPP25	3.49219	2.51582	0.819586	3.06962	0.00214329	0.0192232
SPP1	1690.66	-2.72613	0.888102	-3.06962	0.00214335	0.0192232
SESN2	5.70578	-1.86336	0.607408	-3.06773	0.00215694	0.0193241
LXN	5.36801	2.28342	0.744395	3.06748	0.00215868	0.0193241
SYNE1	6.50734	1.86339	0.607679	3.06641	0.00216647	0.0193755
YRDC	4.19004	-2.35192	0.767505	-3.06437	0.00218129	0.0194765
IL4I1	17.0578	-1.35708	0.442868	-3.06429	0.00218188	0.0194765
SRGAP1	6.24446	1.99832	0.653026	3.06009	0.00221271	0.0197332
ADSS	11.1069	-1.22377	0.400074	-3.05886	0.00222182	0.0197958
EMB	12.8906	1.31893	0.431227	3.05856	0.00222403	0.0197968
SAV1	5.21471	-1.72701	0.564763	-3.05793	0.00222874	0.019804
ARL4A	39.9536	-0.82607	0.270144	-3.05789	0.00222902	0.019804
IER2	140.196	0.770272	0.251934	3.05744	0.00223237	0.0198152
TMEM80	4.55161	2.15138	0.703722	3.05714	0.00223457	0.0198161
GDE1	11.4929	1.24537	0.407414	3.05677	0.00223737	0.0198224
MDH1	22.499	0.957537	0.313298	3.05631	0.00224078	0.0198341
LRRC59	18.2874	-1.08732	0.355923	-3.05493	0.00225116	0.0199073
LINC01094	19.3835	1.26501	0.414176	3.05429	0.00225592	0.0199308
UBE2D1	31.6299	-0.773543	0.253451	-3.05204	0.00227292	0.0200623
CLMN	5.76317	-1.67317	0.548271	-3.05171	0.00227541	0.0200656
NRP1	20.2292	0.978895	0.32084	3.05103	0.00228055	0.0200887
FHIT	4.19273	2.76641	0.906837	3.05062	0.00228372	0.0200887
MYD88	15.0687	-1.02026	0.334453	-3.05053	0.0022844	0.0200887
N4BP2L1	8.04684	1.69235	0.555513	3.04647	0.00231548	0.0203431
C20orf27	21.6103	0.996423	0.327139	3.04587	0.00232006	0.0203645
COQ8A	3.00822	2.96755	0.974772	3.04435	0.0023318	0.0204486
PARP12	4.47098	2.10248	0.690858	3.04329	0.00234005	0.0204912
VNN2	1.77389	3.679	1.20893	3.04317	0.00234099	0.0204912
SERINC5	11.2196	-1.32731	0.436314	-3.04209	0.0023494	0.0205458
ARHGDIA	63.2331	-0.676813	0.222781	-3.03803	0.00238133	0.0208059
ATF6	10.7414	1.45012	0.477536	3.03667	0.00239207	0.0208805
MARCH2	10.994	1.44247	0.475348	3.03456	0.00240887	0.0210077
ATP11B	3.87401	-2.08326	0.686669	-3.03387	0.00241441	0.0210367
OPN3	10.0181	-1.29169	0.425821	-3.0334	0.00241814	0.0210498
AC090559.1	10.7699	1.84318	0.608027	3.03141	0.00243416	0.021155
RAI14	1.59693	-3.72026	1.22726	-3.03134	0.00243469	0.021155
IFI27	12.1343	2.4726	0.815964	3.03028	0.00244327	0.0212101
SIK3	4.13461	-1.96434	0.648321	-3.02989	0.00244639	0.0212177
CAPZB	110.342	0.525573	0.17366	3.02645	0.00247441	0.0214411
TMEM175	3.15442	2.74492	0.908086	3.02275	0.00250488	0.0216748
HADH	7.26001	1.74172	0.576227	3.02262	0.00250595	0.0216748
OCEL1	8.75916	1.49171	0.493687	3.02157	0.00251467	0.0217303
AC012368.1	2.6935	3.09181	1.02338	3.02117	0.00251797	0.021739
METTL1	4.53549	-2.00262	0.663299	-3.01919	0.00253454	0.0218621
SNHG26	1.72663	-3.38771	1.12236	-3.01838	0.00254132	0.0219007
ADGRE5	16.3293	-1.01962	0.338222	-3.01463	0.0025729	0.0221527
TOM1	12.8582	-1.0655	0.353549	-3.01371	0.0025807	0.0221997
P2RY6	4.0481	2.60996	0.866142	3.01332	0.00258405	0.0222083
ILF3	17.0041	-1.02081	0.339415	-3.00757	0.00263349	0.0226047
HIC2	2.00961	-3.10685	1.03307	-3.0074	0.00263494	0.0226047
XBP1	43.7278	-0.71615	0.238368	-3.00439	0.00266112	0.0228086
MPPE1	6.18246	1.66412	0.554149	3.00301	0.00267321	0.0228915
YWHAQ	44.5465	-0.644604	0.214694	-3.00244	0.00267827	0.0229141
LINC00662	3.3114	3.07855	1.02562	3.00163	0.00268538	0.0229446
BACH1	17.8379	-1.03129	0.343618	-3.00127	0.00268856	0.0229446
ARPIN	7.8437	1.79552	0.598266	3.00121	0.0026891	0.0229446
ARL5A	27.4682	0.834452	0.278093	3.00062	0.00269429	0.0229682
SPATA7	2.07004	3.40967	1.13651	3.00012	0.00269875	0.0229855
CAPG	127.948	0.833484	0.27804	2.99771	0.00272017	0.0231418
LSM7	51.2747	-0.62312	0.207879	-2.99751	0.00272198	0.0231418
LRP10	12.9735	1.21429	0.405421	2.99514	0.00274323	0.0233015
MEI1	3.67591	-2.00149	0.668492	-2.99403	0.00275318	0.0233504
KRTCAP2	81.3534	0.521745	0.174266	2.99395	0.00275393	0.0233504
DISC1	3.4576	2.54501	0.850216	2.99337	0.00275913	0.0233737
TKT	58.3598	0.718118	0.239947	2.99282	0.00276414	0.0233951
ZNF655	17.0291	-0.984169	0.328877	-2.99251	0.00276693	0.0233978
RIPOR2	3.18462	-2.51817	0.842374	-2.98937	0.00279554	0.0236187
SLC22A18	5.89092	2.0211	0.676461	2.98776	0.00281031	0.0237223
PLPPR2	2.34156	-2.79298	0.935904	-2.98426	0.00284261	0.0239736
RPL39	1391.18	-0.468482	0.157252	-2.97917	0.00289027	0.0243246
ARHGAP27	5.78739	1.80939	0.607368	2.97906	0.00289135	0.0243246
IRF9	16.4555	1.27209	0.427021	2.979	0.00289194	0.0243246
VAMP5	32.0095	1.33846	0.449459	2.97794	0.00290188	0.0243866
ADORA2A	2.10569	-3.14841	1.05773	-2.97657	0.00291496	0.0244608
RAB5IF	32.1126	-0.805164	0.27051	-2.97647	0.00291587	0.0244608
OARD1	8.16744	1.43327	0.482069	2.97317	0.00294745	0.0246989
LDHB	30.0128	0.964698	0.324491	2.97296	0.00294947	0.0246989
ECM1	2.42068	3.35202	1.12806	2.9715	0.0029635	0.0247944
NDFIP1	33.4449	0.797379	0.268656	2.96802	0.0029972	0.0250543
ETV3	7.71812	-1.46257	0.492937	-2.96706	0.00300666	0.0250935
PHC2	14.1166	-1.05993	0.357239	-2.967	0.0030072	0.0250935
WDR83	2.57108	2.80684	0.946562	2.9653	0.00302388	0.0252105
SLC25A19	11.7848	-1.12881	0.381041	-2.96245	0.00305206	0.0254231
MIR222HG	6.76304	-2.24848	0.759431	-2.96075	0.00306894	0.0255272
VKORC1	45.281	-0.667357	0.225409	-2.96065	0.00306995	0.0255272
QARS	15.6842	1.10543	0.373672	2.95828	0.00309358	0.0257012
MGME1	5.88151	1.83845	0.62296	2.95116	0.00316586	0.0262786
CREG1	44.0954	0.788005	0.267132	2.94988	0.00317901	0.0263417
ABHD15	2.64727	3.20205	1.08557	2.94965	0.0031813	0.0263417
TCEAL4	25.2006	0.855677	0.290099	2.9496	0.00318181	0.0263417
REV3L	14.2755	-1.1458	0.388523	-2.94911	0.00318691	0.0263609
PLA2G15	12.482	1.33695	0.45351	2.94801	0.00319831	0.0264321
PRPF38B	34.8053	0.806341	0.273804	2.94496	0.00322993	0.0266702
PRR5	2.28976	3.06459	1.04148	2.94254	0.00325536	0.0268567
CDCP1	5.87897	-1.62068	0.550883	-2.94197	0.00326135	0.0268827
WDFY1	6.87125	-1.38154	0.469769	-2.94089	0.00327266	0.0269525
TMSB4X	6712.55	0.616413	0.209774	2.93846	0.00329852	0.0271418
TEX264	16.1652	1.15479	0.393161	2.9372	0.00331188	0.0272281
SIPA1	6.06667	1.87649	0.639197	2.9357	0.00332792	0.0273202
SNX2	46.0777	0.646304	0.22016	2.93562	0.00332885	0.0273202
TRA2B	86.4253	0.542511	0.184879	2.9344	0.00334188	0.0273916
SPSB1	1.49754	-4.19699	1.43045	-2.93403	0.00334596	0.0273916
ARL5B	14.7498	-1.36247	0.464372	-2.934	0.00334622	0.0273916
RAP2A	8.40164	1.43804	0.490466	2.93199	0.00336796	0.0275272
MCOLN1	27.1474	0.874661	0.298323	2.93193	0.0033686	0.0275272
CEPT1	9.5123	1.31178	0.4476	2.9307	0.00338197	0.0276126
LINC00342	2.01475	3.66354	1.25084	2.92886	0.0034021	0.0277531
PTP4A2	49.1357	-0.68041	0.232335	-2.92857	0.00340529	0.0277552
AC005280.1	1.82084	-3.71865	1.26993	-2.92824	0.00340888	0.0277605
ZNF385A	27.5732	-0.830468	0.28371	-2.92718	0.00342054	0.0278047
SAMSN1	36.9029	-0.765645	0.261586	-2.92693	0.00342326	0.0278047
NAF1	5.98696	-1.48218	0.506414	-2.92682	0.00342448	0.0278047
AKAP9	22.8217	0.866835	0.296184	2.92668	0.00342605	0.0278047
CSGALNACT2	17.5349	-0.937798	0.320475	-2.92627	0.00343051	0.0278171
VDR	2.19964	-2.73359	0.934594	-2.9249	0.00344569	0.0279163
CNPY3	47.7777	0.652564	0.223188	2.92383	0.00345757	0.0279886
METRNL	29.3984	-0.894006	0.305799	-2.92351	0.00346108	0.0279931
SIGLEC10	6.35419	1.89316	0.648133	2.92094	0.00348977	0.0281885
APOL3	4.30642	2.25946	0.773573	2.92081	0.0034912	0.0281885
DOK5	1.68287	3.60783	1.23539	2.92039	0.00349597	0.028203
APH1A	29.5508	0.865306	0.296432	2.91907	0.00351081	0.0282987
ANAPC13	16.0756	1.09212	0.374255	2.91812	0.00352154	0.0283557
NOP16	7.75347	-1.36384	0.467404	-2.91791	0.00352388	0.0283557
LINC01678	9.76129	1.37562	0.471591	2.91699	0.0035343	0.0284154
TCN2	11.2233	1.68482	0.57798	2.91502	0.00355665	0.0285709
REEP4	13.2737	1.19229	0.409071	2.91462	0.00356127	0.0285837
RPL36	751.603	-0.432386	0.148475	-2.91218	0.00358921	0.0287836
AP3S2	4.88439	1.81113	0.622031	2.91164	0.00359534	0.0288083
GCA	31.4992	0.778579	0.267477	2.91083	0.00360471	0.028859
IL10	32.7085	-1.46043	0.502815	-2.90451	0.00367823	0.0294227
SH2B3	17.8271	0.974361	0.335649	2.90292	0.00369705	0.0295456
PCNX1	7.77523	-1.43926	0.495837	-2.90268	0.00369983	0.0295456
CTTNBP2NL	4.99501	1.90714	0.657307	2.90144	0.00371449	0.0296376
DHRSX	9.52443	1.33076	0.45871	2.9011	0.00371857	0.0296453
USP12	7.04168	-1.36086	0.469196	-2.9004	0.00372684	0.0296862
IFI44L	12.9489	1.57404	0.543094	2.89828	0.00375211	0.0298624
IFT27	5.68594	1.86314	0.642938	2.89785	0.00375734	0.0298789
HCK	40.534	0.737416	0.254571	2.8967	0.00377111	0.0299632
ABHD14A	4.50014	2.10707	0.727543	2.89614	0.00377783	0.0299915
NPC1	9.6822	-1.28614	0.444404	-2.89407	0.00380287	0.030165
TNFSF8	5.803	-1.62446	0.561491	-2.89311	0.00381444	0.0302314
AC108134.3	1.97229	3.25841	1.12692	2.89143	0.00383496	0.0303686
CCDC50	8.16946	1.44685	0.500519	2.89071	0.00384375	0.0303858
UAP1	5.18599	-1.58108	0.546979	-2.89057	0.00384541	0.0303858
LPAR5	3.33281	2.59975	0.899425	2.89046	0.00384675	0.0303858
TRIM47	2.18801	3.26229	1.12882	2.89001	0.00385236	0.0304047
BZW2	11.1131	-1.28568	0.445325	-2.88706	0.00388863	0.0306654
CCPG1	12.4954	1.13412	0.392864	2.8868	0.00389186	0.0306654
TBC1D2B	4.52637	1.99957	0.693178	2.88464	0.00391858	0.0308502
ITGB5	6.35587	1.7474	0.605838	2.88427	0.00392327	0.0308526
NDUFV2	45.2623	0.64793	0.224656	2.8841	0.00392539	0.0308526
UBL5	177.808	-0.442629	0.153518	-2.88324	0.00393602	0.0309105
LCP1	78.3835	-0.599904	0.208132	-2.88232	0.00394752	0.0309549
LMBR1L	4.71756	2.15342	0.747126	2.88227	0.00394822	0.0309549
ADIRF	4.34105	2.57352	0.893847	2.87914	0.00398757	0.0312287
RNASE4	11.1998	1.19139	0.413825	2.87897	0.00398972	0.0312287
CCDC71L	4.97657	-1.80462	0.627013	-2.87813	0.0040004	0.0312863
RABAC1	42.3766	0.686322	0.238498	2.87769	0.00400601	0.0313044
PIK3R6	1.5233	3.54773	1.23359	2.87594	0.00402825	0.0314522
AC104695.3	1.26108	-3.84705	1.33855	-2.87405	0.00405245	0.0316151
CCND1	2.99224	2.59552	0.903282	2.87343	0.00406045	0.0316515
MFHAS1	3.51519	2.27414	0.791841	2.87197	0.00407925	0.0317718
RIT1	18.3702	-0.856638	0.298406	-2.87072	0.00409543	0.0318717
ALDH7A1	2.76806	2.58714	0.90201	2.8682	0.00412814	0.0320804
NR4A2	104.753	-0.914973	0.319014	-2.86813	0.00412903	0.0320804
DPH3	17.8314	-0.861754	0.300634	-2.86645	0.00415102	0.0322249
IFI27L1	2.72309	2.63683	0.920374	2.86496	0.00417063	0.0323506
CLDN7	2.30053	2.80732	0.980265	2.86384	0.00418543	0.0324058
TOMM40	7.9884	-1.50034	0.523922	-2.86367	0.00418759	0.0324058
GTF2I	15.8885	1.0062	0.351372	2.86364	0.00418801	0.0324058
RELL1	8.02524	1.67187	0.584191	2.86186	0.00421168	0.0325623
MICALL2	1.43514	-4.12567	1.44224	-2.8606	0.00422837	0.0326647
IL18BP	7.8839	-1.72959	0.605605	-2.85598	0.00429048	0.033109
TNNT1	2.20016	-3.49732	1.22464	-2.8558	0.00429287	0.033109
CYB561D2	9.58912	1.30737	0.45801	2.85445	0.0043111	0.0332225
ATP5IF1	47.7547	0.705047	0.247125	2.85299	0.00433096	0.0333484
SELENOK	70.6836	-0.694376	0.243536	-2.85122	0.00435515	0.0335074
NIPAL4	1.38344	-3.79481	1.33165	-2.84971	0.00437593	0.0336399
ZFHX3	22.783	0.987568	0.346779	2.84783	0.00440185	0.0338118
INPP5D	9.60021	1.2677	0.445285	2.84693	0.00441428	0.0338797
CRHBP	2.18032	3.02552	1.06439	2.84248	0.00447634	0.0343283
SRSF9	35.495	-0.771065	0.271302	-2.8421	0.0044818	0.0343423
EPS15	12.5803	1.11266	0.391541	2.84176	0.00448659	0.0343466
DNTTIP2	18.6748	-0.826026	0.290696	-2.84154	0.00448961	0.0343466
SMC2	4.76007	1.99155	0.701286	2.83986	0.0045134	0.0345007
SEC24A	4.28033	-1.82625	0.64347	-2.83812	0.00453795	0.0346604
ARID5B	20.1516	-0.804945	0.283668	-2.83763	0.00454502	0.0346865
TXNL4A	16.4217	-0.928547	0.327259	-2.83735	0.00454896	0.0346886
SRSF2	63.2297	-0.549485	0.193729	-2.83636	0.00456316	0.0347416
LINC01010	2.00844	-3.04997	1.07539	-2.83616	0.00456597	0.0347416
JMJD1C	41.443	-0.705074	0.248608	-2.83609	0.00456692	0.0347416
EAF2	7.4709	1.4875	0.524701	2.83495	0.00458333	0.0348385
SLC16A10	13.9091	-1.24685	0.439954	-2.83406	0.00459611	0.0349076
TMEM106B	4.43116	2.06672	0.72972	2.83221	0.00462275	0.0350818
NCLN	8.46439	-1.31533	0.464525	-2.83156	0.0046321	0.0351246
SLC39A10	6.22744	1.91692	0.677399	2.82983	0.00465728	0.0352873
DCTN2	19.7386	0.907396	0.320696	2.82946	0.00466266	0.0352998
ROGDI	5.80662	1.8911	0.669302	2.82548	0.00472103	0.0357131
UBL7	7.4268	1.60352	0.567893	2.82362	0.00474839	0.0358915
SLC7A7	29.7954	0.776282	0.275301	2.81976	0.00480595	0.0362976
CCDC115	16.6405	1.0265	0.36407	2.8195	0.00480987	0.0362982
CMTM3	22.3826	0.84623	0.300172	2.81915	0.00481514	0.036309
BX640514.2	2.4485	-2.75225	0.976508	-2.81847	0.00482538	0.0363573
NFU1	9.2563	1.28264	0.455456	2.81617	0.00485995	0.036586
RAB21	14.0008	-0.971635	0.345048	-2.81594	0.00486346	0.036586
TOP1	31.2858	-0.770189	0.273695	-2.81405	0.00489221	0.0367731
BRD4	19.4034	-0.869961	0.309339	-2.81232	0.00491852	0.0369415
TRAPPC12	3.97118	2.14723	0.764224	2.80969	0.00495898	0.037216
TRPV4	1.64366	3.42689	1.21997	2.80899	0.00496967	0.0372332
CIB1	67.1213	-0.70798	0.252045	-2.80894	0.00497047	0.0372332
SRXN1	2.13278	-2.66287	0.948117	-2.80859	0.00497589	0.0372332
CTNNAL1	1.72156	-3.83945	1.36707	-2.80852	0.00497701	0.0372332
TIMM17A	18.0839	-0.959558	0.341768	-2.80763	0.00499075	0.0373066
SCNM1	12.1381	1.2129	0.432075	2.80714	0.00499834	0.0373247
EDEM1	9.35106	-1.18681	0.422808	-2.80697	0.00500106	0.0373247
PLEKHB2	34.5615	-0.684973	0.244081	-2.80633	0.00501092	0.0373688
SPNS3	1.58785	3.4706	1.23717	2.80527	0.00502747	0.0374627
BTK	9.8303	1.25143	0.446207	2.80459	0.00503808	0.0375123
KIF13A	3.73114	-1.90761	0.681015	-2.80113	0.00509247	0.0378875
APOC1	273.2	0.600933	0.214601	2.80023	0.00510662	0.037963
PXDC1	2.85253	2.55263	0.911759	2.79967	0.00511545	0.0379987
LEPROTL1	19.5936	0.844493	0.301781	2.79836	0.00513631	0.0381238
INO80E	5.02275	1.8018	0.644161	2.79713	0.00515584	0.0382372
RPL36A	724.479	-0.434806	0.15546	-2.79689	0.00515966	0.0382372
FLI1	9.16385	1.33655	0.478156	2.79521	0.00518668	0.0384074
OSBPL8	25.7631	-0.751511	0.26898	-2.79393	0.00520717	0.038529
ILK	24.6915	0.772626	0.276717	2.79212	0.00523643	0.0387152
TLR8	3.31085	2.32416	0.833334	2.78899	0.00528722	0.0390603
HDGF	10.9249	-1.18744	0.425843	-2.78845	0.00529611	0.0390955
C12orf65	1.49135	3.48272	1.24952	2.78724	0.00531593	0.0391857
LMF2	8.22233	1.28885	0.46246	2.78694	0.00532078	0.0391857
SLC7A1	2.82931	-2.22324	0.797762	-2.78685	0.00532239	0.0391857
LINC02728	3.02663	-2.68014	0.961764	-2.78669	0.00532489	0.0391857
MRPL52	48.5506	-0.593455	0.212981	-2.78642	0.00532941	0.0391885
JAK3	3.61116	2.27104	0.815261	2.78566	0.00534192	0.0392501
UBA7	2.97666	2.45978	0.883436	2.78434	0.00536375	0.0393799
ADA2	27.593	0.965954	0.347019	2.78357	0.00537637	0.039442
TMC6	11.6303	1.07669	0.386904	2.78283	0.00538878	0.0395024
SLC38A2	31.7004	-0.676127	0.243038	-2.78198	0.00540276	0.0395743
PRMT2	38.606	0.681188	0.245014	2.7802	0.00543256	0.0397304
UNC93B1	18.4704	0.943103	0.339223	2.78018	0.00543283	0.0397304
PLK3	18.6634	-1.35402	0.487064	-2.77995	0.00543666	0.0397304
STK40	7.25179	-1.26129	0.454244	-2.77669	0.00549159	0.0400967
MBD2	11.9246	-1.01083	0.364069	-2.77647	0.00549525	0.0400967
MRPL16	10.2204	1.24588	0.448959	2.77504	0.00551942	0.0402421
PRELID1	50.1327	-0.597819	0.215534	-2.77367	0.00554281	0.0403815
MVB12B	2.05839	3.21719	1.16035	2.77261	0.00556089	0.0404821
TMEM109	16.6655	1.02746	0.370713	2.77156	0.00557878	0.0405504
LSP1	113.974	-0.760328	0.274332	-2.77156	0.00557884	0.0405504
NUTF2	33.4753	-0.703861	0.254252	-2.76835	0.00563401	0.04092
ARHGAP45	13.4683	1.05598	0.381814	2.7657	0.00568005	0.0412228
TMEM126B	13.4039	1.05174	0.380395	2.76486	0.00569469	0.0412974
ARPC5	129.017	0.471544	0.170568	2.76456	0.00569999	0.0413042
TMEM123	42.3981	0.655384	0.237221	2.76275	0.00573159	0.0415014
RPP38	4.69012	1.77774	0.643623	2.76209	0.00574326	0.0415541
HSD17B14	4.57313	2.3656	0.856988	2.76037	0.00577368	0.0417424
AC092821.3	7.58022	1.52845	0.553895	2.75946	0.00578963	0.0418258
C5AR1	76.7421	-0.599684	0.217409	-2.75832	0.00580998	0.0419408
PARP8	5.16753	1.80264	0.65366	2.75776	0.00581993	0.0419806
ADORA3	3.42343	2.71191	0.983818	2.75652	0.00584204	0.0421081
SNCA	13.1714	1.0974	0.398211	2.75582	0.0058546	0.0421567
BTN2A2	4.17835	1.98247	0.719474	2.75545	0.00586115	0.0421567
JOSD1	9.27633	-1.2227	0.443748	-2.75539	0.00586215	0.0421567
RDH14	2.24307	2.93961	1.06736	2.7541	0.00588533	0.0422913
REX1BD	46.6735	0.704573	0.256015	2.75208	0.00592185	0.0424906
MTHFD1L	3.45075	-2.04415	0.742768	-2.75207	0.00592204	0.0424906
DIS3L	2.3402	2.88324	1.04804	2.75107	0.00594012	0.0425881
CLN5	7.81272	1.35392	0.4922	2.75075	0.00594595	0.0425976
GPR35	3.20866	-2.14777	0.781225	-2.74924	0.0059734	0.0427619
SAMD9L	3.95661	2.18182	0.793726	2.74883	0.0059809	0.0427833
CD300A	31.8656	0.693295	0.252432	2.74646	0.00602417	0.0430603
IL16	12.1528	1.05391	0.383771	2.7462	0.00602908	0.0430629
SFT2D2	10.4019	1.16932	0.425973	2.74506	0.00605005	0.0431801
TACC1	22.4667	0.883105	0.321872	2.74365	0.00607604	0.0433146
LIAS	2.50925	2.61006	0.951414	2.74334	0.0060817	0.0433146
AC016831.5	7.52402	-1.41789	0.516856	-2.74329	0.00608262	0.0433146
LRRK1	3.01587	2.39938	0.875039	2.74203	0.00610614	0.0434495
RGS19	29.9987	0.71601	0.26126	2.74061	0.00613259	0.0435666
RPL24	430.217	-0.52298	0.190835	-2.74048	0.00613503	0.0435666
HAUS1	7.03307	1.43137	0.522323	2.7404	0.0061364	0.0435666
SRSF7	66.8534	0.606869	0.221632	2.73818	0.00617801	0.0438292
DEGS1	29.4957	0.901942	0.329543	2.73694	0.00620127	0.0439612
HOMER1	1.78643	3.15289	1.1526	2.73546	0.00622941	0.0441277
GPX4	260.855	-0.396426	0.145029	-2.73343	0.00626779	0.0443664
CPQ	17.2805	0.963951	0.352742	2.73274	0.00628107	0.0444272
RPS16	775.228	-0.397964	0.145808	-2.72936	0.00634574	0.0448511
HCLS1	59.167	0.607635	0.222673	2.72882	0.00635612	0.044891
UBE2W	14.441	1.0156	0.372347	2.72755	0.00638062	0.0450304
HIRIP3	2.03608	2.90413	1.06525	2.72624	0.00640613	0.0451768
PITPNA	8.50986	-1.25662	0.461466	-2.72311	0.00646698	0.045572
HMGN1	85.614	-0.571937	0.210099	-2.72223	0.00648433	0.0456603
NAGLU	4.0764	1.92932	0.708902	2.72157	0.00649729	0.0457176
NSMAF	11.5124	-1.08546	0.399023	-2.7203	0.00652226	0.0458261
RIN2	12.0659	1.18166	0.434388	2.72029	0.0065224	0.0458261
WBP1	8.77679	1.39626	0.51337	2.71978	0.00653246	0.0458628
CD69	5.81502	1.88212	0.692256	2.71883	0.00655142	0.0459618
UTRN	7.38188	1.42474	0.524679	2.71544	0.00661872	0.0463851
MATK	6.15316	-2.26422	0.833875	-2.7153	0.00662155	0.0463851
MYLIP	22.3478	-0.781992	0.288045	-2.71482	0.00663111	0.0464178
GOLGB1	12.1973	1.15325	0.425022	2.71338	0.00666001	0.0465856
SPCS3	41.7219	-0.64302	0.237084	-2.7122	0.00668374	0.0467171
LYPLAL1	10.2709	1.17583	0.433769	2.71073	0.00671355	0.0468909
HMGCL	6.53302	1.48879	0.54934	2.71014	0.0067255	0.0469397
CTTNBP2	1.56857	3.34184	1.23381	2.70854	0.00675796	0.0471316
ASF1A	4.84016	1.9422	0.717327	2.70754	0.0067783	0.0472386
PLA2G4C	2.71731	2.65588	0.981154	2.7069	0.00679157	0.0472963
TTC14	9.02301	1.21942	0.450948	2.70412	0.00684863	0.0476586
CIDEB	2.89721	2.61395	0.966933	2.70334	0.00686464	0.0477145
MMP24OS	16.1703	-0.935062	0.345904	-2.70324	0.00686674	0.0477145
SUSD3	4.41661	2.00679	0.742575	2.70247	0.00688261	0.0477898
RPLP2	1445.8	-0.377847	0.139842	-2.70197	0.0068931	0.0477914
TEX2	3.24299	-2.20179	0.814955	-2.70173	0.00689789	0.0477914
TAP2	5.83143	1.55154	0.574278	2.70173	0.00689799	0.0477914
NSL1	15.3279	0.965409	0.35745	2.70083	0.00691673	0.0478363
ZNF674-AS1	2.07225	-3.16664	1.17251	-2.70073	0.00691866	0.0478363
OSTF1	50.4044	0.623117	0.230737	2.70055	0.00692251	0.0478363
IL6R-AS1	3.41447	-2.12537	0.787043	-2.70045	0.00692467	0.0478363
WASL	6.69149	-1.30466	0.483355	-2.69918	0.0069511	0.0479839
GPATCH4	7.47078	-1.30027	0.48194	-2.698	0.00697575	0.0481189
SLC12A9	7.83285	1.48037	0.548892	2.69702	0.00699628	0.0482254
IVNS1ABP	24.4386	-0.781887	0.290122	-2.69503	0.00703826	0.0484795
HYOU1	6.2875	-1.44848	0.538018	-2.69225	0.0070972	0.04885
SPARC	2.41109	2.85238	1.05976	2.69153	0.00711259	0.0489043
TRIM22	9.50237	1.44571	0.537159	2.69139	0.00711542	0.0489043
SNRPD1	38.7854	-0.612621	0.227758	-2.68979	0.00714966	0.049104
GASK1B	11.5297	1.25007	0.46517	2.68734	0.00720246	0.0494308
CDC25B	2.09831	2.99763	1.11557	2.68708	0.00720799	0.0494329
C5AR2	6.80641	-1.47328	0.548471	-2.68616	0.00722795	0.0495339
AL121899.4	1.78942	-3.03035	1.12913	-2.68378	0.00727948	0.049851
FPR3	36.2708	0.728728	0.271806	2.68106	0.00733891	0.0502217
LRMP	4.05913	1.93645	0.722348	2.68076	0.00734542	0.0502299
POLR2H	11.9817	-1.03264	0.385273	-2.68028	0.00735597	0.0502658
PDPN	2.16217	2.8085	1.04805	2.67974	0.00736803	0.0502932
TRPV2	7.69707	1.31623	0.491199	2.67962	0.0073706	0.0502932
POLE4	34.9411	-0.660559	0.246569	-2.679	0.00738417	0.0503495
TUBA1C	36.8752	-0.737892	0.275471	-2.67866	0.00739177	0.0503651
PARP14	14.6519	0.983101	0.367155	2.67762	0.0074147	0.050485
AIDA	8.286	1.23646	0.461987	2.67639	0.00744192	0.0506018
HS3ST1	14.7398	-1.29872	0.485254	-2.67637	0.00744254	0.0506018
ERN1	8.57135	-1.30534	0.487848	-2.6757	0.00745724	0.0506309
CRYZL1	5.54348	1.57854	0.589956	2.67569	0.00745751	0.0506309
CRBN	9.69063	1.18049	0.441294	2.67507	0.00747148	0.0506894
NUB1	9.07319	1.22785	0.459578	2.67169	0.00754706	0.0511655
CDC42EP3	13.4016	-1.26603	0.474284	-2.66936	0.00759963	0.051485
CLEC10A	34.6501	2.2541	0.844771	2.6683	0.00762369	0.0516111
MGAT4A	27.2336	0.734952	0.27553	2.66741	0.00764375	0.05171
IDH2	20.9597	1.14079	0.427779	2.66678	0.0076582	0.0517707
GMFG	114.363	0.486652	0.182631	2.66467	0.00770636	0.052044
ZMYND15	4.5504	1.92806	0.723601	2.66453	0.0077096	0.052044
GRHPR	13.1385	0.9831	0.369004	2.6642	0.00771726	0.0520585
MAMDC2	1.82576	3.46236	1.30048	2.66236	0.00775953	0.0523064
ARHGAP4	15.2129	1.00739	0.378435	2.66199	0.00776798	0.0523261
PVT1	3.09567	-2.05603	0.77262	-2.66111	0.00778826	0.0523944
SBF2-AS1	2.93368	-2.37807	0.893688	-2.66096	0.0077918	0.0523944
SLC43A3	21.2818	-0.79659	0.299376	-2.66084	0.0077947	0.0523944
MIDN	30.7307	-0.795283	0.299051	-2.65936	0.00782901	0.0525555
CYBRD1	7.3363	1.51891	0.571165	2.65932	0.00782978	0.0525555
DNAJB9	15.3431	-0.944547	0.355382	-2.65784	0.00786435	0.0527502
CCDC97	2.9477	2.25517	0.848631	2.65742	0.0078742	0.0527789
SOD1	51.827	0.674134	0.253773	2.65644	0.00789694	0.0528823
ATF6B	12.1228	1.08968	0.410229	2.65628	0.0079008	0.0528823
ELMO1	8.33052	1.4419	0.543263	2.65415	0.00795074	0.053179
AGO2	7.31599	-1.26387	0.476477	-2.65253	0.00798906	0.0533713
GLUL	277.394	-0.548247	0.206694	-2.65246	0.00799076	0.0533713
PSMB10	45.8295	0.585019	0.220579	2.6522	0.00799694	0.0533749
RARA	9.56165	-1.10965	0.418743	-2.64995	0.00805028	0.0536931
SSBP2	5.60631	1.7206	0.649385	2.64958	0.00805919	0.0537147
PTK2	2.7694	-2.43861	0.920661	-2.64876	0.00807869	0.0538068
TMOD2	2.47019	2.52331	0.952777	2.64838	0.00808792	0.0538304
TMEM60	11.0585	1.22799	0.463735	2.64804	0.00809608	0.0538469
PLXNB2	13.0107	1.01758	0.384588	2.6459	0.0081473	0.0541495
TUBB	89.1114	0.570255	0.215644	2.64443	0.00818286	0.0543477
PFKFB3	29.2997	-0.907513	0.343229	-2.64404	0.00819222	0.0543718
ADORA2B	1.53774	-3.38064	1.27882	-2.64356	0.00820385	0.0544108
SHTN1	11.7112	1.26236	0.477706	2.64255	0.0082285	0.0545352
RNF135	12.5201	1.2075	0.456985	2.64232	0.00823412	0.0545352
MYO1G	15.6126	-0.884547	0.335007	-2.64038	0.0082812	0.0548087
TP53TG1	5.74474	1.59738	0.605149	2.63964	0.00829934	0.0548904
LPIN2	6.86927	1.42313	0.539608	2.63734	0.00835593	0.0551906
SLC16A6	2.53336	-2.20332	0.835438	-2.63732	0.00835639	0.0551906
APOBEC3G	4.8627	1.78047	0.675415	2.63612	0.00838607	0.0553481
FUCA2	19.4238	0.838109	0.318015	2.63544	0.00840282	0.05542
ACADM	8.13926	1.27799	0.485291	2.63345	0.0084522	0.0557069
DTNB	2.0998	2.68467	1.01965	2.63294	0.00846504	0.0557527
TDG	9.78587	-1.09799	0.417175	-2.63196	0.00848933	0.0558372
OGFRL1	24.2962	0.771063	0.292963	2.63195	0.00848966	0.0558372
WDR54	5.81985	-1.47698	0.561536	-2.63026	0.00853207	0.0560772
MAP2K1	14.1018	-1.01044	0.384245	-2.62968	0.00854665	0.056134
EIF2AK4	5.89731	1.51204	0.575825	2.62587	0.00864284	0.0566963
ZNF528-AS1	1.91958	2.75626	1.04968	2.62581	0.00864423	0.0566963
ME2	27.0703	-0.756799	0.288324	-2.62483	0.00866931	0.0568215
MYL6	589.572	-0.365462	0.139261	-2.62429	0.00868296	0.0568716
UBE2B	46.7055	-0.64669	0.24654	-2.62307	0.00871423	0.057037
KCNQ1	3.35789	2.24252	0.855151	2.62237	0.00873206	0.0571142
JUND	77.1257	-0.671701	0.256227	-2.62151	0.00875403	0.0572184
NUDT1	18.053	0.861316	0.328697	2.6204	0.0087827	0.0573662
UBQLN1	13.1604	-0.959992	0.36649	-2.61942	0.00880783	0.0574907
CIAO2B	54.5616	-0.58783	0.224622	-2.61698	0.0088712	0.0578644
MMD	5.74824	1.5182	0.580261	2.61642	0.00888582	0.0578819
ATG16L2	6.66662	1.40258	0.536072	2.61641	0.0088861	0.0578819
ARPC2	290.522	-0.339839	0.129963	-2.6149	0.00892539	0.0580979
RPL35A	692.87	-0.423524	0.162015	-2.61411	0.00894606	0.0581924
ACP5	55.9213	0.789591	0.302142	2.61331	0.00896692	0.0582881
VSTM1	1.84808	-3.18343	1.21842	-2.61275	0.00898159	0.0583434
RPP30	6.90672	1.63861	0.627291	2.6122	0.00899615	0.0583979
NECAP2	21.3969	0.817567	0.313121	2.61103	0.00902704	0.0585583
EIF6	33.0466	-0.736226	0.282063	-2.61014	0.00905039	0.0586696
TXNDC12	26.2172	0.793558	0.304299	2.60783	0.00911194	0.0590282
PLXND1	19.3884	1.0556	0.404996	2.60645	0.00914867	0.0592256
PRPSAP1	5.47333	1.6019	0.614725	2.60587	0.00916399	0.0592512
PNRC2	23.5526	-0.753183	0.289037	-2.60583	0.00916514	0.0592512
ABHD11	4.62898	1.92	0.737181	2.60452	0.00920042	0.0594387
FUNDC1	6.10379	1.55457	0.596951	2.60419	0.00920916	0.0594546
PRIMPOL	1.92642	2.75905	1.05982	2.60332	0.00923267	0.0595658
NDUFAF2	12.4824	-0.989356	0.380123	-2.60272	0.00924865	0.0596283
MPHOSPH8	19.2481	0.863265	0.331866	2.60124	0.00928872	0.0598459
RPS5	433.844	-0.367522	0.141352	-2.60005	0.00932112	0.0600138
PUS7L	5.4222	1.68765	0.649693	2.59761	0.00938738	0.0603994
NMRK1	8.15405	1.35125	0.52046	2.59627	0.00942432	0.0605914
PFDN2	43.3065	-0.539571	0.207843	-2.59606	0.00943002	0.0605914
MAFK	5.01472	-1.50035	0.578217	-2.59479	0.00946495	0.0607746
TMEM52B	4.52875	-1.75247	0.675699	-2.59356	0.00949884	0.0609509
ZNF331	57.5354	-1.06603	0.41139	-2.59129	0.00956159	0.061312
THBS1	9.79559	-2.23844	0.863956	-2.59092	0.00957186	0.0613363
SNAPC5	5.82282	1.47965	0.571493	2.5891	0.0096227	0.0616204
SPATA13	4.94759	-1.62517	0.62781	-2.58864	0.00963565	0.0616617
STX7	28.4416	0.660216	0.255255	2.58649	0.00969581	0.0620047
AL355075.4	6.62719	-1.39954	0.541453	-2.58478	0.00974408	0.0622714
RILP	7.21272	1.40341	0.543133	2.58392	0.00976858	0.0623858
ACSL4	12.5011	-0.895188	0.346529	-2.5833	0.00978605	0.0624553
PSMG2	28.9575	0.652364	0.252683	2.58175	0.00983005	0.0626939
RTRAF	43.129	0.562281	0.217821	2.58139	0.0098403	0.062717
AL161421.1	2.59096	-2.34359	0.908008	-2.58102	0.00985087	0.0627422
TCHH	2.86613	2.20236	0.85379	2.57951	0.00989396	0.0629742
CHML	7.59731	-1.49162	0.57844	-2.57869	0.00991768	0.0630828
CDKN1C	4.45431	1.71086	0.66377	2.57748	0.00995229	0.0632342
FNTB	1.60793	3.03141	1.17615	2.57739	0.00995483	0.0632342
FAM217B	2.80408	2.52956	0.981733	2.57663	0.00997697	0.0633324
UNC5B	1.61331	3.01531	1.1705	2.57608	0.00999261	0.0633644
STX12	22.557	0.720635	0.279751	2.57599	0.00999541	0.0633644
SNAI1	3.49247	-2.47697	0.961999	-2.57481	0.0100295	0.0635381
EML4	18.9423	-0.851387	0.330723	-2.57432	0.0100436	0.0635852
P4HB	82.4789	-0.587506	0.228413	-2.57212	0.0101077	0.0639482
TGFBR2	12.8557	1.02627	0.399472	2.56907	0.0101972	0.0644712
ARMH1	2.76104	-2.12409	0.826901	-2.56873	0.0102071	0.0644908
WDR70	5.35177	1.54767	0.602655	2.56809	0.0102261	0.0645678
TRAF3IP2	2.42998	-2.27774	0.887074	-2.5677	0.0102376	0.0645974
SLC37A4	3.73933	1.92366	0.749436	2.56681	0.0102638	0.0647193
ZNF22	9.90849	1.22483	0.477323	2.56603	0.0102869	0.0648216
ZNF395	4.71941	-1.71545	0.66904	-2.56404	0.0103462	0.0651088
ICAM1	37.1772	-0.932301	0.363606	-2.56404	0.0103462	0.0651088
AC008771.1	3.12353	-1.94546	0.758883	-2.56358	0.01036	0.0651522
RNF113A	3.98236	1.75038	0.683191	2.56206	0.0104054	0.0653943
SAMHD1	53.1804	0.60876	0.237709	2.56094	0.010439	0.0655619
PLAAT4	7.28817	1.66029	0.64843	2.56048	0.0104529	0.0655909
DGAT2	1.28321	-3.52237	1.37575	-2.56033	0.0104574	0.0655909
CAPN15	3.67152	-1.65099	0.645231	-2.55875	0.0105048	0.0658444
CXCL1	49.8948	-3.1032	1.21636	-2.55123	0.0107344	0.0672157
SLC22A4	1.4834	-3.12296	1.22415	-2.55112	0.0107378	0.0672157
SMS	60.4863	-0.502451	0.197072	-2.54958	0.0107854	0.0674692
ANXA2	285.655	-0.582752	0.22863	-2.54889	0.0108067	0.0675581
ZMAT1	3.77537	1.87589	0.736596	2.5467	0.0108746	0.0679374
AC100810.1	20.9381	-0.734452	0.288613	-2.54476	0.0109351	0.0682707
SNX10	20.3809	-0.782435	0.307617	-2.54354	0.0109736	0.0684654
NDEL1	5.8598	-1.36609	0.537395	-2.54206	0.01102	0.0687101
LINC00482	1.09413	-3.94486	1.55332	-2.53964	0.0110968
HHEX	10.4403	1.17484	0.462711	2.53904	0.0111156	0.0692517
RPL32	1200.56	-0.373461	0.147098	-2.53886	0.0111215	0.0692517
FTSJ1	4.43789	-1.48098	0.583523	-2.53799	0.011149	0.0693772
MT-ND3	782.823	0.437091	0.172251	2.53752	0.0111642	0.0694262
STX11	20.6573	-0.753212	0.296875	-2.53714	0.0111763	0.0694562
CBY1	1.73378	2.96419	1.16866	2.5364	0.0112	0.0695573
MAP4K4	10.2332	-0.996164	0.393082	-2.53424	0.0112692	0.0699415
MOV10	1.45852	2.98511	1.17835	2.53329	0.0112997	0.0700851
AC129507.1	1.61372	3.43264	1.35559	2.53221	0.0113347	0.0702244
USP3	14.4044	-1.00044	0.39512	-2.53199	0.0113417	0.0702244
THBS3	2.02639	-2.50658	0.989999	-2.53191	0.0113445	0.0702244
ZBED1	4.49469	1.8005	0.711205	2.53162	0.0113538	0.0702362
GPANK1	8.11877	1.21251	0.479415	2.52915	0.0114338	0.0706852
ZDHHC9	1.62074	-2.75416	1.08942	-2.52811	0.011468	0.0708501
RFX2	4.89777	-1.73107	0.684971	-2.52722	0.0114971	0.0709543
CCNDBP1	12.9405	0.966781	0.382561	2.52713	0.0114998	0.0709543
CISH	2.11442	2.4793	0.981467	2.52612	0.0115329	0.0710475
OLMALINC	5.6542	1.66977	0.661014	2.52607	0.0115346	0.0710475
IL1R2	10.5142	-1.52428	0.603456	-2.52592	0.0115397	0.0710475
C11orf74	3.38806	2.06325	0.816919	2.52565	0.0115485	0.0710475
RTN1	6.17087	1.68164	0.665899	2.52536	0.011558	0.0710475
PTRHD1	16.1684	0.928239	0.367576	2.5253	0.0115599	0.0710475
ASRGL1	2.7471	2.16678	0.858712	2.52329	0.0116261	0.0714081
PROS1	2.17776	2.77684	1.10069	2.52282	0.0116417	0.0714571
ERRFI1	2.81742	-2.21585	0.878544	-2.52218	0.011663	0.0715417
PREX1	15.8684	0.979937	0.388596	2.52174	0.0116777	0.0715851
CHMP1B	79.0041	-0.740762	0.29385	-2.52088	0.011706	0.0717127
FAH	10.4121	-1.13579	0.451069	-2.518	0.0118023	0.0722556
RNF13	60.7122	0.54973	0.218427	2.51677	0.0118436	0.0724619
MED11	6.21309	1.44162	0.572925	2.51624	0.0118614	0.0725235
WDR45	8.74493	1.19196	0.473776	2.51587	0.0118739	0.0725537
ZC3H15	38.987	-0.554654	0.220486	-2.51559	0.0118833	0.0725638
XIAP	9.18777	-1.06487	0.423437	-2.51482	0.0119093	0.072676
FYN	4.11838	-1.98153	0.788173	-2.51408	0.0119343	0.0727814
AC007336.1	1.67178	2.95447	1.17558	2.5132	0.0119643	0.0729176
RPL10A	449.133	-0.393224	0.156492	-2.51274	0.0119798	0.072965
ZDHHC12	17.4312	1.05014	0.4182	2.5111	0.0120356	0.073258
TMEM255B	3.94311	1.92142	0.765252	2.51083	0.0120448	0.0732669
TKTL1	5.6172	-6.05122	2.41036	-2.5105	0.012056	0.0732876
ZNF791	5.37392	1.67245	0.666408	2.50965	0.0120852	0.0734182
HMGB1	151.76	0.457061	0.182174	2.50892	0.0121101	0.0735224
CACYBP	40.3383	-0.791701	0.315645	-2.5082	0.0121347	0.0736244
ZNF581	8.07981	1.18894	0.474123	2.50765	0.0121536	0.0736383
STK26	2.08331	-2.50856	1.00037	-2.50764	0.0121542	0.0736383
TM7SF3	5.4261	1.56052	0.622353	2.50746	0.0121603	0.0736383
RTL6	1.7463	-2.82628	1.12726	-2.50721	0.0121687	0.0736422
VPS37B	7.97159	-1.08874	0.434429	-2.50614	0.0122058	0.073782
DIAPH2	4.82626	1.51007	0.602561	2.50609	0.0122074	0.073782
EIF3K	115.64	0.406039	0.162042	2.50576	0.0122188	0.0737845
CHN2	2.64271	2.45736	0.980734	2.50563	0.0122234	0.0737845
RPAP2	2.53493	2.35396	0.939864	2.50457	0.0122599	0.0739575
HECA	11.3037	-0.934341	0.373154	-2.5039	0.0122831	0.0740204
FXYD5	142.829	0.579594	0.231484	2.50382	0.0122859	0.0740204
PCDH12	1.26648	3.26196	1.30334	2.50278	0.0123222	0.0741918
GTF2A2	34.9762	-0.63522	0.253921	-2.50165	0.0123618	0.0743826
GIMAP8	2.84856	2.61241	1.04448	2.50116	0.0123786	0.0744367
YIF1B	14.3845	0.942823	0.377366	2.49843	0.0124744	0.0749558
PLAGL1	4.76722	1.5994	0.640219	2.4982	0.0124824	0.0749558
ATF7IP	5.52513	1.56164	0.625193	2.49786	0.0124947	0.0749558
GNG7	3.2564	2.05929	0.82444	2.4978	0.0124966	0.0749558
PDCD1LG2	1.58822	3.34352	1.33893	2.49716	0.0125193	0.0750443
SLC22A18AS	3.58497	2.05738	0.824216	2.49617	0.0125544	0.0752073
ICA1	1.90512	2.8779	1.15334	2.49528	0.0125858	0.0753475
ULK3	3.61065	1.99126	0.798221	2.49462	0.0126092	0.0754352
ERGIC1	14.8444	-0.810717	0.325012	-2.49442	0.0126163	0.0754352
SAR1A	19.3691	-0.737829	0.295915	-2.49339	0.0126532	0.0755713
PXK	7.39208	-1.17723	0.47215	-2.49333	0.0126551	0.0755713
NRGN	2.62864	-2.39398	0.960793	-2.49168	0.0127142	0.0758765
HIST2H2BE	3.18996	2.37911	0.95493	2.49139	0.0127244	0.0758896
QDPR	6.56791	1.30435	0.523674	2.49077	0.0127467	0.0759745
TOMM22	30.7429	-0.620389	0.249262	-2.4889	0.0128138	0.0763264
MAP4K3	3.28405	-1.93903	0.779307	-2.48814	0.0128412	0.0764418
LETMD1	4.89228	1.66412	0.669733	2.48474	0.0129645	0.0771272
CASP6	2.57049	2.32996	0.937833	2.48441	0.0129766	0.0771507
ATP6V0A1	9.64892	1.20192	0.484181	2.48237	0.0130513	0.0775274
MMP2	2.42417	2.44559	0.985319	2.48203	0.0130636	0.0775274
PRKCB	11.8488	-0.901962	0.3634	-2.48201	0.0130645	0.0775274
RASSF1	11.4527	1.03958	0.418922	2.48156	0.013081	0.0775478
LFNG	7.769	-1.17111	0.471944	-2.48147	0.0130843	0.0775478
KBTBD11	1.23761	-3.21811	1.29814	-2.47901	0.0131747
RPS6KA4	6.68951	1.33524	0.538959	2.47744	0.0132327	0.0783783
TRIM28	11.8609	-0.938195	0.378731	-2.4772	0.0132416	0.0783822
EGR2	19.7981	0.890165	0.359383	2.47693	0.0132518	0.0783935
TES	9.33298	-1.00798	0.407035	-2.4764	0.0132714	0.0784107
HTRA1	13.8357	1.3627	0.550282	2.47636	0.0132728	0.0784107
AAK1	20.2216	0.741425	0.299423	2.47618	0.0132796	0.0784107
CASP1	23.7597	0.806151	0.325651	2.47551	0.0133047	0.078506
PBXIP1	3.37157	2.03176	0.820813	2.4753	0.0133123	0.078506
EIF3B	9.64975	-1.14544	0.462912	-2.47442	0.0133451	0.0785707
ZMYND11	3.81893	1.98994	0.804289	2.47416	0.013355	0.0785707
MAP4K3-DT	13.2878	-1.03754	0.419351	-2.47415	0.0133555	0.0785707
RNF166	10.2557	1.13564	0.459008	2.47412	0.0133564	0.0785707
OCIAD1	29.1918	0.641188	0.259355	2.47224	0.0134268	0.0789357
ZNF717	1.31728	3.19644	1.29314	2.47185	0.0134418	0.0789746
NIN	4.41379	1.68908	0.683774	2.47022	0.0135028	0.0792842
QPCT	7.60378	-1.08534	0.439527	-2.46934	0.0135362	0.079431
SUCLG2	13.0443	1.00538	0.407229	2.46882	0.0135558	0.0794965
UBA52	717.243	-0.364392	0.14772	-2.46676	0.013634	0.0798546
GRK2	11.6052	0.969415	0.393008	2.46665	0.0136382	0.0798546
EBP	8.84884	1.17052	0.474558	2.46655	0.0136421	0.0798546
MED14OS	4.66914	-1.66151	0.673902	-2.4655	0.0136823	0.0800399
NRAS	10.4498	-1.03024	0.41795	-2.46498	0.0137019	0.0801055
TBC1D7	8.44391	-1.31551	0.533767	-2.46458	0.0137176	0.0801475
PHF23	3.94414	1.87238	0.759892	2.46401	0.0137393	0.0802247
RAC2	31.6491	-0.747942	0.303584	-2.46371	0.0137509	0.080243
CASP3	3.92335	1.85672	0.753725	2.46339	0.0137632	0.0802654
ZC3H10	1.55833	2.91118	1.18223	2.46245	0.0137992	0.0803966
LINC00339	3.15195	2.10102	0.853255	2.46236	0.0138026	0.0803966
LARP7	24.1716	0.728138	0.295834	2.46131	0.0138431	0.0805518
BAZ2B	10.9896	1.0567	0.429338	2.46123	0.0138463	0.0805518
C2orf69	5.28514	-1.41017	0.573137	-2.46043	0.0138769	0.0806803
BRD3	5.43689	1.52937	0.621775	2.45968	0.013906	0.0807997
DHRS9	11.8422	-1.23922	0.503919	-2.45916	0.0139262	0.0808679
SLC25A33	4.69281	-1.82636	0.742897	-2.45844	0.0139544	0.0809816
LINC01588	3.00787	-1.76689	0.719474	-2.4558	0.0140569	0.0815268
SNHG8	78.4778	-0.570614	0.232413	-2.45517	0.0140819	0.08158
TPD52L2	27.4756	-0.692742	0.282161	-2.45513	0.0140833	0.08158
TRMT1	22.0297	0.75047	0.305728	2.4547	0.0141002	0.0816277
KBTBD3	3.2086	2.11405	0.861538	2.45381	0.0141353	0.0817811
MXD4	5.63547	1.4231	0.580009	2.45358	0.0141443	0.0817829
TAPBPL	5.23243	1.48628	0.606068	2.45233	0.0141934	0.0820171
CENPW	7.80703	-1.11485	0.455041	-2.44999	0.0142858	0.0825006
DEPTOR	1.82787	2.91102	1.18941	2.44745	0.0143871	0.0830112
ALKBH7	32.4738	0.617429	0.252287	2.44733	0.0143918	0.0830112
LINC01705	13.299	-6.79287	2.77691	-2.4462	0.0144371	0.0832221
CD300C	12.082	-1.01301	0.414168	-2.44589	0.0144496	0.0832433
MCRS1	6.65274	1.33185	0.54459	2.44559	0.0144614	0.0832605
FAM207A	12.0179	-0.95654	0.391178	-2.44528	0.014474	0.0832743
MAP3K13	14.32	-0.898778	0.367584	-2.4451	0.0144813	0.0832743
HEBP1	15.7223	0.820609	0.335798	2.44376	0.0145351	0.0835325
FAM126A	7.29346	-1.21375	0.496866	-2.44281	0.0145734	0.083665
ZMAT3	5.70659	1.43571	0.587786	2.44258	0.0145828	0.083665
RRP7A	15.7495	-0.868409	0.355536	-2.44253	0.0145846	0.083665
MOCS2	6.89721	1.3926	0.570789	2.43978	0.0146962	0.0842506
UBASH3B	5.46861	-1.38241	0.566661	-2.43958	0.0147045	0.0842506
GLRX	53.0797	0.492576	0.201977	2.43877	0.0147375	0.0843786
C12orf76	5.4478	1.44973	0.594497	2.43859	0.0147446	0.0843786
SLC35F6	10.9216	1.01875	0.418237	2.43582	0.0148581	0.0849513
RETSAT	1.82147	2.52898	1.03845	2.43534	0.014878	0.0849513
ARHGEF10L	5.11865	1.58405	0.650471	2.43524	0.0148819	0.0849513
AIP	16.3664	0.783728	0.321876	2.43487	0.0148971	0.0849513
ZDHHC20	8.94884	-1.10415	0.453475	-2.43486	0.0148974	0.0849513
TINF2	10.1293	1.0415	0.42775	2.43484	0.0148985	0.0849513
ACP1	25.9271	-0.628683	0.258346	-2.43349	0.0149539	0.0851809
FHL1	1.58017	2.73062	1.12213	2.43342	0.0149568	0.0851809
PCMT1	23.6283	0.678791	0.278997	2.43297	0.0149756	0.0852368
NR2C1	1.96908	2.53959	1.04401	2.43253	0.0149936	0.0852881
ASAP1	12.3229	-0.909374	0.373992	-2.43153	0.015035	0.0854722
AL355881.1	17.1672	0.895405	0.368487	2.42995	0.0151011	0.0857962
QSOX1	15.2475	-0.865855	0.35648	-2.42891	0.0151444	0.085991
TLNRD1	12.8545	-0.917219	0.377708	-2.42838	0.0151664	0.0860188
PDLIM5	12.9459	-0.841539	0.346547	-2.42835	0.0151675	0.0860188
ADH5	8.70404	1.18341	0.48781	2.42597	0.0152674	0.0865241
SLC39A1	25.5666	0.699509	0.288386	2.4256	0.0152831	0.0865241
PDE7A	5.69037	-1.63812	0.675353	-2.42558	0.015284	0.0865241
XRN1	4.58858	1.538	0.634291	2.42476	0.0153185	0.0866231
PRPS1	5.35193	1.47914	0.61008	2.42449	0.0153297	0.0866231
ST20-AS1	1.65997	-2.68437	1.10723	-2.4244	0.0153336	0.0866231
PCMTD1	10.7023	1.09727	0.45264	2.42414	0.0153445	0.0866231
HIST1H4C	15.6768	0.889988	0.367163	2.42396	0.0153524	0.0866231
DGLUCY	3.36094	2.05663	0.848492	2.42386	0.0153564	0.0866231
ZC2HC1A	2.77097	2.33939	0.965243	2.42363	0.0153662	0.0866267
LPP	12.7944	0.937576	0.386891	2.42336	0.0153778	0.0866407
TMEM50A	63.9228	0.504605	0.208303	2.42245	0.0154162	0.0868039
CCM2	8.42268	1.15577	0.477149	2.42224	0.0154251	0.0868039
PARVB	17.2354	-0.814869	0.336463	-2.42187	0.015441	0.086842
MTFMT	3.9058	2.06183	0.85191	2.42025	0.01551	0.0871782
AC104794.3	2.74023	2.10074	0.86824	2.41953	0.0155404	0.0872974
DUT	17.9131	0.874555	0.361538	2.41898	0.015564	0.0873777
PAXX	22.6275	0.754882	0.312111	2.41863	0.0155789	0.0874101
FAM177B	1.30221	3.12752	1.29332	2.41822	0.0155968	0.0874455
MPST	9.41804	1.36169	0.563136	2.41805	0.0156037	0.0874455
SMOX	5.42513	-1.47741	0.611081	-2.41771	0.0156186	0.0874772
PRIM1	1.78197	2.47902	1.02564	2.41704	0.0156472	0.0875855
EVI2A	64.9017	0.788943	0.326708	2.41482	0.0157429	0.0880218
P2RY1	5.0491	-1.67726	0.694614	-2.41467	0.0157494	0.0880218
ZNF524	7.8407	1.29405	0.535932	2.41459	0.015753	0.0880218
NDUFAF1	4.74812	1.59683	0.661663	2.41336	0.0158063	0.0882673
CSK	21.7453	0.834996	0.346125	2.41241	0.0158475	0.0884453
KIAA0355	5.22576	1.74219	0.72237	2.41177	0.0158752	0.0885478
ANKRD13D	5.28178	1.42573	0.591772	2.40925	0.0159852	0.0891089
CLIC4	6.68256	1.33611	0.554932	2.4077	0.0160535	0.0894367
CNBP	86.6291	-0.417579	0.173477	-2.40711	0.0160793	0.0895278
ZNF33B	2.68398	2.43443	1.01172	2.40623	0.0161179	0.0896904
GATD3B	10.3519	1.03564	0.430444	2.40599	0.0161288	0.0896983
UBXN1	50.0137	0.512118	0.212893	2.40552	0.0161495	0.0897605
PTPRO	4.69136	1.61566	0.672478	2.40255	0.0162813	0.0904109
ERV3-1	8.74568	1.45163	0.604229	2.40245	0.0162856	0.0904109
TENT4B	7.63151	-1.08638	0.452244	-2.4022	0.0162969	0.0904204
PAPOLA	43.696	-0.506173	0.210845	-2.40069	0.0163641	0.0907404
NCEH1	11.4798	-0.933294	0.388963	-2.39944	0.0164201	0.0909911
TMEM9	4.67207	1.60755	0.670022	2.39925	0.0164285	0.0909911
CYTL1	2.18284	2.831	1.18094	2.39725	0.0165188	0.0914377
UFC1	35.7316	0.620218	0.258809	2.39643	0.0165555	0.0915873
ATP5F1A	36.6704	0.565617	0.236064	2.39603	0.0165737	0.091634
GTPBP4	8.77777	-1.04423	0.435941	-2.39536	0.0166042	0.0917496
LPIN1	5.19107	-1.42247	0.593935	-2.39499	0.0166208	0.0917876
AC006449.6	4.07082	-1.45814	0.608891	-2.39474	0.016632	0.0917956
BLOC1S2	34.4798	-0.585065	0.244701	-2.39094	0.0168055	0.0926455
IVD	3.33098	1.89361	0.791994	2.39094	0.0168055	0.0926455
MRAS	7.02144	-1.15819	0.484706	-2.38948	0.0168724	0.0929396
PCYOX1	1.59756	2.71277	1.13536	2.38934	0.0168785	0.0929396
DIMT1	6.19781	-1.22953	0.514682	-2.3889	0.0168988	0.0929974
ITSN2	15.3244	0.852435	0.357318	2.38565	0.017049	0.0937693
VWA5A	4.33206	-1.47816	0.619766	-2.38503	0.0170779	0.0938208
SSRP1	10.5478	-0.930235	0.390046	-2.38493	0.0170822	0.0938208
P2RX4	31.3316	-0.79676	0.334098	-2.38481	0.017088	0.0938208
KDELR2	41.7534	-0.671172	0.28149	-2.38435	0.0171091	0.0938822
UBE2D2	47.8819	-0.478619	0.20076	-2.38404	0.017124	0.093906
UNC119	7.84361	1.41828	0.594959	2.38383	0.0171333	0.093906
RPL18A	950.954	-0.381093	0.159916	-2.38308	0.0171683	0.094042
CNTLN	5.06852	1.39094	0.583725	2.38288	0.017178	0.094042
ZRSR2	7.7927	1.28224	0.538552	2.3809	0.0172703	0.0944927
ARID4A	11.1852	0.925159	0.38891	2.37885	0.0173666	0.0949649
UTP4	3.09263	-1.87738	0.789497	-2.37794	0.0174097	0.0951456
ESD	30.1643	0.677865	0.285154	2.37719	0.017445	0.0952528
ELAVL1	9.89347	-0.948514	0.399052	-2.37692	0.017458	0.0952528
RPS27L	149.763	-0.38307	0.161165	-2.37689	0.0174595	0.0952528
NDUFS8	36.6769	0.605512	0.254794	2.37647	0.0174791	0.0953047
CACUL1	14.5629	0.947774	0.398862	2.37619	0.0174924	0.0953223
AC017002.3	0.950755	-3.91847	1.64974	-2.3752	0.0175394
PCED1B	2.4187	2.26233	0.953273	2.37323	0.0176335	0.096036
CDK12	10.5281	-0.888934	0.374604	-2.37299	0.0176446	0.0960412
SCRN1	1.98956	2.59942	1.09606	2.37161	0.0177109	0.0963471
SNX18	10.5354	1.03565	0.43683	2.37082	0.0177487	0.0964899
EYA2	1.22617	3.18396	1.34302	2.37075	0.0177522
STX17	3.86418	1.81501	0.765623	2.37063	0.0177576	0.0964899
TNFAIP6	3.81126	-5.61552	2.36987	-2.36955	0.0178097	0.0967176
GFOD1	2.71823	-2.05375	0.867031	-2.36871	0.0178501	0.0968814
ARHGEF12	1.55087	2.87298	1.21355	2.36742	0.0179128	0.0970892
SLC29A1	6.72009	1.32821	0.561055	2.36735	0.0179162	0.0970892
P2RY14	1.39116	3.061	1.29304	2.36729	0.0179191	0.0970892
LAGE3	18.6129	-0.754491	0.318756	-2.36698	0.0179337	0.0971125
KCNE1	6.21182	-1.48833	0.629007	-2.36615	0.017974	0.0972577
SLC38A9	2.89647	2.07717	0.877923	2.36601	0.017981	0.0972577
SORT1	4.78578	1.58984	0.672102	2.36547	0.018007	0.0973426
HPF1	6.42408	1.362	0.575968	2.36471	0.018044	0.0974662
ZNF641	3.06315	2.12385	0.898305	2.36429	0.0180647	0.0974662
PRPS2	5.63411	1.35934	0.575068	2.3638	0.0180886	0.0974662
TUBB3	1.69483	-2.98808	1.26411	-2.36378	0.0180896	0.0974662
EGR3	7.72988	-1.19545	0.505752	-2.36371	0.018093	0.0974662
RNF167	9.96978	1.01431	0.429144	2.36357	0.0181	0.0974662
POM121	4.67876	-1.52443	0.644983	-2.36353	0.0181019	0.0974662
ELMOD3	2.25948	2.2567	0.95497	2.36311	0.0181225	0.0975215
TIPARP	10.8163	-0.959892	0.406237	-2.36288	0.0181333	0.0975244
MIA3	5.04319	1.5784	0.668269	2.36193	0.0181801	0.0977206
STAMBP	8.7016	1.10985	0.469976	2.3615	0.018201	0.0977777
LRMDA	7.16403	1.32948	0.563159	2.36076	0.0182377	0.0979191
CHMP5	28.1528	0.671238	0.284367	2.36046	0.0182521	0.0979407
FZD2	1.57351	3.21858	1.36399	2.35968	0.0182907	0.0980926
TMEM14A	1.52237	2.88092	1.22129	2.35891	0.0183287	0.0982312
CEACAM21	1.95359	2.44805	1.03786	2.35874	0.0183373	0.0982312
FNIP1	30.6478	-0.583401	0.247397	-2.35816	0.0183658	0.0983282
CNPPD1	8.48034	1.28708	0.545906	2.35769	0.0183891	0.0983972
GNL3	11.3973	-0.952332	0.404048	-2.35698	0.0184245	0.098487
UBE2D3	123.706	-0.3699	0.156955	-2.35673	0.0184366	0.098487
SERPINH1	6.37056	-1.65598	0.702712	-2.35655	0.0184455	0.098487
HIST3H2A	6.99432	-1.29285	0.548629	-2.35651	0.0184475	0.098487
PGLS	40.109	0.558308	0.237069	2.35504	0.0185208	0.0988227
AC004130.2	2.04701	-2.35328	0.999791	-2.35377	0.018584	0.0990335
EEF1E1	10.4578	-1.07974	0.458755	-2.35364	0.0185906	0.0990335
RPL22	474.052	-0.316665	0.134544	-2.35362	0.0185916	0.0990335
AC007384.1	2.25591	-2.33782	0.993695	-2.35265	0.01864	0.0991493
LINC02245	3.35462	1.91455	0.813788	2.35264	0.0186407	0.0991493
ATRN	4.32435	1.59128	0.676408	2.35254	0.0186457	0.0991493
MIR181A1HG	4.98504	1.4962	0.636116	2.35209	0.0186683	0.0991493
SLAIN2	6.58491	-1.16699	0.496157	-2.35205	0.0186701	0.0991493
PAQR7	1.41919	2.84214	1.20843	2.35193	0.0186762	0.0991493
PARP1	12.7676	0.897254	0.381682	2.35079	0.0187336	0.0993985
HOTAIRM1	14.8222	-0.933669	0.397399	-2.34945	0.018801	0.0997003
LRP12	3.60195	-1.51109	0.643397	-2.3486	0.018844	0.0998719
NDUFV1	15.1648	0.919978	0.391939	2.34725	0.0189127	0.10018
EBNA1BP2	13.8667	-0.819264	0.349171	-2.34631	0.0189602	0.100376
SNRPG	82.4294	-0.456941	0.194778	-2.34595	0.0189785	0.10038
AC040970.1	2.15955	2.36544	1.00834	2.34588	0.0189824	0.10038
SLC6A8	2.56833	-2.16887	0.924663	-2.34558	0.0189974	0.10038
ZNF397	3.31711	1.8444	0.786368	2.34546	0.0190034	0.10038
GAS2L1	2.75218	2.21716	0.945479	2.34501	0.0190264	0.100427
SHFL	8.4765	1.11407	0.47513	2.34476	0.0190391	0.100427
HAGH	8.99614	1.12024	0.477819	2.34448	0.0190537	0.100427
CELF2	28.8637	0.654046	0.278976	2.34446	0.0190547	0.100427
PECAM1	19.4948	0.945925	0.403709	2.34309	0.019125	0.100741
ARL3	9.36634	1.0558	0.450659	2.34279	0.01914	0.100764
GINM1	13.4284	0.914951	0.391026	2.33988	0.0192902	0.101498
AL391069.2	2.23603	2.47208	1.05673	2.33938	0.0193159	0.101578
PIGA	3.1495	-1.75689	0.751078	-2.33915	0.0193275	0.101582
PSMB9	25.8838	0.735074	0.314381	2.33816	0.0193787	0.101795
NSMCE4A	5.69793	1.35391	0.579216	2.33748	0.019414	0.101924
CEP41	2.08485	2.39906	1.02672	2.33663	0.0194583	0.1021
HFE	1.21859	3.12613	1.33802	2.33638	0.0194713
COX8A	152.297	-0.35545	0.152142	-2.3363	0.0194758	0.102108
BST1	9.23892	-0.950885	0.407028	-2.33617	0.0194825	0.102108
AC007952.4	22.1659	0.844179	0.361411	2.33579	0.0195024	0.102108
ERAP2	4.55672	1.48233	0.63462	2.33577	0.0195031	0.102108
H1F0	11.1429	0.944757	0.404599	2.33505	0.0195411	0.10225
PTTG1IP	29.0951	0.653539	0.28003	2.33381	0.0196054	0.102531
THOC7	25.33	-0.697821	0.299062	-2.33337	0.0196289	0.102597
APPL2	4.31613	1.64461	0.705323	2.33171	0.0197162	0.102994
RPL29	586.806	-0.36666	0.157288	-2.33113	0.0197465	0.102994
BORCS6	3.8791	1.61923	0.694615	2.33112	0.0197471	0.102994
CLIC2	5.2377	1.62514	0.697158	2.33109	0.0197484	0.102994
IBSP	1.16708	-3.5624	1.52854	-2.33059	0.0197749
RPL41	2604.39	-0.315103	0.135206	-2.33054	0.0197776	0.103078
ALAS1	6.33278	-1.15912	0.497396	-2.33038	0.0197862	0.103078
TMEM242	6.70546	1.29118	0.554389	2.32901	0.0198587	0.103398
RAB10	38.8243	-0.52448	0.225238	-2.32855	0.0198827	0.103466
IRF2	14.3968	0.917939	0.394286	2.32811	0.0199064	0.103533
FFAR4	1.5011	3.22631	1.38679	2.32646	0.019994	0.103902
ZMIZ1	12.4219	-0.899354	0.386593	-2.32636	0.0199993	0.103902
VPS45	2.92212	2.12218	0.912569	2.3255	0.0200452	0.104083
HERC2	4.17027	1.6319	0.702088	2.32436	0.0201063	0.104343
CFAP97	5.22249	1.39409	0.599836	2.32412	0.020119	0.104352
RTN2	2.86225	2.28391	0.982944	2.32354	0.0201501	0.104456
RNASEH2B	13.7808	0.960481	0.413409	2.32332	0.020162	0.104461
TTYH2	2.86516	1.99654	0.859627	2.32256	0.0202025	0.104614
SLC16A3	59.0022	-0.492186	0.211936	-2.32233	0.0202151	0.104621
ABTB1	11.7664	0.909324	0.391737	2.32126	0.0202727	0.104858
SMIM3	19.8047	-0.764661	0.329443	-2.32107	0.020283	0.104858
HM13	45.2737	-0.50088	0.215823	-2.32079	0.0202983	0.10488
TOP1MT	3.3578	-1.95733	0.843537	-2.32038	0.0203204	0.10492
LINC00877	3.58858	-1.72348	0.742806	-2.32023	0.0203282	0.10492
FBL	20.5656	-0.88066	0.379638	-2.31974	0.020355	0.105001
ING2	5.89961	1.31671	0.567747	2.31919	0.020385	0.105099
HEATR5B	1.74043	2.63059	1.13437	2.31897	0.0203964	0.1051
SEC14L1	14.2925	0.828745	0.357544	2.31788	0.0204558	0.105349
AC114977.1	4.82461	1.89691	0.818672	2.31705	0.0205008	0.105512
KIFC3	5.70509	-1.41124	0.609111	-2.31689	0.0205096	0.105512
ZBTB20	4.75716	1.60611	0.693535	2.31584	0.0205671	0.10575
EIF4EBP1	42.7861	-0.560659	0.242129	-2.31554	0.0205836	0.105777
TANGO2	6.49739	1.34447	0.580729	2.31514	0.0206051	0.105777
SOWAHD	2.49819	2.29376	0.990786	2.31509	0.0206079	0.105777
ZNF280D	5.05736	1.39587	0.603021	2.31479	0.0206243	0.105777
GGH	2.08079	2.27726	0.983818	2.31472	0.0206282	0.105777
WDR4	2.20559	-1.97593	0.854108	-2.31344	0.0206983	0.106079
ANP32A	30.4817	0.601871	0.260219	2.31294	0.0207261	0.106164
UBE2R2	26.1681	-0.728388	0.315277	-2.31031	0.0208708	0.106847
TMEM161A	2.46417	2.16124	0.935845	2.30939	0.0209217	0.10705
RHNO1	4.81592	1.40743	0.609659	2.30856	0.0209682	0.107219
BPHL	2.72992	2.14106	0.927513	2.30839	0.0209775	0.107219
CEBPA	7.81186	1.30703	0.56657	2.30693	0.0210589	0.107577
ESS2	2.25433	2.19122	0.951339	2.3033	0.0212619	0.108534
PGRMC1	11.2685	0.94679	0.41108	2.30318	0.021269	0.108534
SPSB2	1.56461	2.54477	1.10558	2.30176	0.0213486	0.108881
IMPAD1	5.30395	-1.1806	0.513173	-2.30059	0.0214146	0.109112
RBM3	112.237	-0.387988	0.16865	-2.30055	0.0214169	0.109112
SEH1L	6.85044	-1.09756	0.477183	-2.30009	0.0214433	0.109112
AC004817.3	2.1445	2.21476	0.962958	2.29996	0.0214507	0.109112
MKNK1	19.9589	0.685504	0.298052	2.29994	0.0214514	0.109112
DYNLT3	10.5991	0.91384	0.397418	2.29945	0.0214796	0.109181
GCNT1	2.88387	1.94345	0.845238	2.2993	0.0214881	0.109181
SDCCAG8	17.6158	0.770758	0.335275	2.29888	0.0215115	0.109242
C3orf38	5.72988	1.31724	0.573163	2.29819	0.0215512	0.109328
PIGBOS1	9.91603	1.05641	0.459674	2.29818	0.0215516	0.109328
CLEC2D	2.74358	1.9693	0.857204	2.29735	0.021599	0.10951
NBDY	24.5762	0.680624	0.296431	2.29606	0.0216724	0.109823
PLIN3	28.315	-0.570937	0.248919	-2.29367	0.0218096	0.110328
LSM8	28.2896	0.677303	0.295305	2.29357	0.0218152	0.110328
TMEM144	2.71428	2.07168	0.903291	2.29348	0.0218203	0.110328
UTP6	6.31946	1.24432	0.542606	2.29322	0.0218352	0.110328
EIF3G	50.7813	0.505903	0.22061	2.2932	0.0218363	0.110328
AL499604.1	9.24823	1.04734	0.456749	2.29304	0.0218458	0.110328
TNRC6B	18.439	0.760715	0.331769	2.2929	0.0218536	0.110328
B4GALT1	23.9159	-0.685343	0.298971	-2.29234	0.0218861	0.110433
RAB7B	4.54295	-1.54748	0.675228	-2.29179	0.0219178	0.11046
KIF22	10.3055	-0.928856	0.405329	-2.29161	0.0219282	0.11046
CUL3	5.36167	-1.26603	0.552498	-2.29147	0.0219364	0.11046
NIT1	5.90359	1.25033	0.545708	2.29121	0.021951	0.11046
RPN1	31.0313	-0.549074	0.239659	-2.29106	0.0219601	0.11046
SLC46A1	3.00908	2.08115	0.908417	2.29096	0.0219657	0.11046
SLC39A4	9.57485	-0.923403	0.403086	-2.29083	0.021973	0.11046
CD22	3.78785	-2.06346	0.900895	-2.29045	0.0219951	0.110512
GM2A	13.4859	1.03511	0.452099	2.28957	0.0220462	0.11071
CD46	14.1537	0.843931	0.369106	2.28642	0.0222298	0.111519
DUSP16	1.65132	2.54415	1.11284	2.28618	0.0222439	0.111519
THUMPD1	7.97512	1.10084	0.481537	2.28609	0.0222488	0.111519
ITM2C	2.71714	2.11764	0.926355	2.286	0.0222544	0.111519
DNAJA1	63.3332	-0.475685	0.20813	-2.28551	0.0222827	0.111602
MIA2	5.19581	1.38951	0.60826	2.2844	0.022348	0.11187
RPS28	1110.88	-0.316096	0.138495	-2.28236	0.0224678	0.11241
NUCB1	35.7598	0.709923	0.311079	2.28213	0.0224816	0.11242
KDM4A	1.72274	2.5237	1.10623	2.28136	0.0225274	0.112576
CCT5	27.3225	-0.606586	0.265926	-2.28104	0.0225462	0.112576
C16orf86	1.55992	2.53829	1.11283	2.28094	0.0225521	0.112576
LRCH4	13.6358	0.861654	0.377786	2.2808	0.0225604	0.112576
KAT2A	2.76982	2.0699	0.907771	2.28021	0.0225955	0.112692
NUTM2A-AS1	12.9572	-0.895238	0.392799	-2.27913	0.0226595	0.112928
AP003717.4	1.34627	2.76584	1.21372	2.27881	0.0226782	0.112928
HMGN5	2.67541	1.98645	0.871705	2.27881	0.0226786	0.112928
PTPN6	31.5406	0.604961	0.265544	2.2782	0.0227148	0.113049
ABHD3	6.66071	1.25636	0.551588	2.27771	0.0227439	0.113134
ACSF2	2.09158	2.14857	0.943725	2.27669	0.0228047	0.113377
RAB27A	5.96534	-1.19734	0.52642	-2.2745	0.0229357	0.113933
STX4	32.2296	-0.595961	0.262027	-2.27442	0.0229405	0.113933
LILRB4	74.0801	0.519818	0.228579	2.27413	0.0229583	0.113961
SNRPC	30.0225	0.587595	0.258646	2.27181	0.0230981	0.114509
YBEY	3.82245	1.64283	0.723144	2.27179	0.0230991	0.114509
RAB13	35.1713	-0.714259	0.314417	-2.2717	0.0231048	0.114509
PMVK	18.2339	0.740385	0.325953	2.27144	0.0231201	0.114524
TCP1	29.6104	-0.614865	0.270718	-2.27124	0.0231326	0.114526
CD86	43.2437	0.594231	0.261731	2.27039	0.0231838	0.11472
TP53INP2	3.32128	-1.66383	0.733051	-2.26973	0.023224	0.114859
VPS13C	10.9027	0.906441	0.399433	2.26932	0.0232488	0.114922
PNISR	47.6308	0.525728	0.2317	2.269	0.0232681	0.114957
NCKAP5	1.31162	3.04725	1.34338	2.26834	0.0233083	0.115095
SCD	14.3537	-0.887628	0.391377	-2.26796	0.0233316	0.115151
SYNJ2BP	4.12756	1.54952	0.683617	2.26665	0.0234116	0.115447
DDX19B	7.45197	1.16761	0.515208	2.26629	0.0234334	0.115447
GNL2	7.11618	-1.17351	0.517843	-2.26615	0.0234419	0.115447
GADD45G	10.2757	1.02081	0.450461	2.26614	0.0234426	0.115447
AL139246.5	5.29883	-1.23975	0.547116	-2.26598	0.0234527	0.115447
KCTD20	9.86282	-0.894079	0.394708	-2.26517	0.0235025	0.115632
DDAH2	50.0522	0.553787	0.244704	2.26309	0.0236301	0.1162
AGFG1	13.2153	-0.90633	0.400594	-2.26246	0.0236687	0.116329
AC008105.3	2.93441	-1.73404	0.766531	-2.26219	0.0236855	0.116351
TST	1.99768	2.30735	1.0205	2.261	0.0237591	0.116652
LTA4H	23.5049	-0.706402	0.312736	-2.25878	0.0238968	0.117253
SUCNR1	2.15803	2.39918	1.06227	2.25853	0.0239127	0.117253
VPS35	23.2164	0.705998	0.312605	2.25843	0.0239187	0.117253
PCOLCE2	2.49197	-2.43979	1.0804	-2.25823	0.0239316	0.117256
KANSL1-AS1	13.024	0.907389	0.402269	2.25568	0.0240908	0.117932
WASHC4	13.1761	0.914319	0.405351	2.25562	0.0240944	0.117932
MECP2	16.159	-0.894935	0.396859	-2.25505	0.0241304	0.118047
COMMD3	16.9322	0.722855	0.320593	2.25475	0.0241492	0.118078
DTNA	3.56391	1.75044	0.776496	2.25428	0.0241783	0.118159
SLC25A11	14.9855	0.771277	0.342506	2.25186	0.0243309	0.118844
U2AF1L4	8.41598	1.12831	0.501193	2.25124	0.0243703	0.118975
NUDT3	12.9353	0.944626	0.41979	2.25024	0.024434	0.119189
SLC2A9	2.07824	2.63864	1.17265	2.25015	0.0244395	0.119189
PIP4P2	10.5029	0.983796	0.437252	2.24995	0.024452	0.119189
SYT11	4.9895	1.43019	0.635892	2.24911	0.0245055	0.119311
RNF7	49.9492	-0.469355	0.208686	-2.2491	0.0245063	0.119311
CCR5	6.30667	-1.39279	0.619314	-2.24892	0.0245177	0.119311
DOK1	12.5405	0.866625	0.385387	2.24871	0.0245307	0.119311
CEP85L	3.10476	1.68936	0.751306	2.24857	0.0245399	0.119311
ABCD1	5.27719	-1.2268	0.54581	-2.24767	0.0245974	0.119479
JAK2	3.74725	1.64653	0.732564	2.24763	0.0245997	0.119479
DHRS4L2	14.0772	0.823489	0.366914	2.24436	0.024809	0.120302
BOLA2B	12.8168	-0.799509	0.356235	-2.24433	0.0248111	0.120302
ST14	14.5924	-0.885139	0.394412	-2.2442	0.0248197	0.120302
MT1M	12.1905	-6.40973	2.85614	-2.24419	0.0248199	0.120302
HDAC9	4.89389	1.61322	0.719411	2.24242	0.0249341	0.120793
NUPR1	24.1534	2.51825	1.12422	2.24	0.0250908	0.12149
DHRS4-AS1	3.11361	1.91338	0.854331	2.23962	0.0251158	0.121549
ARHGEF6	5.49151	1.37273	0.613035	2.23924	0.0251406	0.121607
CBWD1	10.1581	-0.890199	0.397853	-2.23751	0.0252532	0.122019
PCMTD2	2.46393	2.17	0.969855	2.23745	0.0252571	0.122019
PITPNC1	2.28255	-2.15953	0.965288	-2.23719	0.0252743	0.122019
RNASEH2C	27.9135	-0.603702	0.269855	-2.23714	0.0252773	0.122019
YIPF3	15.9384	0.788626	0.352673	2.23614	0.0253427	0.122272
GNA13	27.1503	-0.622089	0.278332	-2.23506	0.0254133	0.122551
NUFIP2	16.1017	-0.724161	0.324123	-2.23421	0.025469	0.122716
IPMK	6.46173	-1.09231	0.488917	-2.23415	0.0254735	0.122716
CLTA	94.0792	0.371473	0.166318	2.23351	0.0255154	0.122855
C16orf74	1.77839	-3.1975	1.43273	-2.23175	0.0256312	0.12335
NARS	20.9655	0.655519	0.293826	2.23098	0.0256825	0.123534
CRYBB1	2.47522	1.98049	0.888104	2.23003	0.0257458	0.123776
CSF1	2.47009	-2.05858	0.923245	-2.22973	0.0257657	0.123809
TP53INP1	3.40311	1.82273	0.817649	2.22923	0.0257984	0.123903
PLAC8	4.51641	-1.4101	0.633163	-2.22708	0.0259419	0.124477
YKT6	9.67208	-1.03694	0.46561	-2.22705	0.0259442	0.124477
ARRDC1	8.229	1.08144	0.485693	2.22659	0.0259748	0.124515
CIR1	17.7647	0.73671	0.330877	2.22654	0.0259783	0.124515
EIF1AX	46.1127	-0.47038	0.211502	-2.224	0.0261487	0.125268
LRIF1	6.99741	-1.04269	0.469042	-2.22302	0.0262147	0.125463
MS4A14	3.25057	2.25203	1.01314	2.22282	0.0262279	0.125463
SRD5A3	13.3541	0.874754	0.393537	2.2228	0.0262292	0.125463
TVP23A	1.64447	2.43259	1.09455	2.22245	0.0262527	0.125512
CD84	36.4239	0.553969	0.249461	2.22066	0.0263738	0.126027
ADI1	20.4861	0.859024	0.386917	2.22018	0.0264069	0.126105
ARF1	76.6476	-0.382914	0.172481	-2.22003	0.0264166	0.126105
CCDC47	14.4679	0.794668	0.358063	2.21935	0.0264626	0.126261
SDHA	8.45071	0.983894	0.44361	2.21793	0.0265599	0.126657
EGLN3	1.20018	-2.98057	1.34389	-2.21787	0.0265638
DBP	2.20559	2.39103	1.07814	2.21774	0.0265724	0.126657
HELQ	1.97883	2.46337	1.11107	2.21712	0.0266148	0.126795
IKBKB	5.91188	1.26708	0.571715	2.21628	0.0266725	0.127006
ELK3	7.07967	-1.10484	0.498573	-2.21601	0.0266911	0.127025
TSC22D2	12.8398	-0.866022	0.390834	-2.21583	0.0267033	0.127025
[truncated: 15,095 more rows]

## Sheet: cDC2_vs_PLIN2hi-TREM1hi
Differential gene expression cDC2 vs PLIN2hi/TREM1hi cluster
gene	baseMean	log2FoldChange	lfcSE	stat	pvalue	padj
FABP5	770.8	-2.98493	0.125354	-23.8121	2.5053e-125	2.42664e-121
CTSL	269.917	-5.14599	0.220762	-23.3102	3.4972e-120	1.69369e-116
CTSD	351.683	-4.14881	0.203712	-20.3661	3.34228e-92	1.07911e-88
APOC1	122.06	-4.33237	0.255307	-16.9692	1.38773e-64	3.36038e-61
GLUL	216.363	-2.23506	0.133219	-16.7773	3.57853e-63	6.93234e-60
CTSB	396.854	-2.2887	0.152108	-15.0466	3.63702e-51	5.17272e-48
MARCO	70.1378	-4.46569	0.296827	-15.0447	3.73828e-51	5.17272e-48
PHLDA1	167.194	-3.97626	0.266985	-14.8932	3.64911e-50	4.41815e-47
CSTB	845.675	-2.54585	0.176675	-14.4098	4.49134e-47	4.83368e-44
MIF	651.216	-2.16036	0.156051	-13.844	1.38295e-43	1.33952e-40
FTL	10198.1	-2.12917	0.154166	-13.8109	2.19045e-43	1.92879e-40
PLIN2	356.125	-3.16008	0.228952	-13.8023	2.46698e-43	1.99127e-40
MMP19	63.5977	-4.44114	0.326486	-13.6028	3.85222e-42	2.8702e-39
SLC11A1	54.6156	-3.45347	0.255645	-13.5089	1.38666e-41	9.5937e-39
PSAP	463.898	-1.54975	0.11583	-13.3795	7.9657e-41	5.14372e-38
SOD2	363.328	-1.58585	0.120534	-13.1569	1.55352e-39	9.40465e-37
HLA-DPB1	2029.88	3.71745	0.283394	13.1176	2.61069e-39	1.48748e-36
GPNMB	74.1549	-4.99302	0.395106	-12.6372	1.31688e-36	7.08628e-34
HLA-DMA	239.644	2.73912	0.230014	11.9085	1.06946e-32	5.45198e-30
HLA-DQB1	561.968	3.90199	0.330659	11.8006	3.87309e-32	1.87574e-29
HLA-DPA1	1675.65	3.27869	0.278896	11.756	6.581e-32	2.9692e-29
S100A11	894.987	-1.32687	0.112888	-11.7539	6.744e-32	2.9692e-29
HLA-DRB5	502.397	2.82213	0.240522	11.7333	8.60107e-32	3.62217e-29
BCL2A1	290.307	-1.66501	0.1422	-11.709	1.14664e-31	4.62764e-29
VCAN	170.401	-1.93179	0.16549	-11.6732	1.74776e-31	6.77152e-29
FCGR3A	62.8049	-2.62588	0.227675	-11.5335	8.94474e-31	3.33226e-28
FN1	217.861	-6.33995	0.554101	-11.4418	2.58322e-30	9.26706e-28
AQP9	47.872	-4.9869	0.439874	-11.3371	8.59237e-30	2.97235e-27
CCL7	87.7385	-9.00894	0.801808	-11.2358	2.72092e-29	9.08787e-27
SPP1	1564.9	-6.82219	0.621488	-10.9772	4.91961e-28	1.58838e-25
IL1RN	168.84	-1.99412	0.181789	-10.9694	5.36118e-28	1.67511e-25
LGALS3	276.129	-1.91112	0.175384	-10.8968	1.19426e-27	3.61486e-25
CXCL2	1089.91	-1.97727	0.182235	-10.8501	1.99181e-27	5.84626e-25
LGALS1	932.653	-1.17948	0.10913	-10.808	3.15542e-27	8.98924e-25
HLA-DRA	3403.8	2.57343	0.239479	10.746	6.19204e-27	1.7136e-24
HLA-DMB	115.293	3.36938	0.313756	10.7389	6.68613e-27	1.79894e-24
CD74	3665.85	2.87841	0.27113	10.6163	2.50174e-26	6.54914e-24
JAML	79.8677	4.78486	0.451014	10.6091	2.70333e-26	6.89064e-24
CD68	221.8	-1.83885	0.175977	-10.4494	1.47513e-25	3.66363e-23
CXCL3	819.914	-2.52362	0.2425	-10.4067	2.31101e-25	5.5961e-23
IFITM2	197.923	2.67726	0.269234	9.94399	2.67888e-23	6.32868e-21
CCL3	1454.06	-1.8001	0.183235	-9.82403	8.87234e-23	2.04613e-20
SPINK1	26.9912	-7.63057	0.783826	-9.73503	2.13753e-22	4.81491e-20
NPL	22.9077	-4.54989	0.46894	-9.70251	2.94162e-22	6.47557e-20
SMIM25	78.0079	-2.83784	0.292921	-9.68809	3.38809e-22	7.29269e-20
LIMD2	56.8554	2.70556	0.282129	9.58981	8.82496e-22	1.85823e-19
CPVL	75.5504	2.34459	0.244676	9.58242	9.47992e-22	1.95367e-19
CCL4	499.252	-2.1344	0.223086	-9.56763	1.09382e-21	2.20723e-19
CD63	451.464	-1.58491	0.166307	-9.53003	1.57244e-21	3.10831e-19
APOE	50.6901	-5.04549	0.531736	-9.48871	2.33903e-21	4.53116e-19
HLA-DRB1	1227.98	2.76909	0.295908	9.35792	8.13221e-21	1.54448e-18
ERO1A	48.5803	-2.87629	0.307512	-9.35344	8.48385e-21	1.58028e-18
RNASE1	156.032	-5.63851	0.604038	-9.3347	1.0128e-20	1.85095e-18
LYZ	1697.43	1.53599	0.165692	9.27012	1.8594e-20	3.33522e-18
CST3	1072.71	1.88858	0.204025	9.25664	2.10963e-20	3.71525e-18
BNIP3	26.7215	-3.16072	0.344005	-9.18799	4.00257e-20	6.92302e-18
LAMP1	45.8763	-2.37542	0.258626	-9.18476	4.12427e-20	7.00836e-18
CXCR4	166.424	1.4438	0.158052	9.13495	6.54378e-20	1.09281e-17
LGALS2	76.5903	3.33391	0.366627	9.09346	9.5937e-20	1.57499e-17
CD163	61.5767	-2.6997	0.297391	-9.07795	1.10636e-19	1.78603e-17
CXCL5	24.6421	-6.82225	0.759942	-8.97733	2.77413e-19	4.40495e-17
FCGR2B	80.5637	2.11713	0.236095	8.9673	3.03881e-19	4.74741e-17
PKIB	56.9738	2.94789	0.329483	8.94703	3.65178e-19	5.61447e-17
RGCC	129.379	-1.77716	0.199938	-8.88856	6.19051e-19	9.36895e-17
ARL4C	63.185	2.39579	0.269882	8.87717	6.85811e-19	1.00694e-16
GPR183	307.38	1.82011	0.205034	8.87712	6.86125e-19	1.00694e-16
S100A8	371.392	-1.78492	0.201917	-8.83987	9.58303e-19	1.38539e-16
ATP6V1F	196.618	-1.27916	0.146107	-8.75499	2.04131e-18	2.87077e-16
HMOX1	83.1484	-2.28857	0.261408	-8.75478	2.04505e-18	2.87077e-16
CITED2	39.439	-2.35153	0.269566	-8.72339	2.70002e-18	3.73606e-16
C5AR1	61.8675	-2.07561	0.240097	-8.64489	5.38553e-18	7.34707e-16
RPS27L	127.629	-1.36286	0.158238	-8.61268	7.13699e-18	9.60123e-16
EEF1G	676.943	1.2584	0.147423	8.53601	1.38935e-17	1.84345e-15
CSF2RA	40.9852	2.43599	0.287567	8.47104	2.43222e-17	3.18358e-15
LUCAT1	58.9125	-2.15982	0.256649	-8.41543	3.91442e-17	5.05535e-15
SMS	48.3538	-1.98408	0.236129	-8.40253	4.36972e-17	5.56909e-15
AC015912.3	38.7697	-2.90684	0.347759	-8.35879	6.33666e-17	7.97103e-15
RPL4	448.048	1.05162	0.125959	8.34893	6.88842e-17	8.55401e-15
DUSP6	56.1104	-2.18703	0.262574	-8.32919	8.13975e-17	9.97996e-15
EIF3L	78.2588	1.89451	0.227539	8.32607	8.35707e-17	1.01183e-14
SEC61G	199.287	-1.04595	0.125735	-8.31869	8.89441e-17	1.0636e-14
FCER1A	190.424	8.21028	0.992031	8.27623	1.27134e-16	1.50173e-14
ANPEP	43.2584	-2.88098	0.348587	-8.26473	1.40014e-16	1.63394e-14
EREG	220.064	-1.51065	0.182886	-8.26005	1.45617e-16	1.6791e-14
CD36	86.3699	-2.9028	0.351705	-8.25351	1.53811e-16	1.74126e-14
SLC39A8	25.899	-2.52851	0.306378	-8.25289	1.54603e-16	1.74126e-14
SERPINB2	13.1273	-7.65225	0.931096	-8.21854	2.0599e-16	2.29336e-14
CLEC10A	204.973	5.27994	0.643417	8.20609	2.28501e-16	2.51506e-14
FGL2	45.3667	3.02727	0.369346	8.19629	2.4791e-16	2.69804e-14
SDC2	72.5354	-1.94186	0.238892	-8.12862	4.34195e-16	4.67291e-14
OLR1	107.869	-1.75454	0.216961	-8.08689	6.12091e-16	6.51507e-14
HLA-DQA2	45.6569	4.14456	0.512861	8.08126	6.41009e-16	6.74871e-14
CST7	35.7745	4.74536	0.587425	8.07825	6.57036e-16	6.84306e-14
CFP	67.8517	2.20846	0.273928	8.06218	7.49468e-16	7.72271e-14
EEF1A1	2575.16	0.979755	0.121842	8.04117	8.89847e-16	9.0727e-14
RPL15	1209.63	0.952825	0.118695	8.02754	9.94478e-16	1.00339e-13
MAFB	80.6572	-1.86408	0.233735	-7.97519	1.52151e-15	1.51931e-13
BLVRB	96.197	-1.57606	0.198274	-7.94888	1.882e-15	1.86011e-13
S100A10	917.77	-1.22366	0.154076	-7.94196	1.99015e-15	1.94713e-13
SPINT2	56.6805	2.3681	0.298415	7.93561	2.09459e-15	2.02882e-13
ANGPTL4	13.8923	-5.09518	0.643573	-7.91701	2.43285e-15	2.33313e-13
CD1C	88.9791	5.56907	0.704377	7.90638	2.64978e-15	2.51625e-13
TCEAL9	15.8651	-3.07118	0.38889	-7.8973	2.85005e-15	2.68016e-13
FNDC3B	26.5116	-2.25942	0.286218	-7.89408	2.92467e-15	2.72388e-13
TREM1	82.5392	-2.04907	0.261292	-7.84207	4.43175e-15	4.08819e-13
FTH1	9374.53	-1.06224	0.136386	-7.78849	6.78125e-15	6.19652e-13
CLEC5A	48.9054	-2.5801	0.332069	-7.76977	7.863e-15	7.11785e-13
RPS23	1475.2	0.957689	0.123582	7.74944	9.22961e-15	8.27759e-13
ALDH2	47.4658	2.406	0.310603	7.74622	9.46675e-15	8.38145e-13
HINT1	163.938	1.30943	0.169056	7.74553	9.51848e-15	8.38145e-13
ADM	37.6745	-2.59234	0.334878	-7.74117	9.85093e-15	8.59605e-13
CALM3	75.5229	-1.50458	0.194405	-7.73941	9.98805e-15	8.63788e-13
ARPC1B	311.025	1.02453	0.132998	7.70334	1.32556e-14	1.13623e-12
CKLF	149.503	1.44117	0.18769	7.67844	1.61032e-14	1.36498e-12
MTSS1	19.0958	-2.69925	0.351573	-7.67763	1.62061e-14	1.36498e-12
THBD	59.7784	-1.60102	0.208612	-7.67462	1.65904e-14	1.3853e-12
CD1E	22.0182	5.51897	0.722062	7.64334	2.11654e-14	1.75221e-12
LIPA	39.6668	-1.81135	0.23724	-7.63508	2.25688e-14	1.85256e-12
HERPUD1	150.469	1.76915	0.233053	7.59118	3.17002e-14	2.58023e-12
DAB2	27.3882	-2.22575	0.2944	-7.5603	4.02148e-14	3.22964e-12
CYSTM1	45.4186	-1.6192	0.214184	-7.55988	4.03456e-14	3.22964e-12
BRI3	62.5613	-1.84656	0.246689	-7.4854	7.13311e-14	5.66322e-12
FLNA	77.1046	-1.50417	0.2018	-7.45375	9.07208e-14	7.14408e-12
PPIF	61.2084	-1.49369	0.201923	-7.39733	1.38945e-13	1.08526e-11
GDI2	83.9167	1.30333	0.176214	7.39628	1.40055e-13	1.08526e-11
HS3ST1	12.1003	-4.37423	0.595326	-7.34761	2.01782e-13	1.55116e-11
VSIR	50.3048	1.99266	0.272302	7.31783	2.52021e-13	1.9221e-11
BTG1	313.577	-1.05358	0.144062	-7.31336	2.60549e-13	1.97163e-11
CD1D	20.1635	3.59697	0.496276	7.24792	4.23219e-13	3.17775e-11
TNS1	9.85132	-4.97299	0.686352	-7.24554	4.30733e-13	3.20929e-11
MRC1	28.3046	2.937	0.40559	7.2413	4.44415e-13	3.28596e-11
ERP29	48.1738	1.79352	0.247846	7.23645	4.60565e-13	3.37957e-11
CCL2	734.484	-6.6043	0.914452	-7.22214	5.11764e-13	3.72703e-11
GAPDH	1685.67	-1.17439	0.163997	-7.16103	8.00716e-13	5.78786e-11
UPP1	87.2467	-1.31269	0.183387	-7.15806	8.1826e-13	5.87087e-11
PDXK	23.3745	-2.38544	0.333954	-7.14304	9.12866e-13	6.50149e-11
RPS3A	1406.3	0.906145	0.126898	7.14074	9.28308e-13	6.56321e-11
NAP1L1	157.183	1.13448	0.159225	7.12501	1.04077e-12	7.30498e-11
ABCA1	25.0039	-2.19055	0.307591	-7.12164	1.06649e-12	7.43166e-11
IRAK1	21.6989	-2.2322	0.314181	-7.10482	1.20482e-12	8.33493e-11
GSTO1	158.618	-1.23129	0.173327	-7.10385	1.21332e-12	8.33493e-11
RPS27	2457.84	0.692216	0.0974947	7.10003	1.24726e-12	8.5077e-11
TIMP1	1520.31	-1.80492	0.255185	-7.073	1.51621e-12	1.02699e-10
CST6	13.257	-4.06128	0.575766	-7.05371	1.74214e-12	1.17183e-10
CD14	155.705	-1.46658	0.20825	-7.0424	1.88962e-12	1.26227e-10
PPA1	94.1098	2.31949	0.330682	7.01427	2.31156e-12	1.53355e-10
RPS4X	963.701	1.0159	0.145505	6.98191	2.91189e-12	1.91868e-10
SLC25A6	330.044	1.1673	0.167465	6.97042	3.15987e-12	2.06801e-10
EHD1	32.5903	-1.70425	0.244681	-6.96521	3.27913e-12	2.13166e-10
NINJ1	86.3482	-1.45255	0.208724	-6.9592	3.42198e-12	2.20969e-10
PTGER2	19.0453	-2.32711	0.334607	-6.95475	3.53191e-12	2.26557e-10
HPSE	10.2796	-3.87471	0.557936	-6.94472	3.79199e-12	2.4164e-10
RPL11	1412.69	0.890638	0.128694	6.92056	4.4985e-12	2.84787e-10
TNFSF13B	54.2807	1.86972	0.271306	6.89157	5.51808e-12	3.47066e-10
HK2	20.4568	-2.76477	0.401553	-6.88519	5.77118e-12	3.60567e-10
SCD	10.7154	-4.19899	0.609938	-6.8843	5.80719e-12	3.60567e-10
P2RX4	26.0592	-2.2388	0.325534	-6.87733	6.09834e-12	3.76233e-10
ASAH1	89.3849	-1.25485	0.18315	-6.85152	7.30709e-12	4.47952e-10
RPL5	620.485	1.09879	0.160836	6.83177	8.38734e-12	5.09047e-10
RPL19	1287.1	0.769746	0.112678	6.8314	8.40879e-12	5.09047e-10
MT1G	148.661	-6.98404	1.0244	-6.81772	9.24944e-12	5.5646e-10
BCAT1	27.5547	-2.26433	0.332226	-6.81563	9.38529e-12	5.61148e-10
RPS13	1181.97	0.864464	0.127073	6.8029	1.02533e-11	6.09284e-10
IL1B	646.224	-0.941195	0.138481	-6.79658	1.07131e-11	6.32724e-10
EGR1	116.541	-2.08135	0.306419	-6.79248	1.10219e-11	6.47016e-10
CYP27A1	16.4786	-3.29233	0.484898	-6.78975	1.1233e-11	6.55438e-10
ZEB2	114.808	-1.13631	0.167437	-6.78651	1.14876e-11	6.66279e-10
HLA-DQA1	624.138	4.45605	0.65772	6.77499	1.24417e-11	7.17322e-10
AREG	343.718	2.11777	0.312772	6.77097	1.27924e-11	7.3318e-10
RPL23A	1139.97	0.848622	0.125499	6.762	1.361e-11	7.7545e-10
TNF	57.7114	-2.12295	0.3146	-6.74809	1.49804e-11	8.48541e-10
ITGB1	54.6955	-1.37201	0.203366	-6.74652	1.51432e-11	8.52774e-10
CD82	12.8661	-3.91402	0.580851	-6.73843	1.60106e-11	8.9641e-10
EIF3F	98.2402	1.2905	0.191544	6.73737	1.61279e-11	8.97787e-10
MPP1	28.7713	-2.26867	0.337059	-6.73076	1.68783e-11	9.34188e-10
AZIN1-AS1	30.7598	-2.08215	0.310294	-6.71025	1.94295e-11	1.06929e-09
PLPP3	9.06276	-6.27222	0.935157	-6.70713	1.98491e-11	1.08621e-09
RPL26	1641.28	0.868438	0.129545	6.70374	2.03152e-11	1.10547e-09
LDHA	347.832	-1.3689	0.205305	-6.66763	2.59966e-11	1.40672e-09
SDCBP	141.606	-1.1918	0.17938	-6.64396	3.05357e-11	1.64316e-09
NFKBID	36.4373	2.0963	0.316096	6.63184	3.31536e-11	1.77418e-09
GBE1	16.7723	-2.4506	0.370486	-6.61456	3.72671e-11	1.98335e-09
NDRG2	14.0474	5.07949	0.769183	6.60374	4.00906e-11	2.12196e-09
TREM2	22.1774	-2.47138	0.375167	-6.58742	4.47541e-11	2.35591e-09
ENO1	301.684	-1.31517	0.200011	-6.57545	4.85068e-11	2.53966e-09
HLA-DOA	14.0886	4.02434	0.612803	6.56711	5.13001e-11	2.67147e-09
SH3BGRL3	1100.82	-0.684817	0.104347	-6.56287	5.27826e-11	2.73397e-09
S100A6	1472.64	-0.956538	0.146648	-6.52269	6.90553e-11	3.55782e-09
MT1X	214.564	-3.80376	0.583562	-6.51817	7.11703e-11	3.64738e-09
FBP1	129.868	-1.74347	0.267863	-6.50882	7.5742e-11	3.84977e-09
BNIP3L	85.9631	-1.33833	0.205629	-6.50848	7.59144e-11	3.84977e-09
RPL27A	1395.4	0.8039	0.123717	6.49787	8.14656e-11	4.10977e-09
AC092809.2	9.48511	5.93774	0.914235	6.49477	8.3162e-11	4.17361e-09
RPL13A	1792.89	0.855255	0.131779	6.49006	8.57996e-11	4.2685e-09
LHFPL2	14.4087	-3.08717	0.475694	-6.48983	8.59341e-11	4.2685e-09
MCEMP1	24.7815	-2.84643	0.439607	-6.47495	9.48444e-11	4.67695e-09
ANXA5	192.862	-1.00169	0.154713	-6.47451	9.51228e-11	4.67695e-09
CTSH	126.652	1.31231	0.203073	6.46224	1.03163e-10	5.02992e-09
SLC25A37	40.1564	-1.42467	0.22047	-6.46198	1.0334e-10	5.02992e-09
FABP4	159.759	-6.69855	1.03715	-6.45858	1.0569e-10	5.11855e-09
C1orf162	170.161	1.26412	0.195776	6.45699	1.06808e-10	5.147e-09
G0S2	918.79	-1.23569	0.191541	-6.45128	1.10911e-10	5.31822e-09
RPS7	845.336	0.872474	0.135306	6.44816	1.13214e-10	5.37942e-09
RPS14	1550.09	0.805769	0.124974	6.44747	1.13731e-10	5.37942e-09
RPL3	1006.58	0.998135	0.154814	6.44731	1.13853e-10	5.37942e-09
IFI30	981.389	-0.840255	0.130557	-6.43595	1.22707e-10	5.76963e-09
CDA	7.90991	-5.52525	0.859822	-6.42603	1.30976e-10	6.12868e-09
CNN2	39.0631	1.944	0.30287	6.41861	1.37522e-10	6.40403e-09
MS4A6A	180.126	3.3889	0.530869	6.38369	1.72871e-10	8.01163e-09
ATP6V0C	185.511	-1.02319	0.160426	-6.37797	1.79453e-10	8.27707e-09
RPL34	1795.38	0.732519	0.115447	6.34509	2.22297e-10	1.02046e-08
DDX60L	13.8762	-2.45969	0.387708	-6.34419	2.23601e-10	1.0216e-08
DEFB1	8.83371	-4.73037	0.745841	-6.34234	2.26307e-10	1.02911e-08
RPS2	1809.68	0.736228	0.116155	6.33834	2.32251e-10	1.05121e-08
ABL2	35.0786	-2.20778	0.348396	-6.33699	2.34304e-10	1.05557e-08
JUNB	593.053	1.00035	0.157878	6.33619	2.3551e-10	1.05609e-08
NFKBIA	971.733	-0.7946	0.125512	-6.33085	2.43809e-10	1.08827e-08
CLEC4A	23.2124	2.76275	0.43659	6.32801	2.48338e-10	1.10339e-08
IL18	27.333	2.09204	0.330696	6.32618	2.51298e-10	1.11145e-08
SEPTIN6	25.9964	2.22315	0.352696	6.30331	2.91353e-10	1.28275e-08
EIF3E	142.783	1.06135	0.168538	6.29742	3.02636e-10	1.3264e-08
TNFSF14	8.87387	-3.49482	0.555882	-6.28699	3.23689e-10	1.41228e-08
MCRIP2	14.3995	-2.3254	0.370079	-6.28352	3.30996e-10	1.43725e-08
ENG	35.6103	-1.92425	0.30627	-6.28287	3.32382e-10	1.43725e-08
NPC1	7.69649	-5.93301	0.945165	-6.27722	3.44684e-10	1.48383e-08
MYL12A	196.901	0.920475	0.147429	6.2435	4.27874e-10	1.8338e-08
CKAP4	9.69316	-3.45173	0.55405	-6.23	4.66422e-10	1.98844e-08
RPS19	1750.05	0.801852	0.12872	6.22945	4.68062e-10	1.98844e-08
RPS11	685.288	0.736049	0.118222	6.22599	4.7854e-10	2.02167e-08
P4HA1	27.4285	-2.27062	0.364729	-6.22549	4.80058e-10	2.02167e-08
JAKMIP2	5.77541	-6.01221	0.966118	-6.22306	4.87537e-10	2.04428e-08
CORO1A	138.127	1.30391	0.209897	6.21214	5.22691e-10	2.18224e-08
LST1	265.405	1.01708	0.163754	6.21106	5.26286e-10	2.18781e-08
EMP3	287.195	-1.02525	0.165377	-6.19947	5.66518e-10	2.345e-08
CPD	9.95291	-3.05144	0.493821	-6.17926	6.44045e-10	2.65456e-08
RPS24	1734.32	0.661858	0.107158	6.17645	6.55587e-10	2.69068e-08
PTPRC	77.4744	1.29794	0.21067	6.16102	7.22794e-10	2.954e-08
CIITA	13.5705	4.1046	0.666995	6.15387	7.56164e-10	3.0774e-08
TUBA1C	32.4084	-1.65962	0.270151	-6.14331	8.082e-10	3.26328e-08
EEF2	216.777	0.967949	0.157563	6.14323	8.08577e-10	3.26328e-08
ATP13A3	40.3677	-1.46277	0.238517	-6.13278	8.63539e-10	3.47064e-08
SMPDL3A	7.2213	-4.44615	0.725473	-6.12862	8.86428e-10	3.54791e-08
SCARB2	17.4413	-2.00568	0.327888	-6.11697	9.53739e-10	3.80161e-08
RBP7	7.18781	-5.33958	0.873447	-6.11323	9.76363e-10	3.87584e-08
RPS15A	1388.61	0.755197	0.123635	6.1083	1.00697e-09	3.98104e-08
NOP10	163.882	-1.2259	0.200836	-6.10401	1.03443e-09	4.07296e-08
MNDA	100.332	1.61514	0.265473	6.08401	1.17212e-09	4.5964e-08
FKBP4	14.9974	-2.18466	0.360678	-6.0571	1.38599e-09	5.4132e-08
TPI1	293.756	-0.965559	0.159434	-6.05615	1.39415e-09	5.4232e-08
BEX3	11.2698	-3.45	0.570538	-6.04692	1.47641e-09	5.7202e-08
RPL21	1893.57	0.622915	0.103199	6.03608	1.57903e-09	6.09342e-08
CYP1B1	7.44563	-4.22837	0.700611	-6.03526	1.58705e-09	6.10007e-08
EIF3K	152.04	0.884976	0.146665	6.034	1.59947e-09	6.1235e-08
PRCP	22.0329	2.05006	0.339935	6.03073	1.63223e-09	6.22432e-08
TPST1	5.9465	-6.14813	1.01967	-6.0295	1.64467e-09	6.24716e-08
CXCL1	46.2512	-5.0198	0.833661	-6.0214	1.72917e-09	6.54247e-08
CHST15	10.972	-2.77932	0.462114	-6.01435	1.80609e-09	6.80691e-08
LRP1	25.1656	-1.73757	0.288975	-6.01289	1.8225e-09	6.84216e-08
CLNS1A	28.2055	1.7559	0.292288	6.00743	1.88485e-09	7.04892e-08
TGFBI	105.501	-1.01641	0.169975	-5.97975	2.23478e-09	8.32541e-08
PLTP	18.8573	-2.13837	0.357918	-5.97446	2.30858e-09	8.56601e-08
SNAPC1	13.5089	-2.46457	0.412559	-5.97386	2.31705e-09	8.56601e-08
TUBA1A	89.8108	1.47019	0.246164	5.97241	2.33775e-09	8.60969e-08
ENTPD1	14.3868	3.26992	0.547871	5.96841	2.39582e-09	8.79013e-08
SEMA3C	6.82099	-4.53866	0.760916	-5.96473	2.45034e-09	8.95622e-08
ARHGDIB	227.39	1.02106	0.171336	5.9594	2.53163e-09	9.21854e-08
LGMN	35.8333	-2.18332	0.366404	-5.95878	2.54132e-09	9.21918e-08
PPARG	9.77819	-2.84545	0.477742	-5.95605	2.58412e-09	9.33947e-08
APLP2	86.9792	-1.34952	0.227278	-5.93775	2.88956e-09	1.04045e-07
NACA	542.42	0.63092	0.106283	5.93621	2.91692e-09	1.04642e-07
EMP1	41.8433	-2.29735	0.387283	-5.93196	2.99336e-09	1.06988e-07
DMXL2	12.243	-2.74969	0.464451	-5.92031	3.21331e-09	1.14427e-07
CXCL8	1773.67	-1.48662	0.251169	-5.91879	3.2431e-09	1.15065e-07
SERPINE1	6.1789	-5.57777	0.944087	-5.90811	3.46048e-09	1.22329e-07
STXBP2	77.9975	-1.54345	0.261419	-5.90413	3.54502e-09	1.24862e-07
PLD4	15.7019	4.6394	0.786886	5.8959	3.72645e-09	1.30777e-07
C15orf48	424.903	-1.37823	0.233842	-5.89387	3.7726e-09	1.31919e-07
SPIB	15.3318	4.95827	0.842718	5.88366	4.0128e-09	1.39813e-07
GLIPR1	85.0648	1.08853	0.186378	5.84043	5.20668e-09	1.80524e-07
EAF1	17.1176	-2.04468	0.350114	-5.84005	5.21854e-09	1.80524e-07
MIF4GD	17.7306	2.24983	0.385428	5.83721	5.30809e-09	1.82969e-07
CD69	20.4115	3.68923	0.634824	5.81142	6.19446e-09	2.12764e-07
ZFP36	715.687	0.897913	0.154549	5.80988	6.25171e-09	2.13972e-07
CD300E	36.0511	-1.75617	0.302665	-5.80235	6.53923e-09	2.23024e-07
RPS27A	1360.12	0.632508	0.109033	5.80107	6.58939e-09	2.23947e-07
PAK1	29.9357	2.11347	0.364366	5.80041	6.61516e-09	2.24036e-07
RPS9	1318.2	0.706851	0.122016	5.79311	6.90956e-09	2.33192e-07
HNRNPA1	292.195	0.902444	0.156007	5.78462	7.26748e-09	2.44419e-07
C1orf122	29.3707	-1.5908	0.275346	-5.77746	7.58361e-09	2.54169e-07
MAPK13	5.49318	-5.1605	0.893485	-5.7757	7.66328e-09	2.55954e-07
ITGA4	19.4643	2.19489	0.380222	5.77267	7.80258e-09	2.59711e-07
CFD	35.2477	-1.50644	0.261626	-5.75799	8.51233e-09	2.82364e-07
RPL10	2708.55	0.664009	0.1155	5.749	8.97708e-09	2.96765e-07
HSPA1A	482.38	-0.985855	0.171689	-5.74209	9.35143e-09	3.08088e-07
SLAMF9	23.7575	-3.05035	0.531714	-5.73683	9.6464e-09	3.16729e-07
MERTK	8.05076	-3.20522	0.558955	-5.73431	9.79113e-09	3.20395e-07
MGLL	12.4306	-2.72905	0.47685	-5.72308	1.04613e-08	3.41172e-07
TKTL1	6.17873	-5.08978	0.890059	-5.71847	1.07486e-08	3.49367e-07
RPS18	2121.35	0.763966	0.133822	5.70882	1.13764e-08	3.68533e-07
TFPI	6.86674	-4.25449	0.747562	-5.69116	1.26182e-08	4.074e-07
PYCARD	107	1.0097	0.177638	5.68403	1.31556e-08	4.21561e-07
CCL4L2	296.948	-1.20159	0.211398	-5.684	1.31579e-08	4.21561e-07
IL1R2	52.9945	2.43097	0.427716	5.68362	1.31874e-08	4.21561e-07
GABARAPL2	81.6266	1.129	0.198852	5.67758	1.36614e-08	4.35276e-07
GCHFR	19.9394	-2.53215	0.446962	-5.66523	1.46824e-08	4.66275e-07
HMGN3	45.4358	1.6604	0.293765	5.65214	1.58462e-08	5.0159e-07
RACK1	618.021	0.80111	0.141798	5.64968	1.6075e-08	5.07175e-07
PPP1R14A	8.99856	4.91074	0.87171	5.63345	1.76638e-08	5.55491e-07
PKM	238.482	-0.989242	0.176223	-5.61357	1.98191e-08	6.21257e-07
TMEM251	16.5555	-1.9099	0.340413	-5.61053	2.01706e-08	6.30234e-07
MCUB	35.1006	-1.58652	0.283103	-5.60405	2.09396e-08	6.52159e-07
CD302	34.5404	1.54075	0.275311	5.59641	2.1883e-08	6.77703e-07
RASSF4	24.7761	2.18769	0.390919	5.59628	2.18997e-08	6.77703e-07
CCL20	187.361	-3.94003	0.704912	-5.5894	2.27861e-08	7.02887e-07
LAIR1	29.9634	-1.4316	0.256383	-5.58382	2.35291e-08	7.23501e-07
TMSB10	3453.82	0.662942	0.118758	5.58229	2.3737e-08	7.27585e-07
SLA	38.8054	-1.40678	0.252414	-5.57329	2.49966e-08	7.63776e-07
ASPH	21.1666	-2.00132	0.360225	-5.55574	2.76437e-08	8.42003e-07
SOAT1	20.221	-1.77881	0.320305	-5.55348	2.80034e-08	8.50285e-07
ICAM3	24.6922	1.68511	0.303771	5.54729	2.90134e-08	8.782e-07
TM4SF19	4.96645	-5.41175	0.975865	-5.54559	2.92971e-08	8.84023e-07
VIM	1641.62	-0.89931	0.162314	-5.54056	3.01499e-08	9.0693e-07
SLC25A5	161.558	0.937842	0.169668	5.52751	3.248e-08	9.73998e-07
P2RY14	6.14716	5.35911	0.970199	5.52372	3.31895e-08	9.92203e-07
CNIH4	20.5924	-1.63025	0.295381	-5.51913	3.40679e-08	1.01533e-06
NT5E	4.31527	-5.90932	1.07282	-5.50821	3.62498e-08	1.07704e-06
NME1	43.7959	-1.35405	0.24597	-5.50495	3.69263e-08	1.09379e-06
MARCH1	34.5837	1.45224	0.264769	5.48491	4.1367e-08	1.221e-06
MEF2C	66.6024	1.23103	0.224458	5.48446	4.1473e-08	1.221e-06
SMAP2	34.5679	1.68567	0.307864	5.47536	4.36615e-08	1.28153e-06
PRMT9	32.539	2.41304	0.44161	5.46418	4.65042e-08	1.36085e-06
SAMHD1	71.0017	1.08563	0.198816	5.46048	4.7485e-08	1.38536e-06
NDRG1	27.0529	-1.91716	0.351383	-5.45604	4.8687e-08	1.41616e-06
LINC01943	8.46695	-3.12061	0.572101	-5.45464	4.90708e-08	1.42305e-06
RPS6	1364.5	0.691529	0.126843	5.45184	4.98509e-08	1.44136e-06
RPL17	1148.69	0.691722	0.126897	5.45105	5.00746e-08	1.44352e-06
EIF3G	68.8392	1.02083	0.187416	5.44688	5.12608e-08	1.47333e-06
RPS15	1276.6	0.590298	0.108447	5.44319	5.23354e-08	1.49977e-06
MAP3K7CL	8.95747	-4.02662	0.740463	-5.43797	5.38911e-08	1.53979e-06
CEBPB	211.641	-1.45184	0.26732	-5.43108	5.60132e-08	1.59572e-06
RPL6	903.104	0.722706	0.133344	5.41986	5.96465e-08	1.69424e-06
NRIP3	12.6307	-2.86697	0.529485	-5.41464	6.14135e-08	1.73933e-06
RGS18	18.6875	2.4961	0.46286	5.39277	6.93807e-08	1.95925e-06
CORO1C	32.8326	-1.25297	0.232485	-5.38944	7.0676e-08	1.99002e-06
CACNA2D3	9.78939	4.41858	0.820018	5.3884	7.10892e-08	1.99585e-06
CD37	88.2528	1.01496	0.188568	5.38246	7.34728e-08	2.05681e-06
PLSCR1	74.7268	1.08522	0.202032	5.37152	7.80774e-08	2.17942e-06
SERPINF1	11.8826	3.47627	0.647415	5.36946	7.89712e-08	2.19803e-06
RGS10	110.752	1.00263	0.186874	5.36528	8.08243e-08	2.24316e-06
RPSA	466.876	0.841049	0.15695	5.35872	8.38154e-08	2.31953e-06
ARL6IP1	59.4904	-1.04799	0.195626	-5.35711	8.45655e-08	2.33362e-06
CD9	71.917	-1.51726	0.283336	-5.35499	8.55619e-08	2.35441e-06
NAA50	26.0865	-1.39087	0.259769	-5.35423	8.59193e-08	2.35755e-06
ANXA1	302.809	-1.04792	0.195853	-5.35056	8.76848e-08	2.39919e-06
RPL7A	753.065	0.752309	0.14078	5.34388	9.09784e-08	2.4823e-06
RPL18	725.75	0.627114	0.117494	5.33742	9.42801e-08	2.56516e-06
ITGB8	6.38979	-3.88467	0.72852	-5.33228	9.69898e-08	2.63149e-06
MIR181A1HG	11.2718	2.91101	0.546379	5.32783	9.93932e-08	2.6852e-06
RPS3	1082.09	0.741808	0.139239	5.32759	9.95237e-08	2.6852e-06
CD48	69.4083	1.11468	0.209487	5.32101	1.0319e-07	2.77639e-06
COLEC12	5.48244	-3.93477	0.740439	-5.3141	1.07186e-07	2.87592e-06
PABPC1	472.864	0.754689	0.142108	5.31066	1.09229e-07	2.92262e-06
RPL30	1131.04	0.674253	0.126978	5.31	1.09623e-07	2.9251e-06
RPL18A	1505.99	0.67984	0.12812	5.30626	1.11895e-07	2.97751e-06
PGLS	55.0318	1.13694	0.214781	5.29349	1.20002e-07	3.1845e-06
SARAF	126.37	0.958976	0.181278	5.29008	1.22264e-07	3.23565e-06
ELL2	22.2221	-1.61253	0.305835	-5.27256	1.34534e-07	3.55068e-06
AK4	8.02866	-3.65961	0.695009	-5.26556	1.39765e-07	3.6787e-06
LY86	50.7768	1.51159	0.287365	5.26019	1.4391e-07	3.77726e-06
IL2RG	28.787	1.47348	0.280145	5.2597	1.44289e-07	3.77726e-06
VKORC1	43.9813	-1.13026	0.214941	-5.25849	1.45242e-07	3.78875e-06
PTGER4	29.1376	1.52971	0.290922	5.25815	1.4551e-07	3.78875e-06
OTOA	7.40047	-3.55941	0.677905	-5.2506	1.51604e-07	3.93681e-06
RPL14	654.68	0.677379	0.129221	5.242	1.58844e-07	4.1138e-06
HACD4	18.2347	2.56105	0.488949	5.23788	1.62434e-07	4.19557e-06
REL	61.7252	1.33351	0.255041	5.2286	1.70795e-07	4.39979e-06
EIF3H	99.2379	1.10073	0.21103	5.216	1.82827e-07	4.69726e-06
NMB	12.0136	-2.67686	0.513323	-5.21477	1.84042e-07	4.71595e-06
PON2	9.62946	3.82436	0.734963	5.20347	1.95604e-07	4.99901e-06
RPL28	1787.05	0.615631	0.118327	5.2028	1.96304e-07	5.00367e-06
FLT3	5.45157	5.13659	0.988011	5.19892	2.00445e-07	5.09582e-06
SNHG29	228.935	0.849385	0.16364	5.19056	2.09659e-07	5.31611e-06
GPI	34.9868	-1.49791	0.28906	-5.182	2.19519e-07	5.5516e-06
AOAH	18.1811	2.11441	0.408254	5.17915	2.22896e-07	5.62232e-06
PTRHD1	27.8022	1.86467	0.360083	5.17844	2.23748e-07	5.62916e-06
ODC1	11.3625	-2.19415	0.423826	-5.177	2.2548e-07	5.65804e-06
C1QA	58.2689	2.17577	0.420324	5.1764	2.26214e-07	5.66177e-06
F13A1	21.4586	2.61555	0.505339	5.17584	2.26892e-07	5.66412e-06
PGAM1	91.5689	-0.908254	0.175509	-5.17497	2.27947e-07	5.67583e-06
RAB1A	53.1544	-1.08316	0.210196	-5.15309	2.56227e-07	6.36364e-06
RGS2	232.593	1.14059	0.22151	5.14917	2.61641e-07	6.48146e-06
S100A12	31.7788	-1.93215	0.375348	-5.14763	2.63796e-07	6.51819e-06
FLNB	5.40115	-3.64042	0.709465	-5.13121	2.87881e-07	7.08294e-06
ANKRD44	16.2559	2.0322	0.396058	5.13106	2.88115e-07	7.08294e-06
LIMS1	99.4482	-0.909391	0.177398	-5.12627	2.95536e-07	7.247e-06
COMMD6	182.228	0.826457	0.161398	5.12063	3.04519e-07	7.44842e-06
RGS1	297.11	1.15612	0.225836	5.11931	3.06658e-07	7.48183e-06
RNASE6	92.6102	1.21847	0.238866	5.10105	3.37779e-07	8.22042e-06
CD44	241.004	-1.06548	0.208959	-5.09902	3.41422e-07	8.28825e-06
ADAM9	17.4522	-1.70577	0.334722	-5.09609	3.46748e-07	8.39456e-06
MARCKS	53.6456	-1.59083	0.312193	-5.09566	3.47534e-07	8.39456e-06
TYROBP	1184.22	-0.604751	0.118762	-5.09214	3.54051e-07	8.53068e-06
RPL31	900.564	0.631134	0.123962	5.09136	3.55511e-07	8.54391e-06
KLHDC8B	4.54624	-5.02625	0.9873	-5.0909	3.56364e-07	8.54391e-06
RPS29	1632.35	0.624185	0.122623	5.09026	3.57565e-07	8.55155e-06
ATP1B1	17.0814	2.22414	0.437066	5.0888	3.60332e-07	8.59649e-06
AC093895.1	3.76985	-5.55878	1.09296	-5.08597	3.65743e-07	8.70413e-06
RPL10A	730.768	0.736663	0.145093	5.07718	3.83081e-07	9.09443e-06
MIS18BP1	23.5625	1.6452	0.324986	5.06238	4.14065e-07	9.80595e-06
CCDC50	14.4353	2.29691	0.453931	5.06004	4.19175e-07	9.90276e-06
PEBP1	39.1285	1.58936	0.314528	5.05316	4.34566e-07	1.02414e-05
STX11	44.826	1.18753	0.235069	5.05183	4.37595e-07	1.02877e-05
CALR	167.171	-0.780593	0.154652	-5.04743	4.47794e-07	1.0502e-05
MIR22HG	19.9256	-1.61376	0.320108	-5.04128	4.62419e-07	1.08188e-05
NRP2	13.4581	-2.08823	0.414801	-5.0343	4.79588e-07	1.11935e-05
BTF3	336.129	0.725163	0.14414	5.03098	4.87989e-07	1.13622e-05
MGST3	56.1429	-1.16752	0.232243	-5.02714	4.97836e-07	1.15636e-05
PSMB9	35.458	1.28832	0.256395	5.02474	5.04114e-07	1.16815e-05
TDP2	13.2096	-2.65032	0.528587	-5.01397	5.33177e-07	1.23254e-05
KCNK6	16.7144	2.3547	0.469688	5.01333	5.34968e-07	1.23374e-05
NPC2	422.376	-0.736694	0.147031	-5.01048	5.42949e-07	1.24917e-05
ENHO	5.62676	4.9831	0.995801	5.00411	5.61213e-07	1.28813e-05
PRDX1	89.0285	-0.916534	0.183216	-5.00248	5.6596e-07	1.29596e-05
GSTP1	247.522	0.753794	0.150934	4.9942	5.90815e-07	1.34968e-05
CRADD	14.8225	-2.35473	0.472344	-4.98521	6.18958e-07	1.41064e-05
ACTG1	587.72	0.712048	0.142994	4.97958	6.37216e-07	1.44884e-05
BBX	19.5931	1.70044	0.341541	4.97872	6.40059e-07	1.4519e-05
ITGA5	16.8957	-1.67178	0.336552	-4.96738	6.78648e-07	1.53584e-05
C17orf49	58.6514	0.990455	0.200151	4.94854	7.47732e-07	1.68824e-05
C4orf3	147.856	-0.946088	0.191224	-4.94753	7.51603e-07	1.69303e-05
SERPINB1	83.1177	0.934949	0.189448	4.93513	8.00969e-07	1.80004e-05
TNFSF13	19.2091	2.09714	0.425373	4.93013	8.21769e-07	1.84251e-05
HIF1A-AS3	7.74451	-3.25824	0.661676	-4.92422	8.46968e-07	1.89463e-05
RASSF5	22.2742	1.63701	0.332531	4.92289	8.52766e-07	1.9032e-05
TTYH3	15.5645	-1.7632	0.358283	-4.92125	8.59922e-07	1.91476e-05
CTSA	42.364	-1.0659	0.216773	-4.91715	8.78144e-07	1.95085e-05
INSIG1	122.327	0.829925	0.168819	4.91607	8.8297e-07	1.95708e-05
AFF3	8.483	3.69445	0.752227	4.91135	9.04511e-07	2.00025e-05
CEACAM4	6.60913	4.54296	0.927097	4.9002	9.57405e-07	2.10898e-05
RPL7	1026.44	0.681376	0.139054	4.90007	9.58035e-07	2.10898e-05
ARHGAP18	38.4399	-1.24202	0.254067	-4.88857	1.01572e-06	2.23091e-05
LAP3	47.6491	1.4345	0.293523	4.88719	1.02287e-06	2.24153e-05
CD109	11.5408	-2.14034	0.438612	-4.87979	1.06198e-06	2.32197e-05
S100A9	598.857	-1.09731	0.22548	-4.86656	1.13555e-06	2.47725e-05
CASP1	33.9138	1.39432	0.286542	4.86603	1.1386e-06	2.47831e-05
CD72	14.1793	2.23226	0.459196	4.86123	1.16657e-06	2.52828e-05
RPL35A	1049.43	0.540657	0.111219	4.8612	1.16678e-06	2.52828e-05
RPL37	1306.54	0.625669	0.12873	4.86032	1.17193e-06	2.53378e-05
ENO2	5.20279	-3.92891	0.80988	-4.85123	1.22697e-06	2.64688e-05
CREG1	24.6806	-1.54043	0.317596	-4.85027	1.23293e-06	2.6538e-05
HTRA1	4.52527	-4.61815	0.953941	-4.84113	1.29103e-06	2.76664e-05
SERTAD1	40.0937	-1.14034	0.235553	-4.84112	1.29106e-06	2.76664e-05
NRP1	9.14036	-2.32413	0.481121	-4.83066	1.3608e-06	2.9076e-05
DAPP1	12.1812	2.65551	0.549753	4.83036	1.36285e-06	2.9076e-05
CCL3L1	588.294	-1.17613	0.243676	-4.82662	1.38867e-06	2.95618e-05
COX20	36.4414	-1.12961	0.23408	-4.82575	1.3948e-06	2.96272e-05
RFLNB	7.28915	-2.82109	0.58533	-4.81966	1.43801e-06	3.04782e-05
PGK1	185.131	-1.06288	0.220675	-4.8165	1.46099e-06	3.08978e-05
RPL13	1995.74	0.527758	0.109722	4.80996	1.50959e-06	3.18386e-05
SLC38A6	7.16493	-2.83435	0.589307	-4.80964	1.51205e-06	3.18386e-05
ALDOA	33.675	-1.17299	0.243909	-4.80915	1.51576e-06	3.18473e-05
IER3	523.878	-0.814078	0.169555	-4.80125	1.57674e-06	3.3057e-05
LILRA6	6.85411	-2.60903	0.543594	-4.79959	1.58989e-06	3.32606e-05
BZW1	63.6538	-1.10188	0.229744	-4.79611	1.61779e-06	3.37713e-05
RPL32	1798.31	0.545339	0.113789	4.79254	1.64683e-06	3.43036e-05
MAML2	9.3808	-2.10649	0.440148	-4.78586	1.70254e-06	3.52883e-05
RPL23	673.29	0.56607	0.118281	4.78581	1.70303e-06	3.52883e-05
HPCAL1	17.4381	-1.99916	0.417756	-4.78548	1.7058e-06	3.52883e-05
MAPK6	18.9558	-1.5331	0.320387	-4.78514	1.70868e-06	3.52883e-05
NAAA	15.23	2.16732	0.453416	4.77999	1.75301e-06	3.61268e-05
SNHG15	50.7658	1.0406	0.217779	4.77825	1.7683e-06	3.63646e-05
ITGB2	174.74	0.967284	0.202464	4.77756	1.77436e-06	3.6412e-05
TMEM14C	48.714	1.30176	0.272576	4.77577	1.7902e-06	3.66594e-05
APEX1	36.6485	1.25064	0.262389	4.76636	1.87587e-06	3.83327e-05
TRAF3IP3	11.2588	2.44378	0.5128	4.76556	1.88328e-06	3.84031e-05
MGST1	30.26	-1.66612	0.349693	-4.76453	1.8929e-06	3.85181e-05
AXL	12.5363	3.32331	0.698404	4.75844	1.95099e-06	3.9617e-05
CELF2	41.5127	1.28441	0.269998	4.7571	1.96398e-06	3.97973e-05
RPS10	619.293	0.580484	0.122046	4.75627	1.972e-06	3.98764e-05
RPL9	1178.47	0.579268	0.121943	4.75034	2.03077e-06	4.09793e-05
CLIP4	4.68298	-3.45899	0.728382	-4.74887	2.0456e-06	4.11926e-05
TMEM8B	4.1234	4.87065	1.02663	4.74433	2.09193e-06	4.20383e-05
SLC38A1	7.74753	3.67921	0.77562	4.74357	2.09981e-06	4.21092e-05
AKR1B1	14.7918	2.17701	0.459287	4.73998	2.13735e-06	4.27734e-05
PSMA6	85.7142	-0.890369	0.188237	-4.73005	2.2446e-06	4.47773e-05
PRNP	36.8295	-1.13423	0.239803	-4.72986	2.24672e-06	4.47773e-05
TLR4	17.3617	-1.62382	0.343382	-4.72889	2.25749e-06	4.48995e-05
PDE4DIP	14.9312	-1.77246	0.375345	-4.72222	2.33282e-06	4.63026e-05
SLC6A6	17.7824	-1.74684	0.370075	-4.72024	2.35572e-06	4.66616e-05
SP110	20.7657	1.64252	0.348248	4.71653	2.39898e-06	4.74215e-05
NUPR1	5.45201	-4.63198	0.983245	-4.71091	2.46607e-06	4.86484e-05
UVRAG	11.3899	2.68564	0.570199	4.71	2.47721e-06	4.87689e-05
TNFSF10	10.7761	2.94209	0.624938	4.70781	2.50393e-06	4.91949e-05
RPL22	697.967	0.543808	0.115537	4.70681	2.51628e-06	4.93375e-05
STK17B	59.0033	1.34823	0.286538	4.70524	2.53569e-06	4.96176e-05
PLAC8	16.0858	2.04097	0.43581	4.68317	2.82467e-06	5.51608e-05
ACP5	30.3091	-1.33192	0.284927	-4.67461	2.94518e-06	5.73983e-05
RPN1	28.8971	-1.13608	0.243503	-4.66555	3.07796e-06	5.98656e-05
AC005280.2	15.4663	-1.75577	0.376413	-4.66449	3.09385e-06	6.00543e-05
NCEH1	10.0393	-2.27151	0.487117	-4.66318	3.11358e-06	6.03163e-05
MAP4K1	6.21335	4.12104	0.884348	4.65998	3.16241e-06	6.11399e-05
ACSL1	25.7959	-1.27512	0.273712	-4.65863	3.18327e-06	6.14207e-05
AC015871.1	8.72753	-2.11052	0.453537	-4.65346	3.26414e-06	6.28558e-05
ABI3	17.2328	2.09693	0.450689	4.65272	3.2758e-06	6.29551e-05
LTB	7.93933	3.27085	0.703101	4.65203	3.2868e-06	6.30415e-05
UFM1	36.0512	-1.07181	0.230556	-4.64879	3.33881e-06	6.39124e-05
HSPA5	75.0692	-1.29097	0.278162	-4.64109	3.46583e-06	6.62131e-05
FAM107B	30.6937	-1.33495	0.28779	-4.63862	3.5074e-06	6.68753e-05
POU2F2	22.5254	2.38716	0.51507	4.63463	3.57572e-06	6.80441e-05
SLC16A10	12.9346	-2.27611	0.491575	-4.63024	3.65236e-06	6.93662e-05
SMIM26	44.9387	1.03405	0.223621	4.62411	3.76211e-06	7.13108e-05
CCR7	14.4096	3.32211	0.718723	4.62224	3.79626e-06	7.18176e-05
CAT	30.0917	1.62623	0.352144	4.61809	3.87294e-06	7.31253e-05
GMFG	136.707	0.723738	0.156752	4.61709	3.89167e-06	7.3336e-05
CALU	14.8747	-2.07759	0.450051	-4.61635	3.90557e-06	7.3455e-05
NOP53	72.3649	1.03396	0.224057	4.61473	3.9361e-06	7.38858e-05
AC073611.1	5.65928	-3.18708	0.690975	-4.61243	3.97988e-06	7.45631e-05
SERF2	928.803	-0.49613	0.107583	-4.61161	3.99555e-06	7.47121e-05
GNG10	81.803	0.897001	0.194852	4.60349	4.15467e-06	7.75377e-05
TMEM158	9.07372	-3.10008	0.673608	-4.6022	4.18054e-06	7.78695e-05
LDHB	38.9151	1.39729	0.30364	4.6018	4.18852e-06	7.78695e-05
SLC43A3	20.0858	-1.43624	0.312329	-4.59849	4.25573e-06	7.89674e-05
CD84	21.7851	-1.51374	0.329292	-4.59694	4.28734e-06	7.94018e-05
TMEM173	19.0379	1.71575	0.373446	4.59437	4.34058e-06	8.02344e-05
TMEM167A	84.4792	-1.00848	0.220041	-4.58312	4.58086e-06	8.45147e-05
PARM1	3.87449	4.7382	1.0342	4.58151	4.61635e-06	8.50075e-05
MT1F	30.109	-3.82554	0.835899	-4.57657	4.72672e-06	8.68598e-05
P2RY13	8.66674	3.54239	0.774152	4.57584	4.74324e-06	8.68598e-05
TGM2	9.56789	-2.5063	0.547745	-4.57567	4.74697e-06	8.68598e-05
GCA	43.4125	1.28142	0.280066	4.57541	4.75281e-06	8.68598e-05
ATP6V1G1	157.807	-0.668884	0.146262	-4.57319	4.80346e-06	8.76202e-05
TUBA1B	225.934	0.847752	0.186396	4.54812	5.41274e-06	9.85485e-05
HDAC9	11.7097	3.05014	0.670913	4.54625	5.46104e-06	9.92413e-05
CYP2S1	6.71084	3.54351	0.779792	4.54417	5.51521e-06	0.000100038
GSTK1	61.3319	0.96798	0.213112	4.54211	5.5694e-06	0.000100832
CCNI	152.278	0.7083	0.155959	4.54157	5.5837e-06	0.000100902
ARHGAP15	10.4324	2.3398	0.515983	4.53465	5.76986e-06	0.000104072
IFT20	23.4242	1.42796	0.315042	4.53262	5.82576e-06	0.000104885
SEC62	65.5256	-0.890587	0.196527	-4.53163	5.85306e-06	0.000105181
RPS8	1390.58	0.577905	0.127566	4.53024	5.89175e-06	0.00010568
DNAJC4	19.3578	1.66073	0.366949	4.52577	6.01749e-06	0.000107736
SPHK1	12.4563	-1.74982	0.38729	-4.51811	6.23926e-06	0.000111499
BCAP31	51.0222	-1.03542	0.22919	-4.51773	6.25067e-06	0.000111499
SLC2A5	3.49994	-4.46471	0.989684	-4.51125	6.44473e-06	0.000114749
NT5DC1	5.17861	4.22666	0.937042	4.51064	6.46322e-06	0.000114867
LEPROT	31.2361	-1.12376	0.249269	-4.50823	6.53694e-06	0.000115965
MSR1	42.1885	-1.28381	0.285027	-4.50417	6.66338e-06	0.000117992
CLECL1	8.35705	3.00163	0.667397	4.49751	6.87535e-06	0.000121523
RETN	18.4435	-2.2333	0.496836	-4.49504	6.95583e-06	0.000122722
SPNS3	3.7694	4.65848	1.03678	4.4932	7.01604e-06	0.000123559
ADAM28	15.079	2.19323	0.488698	4.4879	7.19273e-06	0.000126441
FNIP2	42.2243	-1.31092	0.292532	-4.48131	7.41874e-06	0.000130177
RPS5	657.718	0.588243	0.131318	4.47955	7.48023e-06	0.000131019
ZFP36L1	218.066	-0.673917	0.150479	-4.47848	7.51762e-06	0.000131436
HAMP	17.3879	-2.87264	0.64215	-4.47346	7.69625e-06	0.000134317
SDC4	13.1083	-1.80883	0.404486	-4.47193	7.75176e-06	0.000135042
CD2	7.78164	4.02201	0.900622	4.46581	7.97661e-06	0.00013871
VAT1	6.98889	-2.61293	0.585704	-4.46118	8.15113e-06	0.000141491
SNHG32	52.5316	0.937025	0.210351	4.45457	8.40604e-06	0.000145655
FAM162A	49.2327	-1.06993	0.241187	-4.43609	9.16078e-06	0.000158449
CYTIP	60.2903	1.06998	0.241517	4.43026	9.41206e-06	0.000162505
SNHG5	319.918	0.606444	0.136946	4.42834	9.49626e-06	0.000163667
SLC11A2	8.88283	-2.08014	0.470072	-4.42515	9.63737e-06	0.000165804
HOMER3	4.2323	-3.45778	0.783055	-4.41575	1.00658e-05	0.000172868
FES	11.9443	2.46273	0.558004	4.41345	1.01735e-05	0.000174407
EEF1B2	379.179	0.78316	0.177579	4.41021	1.0327e-05	0.000176727
TMSB4X	8087.3	0.867106	0.196993	4.40172	1.07398e-05	0.000183466
PHACTR1	120.056	0.855348	0.194391	4.40013	1.08185e-05	0.000184486
EIF2AK4	9.65688	2.35065	0.534289	4.39958	1.08461e-05	0.000184632
C5AR2	6.49691	-2.56455	0.583122	-4.39796	1.09275e-05	0.00018569
LAT2	31.3321	1.24437	0.28325	4.39319	1.117e-05	0.00018948
NCLN	7.76448	-2.22192	0.506368	-4.38795	1.14422e-05	0.000193757
RTRAF	56.4139	0.984109	0.224593	4.38174	1.17734e-05	0.000199018
RPL27	850.333	0.561269	0.128443	4.3698	1.2436e-05	0.000209644
CASP4	42.6491	1.04195	0.238452	4.36964	1.24453e-05	0.000209644
STAB1	12.9108	-1.55133	0.355058	-4.36923	1.24686e-05	0.000209671
IGSF6	61.4329	1.18441	0.271523	4.36211	1.28815e-05	0.000216239
RPL29	866.981	0.522065	0.119949	4.35239	1.34663e-05	0.00022555
PPT1	71.6309	1.35782	0.311991	4.35212	1.34827e-05	0.00022555
CBX6	20.7487	1.62586	0.373819	4.34933	1.36553e-05	0.000228044
NDUFB5	41.264	1.04069	0.239316	4.3486	1.37012e-05	0.000228415
DRAM1	10.7874	-1.84229	0.423917	-4.34588	1.38719e-05	0.000230864
PDLIM7	20.3568	-1.43055	0.329214	-4.34537	1.39042e-05	0.000231006
IRF4	4.83812	3.85443	0.887718	4.34195	1.41224e-05	0.00023423
TMEM109	22.2302	1.47101	0.339158	4.33724	1.44285e-05	0.000238897
PTGIR	8.37246	2.97435	0.688228	4.32175	1.54795e-05	0.000255861
ACTB	3853.91	0.478307	0.110741	4.31915	1.56628e-05	0.00025845
SLC7A8	3.01894	-4.5447	1.05454	-4.30967	1.63502e-05	0.000269333
TOMM5	57.0115	-0.90212	0.209417	-4.30776	1.64917e-05	0.000271203
YIF1B	20.5833	1.53992	0.357982	4.30167	1.69514e-05	0.00027829
AGRP	5.10362	-4.11452	0.957806	-4.29577	1.74085e-05	0.000285312
WAS	36.4346	1.05281	0.245267	4.29249	1.76684e-05	0.000288855
HSBP1	91.0476	-0.722339	0.168288	-4.29228	1.76844e-05	0.000288855
CDKN1A	97.8537	0.762411	0.177809	4.2878	1.80448e-05	0.000294245
ATP5MG	279.106	0.610756	0.142562	4.28415	1.8344e-05	0.000298622
MT1E	29.5486	-3.9046	0.911985	-4.28143	1.85693e-05	0.000301783
RPL37A	1437.52	0.567563	0.132613	4.27985	1.87015e-05	0.000303422
PHC2	13.5982	-1.73547	0.405607	-4.27869	1.87996e-05	0.000304503
ATP5F1A	48.3815	1.06987	0.250419	4.27232	1.93448e-05	0.000312811
CYTOR	74.5212	-0.819189	0.191848	-4.26999	1.95481e-05	0.000315571
IFITM3	217.886	2.79237	0.655509	4.25985	2.0456e-05	0.000329679
FILIP1L	14.4202	2.76464	0.649239	4.25827	2.06011e-05	0.000331465
CREM	91.7058	0.73854	0.173624	4.25368	2.10284e-05	0.000337779
HSP90AA1	597.353	-0.97784	0.230059	-4.25038	2.13406e-05	0.000342228
KCNJ15	3.24707	-4.44853	1.0481	-4.24437	2.19211e-05	0.000350955
GPX4	272.114	-0.524479	0.12371	-4.23957	2.23947e-05	0.00035749
IFITM10	2.90666	-4.90458	1.15688	-4.23949	2.24031e-05	0.00035749
C1orf54	17.0488	1.70657	0.403581	4.22856	2.35194e-05	0.000374686
SQSTM1	80.8221	-1.11754	0.26442	-4.22638	2.37483e-05	0.000377711
SELPLG	7.99152	2.61556	0.618998	4.22548	2.38431e-05	0.000378596
GHRL	3.92283	4.23407	1.00216	4.22494	2.39003e-05	0.000378884
MAP4K3-DT	13.1075	-1.54431	0.365659	-4.22336	2.40685e-05	0.000380927
TPD52L2	25.8101	-1.32984	0.315035	-4.22125	2.42948e-05	0.000383881
ITGAV	10.3749	-2.2113	0.527063	-4.19552	2.72251e-05	0.000429482
PPP1R16A	5.35579	3.34061	0.796691	4.19311	2.75154e-05	0.000433356
ADAP2	27.7454	-1.19117	0.284326	-4.18945	2.79636e-05	0.0004397
C20orf27	27.5179	1.29115	0.308248	4.18866	2.80609e-05	0.000440129
HIST1H4C	20.9562	1.39741	0.333631	4.18849	2.80818e-05	0.000440129
HLA-DOB	3.29583	4.45519	1.06402	4.18713	2.825e-05	0.000442051
IGFLR1	28.132	1.39892	0.334528	4.18176	2.8926e-05	0.000451899
HSP90B1	116.87	-0.789871	0.189142	-4.17606	2.96597e-05	0.000462198
RHOG	92.7944	0.818277	0.195952	4.1759	2.96807e-05	0.000462198
CDKN1B	13.6472	1.80648	0.43277	4.17422	2.99003e-05	0.000464871
MAP1LC3B	74.4848	-0.818824	0.196181	-4.17382	2.99536e-05	0.000464953
DENND5A	15.4671	-1.45167	0.348301	-4.16785	3.0749e-05	0.000476536
DDX5	202.545	0.554686	0.133111	4.16709	3.08514e-05	0.000477359
PIK3AP1	16.3822	-1.3768	0.331039	-4.15902	3.19612e-05	0.000493742
CXXC5	13.4475	-1.50977	0.363184	-4.15704	3.22397e-05	0.000497251
F3	4.02213	-3.87128	0.932695	-4.15064	3.31551e-05	0.000510556
ARRDC4	8.65539	-2.33626	0.563339	-4.14716	3.36625e-05	0.000517548
RGS19	37.8119	1.05086	0.254077	4.13598	3.53438e-05	0.000542536
HIGD2A	94.601	0.69979	0.169447	4.12985	3.63002e-05	0.000556336
CCL18	3.85088	-4.08401	0.990345	-4.12383	3.72631e-05	0.000569444
AC090559.1	13.4513	2.15748	0.523182	4.12376	3.72731e-05	0.000569444
SLC43A2	34.378	-1.06128	0.257973	-4.1139	3.8903e-05	0.000593231
OASL	7.7611	-2.14233	0.520791	-4.11361	3.89526e-05	0.000593231
KCNE1	5.51094	-2.85199	0.693852	-4.11037	3.95019e-05	0.000600653
ROGDI	9.98218	2.62232	0.638196	4.10896	3.97452e-05	0.000603404
HNMT	44.4298	-0.895112	0.21799	-4.1062	4.02217e-05	0.000609683
ITM2C	5.77109	3.26783	0.797645	4.09685	4.18805e-05	0.000633835
MAGEF1	4.91462	3.60622	0.880373	4.09625	4.19905e-05	0.000634508
ZNF395	4.37548	-3.09315	0.755575	-4.09377	4.24408e-05	0.000640314
SPCS3	42.8965	-0.846928	0.206957	-4.09229	4.27136e-05	0.000643428
CD4	24.1209	1.43182	0.350689	4.08287	4.44832e-05	0.000669044
ASF1A	8.15807	2.70308	0.662207	4.08193	4.46631e-05	0.000670708
RPS25	953.878	0.500377	0.122615	4.08087	4.48672e-05	0.00067273
TCF4	10.3031	2.00006	0.490971	4.07369	4.62739e-05	0.00069275
OLFML2B	4.69704	-2.78971	0.68489	-4.07322	4.63669e-05	0.000692986
RPS16	1133.71	0.464643	0.114082	4.07289	4.64328e-05	0.000692986
B4GALT5	11.0076	-1.67033	0.410245	-4.07153	4.6705e-05	0.000695976
UPK3A	6.2589	3.13194	0.769486	4.07017	4.69783e-05	0.000698974
DOT1L	8.44575	-1.87605	0.460973	-4.06977	4.70593e-05	0.000699105
SOWAHC	2.75347	-4.81343	1.18344	-4.06731	4.7559e-05	0.000705447
RPS21	788.707	0.544789	0.134002	4.06553	4.79228e-05	0.000709756
NDUFV2	53.3302	0.836098	0.205877	4.06116	4.88289e-05	0.000722071
ME2	25.4853	-1.43495	0.353607	-4.05803	4.94885e-05	0.00073071
SEPTIN10	3.7691	-3.66049	0.903048	-4.05349	5.04596e-05	0.000743915
RAB4B	12.1542	1.79758	0.445309	4.03672	5.42048e-05	0.000797914
MT1M	13.345	-5.75382	1.42651	-4.03349	5.49551e-05	0.000807173
CCRL2	31.5748	-1.08625	0.26932	-4.03329	5.50005e-05	0.000807173
N4BP2L1	10.2447	2.09521	0.519797	4.03083	5.55802e-05	0.000814447
FGD2	10.9366	2.0034	0.497531	4.02668	5.65697e-05	0.000827695
MYO1F	31.0792	1.15227	0.286228	4.02571	5.68038e-05	0.000829867
DCK	17.0528	1.48428	0.368845	4.02413	5.71866e-05	0.000834178
NFE2L2	75.3787	0.805021	0.200066	4.02378	5.72712e-05	0.000834178
UBXN1	60.7239	0.803985	0.1999	4.02194	5.772e-05	0.000839442
LSP1	190.655	0.614706	0.152851	4.02159	5.78059e-05	0.000839442
COX4I1	317.923	0.521274	0.129649	4.02066	5.80354e-05	0.000841514
ADAM19	8.20065	2.35978	0.587287	4.0181	5.86701e-05	0.000849445
P4HB	82.8877	-0.803606	0.20074	-4.00323	6.24839e-05	0.000903312
SCNM1	15.7987	1.58645	0.397297	3.99312	6.52101e-05	0.000941319
CD151	31.0529	-1.24955	0.313026	-3.99184	6.55614e-05	0.000944981
ETHE1	21.2265	1.40113	0.351221	3.9893	6.62672e-05	0.000953735
CATSPER1	12.1702	-1.5373	0.385546	-3.98734	6.68184e-05	0.000960242
UNC119	11.9322	2.01597	0.506805	3.97781	6.95517e-05	0.00099632
CLIC2	8.98914	2.36019	0.593356	3.97769	6.95878e-05	0.00099632
FOXN3	18.022	1.38215	0.347489	3.97752	6.96375e-05	0.00099632
PRDX4	17.5781	-1.43381	0.360518	-3.97707	6.97698e-05	0.000996741
CCND3	16.3341	1.52685	0.384098	3.97515	7.03335e-05	0.00100331
RBM39	96.4166	0.765859	0.193156	3.96497	7.34062e-05	0.00104561
EEPD1	5.36627	-2.81981	0.712561	-3.95728	7.58066e-05	0.00107821
EIF3M	50.0073	0.93377	0.23628	3.95197	7.75107e-05	0.00110083
PCOLCE2	2.2079	-4.85983	1.22986	-3.95153	7.76537e-05	0.00110102
C1QC	25.8376	1.87413	0.474315	3.95123	7.77511e-05	0.00110102
FAH	10.0469	-1.8456	0.467881	-3.94459	7.99355e-05	0.00112885
WDFY1	6.61815	-2.06714	0.524049	-3.94455	7.99493e-05	0.00112885
IKZF1	12.9641	1.95015	0.49467	3.94232	8.06973e-05	0.00113775
WHRN	3.71797	-3.44001	0.872692	-3.94183	8.08616e-05	0.00113841
RAMP1	3.96613	3.96293	1.00575	3.94027	8.13912e-05	0.0011442
IFI16	48.2089	1.23539	0.313872	3.93597	8.28599e-05	0.00116316
SUSD3	6.75374	2.67286	0.679816	3.93174	8.43344e-05	0.00118215
PPA2	22.4794	1.23837	0.3152	3.92883	8.53609e-05	0.00119481
ACSL3	23.6579	-1.16841	0.297598	-3.92612	8.63254e-05	0.00120656
SNHG6	98.8405	0.714638	0.18229	3.92034	8.84226e-05	0.00123409
QARS	18.8768	1.37781	0.351651	3.91813	8.92395e-05	0.0012437
IL13RA1	30.4883	1.15224	0.29419	3.91664	8.97916e-05	0.0012496
ABCG1	8.85608	-1.84294	0.470706	-3.91527	9.03027e-05	0.00125491
SCP2	38.3001	0.988892	0.252876	3.91058	9.2073e-05	0.00127768
ITM2B	170.285	0.899556	0.230091	3.90957	9.24622e-05	0.00128124
HCK	47.5723	0.940905	0.24071	3.90887	9.27286e-05	0.0012831
MGST2	25.3017	1.44542	0.370177	3.90467	9.43557e-05	0.00130375
AP3S1	43.4473	-0.909238	0.232883	-3.90427	9.45109e-05	0.00130403
ELOC	73.6068	-0.690141	0.176908	-3.90113	9.5746e-05	0.0013192
GNG7	5.72647	2.8623	0.733856	3.90036	9.60486e-05	0.00132149
NDUFB9	62.5301	-0.735077	0.188534	-3.8989	9.66288e-05	0.00132758
RHOF	11.6042	1.94365	0.498785	3.89678	9.74819e-05	0.00133741
RASGRP3	12.0782	-1.6712	0.428935	-3.89616	9.7731e-05	0.00133893
GPR84	21.1477	-1.39938	0.359263	-3.89514	9.81437e-05	0.00134268
AC004817.3	4.64413	3.2384	0.832379	3.89054	0.000100021	0.00136644
LRRFIP1	101.839	0.645479	0.16632	3.88095	0.000104047	0.00141944
ARHGAP45	16.725	1.35835	0.350204	3.87874	0.000104997	0.00143038
OXA1L	31.3346	0.996967	0.257566	3.87073	0.000108511	0.00147617
ITGB2-AS1	10.7549	2.10571	0.544317	3.86854	0.00010949	0.0014874
GAPT	16.9076	1.83966	0.476248	3.86282	0.000112086	0.00152054
SELL	12.4991	1.65114	0.42766	3.86087	0.000112986	0.0015306
HIPK2	15.5652	-1.49515	0.387343	-3.86002	0.000113377	0.00153375
AC004687.1	28.2354	1.05525	0.273655	3.85613	0.000115198	0.00155622
TNFSF8	5.65617	-2.33352	0.605326	-3.85498	0.000115739	0.00156135
GIMAP4	7.49748	2.57184	0.667263	3.85431	0.000116056	0.00156344
PPP1R14B	15.542	-1.36184	0.353392	-3.85362	0.000116382	0.00156469
ATP2B1-AS1	126.141	-0.69597	0.18061	-3.85344	0.000116471	0.00156469
DPYSL2	30.6545	1.23689	0.32112	3.85179	0.00011726	0.0015731
TOB1	21.2072	1.22618	0.318702	3.84742	0.000119369	0.00159918
ZNF581	11.2543	1.75532	0.456289	3.84696	0.000119594	0.00159998
SPECC1	6.46466	2.47098	0.644106	3.83629	0.000124908	0.00166878
C19orf33	2.86038	4.19849	1.0947	3.83529	0.000125414	0.00167322
DICER1	13.6556	-1.36308	0.356323	-3.82541	0.000130555	0.00173942
FAM20C	8.66321	-1.72675	0.451812	-3.82184	0.000132461	0.00176238
HSD3B7	8.84402	-1.7967	0.470599	-3.81791	0.000134586	0.0017882
GNS	20.6495	-1.24704	0.326669	-3.81744	0.000134843	0.00178916
SLC12A9	11.1498	1.96577	0.515043	3.81672	0.000135238	0.00179194
PNP	19.3977	-1.17262	0.307466	-3.81382	0.000136833	0.00181061
ZNF706	75.6143	-0.676169	0.177725	-3.80458	0.000142046	0.00187702
EPB41L2	7.02112	2.61696	0.688548	3.8007	0.000144289	0.00190406
BAG3	14.2718	-1.56729	0.412735	-3.79732	0.000146269	0.00192757
CLMN	5.88952	-2.18769	0.576327	-3.79592	0.000147097	0.00193585
C12orf45	16.3358	1.52682	0.402544	3.79292	0.000148886	0.00195673
CDV3	29.1192	-0.986014	0.260088	-3.79108	0.000149993	0.0019686
C12orf75	4.85861	2.95562	0.779841	3.79003	0.00015063	0.00197429
IGF2R	5.65992	-2.16933	0.57247	-3.78942	0.000151001	0.00197649
UFC1	42.9774	0.85244	0.225196	3.78532	0.000153512	0.00200664
RPL39	2021.19	0.388405	0.102653	3.78368	0.000154528	0.00201547
NCOA4	27.7488	1.30693	0.345424	3.78356	0.000154604	0.00201547
EID1	52.8864	0.828985	0.219392	3.77855	0.000157745	0.00205366
ATP5MC2	259.141	0.455611	0.120604	3.77774	0.000158257	0.00205756
MS4A4A	22.3554	-1.14242	0.3031	-3.76912	0.000163822	0.00212705
FOXP1	25.3018	1.07832	0.286151	3.76835	0.000164327	0.00213076
PSME1	86.4683	0.621735	0.165019	3.76765	0.000164792	0.00213393
RPL36A	1058.31	0.443147	0.117669	3.76605	0.000165849	0.00214474
TNFAIP6	4.82935	-3.44284	0.914495	-3.76475	0.000166719	0.00215312
GAS6	9.99344	2.2473	0.597435	3.76158	0.000168841	0.00217763
GPSM3	100.612	0.652354	0.173515	3.75963	0.000170166	0.00218954
FNDC3A	8.3917	-1.76577	0.469676	-3.75955	0.000170217	0.00218954
PSTPIP2	10.5502	1.75731	0.467733	3.75707	0.000171916	0.00220567
TKT	67.2877	0.864642	0.230138	3.75705	0.000171927	0.00220567
NR4A2	184.496	0.646996	0.172404	3.75278	0.000174881	0.00224061
CD1B	3.22971	3.56544	0.951476	3.74727	0.00017877	0.0022874
ARHGAP9	7.9697	2.09653	0.560449	3.7408	0.000183433	0.00234398
AL355881.1	22.116	1.22521	0.327647	3.73943	0.000184437	0.0023537
HRH2	13.8342	1.94364	0.519898	3.7385	0.000185125	0.00235937
LAMTOR5	69.6648	-0.647648	0.173264	-3.73793	0.000185539	0.00236154
ERGIC1	14.3895	-1.25415	0.336042	-3.73211	0.00018988	0.00241362
SLC16A3	58.4397	-0.828172	0.222102	-3.72879	0.000192398	0.00244242
AC006230.1	4.25604	-2.62944	0.705496	-3.72708	0.000193708	0.00245583
HVCN1	5.57523	2.97541	0.79909	3.7235	0.000196478	0.00248769
ACAA1	24.1006	1.18098	0.317521	3.71938	0.00019971	0.00252531
RPS12	1886.85	0.413264	0.111252	3.71468	0.00020346	0.00256938
MT2A	608.207	-2.55486	0.688242	-3.71216	0.000205499	0.00259175
SMIM3	19.451	-1.28667	0.346756	-3.71059	0.000206775	0.00260445
ACAP1	13.2654	1.5436	0.416072	3.70992	0.000207322	0.00260795
DHRS9	12.4843	-1.60509	0.433304	-3.70431	0.000211971	0.00266297
EIF4G2	90.5624	-0.572513	0.154873	-3.69665	0.000218461	0.00274095
SEC61A1	15.134	-1.29906	0.352252	-3.68786	0.000226144	0.00283367
KANK1	2.90533	-3.34026	0.906874	-3.68327	0.00023026	0.00288153
BTK	13.5714	1.59385	0.433019	3.68077	0.000232528	0.00290615
SBF2-AS1	2.61515	-3.78581	1.03045	-3.67394	0.000238842	0.00298122
TMEM91	6.12711	-2.08342	0.567306	-3.67249	0.000240203	0.00299434
ABCC3	6.04659	-3.31449	0.902926	-3.67083	0.000241761	0.00300989
CARD16	60.7849	0.982898	0.267806	3.67018	0.000242378	0.00301371
RPS6KA4	9.59832	1.79962	0.490411	3.66961	0.000242917	0.00301653
BTG3	21.4427	-1.15382	0.315071	-3.66209	0.000250166	0.00310257
CEBPD	149.295	0.857995	0.234405	3.66032	0.000251904	0.00312013
TNS3	5.61314	-2.00793	0.548942	-3.65782	0.000254373	0.00314332
HINT2	12.0144	1.51371	0.413835	3.65776	0.000254425	0.00314332
TMEM154	5.46693	2.74704	0.751389	3.65595	0.000256232	0.00316161
MANF	39.5893	-0.863383	0.236227	-3.65488	0.000257302	0.00317077
GK	59.2101	-0.851103	0.232941	-3.65373	0.000258457	0.00318096
BRK1	129.88	0.528899	0.144985	3.64796	0.000264334	0.00324916
NIBAN1	19.1781	1.31866	0.361888	3.64384	0.000268601	0.00329743
RHEB	67.7842	-0.683435	0.1876	-3.64304	0.000269437	0.0033035
PRKAG2	18.1252	-1.30446	0.358104	-3.64269	0.000269806	0.00330384
RRAGD	5.14964	-2.18865	0.600994	-3.64172	0.000270827	0.00331216
LPAR6	15.076	1.47987	0.406533	3.64021	0.00027242	0.00332745
EGFL7	1.85442	-4.49583	1.23619	-3.63684	0.000276003	0.00336696
BIRC3	45.9095	0.908732	0.24996	3.63551	0.000277433	0.00337857
ATP6V1C1	15.6813	-1.17941	0.324433	-3.63529	0.000277672	0.00337857
UCP2	83.2611	0.822001	0.226136	3.63498	0.000278001	0.00337857
MARCKSL1	25.3743	-1.22406	0.336819	-3.63418	0.000278871	0.00338489
CCDC57	10.1002	1.73432	0.477373	3.63304	0.000280098	0.00339553
IL16	15.5957	1.36673	0.376391	3.63115	0.000282163	0.00341629
IDH2	25.5951	1.43381	0.394944	3.63042	0.000282963	0.00342169
AP1S2	111.676	0.652888	0.180048	3.62618	0.000287641	0.00347393
RRP1	9.28796	-1.48875	0.411424	-3.61854	0.000296266	0.00357364
BHLHE41	3.77063	3.58421	0.990791	3.61753	0.00029743	0.00358322
MT1H	109.493	-7.65359	2.1178	-3.61394	0.000301582	0.00362873
RAB32	29.2757	1.18121	0.327115	3.61099	0.000305031	0.00366567
SLAMF8	11.9225	1.77209	0.49089	3.60995	0.000306256	0.00367583
DBNDD2	17.0117	1.33393	0.369582	3.6093	0.000307027	0.00368053
BCL2L1	8.74085	-1.72969	0.47931	-3.60871	0.000307719	0.00368426
MIR210HG	2.81737	-3.31294	0.918205	-3.60806	0.000308499	0.00368903
TLNRD1	11.9795	-1.69631	0.470402	-3.60609	0.000310851	0.00371258
CNPY3	53.1613	0.748107	0.207496	3.60541	0.000311664	0.00371771
UBL5	190.433	-0.475945	0.132052	-3.60421	0.000313104	0.00373029
MPC1	23.7423	1.03456	0.287451	3.59907	0.000319361	0.00380016
ATP2A2	15.0852	-1.27826	0.355299	-3.5977	0.000321039	0.00381544
SLC25A3	127.463	0.600393	0.166961	3.59601	0.000323141	0.00383571
PPP1R14B-AS1	1.72734	-4.41419	1.22929	-3.59086	0.000329591	0.00390748
LRCH4	17.3518	1.27393	0.354815	3.5904	0.00033017	0.00390956
CX3CR1	5.8677	3.36568	0.937582	3.58974	0.000331006	0.00390996
C7orf50	37.482	0.839419	0.233838	3.58974	0.000331011	0.00390996
NFATC2	3.02377	3.81007	1.06149	3.58937	0.000331482	0.00391076
NEAT1	675.305	-0.606498	0.169077	-3.5871	0.000334373	0.00393619
MTFP1	7.86401	-1.77299	0.494278	-3.58704	0.00033445	0.00393619
RPS17	1216.46	0.384245	0.107136	3.5865	0.000335141	0.00393953
SLIRP	65.0193	-0.691551	0.192864	-3.58568	0.000336197	0.00394716
CLEC12A	18.5605	1.27715	0.356381	3.58365	0.00033882	0.00397313
AL627171.2	7.98827	-1.80496	0.50378	-3.58283	0.000339896	0.00398093
SNHG3	37.1739	-0.9987	0.27888	-3.58112	0.000342129	0.00400224
PDGFB	6.91812	2.36253	0.660771	3.57542	0.00034967	0.00408553
PARVG	28.0741	0.979409	0.274564	3.56715	0.00036089	0.00421154
SAT1	1111.18	-0.629235	0.176472	-3.56564	0.000362965	0.00423066
NDUFS8	43.9356	0.86333	0.242453	3.56082	0.000369704	0.00430403
ELMO1	10.4222	1.79938	0.50555	3.55926	0.000371901	0.00432441
TBC1D2	4.34555	-2.34222	0.658189	-3.55859	0.000372852	0.00433027
AC114760.2	8.31906	2.53286	0.712959	3.5526	0.000381444	0.00442475
ARID5B	19.9056	-1.12387	0.316484	-3.55111	0.000383608	0.00444453
RPL38	863.212	0.384158	0.108257	3.54857	0.000387329	0.00448228
ZFP36L2	68.2624	0.84283	0.237567	3.54777	0.000388514	0.00449063
GPR155	3.14017	3.53713	0.997371	3.54646	0.00039045	0.00450763
CD52	447.192	-0.46815	0.132225	-3.54057	0.000399269	0.00460395
GSDME	3.24853	-3.04696	0.861482	-3.53688	0.000404884	0.00466315
CD40	10.9094	1.65233	0.467339	3.53561	0.000406836	0.00468007
SYAP1	44.1021	0.882925	0.249857	3.53373	0.000409744	0.00470793
GRASP	10.2176	1.97807	0.560078	3.53178	0.000412766	0.00473423
MMP24OS	16.3975	-1.3424	0.380108	-3.53163	0.000413011	0.00473423
ATP6V1A	18.0176	-1.23409	0.350331	-3.52266	0.000427245	0.00489161
ALKBH7	38.7564	0.833813	0.236799	3.52118	0.000429623	0.00491302
AL133453.1	6.82066	-1.8738	0.532643	-3.51793	0.000434932	0.00496787
PAPSS2	11.0515	-1.36115	0.387107	-3.51622	0.000437737	0.00499402
NBDY	31.318	1.07385	0.305433	3.51582	0.000438395	0.00499564
NIPSNAP3A	14.0751	1.41047	0.401337	3.51442	0.000440716	0.00501618
AL162253.2	6.81252	-1.89623	0.539877	-3.51235	0.000444166	0.00504952
EVI2B	74.3282	0.757966	0.215895	3.51081	0.000446747	0.00507291
HEY1	2.82004	-4.044	1.15324	-3.50665	0.000453791	0.0051415
BORCS5	5.27134	2.61956	0.747035	3.50661	0.000453849	0.0051415
ATOX1	66.9318	-0.697181	0.198849	-3.50608	0.000454763	0.00514584
PIP4K2A	24.64	1.09134	0.311334	3.50536	0.000455993	0.00515373
TCTEX1D1	2.24858	-4.14986	1.18482	-3.50254	0.000460853	0.00520259
GNPDA1	8.34415	-1.68636	0.481734	-3.50061	0.000464188	0.00523414
SLC7A5	13.2705	-1.31234	0.374985	-3.49972	0.000465745	0.00524559
AC064805.1	2.50348	3.70664	1.05968	3.49789	0.000468953	0.00527558
CTTNBP2NL	6.34591	2.17334	0.621634	3.49617	0.00047198	0.00529921
COLGALT1	10.4059	-1.5728	0.449876	-3.49608	0.000472147	0.00529921
GAS2L3	6.08383	-1.89985	0.544045	-3.49207	0.000479284	0.00537309
HAUS4	12.9373	1.38767	0.397479	3.49117	0.000480901	0.00538498
ATG4C	5.76602	2.5504	0.731101	3.48844	0.000485848	0.00543409
DECR1	22.6563	1.21646	0.348983	3.48574	0.000490781	0.00548294
TMEM38B	9.7338	-1.57587	0.452331	-3.48388	0.000494205	0.00551482
ATP6V0D1	56.9378	-0.696955	0.200422	-3.47745	0.000506216	0.00564236
MSC	2.53291	-3.95036	1.13622	-3.47676	0.000507507	0.00565025
OTULINL	18.1411	1.31813	0.379253	3.4756	0.000509718	0.00566834
SLCO2B1	7.2659	-1.82263	0.524871	-3.47253	0.000515573	0.00572688
TMEM123	47.829	0.743979	0.214403	3.47001	0.000520449	0.00577442
P2RY1	5.02265	-2.41833	0.697357	-3.46786	0.000524626	0.0058141
RPA2	9.4671	1.65054	0.476542	3.46358	0.000533039	0.00590059
BOLA2B	11.9473	-1.40456	0.405903	-3.46033	0.000539512	0.00596543
TOM1	13.1796	-1.25067	0.361477	-3.45988	0.000540417	0.00596695
RGS14	6.66215	2.3194	0.670416	3.45965	0.000540882	0.00596695
GUK1	113.806	-0.539066	0.155871	-3.45841	0.000543366	0.00598753
CBFA2T3	3.1998	3.49446	1.01127	3.45552	0.000549224	0.00604521
NDUFA10	20.0011	1.278	0.37033	3.45098	0.000558564	0.00614103
NAIP	13.9539	1.83291	0.531534	3.44834	0.000564047	0.00619429
P2RY6	4.97779	2.82842	0.820877	3.4456	0.000569784	0.0062502
MTMR14	19.1069	1.16547	0.338327	3.44482	0.000571445	0.00625691
VPS51	9.70426	1.67095	0.485078	3.4447	0.000571688	0.00625691
AKAP9	25.6503	1.01268	0.294208	3.44205	0.000577314	0.00631136
ST14	14.4334	-1.30985	0.380762	-3.44007	0.000581563	0.00635064
HM13	45.6855	-0.713439	0.207463	-3.43887	0.000584156	0.0063701
ARL8B	26.1854	-0.891485	0.259256	-3.43863	0.00058466	0.0063701
SYNGR2	48.6609	0.813325	0.236661	3.43667	0.000588917	0.00640927
PCNX1	8.13601	-1.56952	0.457589	-3.42999	0.000603615	0.00656005
TEX2	3.3031	-2.58109	0.752557	-3.42976	0.000604126	0.00656005
AL391069.2	4.28725	3.32365	0.969171	3.42937	0.000604976	0.00656193
TCTN3	7.4764	2.0049	0.584834	3.42815	0.000607702	0.00658411
ARPC5	142.539	0.516656	0.15074	3.42746	0.000609263	0.00659366
ATP5PB	48.9762	0.746065	0.21781	3.4253	0.00061413	0.00663892
CDK2AP1	18.1788	1.26506	0.36945	3.42418	0.000616659	0.00665882
CHST7	3.3838	-2.84502	0.832044	-3.41932	0.000627779	0.00677135
AIG1	7.34898	1.89764	0.555051	3.41886	0.000628848	0.00677533
HSPH1	73.353	-0.981486	0.287126	-3.41831	0.000630112	0.0067814
RTN1	8.52136	2.00995	0.588332	3.41636	0.000634643	0.00682259
AL138899.1	3.12366	3.23726	0.947906	3.41517	0.000637416	0.0068448
ATRX	24.1576	1.00743	0.295168	3.41306	0.00064237	0.00689036
P2RY10	2.38479	3.88419	1.13892	3.41041	0.000648651	0.00695004
MMP9	12.0231	-1.80986	0.531055	-3.40805	0.00065429	0.00700271
PTPN2	31.9745	0.960938	0.282125	3.40608	0.000659038	0.00704383
FCGR2A	96.7362	0.786268	0.230858	3.40585	0.000659587	0.00704383
TLR2	29.8043	-1.01325	0.298085	-3.39918	0.000675875	0.00720983
KLHL21	7.36235	-1.6681	0.491007	-3.39729	0.000680564	0.00725187
ZNF281	8.55621	-1.61384	0.475957	-3.39072	0.000697098	0.00741988
TOMM7	218.908	0.549415	0.162212	3.38701	0.000706598	0.00751274
AGPAT2	18.9091	-1.10519	0.326343	-3.3866	0.000707652	0.0075157
SLC3A2	33.6067	-1.01745	0.300526	-3.38556	0.000710332	0.0075359
DUSP1	470.141	-0.731043	0.216129	-3.38243	0.000718464	0.00761384
ATP5F1C	61.5792	0.684452	0.202575	3.37876	0.000728134	0.00770788
RSL24D1	59.1297	0.72719	0.215376	3.37638	0.000734467	0.0077641
ALCAM	29.6516	-1.11204	0.329384	-3.37611	0.000735174	0.0077641
ACTN1	21.4022	-1.07427	0.318221	-3.37586	0.00073585	0.0077641
IL1A	7.80218	-1.85069	0.548401	-3.3747	0.000738952	0.00778835
POLR2L	151.771	-0.618047	0.183367	-3.37056	0.000750165	0.00789793
SELENOK	122.101	0.678945	0.20187	3.36327	0.000770238	0.00810046
GSN	68.9144	0.978511	0.291051	3.36199	0.000773834	0.00812946
ARRDC1	11.2817	1.48293	0.441247	3.36077	0.000777248	0.00815647
TAF9	29.981	-0.821452	0.244541	-3.35916	0.000781793	0.00819529
NUS1	13.0126	-1.29744	0.386354	-3.35817	0.000784593	0.00821574
SCCPDH	7.94399	-1.68592	0.50224	-3.35681	0.000788487	0.00824761
ZFAND2A	24.3027	-1.25884	0.375095	-3.35605	0.000790645	0.00826126
ZBTB43	13.1939	-1.22932	0.366343	-3.35565	0.000791794	0.00826435
CYSLTR1	6.1374	2.71675	0.810077	3.35369	0.000797402	0.00831393
NDUFA12	44.295	0.807335	0.240923	3.351	0.000805195	0.00838614
ERRFI1	2.81444	-2.92394	0.873236	-3.3484	0.000812806	0.00845632
TBC1D10C	5.89791	2.18041	0.651449	3.34702	0.000816865	0.00848943
WTAP	41.3683	-0.740236	0.221194	-3.34654	0.000818261	0.00849483
RAI14	1.67605	-4.32746	1.2934	-3.34579	0.000820487	0.00850882
U2AF1L4	11.2281	1.54701	0.463191	3.33989	0.000838103	0.00868221
EML4	19.1356	-1.20994	0.362913	-3.33397	0.000856161	0.0088598
SP140	3.55434	2.95692	0.887834	3.33049	0.000866929	0.00896166
RPL41	3571.97	0.364994	0.109628	3.32939	0.000870359	0.00898752
LONP1	5.43316	-1.88105	0.565284	-3.32762	0.000875927	0.00903539
C3AR1	24.6079	-0.960796	0.288863	-3.32613	0.000880614	0.00907408
SRSF5	100.409	0.577995	0.17381	3.32545	0.00088277	0.00908218
RIT1	19.1403	-1.01928	0.306524	-3.32529	0.000883276	0.00908218
SUB1	186.85	0.440504	0.132507	3.32438	0.000886151	0.00910208
ATXN1	11.2247	-1.30685	0.393155	-3.324	0.000887351	0.00910475
MIR222HG	7.28487	-1.75248	0.527587	-3.32169	0.00089473	0.00917074
PALLD	6.01456	2.11276	0.636196	3.32093	0.000897196	0.0091863
SYTL1	3.45626	3.33151	1.00376	3.31904	0.00090326	0.00923383
PTPN6	37.5201	0.842207	0.253761	3.31889	0.000903744	0.00923383
TIMM13	57.1177	-0.716378	0.216001	-3.31655	0.000911374	0.00930197
CCDC71L	5.03729	-2.40362	0.724911	-3.31575	0.000913974	0.00931868
ARID4B	22.0819	1.00524	0.303265	3.31472	0.000917347	0.00934324
TXN	136.576	-0.54631	0.164874	-3.31351	0.000921343	0.00937408
DEF6	9.74562	1.70971	0.516052	3.31306	0.000922821	0.00937927
HNRNPUL1	21.7609	1.0978	0.331517	3.31145	0.000928143	0.00942347
CCDC18-AS1	5.37417	2.33893	0.706572	3.31025	0.000932139	0.00945413
SLC8A1	19.1647	1.18655	0.358572	3.30911	0.000935926	0.00948261
DNAAF1	10.6382	-1.60241	0.485138	-3.30299	0.000956583	0.00968178
HSPA13	3.82787	-2.18867	0.662775	-3.30227	0.000959044	0.00969656
NUDT16	13.5285	1.54651	0.468739	3.2993	0.000969268	0.00978971
SH3BGRL	115.926	0.577223	0.175201	3.29464	0.000985478	0.00994307
AL392172.1	8.06952	-1.58698	0.481772	-3.29405	0.000987551	0.00995361
SERP1	146.026	0.585858	0.177943	3.2924	0.000993375	0.0099907
DOCK4	5.8453	-1.92064	0.58337	-3.29232	0.000993633	0.0099907
SDF2L1	51.031	-0.683636	0.207658	-3.29213	0.000994325	0.0099907
TIMM8B	54.0516	-0.644445	0.195903	-3.28961	0.00100325	0.0100652
LMBR1L	5.71512	2.40223	0.730281	3.28945	0.00100382	0.0100652
MCL1	267.046	-0.49342	0.150078	-3.28776	0.00100989	0.0101157
CACYBP	43.1575	-0.848792	0.258193	-3.28744	0.00101104	0.0101167
SRM	13.5788	-1.3551	0.412338	-3.28637	0.00101487	0.0101446
MAF	6.89475	-1.57253	0.478547	-3.28604	0.00101606	0.0101459
ALDOC	4.83415	-2.27105	0.691207	-3.28563	0.00101755	0.0101504
EVL	22.5795	1.25018	0.380963	3.28163	0.00103209	0.0102848
VAC14	6.89183	-1.75031	0.533522	-3.28068	0.00103557	0.0103089
TMEM70	30.7547	-0.779352	0.237685	-3.27893	0.00104203	0.0103625
ACADVL	42.4488	-0.805145	0.245828	-3.27524	0.00105573	0.010488
NRARP	6.09266	2.19089	0.669007	3.27484	0.00105723	0.0104915
AC020656.1	88.469	0.969193	0.295976	3.27457	0.00105825	0.0104915
ISG20	10.4605	1.65161	0.505028	3.27032	0.00107425	0.0106392
AKNA	10.4454	1.5049	0.460225	3.26992	0.00107578	0.0106435
PRELID1	79.7891	0.59758	0.182832	3.26846	0.00108134	0.0106876
CHAF1A	2.91523	3.10663	0.951268	3.26578	0.00109163	0.0107783
PSMA7	160.962	-0.467673	0.14324	-3.26497	0.00109477	0.0107983
JAK3	4.33446	2.5409	0.778669	3.26313	0.00110189	0.0108525
ZDHHC9	1.58261	-4.19148	1.28456	-3.26297	0.0011025	0.0108525
RTL8C	10.3717	-1.38115	0.423932	-3.25794	0.00112224	0.0110355
APOC2	26.4754	-4.05345	1.24478	-3.25636	0.00112852	0.0110861
PPDPF	182.307	-0.53944	0.165758	-3.25439	0.00113637	0.0111459
COX7C	297.618	0.454524	0.139674	3.25418	0.00113719	0.0111459
IER2	150.994	0.67467	0.207349	3.2538	0.00113874	0.0111459
DBNL	42.6275	0.86309	0.265266	3.25368	0.00113921	0.0111459
ROCK1	39.8208	0.920194	0.282946	3.25218	0.00114522	0.0111837
AL022311.1	3.21559	3.00888	0.925199	3.25214	0.00114538	0.0111837
MAP3K20	17.9166	-1.17819	0.362439	-3.25073	0.00115109	0.011228
IL6R-AS1	3.44944	-2.885	0.887624	-3.25025	0.00115305	0.0112358
PFKP	8.13147	-1.55235	0.478442	-3.24459	0.00117618	0.0114498
ADAM17	26.4498	-0.934958	0.288193	-3.2442	0.0011778	0.0114539
GDF15	1.95439	-3.91511	1.20902	-3.23826	0.00120259	0.0116834
HSPB1	239.347	-1.91088	0.590708	-3.23491	0.00121683	0.0118098
LRPAP1	38.1651	-0.767088	0.237207	-3.23383	0.0012214	0.0118424
COPS3	18.7244	1.08147	0.334521	3.23291	0.00122537	0.0118689
TRAPPC6A	15.0584	1.15579	0.357671	3.23142	0.00123175	0.0119188
DDIT4	87.1889	0.828284	0.256591	3.22803	0.00124648	0.0120493
SLC36A1	2.78781	-2.74854	0.851571	-3.22761	0.00124829	0.0120548
FMNL2	4.23028	-2.24027	0.695153	-3.2227	0.00126988	0.012251
HGSNAT	10.6761	1.48188	0.460349	3.21904	0.0012862	0.0123962
ELOB	183.676	-0.53512	0.166345	-3.21693	0.00129571	0.0124754
PPP1R12A	15.1659	1.28168	0.398564	3.21576	0.00130101	0.012514
CTSC	38.7719	0.845509	0.26304	3.21438	0.00130728	0.0125618
HADHA	32.3465	0.796121	0.247729	3.21367	0.0013105	0.0125803
TOR3A	14.0454	1.31243	0.409217	3.20717	0.00134046	0.0128552
TMBIM6	132.733	-0.570882	0.17806	-3.20613	0.00134533	0.0128891
SPSB3	10.2677	1.48462	0.463172	3.20533	0.00134908	0.0129123
CCR1	21.3764	-1.37208	0.428489	-3.20213	0.00136416	0.0130437
RNASEH2B	15.734	1.17696	0.367876	3.19933	0.00137746	0.0131579
CREB5	20.5992	1.14088	0.356925	3.19642	0.00139145	0.0132784
CD81	20.7641	-1.09534	0.34274	-3.19585	0.0013942	0.0132887
RABGEF1	14.1716	-1.19875	0.375122	-3.19563	0.00139527	0.0132887
ESD	35.4156	0.836778	0.261881	3.19527	0.00139701	0.0132922
GPBP1	34.8651	0.885678	0.277303	3.1939	0.00140366	0.0133423
EIF4E	72.3321	-0.834397	0.261446	-3.19146	0.00141553	0.013442
LRMP	5.23389	2.17314	0.681429	3.18909	0.00142719	0.0135394
PSME2	66.6859	0.57892	0.181739	3.18545	0.00144531	0.0136878
MYL6	642.13	-0.332657	0.104433	-3.18538	0.00144565	0.0136878
DNAJB1	204.961	-0.512336	0.160875	-3.18469	0.00144908	0.0137069
TAP1	13.2251	1.24457	0.391005	3.18301	0.00145752	0.0137732
AC058791.1	11.0912	1.65851	0.52127	3.18167	0.00146431	0.0138158
LETMD1	6.30914	1.98082	0.622595	3.18155	0.00146488	0.0138158
ASB1	4.26376	-2.04979	0.644546	-3.18021	0.00147169	0.0138665
HSCB	7.95111	1.73144	0.545232	3.1756	0.00149526	0.0140749
FKBP5	25.1268	1.53808	0.484848	3.17229	0.00151243	0.0142227
RCSD1	12.1586	1.42407	0.449134	3.1707	0.00152071	0.0142867
H3F3A	825.733	0.37271	0.117574	3.17	0.00152436	0.0143072
PDE4A	9.48559	1.50158	0.473767	3.16945	0.00152728	0.0143105
MEF2A	16.6999	1.27025	0.400788	3.16937	0.00152767	0.0143105
LMNA	101.644	-0.698399	0.220518	-3.16708	0.00153978	0.0144099
TMEM176A	11.2148	1.69348	0.535387	3.16309	0.00156101	0.0145946
BANK1	2.38455	3.5015	1.10759	3.16135	0.00157038	0.0146679
MRPS27	4.17764	2.4903	0.78785	3.16088	0.00157296	0.0146779
EAF2	9.14082	1.67812	0.531345	3.15826	0.00158714	0.014796
RAN	104.053	-0.502615	0.159204	-3.15705	0.00159376	0.0148434
EIF2S3	38.8891	0.761466	0.24128	3.15594	0.00159981	0.0148854
CSGALNACT2	19.0458	-0.932681	0.29567	-3.15446	0.00160794	0.0149468
RAD23B	21.1633	-0.899662	0.285237	-3.15408	0.00161003	0.0149518
AC002456.1	7.25056	-1.83959	0.583629	-3.15198	0.00162166	0.0150454
SLC37A2	6.65711	-1.64127	0.520836	-3.15122	0.00162588	0.0150701
JUN	238.816	-0.871021	0.276695	-3.14795	0.00164421	0.0152255
OGFRL1	27.9491	0.904643	0.287534	3.14621	0.00165399	0.0152937
EIF4B	37.0249	0.850418	0.27031	3.14608	0.00165474	0.0152937
VWA5A	4.28257	-2.31114	0.736233	-3.13915	0.00169441	0.0156454
UBE3A	18.4703	-0.982121	0.313118	-3.13659	0.00170927	0.0157676
SMDT1	66.9333	0.592967	0.189135	3.13516	0.00171763	0.0158296
RPLP1	2653.6	0.355731	0.113548	3.13286	0.0017311	0.0159316
EIF4E3	2.40647	-2.98809	0.953835	-3.13271	0.00173198	0.0159316
LINC01094	8.99715	-1.40676	0.449165	-3.13194	0.00173657	0.0159587
HSD17B11	38.2346	0.836528	0.267175	3.13101	0.00174206	0.0159939
MRPL33	47.5692	0.710399	0.226939	3.13035	0.00174598	0.0160148
ZFYVE16	29.9604	-0.935647	0.299156	-3.12762	0.00176225	0.0161487
HCLS1	64.2544	0.612709	0.196267	3.12181	0.00179744	0.0164556
HMGN4	17.6964	1.18278	0.378919	3.12145	0.0017996	0.0164598
RUNX3	11.0063	1.44606	0.463378	3.12069	0.00180427	0.0164869
LPCAT1	7.53667	-1.59158	0.510259	-3.11917	0.00181361	0.0165441
YPEL5	48.5488	0.71291	0.228562	3.11912	0.00181394	0.0165441
OFD1	7.64614	1.81531	0.582593	3.11591	0.0018338	0.0167095
STX1A	2.44904	-3.09085	0.993963	-3.10962	0.00187327	0.0170531
MAFG	13.0685	-1.07973	0.34767	-3.10563	0.00189876	0.0172689
SEMA4A	11.9513	1.3027	0.419544	3.10502	0.00190264	0.0172879
MIR155HG	25.9948	-1.07163	0.345704	-3.09986	0.00193614	0.0175759
TRIM33	10.9465	-1.29235	0.417136	-3.09816	0.00194726	0.0176603
ALOX5	25.7366	0.870547	0.281411	3.09351	0.00197807	0.0179229
TMED1	8.59787	-1.52134	0.49207	-3.09171	0.00199008	0.0180149
SIRPB1	4.51203	-2.31415	0.748802	-3.09047	0.00199839	0.0180732
CAP1	107.355	0.54906	0.177757	3.08883	0.00200946	0.0181564
FXYD6	2.24313	-3.06936	0.995534	-3.08313	0.00204834	0.0184904
DEPTOR	2.78164	3.39886	1.10361	3.07977	0.00207161	0.0186831
RNF145	29.1132	-0.818415	0.266192	-3.07453	0.00210832	0.0189964
TMEM208	21.9943	-0.94361	0.307095	-3.0727	0.00212133	0.0190959
MGAT1	79.0915	-0.553925	0.180334	-3.07167	0.00212868	0.0191277
RAB10	40.5968	-0.695343	0.226376	-3.07163	0.00212895	0.0191277
DUSP22	16.856	1.17049	0.381096	3.07137	0.00213079	0.0191277
UTRN	8.7633	1.50601	0.490792	3.06854	0.00215109	0.0192921
DSE	39.808	-0.732411	0.238751	-3.06768	0.00215725	0.0193294
RBMX	47.2068	0.652748	0.212942	3.06537	0.00217399	0.0194615
CD86	49.9507	0.757552	0.247364	3.06249	0.00219502	0.0196316
RTN4	103.615	-0.465164	0.15199	-3.06048	0.00220982	0.0197139
PDCD5	33.4542	-0.839543	0.274323	-3.06042	0.00221024	0.0197139
BCL11A	8.43108	1.77939	0.581422	3.06041	0.00221033	0.0197139
GADD45B	276.31	0.439508	0.143644	3.05971	0.00221549	0.0197417
GMFB	9.75553	-1.27353	0.416365	-3.05868	0.00222317	0.0197919
IGBP1	22.2566	1.08551	0.355319	3.05502	0.00225044	0.0200164
TECR	17.4168	1.19024	0.389702	3.05423	0.00225643	0.0200511
MYCBP	9.95503	1.50612	0.493647	3.051	0.00228078	0.020249
PSD3	3.45943	-2.52135	0.827137	-3.04829	0.00230147	0.0204139
CSF1	2.39357	-3.01586	0.989492	-3.04789	0.00230455	0.0204225
RNF13	44.1528	-0.664683	0.218109	-3.04748	0.00230771	0.0204319
ARL5A	30.7967	0.833757	0.273694	3.04631	0.00231669	0.0204927
DLGAP1-AS2	2.78556	-2.42779	0.797257	-3.04518	0.00232543	0.0205512
LPL	2.50633	-3.07369	1.00965	-3.04431	0.00233212	0.0205916
MICALL1	2.42909	-2.7502	0.903824	-3.04285	0.00234347	0.0206618
MT-CO1	2729.63	0.32953	0.108301	3.04274	0.00234434	0.0206618
ARHGEF6	7.13507	1.73977	0.571929	3.04194	0.00235058	0.0206979
KLF6	381.261	-0.454296	0.149468	-3.03942	0.00237038	0.0208533
CYFIP1	13.378	-1.11877	0.36853	-3.03576	0.00239927	0.0210883
EEF1D	303.79	0.362727	0.11959	3.03309	0.00242061	0.0212566
PIK3R5	10.0095	-1.44499	0.476483	-3.03262	0.00242439	0.0212705
SGTB	5.59624	-1.70659	0.562905	-3.03175	0.00243137	0.0213124
LINC-PINT	36.204	0.789187	0.260354	3.03121	0.00243575	0.0213211
CRYBG1	11.6385	1.54666	0.510267	3.03109	0.00243676	0.0213211
PTPRE	66.7388	0.633282	0.208992	3.03018	0.00244412	0.0213471
ATP6V1B2	36.517	-0.825057	0.27228	-3.03017	0.00244414	0.0213471
NCOA7	7.43586	1.67547	0.553216	3.0286	0.00245691	0.0214393
ASGR1	19.956	-1.0086	0.333246	-3.02659	0.00247331	0.021563
PTPN12	15.6344	-1.01495	0.335556	-3.02469	0.00248891	0.0216795
APOBEC3C	10.0149	1.45939	0.48353	3.0182	0.00254279	0.0221289
PLAAT4	7.58171	1.80883	0.599365	3.01792	0.00254518	0.0221298
MTHFS	13.5632	-1.06529	0.353541	-3.01319	0.00258519	0.0224575
FBXO6	7.80194	1.66599	0.553067	3.01228	0.00259296	0.0225049
ECHDC2	3.48073	2.68364	0.891003	3.01193	0.00259588	0.02251
BTN2A2	4.91664	2.10102	0.697815	3.01086	0.00260513	0.02257
PRKAR1B	2.47744	-3.24314	1.07776	-3.00914	0.00261992	0.0226779
EIF4A2	63.0297	0.57202	0.190346	3.00516	0.00265445	0.0229563
RENBP	10.0835	-1.21375	0.404087	-3.00368	0.00266739	0.0230476
BHLHE40	73.4447	0.669002	0.222844	3.00211	0.00268112	0.0231455
RABGAP1L	6.08988	1.85623	0.619368	2.99698	0.0027267	0.0235181
DPH3	19.044	-0.908949	0.303461	-2.99527	0.00274199	0.0236289
IGFBP7	8.51192	2.20565	0.736988	2.99279	0.00276436	0.0238005
NTAN1	8.72383	-1.36959	0.45792	-2.99089	0.00278164	0.023928
C1QB	36.9974	2.4274	0.812071	2.98915	0.00279756	0.0240436
SPINT1	5.49083	2.03426	0.68069	2.98853	0.00280322	0.0240709
IL10RA	28.4604	0.8832	0.295723	2.98657	0.00282123	0.0242041
SPSB1	1.6776	-4.00733	1.34228	-2.98547	0.00283146	0.0242703
TNFAIP8L2	10.0622	1.50261	0.503493	2.98437	0.00284166	0.0243301
CHCHD7	25.7243	0.84941	0.284638	2.98417	0.00284345	0.0243301
OCIAD1	33.3715	0.765636	0.256641	2.9833	0.00285158	0.0243434
TAOK3	44.9617	0.674125	0.225989	2.983	0.00285439	0.0243434
PAFAH1B3	7.71527	1.58375	0.530974	2.98273	0.00285692	0.0243434
EIF3J	45.4436	-0.624709	0.209444	-2.9827	0.00285717	0.0243434
PLEKHA5	1.75759	3.6303	1.21714	2.98266	0.00285757	0.0243434
ITPR2	7.84309	1.54069	0.516781	2.98133	0.00286999	0.0244277
PPM1K	5.16554	1.99601	0.670463	2.97706	0.00291028	0.0247489
OCIAD2	2.97788	2.8889	0.971548	2.9735	0.00294425	0.0250158
TAPBP	40.4244	0.814796	0.274102	2.9726	0.00295286	0.025067
ATP1A1	43.341	-0.657076	0.221071	-2.97223	0.00295641	0.0250751
RRAD	4.29562	-2.16012	0.726901	-2.97168	0.00296175	0.0250984
ADARB1	1.98802	-3.55185	1.19557	-2.97084	0.0029699	0.0251455
NUDT1	20.4535	0.953811	0.321275	2.96883	0.00298937	0.0252882
TNFSF12	7.06156	2.28789	0.771315	2.96623	0.00301478	0.025481
VIM-AS1	9.61576	-1.29354	0.436192	-2.96554	0.00302153	0.0255158
AC005280.1	1.95738	-3.56612	1.20292	-2.96454	0.00303133	0.025554
FYB1	57.6713	0.784189	0.264544	2.96431	0.00303366	0.025554
TUBB3	1.58163	-3.92754	1.32496	-2.96427	0.00303398	0.025554
YKT6	9.7184	-1.37582	0.46455	-2.96162	0.00306023	0.0257527
TVP23A	2.28732	3.04271	1.02794	2.95999	0.00307644	0.0258667
MICAL1	8.26261	1.56337	0.528803	2.95643	0.00311223	0.0261339
GLB1	9.94619	1.30172	0.440322	2.95629	0.00311362	0.0261339
KIFC3	5.47713	-1.7931	0.607339	-2.95239	0.0031532	0.0264432
FNBP4	11.3283	1.30037	0.441102	2.94799	0.00319846	0.0267996
MXI1	5.40801	-1.84642	0.62656	-2.94691	0.00320962	0.0268698
AC092338.3	6.83463	1.89975	0.645201	2.94443	0.00323545	0.0270447
PFDN4	26.6787	0.955493	0.324515	2.94437	0.00323609	0.0270447
ACYP2	8.9895	1.45158	0.493605	2.94077	0.00327392	0.0273373
CLPTM1L	6.39794	-1.44099	0.490188	-2.93968	0.00328556	0.027398
AL592295.5	2.86915	2.97275	1.01129	2.93955	0.00328686	0.027398
PLBD1	19.6296	1.05736	0.35982	2.93858	0.00329723	0.0274608
UQCRB	252.173	0.441433	0.150289	2.93722	0.00331164	0.0275572
NPM1	215.112	0.445246	0.151671	2.9356	0.00332905	0.0276783
EPAS1	2.78145	-2.82282	0.961916	-2.93458	0.00333996	0.0277452
APAF1	5.69755	2.0112	0.685508	2.93388	0.00334752	0.0277841
TCIRG1	28.3058	-0.73499	0.250647	-2.93237	0.00336383	0.0278956
CYBC1	18.0508	1.22727	0.418645	2.93153	0.00337298	0.0279475
DOK5	1.73141	3.57852	1.22137	2.92992	0.00339049	0.0280686
NCS1	1.7017	-3.88639	1.33034	-2.92135	0.00348515	0.0288276
DUT	20.0912	1.03925	0.356001	2.91924	0.00350887	0.0289991
ST3GAL4	3.09981	3.12041	1.06937	2.91798	0.00352305	0.0290915
PLEKHM2	9.53971	-1.62078	0.555511	-2.91764	0.00352696	0.0290973
VAMP5	29.8193	0.921711	0.31596	2.91718	0.00353212	0.0290973
AGFG1	13.2616	-1.3061	0.447737	-2.91712	0.00353277	0.0290973
SAMD9L	4.63483	2.2819	0.782621	2.91571	0.00354877	0.0292042
ETS2	57.4755	-0.7732	0.265379	-2.91357	0.00357322	0.0293804
CLCF1	3.66479	-2.20646	0.757522	-2.91273	0.00358281	0.0294343
DAD1	61.6202	-0.587436	0.201822	-2.91067	0.00360658	0.0296045
LMAN1	12.5774	-1.02324	0.351901	-2.90776	0.00364031	0.0298397
PALD1	2.26111	3.01383	1.03651	2.90766	0.0036414	0.0298397
SERINC2	1.93141	-3.12407	1.07465	-2.90706	0.00364842	0.029872
NIN	6.02393	2.01748	0.695209	2.90197	0.00370825	0.0303359
SMIM4	25.932	-0.851359	0.293399	-2.90171	0.00371135	0.0303359
KRCC1	13.1428	1.1881	0.409649	2.9003	0.0037281	0.0304472
YWHAG	25.8428	-0.80095	0.276489	-2.89685	0.00376924	0.0307572
M6PR	54.3283	-0.555011	0.19172	-2.8949	0.00379283	0.0309237
CHMP4B	47.0374	-0.62134	0.214719	-2.89373	0.00380695	0.0310055
AMDHD2	7.06864	-1.39017	0.48044	-2.89354	0.00380927	0.0310055
PI4K2B	2.80933	-2.36692	0.818251	-2.89266	0.0038199	0.031066
CD33	25.4512	0.880169	0.30444	2.8911	0.00383891	0.0311839
BATF3	3.76523	2.45051	0.84765	2.89095	0.00384084	0.0311839
TRIM38	18.7587	1.00442	0.347729	2.88852	0.00387057	0.031399
CLTC	17.5198	-1.02281	0.354345	-2.88649	0.00389564	0.0315667
SLC5A3	9.31924	-1.58672	0.54974	-2.88632	0.00389777	0.0315667
HYDIN	1.62555	-4.15701	1.44047	-2.88588	0.00390319	0.0315842
RAB11FIP1	21.6664	0.889114	0.308216	2.88471	0.00391769	0.0316751
NDUFA4	158.192	0.445271	0.154382	2.88422	0.00392386	0.031678
RHOA	206.807	-0.372312	0.129097	-2.88398	0.00392687	0.031678
RPF2	12.2127	-1.18027	0.409262	-2.8839	0.00392787	0.031678
EDNRB	2.48466	-3.51767	1.22021	-2.88283	0.00394124	0.0317595
COMMD8	23.3579	0.823623	0.285748	2.88234	0.00394734	0.0317822
BCL7A	3.37041	2.53182	0.878669	2.88142	0.00395885	0.0318483
USP25	6.7443	-1.56791	0.544307	-2.88055	0.00396976	0.0319096
TLR10	1.89911	3.44867	1.19751	2.87986	0.00397853	0.0319536
KCNMA1	3.84022	-2.38806	0.829583	-2.87862	0.00399414	0.0320524
LRP12	3.55262	-2.07374	0.720801	-2.877	0.00401474	0.0321666
CALM2	220.077	0.420528	0.14617	2.87698	0.00401502	0.0321666
MCRS1	7.89109	1.48474	0.516174	2.87643	0.00402202	0.0321961
GSTM4	2.43826	2.97325	1.03399	2.87553	0.00403352	0.0322615
NASP	9.13252	1.42166	0.49463	2.87418	0.00405072	0.0323723
MCOLN1	16.0947	-0.928454	0.32318	-2.87286	0.00406769	0.0324812
SMIM14	14.8668	1.13209	0.394727	2.86803	0.00413039	0.0329546
MZT2B	41.8976	0.655279	0.228645	2.86592	0.00415801	0.0331477
ZNF593	20.0855	-0.805019	0.281022	-2.86461	0.00417518	0.0332572
SPOP	16.6892	1.01374	0.354227	2.86184	0.0042119	0.0335222
TRIM22	11.2228	1.57955	0.552412	2.85937	0.00424483	0.0337565
PLCB2	5.10772	1.96168	0.686975	2.85553	0.00429655	0.0341397
MTF1	6.3153	-1.59626	0.559123	-2.85494	0.0043045	0.0341749
B3GNT5	22.7922	-0.934023	0.327332	-2.85344	0.00432489	0.0343087
GNA12	10.8206	-1.1362	0.398555	-2.85079	0.00436105	0.0345672
PLK3	21.6047	-0.875691	0.307439	-2.84834	0.00439474	0.0348058
TRABD	25.4308	0.831219	0.291879	2.84782	0.00440198	0.0348143
KIF13A	4.00886	-1.96799	0.691071	-2.84775	0.004403	0.0348143
MPPE1	6.22913	1.63399	0.574236	2.84551	0.00443408	0.0350314
EIF2A	25.1028	0.776247	0.272904	2.84439	0.00444964	0.0351256
VSTM1	1.96693	-3.53084	1.24155	-2.84389	0.0044567	0.0351528
LIMA1	5.51192	1.95303	0.687028	2.84272	0.00447299	0.0352526
PET100	76.2109	-0.474976	0.167112	-2.84226	0.0044795	0.0352752
ARHGAP5	8.10647	1.43455	0.505525	2.83773	0.0045435	0.0357174
PLEC	14.0161	-0.970612	0.342068	-2.83748	0.00454708	0.0357174
NIPAL4	1.5058	-3.8863	1.36968	-2.83737	0.00454863	0.0357174
STK4	29.6941	0.794205	0.279921	2.83725	0.00455042	0.0357174
LINC02245	4.0819	2.29408	0.808995	2.83571	0.00457234	0.0358605
SLC19A2	3.31999	-2.02156	0.713917	-2.83164	0.00463103	0.0362914
SGMS1	5.18345	-1.68054	0.593758	-2.83035	0.0046497	0.0364083
CMTM6	83.6364	0.558813	0.197457	2.83005	0.00465402	0.0364119
GNG5	195.186	-0.404015	0.142771	-2.8298	0.00465769	0.0364119
NUBPL	3.05694	2.58336	0.913135	2.82912	0.00466768	0.0364606
ITSN2	17.4556	0.962806	0.34063	2.82654	0.00470537	0.0367254
SERPINH1	6.62242	-2.11857	0.750125	-2.82429	0.00473852	0.0369543
RPL35	1012.55	0.341377	0.120898	2.82369	0.00474749	0.0369945
MPZL2	2.01846	3.22775	1.14342	2.82289	0.00475926	0.0370466
PITPNA	9.18974	-1.29608	0.459159	-2.82272	0.00476182	0.0370466
SNX24	3.18107	-2.5641	0.908643	-2.8219	0.00477405	0.0371119
ADCY3	2.54799	-2.64227	0.937533	-2.81832	0.00482761	0.0374982
TCF12	4.98911	-1.60419	0.569927	-2.81472	0.004882	0.0378903
PDIA4	29.1036	-0.883959	0.314129	-2.814	0.00489289	0.0379444
BTBD19	3.48693	-1.9421	0.690757	-2.81156	0.0049302	0.0382032
SLC2A1	6.65582	-2.23325	0.794723	-2.8101	0.00495266	0.0383465
PLEKHB2	36.994	-0.703602	0.250541	-2.80833	0.00497997	0.0385007
SLC6A8	2.5651	-2.82518	1.00602	-2.80829	0.00498052	0.0385007
JAK2	4.73998	2.02176	0.720627	2.80556	0.00502292	0.0387974
GGA2	15.256	-1.03644	0.369561	-2.80451	0.00503925	0.0388926
ZNF267	24.4574	-0.980503	0.349824	-2.80285	0.00506536	0.039063
UGCG	12.63	1.1675	0.416657	2.80207	0.00507755	0.0391259
ID2	158.71	0.472635	0.168754	2.80073	0.00509875	0.039258
CD93	25.9655	-0.974762	0.348189	-2.79952	0.00511793	0.0393742
SESN3	3.40983	2.8628	1.02274	2.79915	0.00512366	0.0393742
TES	20.8597	1.01817	0.36376	2.799	0.00512604	0.0393742
GK5	5.19632	-1.65968	0.593134	-2.79815	0.00513965	0.0394474
FNBP1	29.8944	0.770762	0.275713	2.79552	0.00518156	0.0397376
ZNF32	4.12074	2.15715	0.771799	2.79496	0.00519065	0.0397758
FRY	3.17813	2.51684	0.90064	2.7945	0.00519798	0.0398005
SIRPA	19.1134	-0.841942	0.301537	-2.79216	0.00523567	0.0400574
RAB13	36.9666	-0.90223	0.323235	-2.79125	0.00525046	0.0401389
PSMB8-AS1	14.4089	1.00983	0.361836	2.79084	0.00525717	0.0401585
AL441992.1	2.25308	3.08339	1.10591	2.7881	0.00530174	0.0404364
LINC02728	3.37173	-2.66495	0.955832	-2.78809	0.00530191	0.0404364
SPN	9.09732	1.4956	0.53666	2.78687	0.00532203	0.040558
DDX3X	52.728	-0.561471	0.201598	-2.7851	0.00535116	0.0407479
C19orf38	12.6657	1.48981	0.535279	2.78324	0.0053819	0.0409498
ACSF2	3.06349	2.51817	0.904998	2.78252	0.00539393	0.0410091
ENSA	51.2204	0.657658	0.237049	2.77436	0.00553108	0.0420124
TSPAN33	3.42367	3.34803	1.20687	2.77415	0.00553456	0.0420124
SLC22A15	1.32177	-3.87094	1.39695	-2.771	0.00558848	0.0423884
SERTAD2	17.4683	-0.86456	0.31233	-2.7681	0.00563843	0.0427338
ELOVL5	14.5352	1.02374	0.369976	2.76703	0.00565698	0.0428409
DISC1	3.39713	2.35948	0.853219	2.76539	0.00568546	0.043023
NUTF2	35.9127	-0.683342	0.247255	-2.76372	0.00571468	0.0432103
HOMER2	2.8928	2.73038	0.9881	2.76326	0.00572267	0.043237
PLA2G7	13.358	-1.1456	0.41481	-2.76174	0.00574936	0.0434048
MAPKAPK2	16.3191	-0.906075	0.328297	-2.75993	0.00578142	0.0436128
UBE2F	28.9772	0.812634	0.294686	2.75763	0.00582219	0.0438862
MITF	13.3404	-1.08733	0.394665	-2.75507	0.00586796	0.0441968
NUAK2	2.91167	2.65476	0.964473	2.75254	0.00591342	0.0445045
MGAT4B	4.65776	-1.74903	0.635574	-2.75188	0.0059254	0.0445601
AC083855.2	2.88867	-2.41083	0.876605	-2.75019	0.00595602	0.0447556
SNX20	9.00395	1.38748	0.504595	2.74969	0.00596512	0.0447893
SCIMP	14.4412	1.10214	0.400986	2.74858	0.00598543	0.044907
VPS35	26.4928	0.820884	0.298823	2.74706	0.00601317	0.0450802
PTPRJ	7.49066	-1.31569	0.479052	-2.74644	0.0060245	0.0451302
NDUFS7	46.1174	0.597057	0.217561	2.74432	0.0060636	0.0453879
TNNT1	2.37889	-3.06316	1.11642	-2.74373	0.00607455	0.0454348
S100Z	2.24241	3.03154	1.10636	2.7401	0.0061421	0.0458972
CRTAP	16.5636	0.975542	0.356087	2.73962	0.00615102	0.0458972
CHN2	3.25179	2.60144	0.949589	2.73954	0.00615243	0.0458972
TFDP2	3.11133	2.50747	0.915337	2.73939	0.00615532	0.0458972
CTSZ	97.9386	-0.578164	0.2115	-2.73364	0.0062638	0.0466701
RANBP1	49.5691	-0.548542	0.20078	-2.73205	0.00629407	0.0468132
OARD1	8.26464	1.30754	0.4786	2.73202	0.00629481	0.0468132
IFITM1	3.72827	2.42559	0.887886	2.73188	0.0062975	0.0468132
FXYD5	152.956	0.552766	0.202405	2.73099	0.00631451	0.0469036
UBE2B	51.5806	-0.591509	0.216616	-2.73068	0.00632047	0.0469119
MRPL24	12.6693	-1.03463	0.378992	-2.72995	0.00633448	0.0469799
TBCB	35.2374	0.666011	0.244032	2.7292	0.00634888	0.0470507
IFNGR2	38.6405	-0.768336	0.281601	-2.72846	0.00636312	0.0471055
CALCRL	1.59058	3.47019	1.27192	2.72831	0.006366	0.0471055
HSH2D	2.42893	2.87703	1.05521	2.7265	0.00640107	0.0473288
RFTN1	8.66832	1.33746	0.490794	2.72509	0.0064284	0.0474947
EMB	12.9343	1.11176	0.408191	2.72362	0.00645698	0.0476538
MYC	9.34889	-1.4733	0.540961	-2.72348	0.00645979	0.0476538
CPEB4	13.7287	-1.02035	0.375031	-2.72072	0.00651408	0.0480178
GPAT3	33.2982	2.33034	0.857196	2.71856	0.00655665	0.0482795
B3GNT2	7.98357	-1.23136	0.45297	-2.71842	0.00655955	0.0482795
PPHLN1	18.0274	0.899506	0.33099	2.71762	0.00657535	0.048359
AL591115.1	1.56407	3.45416	1.27157	2.71646	0.00659832	0.0484911
CCDC93	4.88238	-1.62245	0.597331	-2.71617	0.00660422	0.0484977
ITGAM	23.1969	-0.787971	0.290357	-2.7138	0.00665167	0.0488092
ARHGAP25	3.21169	2.30956	0.852119	2.71037	0.00672076	0.0492564
SNHG26	1.922	-2.65985	0.981397	-2.71027	0.0067228	0.0492564
ARID5A	27.1601	0.800226	0.295473	2.70829	0.00676313	0.0495145
NEDD9	16.3481	0.92613	0.342252	2.70599	0.00681016	0.0498042
SEL1L	10.5789	-1.05662	0.390526	-2.70564	0.00681729	0.0498042
STN1	4.08862	2.08196	0.769501	2.7056	0.00681812	0.0498042
GSDMD	9.58309	1.26344	0.467236	2.70407	0.00684952	0.0499958
RBM8A	65.5341	-0.499528	0.184854	-2.70228	0.00688659	0.0501908
METTL21A	8.23986	1.35716	0.502229	2.70228	0.0068866	0.0501908
AL133330.1	4.19456	-1.8519	0.685592	-2.70117	0.00690967	0.0503211
RPS28	1485.74	0.290336	0.107596	2.69838	0.00696771	0.0507056
PLA1A	4.77278	2.06575	0.766247	2.69594	0.00701906	0.051041
EIF5A	112.253	-0.433808	0.160979	-2.69481	0.00704279	0.0511751
CXorf40A	2.988	2.81415	1.04468	2.69379	0.00706454	0.0512947
MOB3B	5.71624	1.72881	0.641856	2.69345	0.00707164	0.0513078
NMI	19.1352	0.84466	0.313803	2.69169	0.00710911	0.0515411
AC006333.2	3.48383	-1.93332	0.718499	-2.69077	0.00712872	0.0516446
RFX5	5.05995	1.8314	0.681114	2.68883	0.00717023	0.0519065
DTD2	2.16217	2.83336	1.05405	2.68807	0.00718674	0.0519712
RCC2	10.9125	1.25065	0.465287	2.68792	0.00718991	0.0519712
CPED1	2.79648	2.48946	0.926864	2.68589	0.00723367	0.0522485
SIPA1L1	6.62725	1.52864	0.569911	2.68224	0.00731308	0.0527828
NDUFB2	144.006	-0.42134	0.157235	-2.67969	0.00736894	0.0531463
ANKRD37	11.7741	1.0854	0.405188	2.67875	0.00738977	0.0532569
RPS6KA2	2.67166	-2.49695	0.932798	-2.67684	0.00743195	0.0535211
MAX	15.593	0.969676	0.362291	2.67651	0.00743928	0.053534
PHB2	33.681	0.651511	0.243501	2.6756	0.00745952	0.0536399
CCNB1IP1	6.15129	1.6578	0.619808	2.6747	0.00747967	0.0536953
CEP85L	4.0485	1.96099	0.733186	2.67461	0.00748161	0.0536953
WASL	7.27827	-1.28973	0.482259	-2.67436	0.00748725	0.0536953
H2AFY	157.764	-0.382718	0.143112	-2.67426	0.0074894	0.0536953
APOBEC3G	5.31067	1.74566	0.653059	2.67304	0.00751663	0.0538507
PFKFB4	2.07478	-2.71767	1.0171	-2.67197	0.00754074	0.0539834
PMAIP1	45.035	0.744304	0.278619	2.67141	0.0075534	0.0540341
SCIN	1.17444	-3.77216	1.41238	-2.67079	0.00756731	0.0540937
CMTM1	1.82675	2.91411	1.0917	2.66933	0.00760033	0.054288
TUBB4B	41.974	-0.637284	0.238765	-2.66909	0.0076057	0.054288
EBNA1BP2	14.7826	-0.899423	0.337305	-2.6665	0.00766457	0.0546679
AC004130.2	2.1734	-2.72179	1.02085	-2.66621	0.00767111	0.0546743
MDM2	8.98779	-1.15592	0.434116	-2.66271	0.00775151	0.0552067
GLRX	58.1541	0.521882	0.196034	2.6622	0.00776322	0.0552495
UBE2E2	16.1378	0.968471	0.36393	2.66115	0.00778751	0.0553817
GTPBP2	2.30538	-2.53477	0.952925	-2.65999	0.00781438	0.055532
ACVRL1	3.40233	-1.98672	0.747095	-2.65926	0.00783126	0.0556111
KDELR2	45.9254	-0.571714	0.215201	-2.65665	0.00789224	0.0559905
CANX	70.364	-0.525686	0.197895	-2.6564	0.00789806	0.0559905
SPPL2A	16.6052	-0.844815	0.318076	-2.65602	0.00790689	0.0559905
SRXN1	2.44539	-2.49412	0.939057	-2.65598	0.00790781	0.0559905
NFKB1	45.2173	0.574728	0.216556	2.65395	0.00795555	0.0562874
SERINC1	21.0467	-0.789318	0.297687	-2.6515	0.00801343	0.0566555
ZNF791	5.49541	1.68952	0.637365	2.65078	0.00803054	0.0567351
MICALL2	1.71201	-3.09743	1.17047	-2.64631	0.0081376	0.0574496
SH3D21	1.85984	-2.74798	1.03875	-2.64547	0.00815779	0.0575502
DYNLL1	141.631	-0.360892	0.13647	-2.64448	0.00818156	0.0576758
DANCR	12.3203	1.15588	0.437251	2.64352	0.00820481	0.0577977
RHOC	54.0076	0.636423	0.240819	2.64275	0.00822364	0.0578882
DNAJA4	9.9176	-1.16595	0.441257	-2.64233	0.00823375	0.0579173
RPLP2	1933.34	0.252904	0.0957233	2.64203	0.008241	0.0579262
ARL6IP5	57.885	0.600854	0.227464	2.64153	0.00825328	0.057937
FLCN	4.94754	-1.52745	0.578266	-2.64143	0.00825579	0.057937
SNTB1	2.64233	-2.44196	0.924554	-2.64123	0.00826047	0.057937
PHACTR2	9.4466	1.24577	0.472509	2.6365	0.00837671	0.0587097
SHTN1	12.8562	1.2108	0.459333	2.63599	0.00838928	0.0587553
RPL12	1231.18	0.298263	0.113182	2.63524	0.00840769	0.0588128
APH1A	31.669	0.822325	0.312058	2.63516	0.00840964	0.0588128
RNF166	11.8785	1.18128	0.448485	2.63393	0.00844037	0.0589852
QSOX1	16.579	-0.878811	0.333872	-2.63218	0.00848382	0.0592461
ITGA6	1.34052	-3.63205	1.38092	-2.63017	0.0085343	0.0595556
MAD2L2	20.2012	0.823231	0.313184	2.62859	0.00857404	0.0597572
ARGLU1	33.0018	0.706064	0.268616	2.62853	0.00857552	0.0597572
ABHD2	12.4368	-1.02131	0.388795	-2.62686	0.00861762	0.0600074
CCNL1	87.3219	0.510037	0.194199	2.62636	0.0086303	0.0600388
CAMSAP2	2.46329	-2.18233	0.830986	-2.62619	0.00863454	0.0600388
PRMT2	40.2239	0.622069	0.236918	2.62567	0.00864782	0.0600881
THEMIS2	35.4662	0.679801	0.258938	2.62534	0.00865619	0.0601031
GLO1	14.2046	0.993727	0.379123	2.62112	0.00876415	0.0608091
RPL24	619.406	0.337718	0.128871	2.62058	0.00877798	0.0608615
DOK2	52.3362	0.625734	0.238844	2.61985	0.00879695	0.0609494
LSM8	30.5219	0.685043	0.261591	2.61876	0.00882497	0.0610998
SH2B3	18.1694	0.85906	0.328093	2.61834	0.0088359	0.0611318
APOL3	3.48554	2.06322	0.789261	2.61412	0.00894573	0.0618475
TSC22D3	90.1835	0.546071	0.208924	2.61373	0.00895589	0.0618736
MCM5	9.8588	1.16961	0.447718	2.61238	0.00899147	0.0620751
CHD1	29.0387	0.808398	0.309904	2.60854	0.00909298	0.0627312
TMIGD3	2.88083	-2.66594	1.02228	-2.60785	0.00911125	0.0628125
POLR2I	22.3868	-0.698138	0.267857	-2.60638	0.00915038	0.0630163
RPL8	1084.05	0.321278	0.12328	2.60608	0.00915845	0.0630163
AL139384.1	1.83422	2.90284	1.1139	2.60601	0.00916033	0.0630163
RASGRP4	3.42003	2.24733	0.862832	2.60459	0.0091984	0.063218
NSMAF	12.6264	-1.15282	0.442637	-2.60443	0.00920271	0.063218
ZNF277	8.24953	1.33721	0.513755	2.60281	0.0092463	0.0634298
MOGAT1	3.23205	-2.38333	0.915716	-2.60269	0.00924951	0.0634298
HMGB1	160.778	0.401594	0.154314	2.60245	0.00925607	0.0634298
CACUL1	16.0524	0.996612	0.382971	2.60231	0.00925973	0.0634298
ATP6V0D2	1.45534	-3.63489	1.39719	-2.60158	0.00927961	0.063521
EBI3	1.86676	3.43559	1.32087	2.601	0.00929534	0.0635838
CIDEB	3.05592	2.52418	0.970774	2.60017	0.00931767	0.0636916
TM6SF1	11.3818	1.22398	0.470789	2.59984	0.00932667	0.0637081
IL27RA	13.5589	1.01403	0.39024	2.59846	0.00936418	0.0639192
GALNT3	3.1012	2.28728	0.880472	2.59779	0.00938268	0.0639642
CD1A	1.46017	3.37576	1.29953	2.59768	0.00938554	0.0639642
LAMP2	19.4735	-0.78095	0.300658	-2.59747	0.0093913	0.0639642
CLEC4F	1.55862	3.26209	1.25598	2.59726	0.00939718	0.0639642
MCFD2	12.8584	-0.906344	0.349165	-2.59575	0.00943845	0.0642
LY75	2.7458	2.50305	0.96438	2.5955	0.00944531	0.0642016
SLC7A7	18.5357	-0.802595	0.309371	-2.59428	0.00947895	0.0643516
RPS6KB2	14.2985	0.947358	0.365181	2.59422	0.00948067	0.0643516
SUPT4H1	51.2323	0.589831	0.227586	2.59168	0.00955084	0.0647825
PLXND1	10.2035	-1.15695	0.446475	-2.5913	0.0095615	0.0648095
SNRNP25	13.0538	1.01595	0.392237	2.59014	0.00959363	0.0649817
UBE2L6	20.2778	0.877091	0.33876	2.58912	0.00962211	0.0650852
AL627171.1	4.30991	2.17918	0.84167	2.58911	0.00962234	0.0650852
SLC41A2	4.14101	1.85408	0.716288	2.58846	0.00964065	0.0651635
SIVA1	44.3991	-0.595672	0.230193	-2.58771	0.0096616	0.0652596
IVNS1ABP	25.7551	-0.87111	0.336918	-2.58552	0.00972318	0.0656298
TRAPPC2L	22.5567	-0.740881	0.286586	-2.58519	0.0097324	0.0656463
SERPINF2	2.98703	2.37586	0.920505	2.58104	0.00985029	0.0663952
TPT1	2259.18	0.326231	0.126421	2.58051	0.00986541	0.0664509
PPIL3	10.9834	1.13814	0.441513	2.57782	0.00994272	0.0669251
MAST2	1.84933	-2.70514	1.04998	-2.57636	0.00998463	0.0671605
HEXIM1	10.9435	-0.968714	0.376103	-2.57566	0.0100049	0.0672502
CALHM6	13.0969	1.37917	0.535862	2.57373	0.0100608	0.0675787
MTHFD2L	14.7061	-0.896918	0.348587	-2.57301	0.0100818	0.0676433
CARD19	34.5173	-0.650794	0.252939	-2.57292	0.0100843	0.0676433
SLC36A4	14.6939	-0.99128	0.385359	-2.57235	0.010101	0.0676913
RPS20	735.688	0.294824	0.114621	2.57217	0.0101064	0.0676913
LINC02381	1.60586	2.97871	1.15816	2.57193	0.0101135	0.0676913
ROBO3	2.68301	2.42471	0.942834	2.57172	0.0101194	0.0676913
HLA-DQB2	1.66405	3.24589	1.26279	2.5704	0.010158	0.0679024
CTNNBIP1	6.28149	1.74165	0.678028	2.5687	0.0102081	0.0681893
AC025171.3	1.81946	2.98727	1.16306	2.56846	0.010215	0.0681893
CREBL2	11.7295	1.09146	0.425189	2.567	0.0102584	0.0684315
MYCL	3.52642	2.19738	0.856096	2.56675	0.0102658	0.0684337
CCDC6	8.53685	1.23583	0.481912	2.56443	0.0103346	0.0688453
PPP1R15B	30.0658	-0.78964	0.308303	-2.56124	0.0104298	0.0693974
FPR3	24.1416	-0.751874	0.293566	-2.56118	0.0104318	0.0693974
LAMTOR1	85.3095	0.458203	0.178941	2.56064	0.010448	0.0694575
NAGK	21.9994	0.813216	0.317726	2.55949	0.0104827	0.069593
STX4	34.6102	-0.612089	0.239146	-2.55948	0.0104828	0.069593
NOP16	9.07283	-1.06358	0.415723	-2.55838	0.0105161	0.0697667
DEF8	13.2822	-0.890767	0.348292	-2.55753	0.0105418	0.0698891
COX7A2L	59.28	0.572642	0.224136	2.55489	0.0106223	0.0703743
CPPED1	16.0326	1.02845	0.402711	2.55382	0.0106548	0.0705414
CDC42SE2	27.7849	0.767184	0.300456	2.5534	0.0106678	0.0705797
KLHDC3	12.7614	1.01669	0.398259	2.55285	0.0106846	0.070617
GAS5	97.8217	0.499272	0.195583	2.55274	0.0106881	0.070617
S100A4	780.172	0.33636	0.131903	2.55006	0.0107705	0.0710474
RAB24	2.83659	2.26245	0.887246	2.54997	0.0107732	0.0710474
RASGRP2	7.48767	1.2764	0.500568	2.54991	0.0107752	0.0710474
SCN1B	1.64114	2.99321	1.17407	2.54944	0.0107896	0.0710939
KCTD9	2.9641	-2.09432	0.822107	-2.5475	0.0108498	0.0714063
LSM2	24.2181	0.716256	0.281167	2.54744	0.0108518	0.0714063
WDFY3	5.41933	-1.36738	0.537164	-2.54556	0.0109102	0.071729
PLGRKT	14.7238	0.926815	0.364115	2.54539	0.0109156	0.071729
TXN2	27.8458	0.658531	0.258799	2.54457	0.0109413	0.0718493
CIAO2B	61.2101	-0.471943	0.185489	-2.54432	0.0109492	0.0718521
IKBIP	10.6616	1.13005	0.444215	2.54392	0.0109617	0.0718854
C11orf21	2.42414	2.5339	0.996462	2.5429	0.0109937	0.0720076
AL161421.1	2.89576	-2.30452	0.906275	-2.54285	0.0109952	0.0720076
SSR1	43.6601	0.61513	0.241958	2.5423	0.0110125	0.0720722
FAU	944.755	0.309198	0.12164	2.54191	0.0110249	0.0721047
ANKRD28	64.7277	-0.637424	0.25087	-2.54086	0.0110581	0.072273
BAZ2B	12.0429	1.19833	0.472415	2.5366	0.0111935	0.0731089
FABP3	6.95235	-2.07712	0.819033	-2.53606	0.0112106	0.0731712
CISH	2.33736	2.52401	0.995387	2.5357	0.0112222	0.0731973
TYMP	168.564	0.521725	0.205777	2.53539	0.0112322	0.0732132
ELF1	47.4598	0.571301	0.225431	2.53427	0.0112683	0.0733994
PPM1B	9.80397	1.14433	0.451606	2.53392	0.0112796	0.0734233
UQCRC2	34.839	0.647606	0.255738	2.53231	0.0113315	0.073712
UBL7	6.84051	1.42584	0.563138	2.53196	0.0113428	0.0737361
RPS4Y1	102.877	0.563504	0.222675	2.53061	0.0113863	0.0739252
TSPAN32	2.98571	2.21786	0.876423	2.53059	0.0113872	0.0739252
KMT2E	43.7015	0.528919	0.209061	2.52997	0.0114071	0.0740049
SKA2	6.51535	1.66782	0.660281	2.52592	0.0115394	0.0748133
BRD3	6.61249	1.66932	0.661559	2.52332	0.0116254	0.0753202
RTF2	32.006	0.634465	0.251667	2.52105	0.0117007	0.0757343
CSF3R	21.6863	0.827538	0.328269	2.52092	0.011705	0.0757343
DERA	11.2513	1.02345	0.406566	2.51731	0.0118256	0.0764391
GBA	5.2878	-1.41066	0.560425	-2.51713	0.0118315	0.0764391
SRGAP2B	8.27946	1.52765	0.606944	2.51695	0.0118376	0.0764391
ZDHHC20	9.63562	-1.16355	0.462427	-2.51619	0.0118631	0.0765528
HIST1H1C	9.85147	-1.14599	0.455502	-2.51588	0.0118734	0.0765686
ARPC1A	20.9863	-0.742848	0.295431	-2.51445	0.0119218	0.0768294
KMO	6.38927	-1.28808	0.512452	-2.51357	0.0119516	0.0769702
TMEM30A	12.6382	-0.931723	0.371161	-2.5103	0.012063	0.0776362
RBCK1	18.6908	0.812352	0.323823	2.50863	0.0121201	0.077952
CCDC28B	3.37311	2.36015	0.941975	2.50553	0.0122267	0.0785779
RTCB	9.94178	1.20665	0.481631	2.50533	0.0122337	0.0785779
TFRC	17.228	-1.16058	0.463421	-2.50438	0.0122666	0.0787372
AC147651.4	6.80533	-1.22648	0.489839	-2.50385	0.0122849	0.0787806
PIAS2	4.20368	1.72991	0.690935	2.50372	0.0122896	0.0787806
NAGA	15.6423	0.852774	0.340783	2.50239	0.0123357	0.0790235
CCT5	29.1883	-0.628163	0.251105	-2.50159	0.0123637	0.0791508
CHST2	6.10626	1.80572	0.722265	2.50008	0.0124164	0.0794356
LINC01705	14.3597	-7.1462	2.8592	-2.49937	0.0124415	0.0795436
LAPTM5	356.837	-0.35572	0.142353	-2.49886	0.0124592	0.0796043
EIF4EBP1	45.6374	-0.568257	0.227843	-2.49407	0.0126287	0.0806229
ANXA2	315.41	-0.426209	0.170902	-2.49389	0.0126353	0.0806229
SIGIRR	20.1434	0.818004	0.328173	2.4926	0.0126812	0.0808569
PLEKHO2	10.6954	-0.965359	0.387323	-2.49239	0.0126887	0.0808569
IFT27	5.51241	1.6536	0.663584	2.49192	0.0127056	0.0809116
FOSL2	65.6613	-0.526257	0.21124	-2.49128	0.0127283	0.0810027
HNRNPA0	78.0153	0.440612	0.177075	2.48828	0.0128362	0.0816361
MAP4K4	10.7778	-1.02096	0.410369	-2.48792	0.0128494	0.0816661
CAPN15	4.17576	-1.57632	0.633694	-2.48751	0.012864	0.0817054
UBE2M	8.47827	-1.33357	0.536233	-2.48692	0.0128856	0.0817888
PSMA2	70.2711	0.452991	0.182168	2.48666	0.0128949	0.0817944
ANXA4	17.498	-0.784541	0.315666	-2.48535	0.0129425	0.0820262
IBSP	1.25228	-3.75775	1.51219	-2.48497	0.0129564	0.0820262
CYB5D1	6.29535	-1.50417	0.605311	-2.48495	0.0129569	0.0820262
TUBB2A	7.07507	-1.40947	0.567279	-2.48462	0.0129689	0.0820486
CD7	2.29013	2.82397	1.137	2.4837	0.0130026	0.0822083
TUT7	13.4798	-1.00106	0.403234	-2.48257	0.013044	0.0824161
IL6	1.52496	-3.4318	1.38261	-2.48213	0.0130601	0.0824242
TRMT1	22.9164	0.726014	0.292524	2.48189	0.0130687	0.0824242
POLB	2.33867	2.56413	1.03316	2.48183	0.0130708	0.0824242
NIPSNAP1	1.80238	2.68649	1.08329	2.47995	0.0131402	0.0828079
STK40	8.00538	-1.12626	0.454514	-2.47794	0.0132144	0.0832214
PSMB10	48.3089	0.536573	0.216833	2.47459	0.0133389	0.083951
SEC11A	95.4305	0.530926	0.214684	2.47306	0.013396	0.0842524
LITAF	164.959	0.449327	0.181704	2.47285	0.0134042	0.0842524
TPGS2	7.54464	1.3547	0.548483	2.46991	0.0135147	0.0848919
ENPP2	2.648	2.50693	1.01512	2.46959	0.0135267	0.0849125
VEGFA	51.3788	-0.727923	0.294923	-2.46818	0.0135803	0.0851935
LDLRAD4	19.426	0.767407	0.310959	2.46787	0.013592	0.085194
TCHH	3.54594	2.13637	0.865806	2.46749	0.0136063	0.085194
SEPTIN1	2.77347	2.2363	0.90631	2.46748	0.0136068	0.085194
AC108134.3	1.70617	2.9287	1.18711	2.46708	0.0136221	0.0852328
PNN	20.5366	0.806959	0.327124	2.46683	0.0136315	0.0852328
SEPTIN9	21.2395	0.75274	0.30517	2.46662	0.0136394	0.0852328
GPR171	1.6723	3.11332	1.26309	2.46484	0.0137073	0.0856024
RBM47	34.6297	-0.606495	0.246108	-2.46434	0.0137265	0.0856184
UBA52	969.162	0.286773	0.11637	2.46431	0.0137276	0.0856184
SH3GLB1	44.4003	-0.521908	0.212009	-2.46172	0.0138271	0.0861836
KRT10	28.2509	-0.673068	0.273559	-2.46041	0.0138778	0.0864442
LINC01150	2.0457	2.53765	1.03153	2.46009	0.0138903	0.0864661
RRP7A	17.1271	-0.843425	0.342926	-2.4595	0.0139132	0.0865531
RARG	1.50525	2.92054	1.18774	2.45891	0.0139358	0.0866382
NRROS	18.1497	0.891397	0.362575	2.45852	0.0139511	0.0866776
MRGBP	4.01761	-1.80854	0.736354	-2.45608	0.0140462	0.0872128
EIF3B	10.9235	-0.958797	0.391022	-2.45203	0.0142054	0.0881447
SPAG7	19.4203	0.817508	0.333439	2.45175	0.0142165	0.0881568
TMEM52B	5.0967	-1.51644	0.618668	-2.45113	0.0142407	0.0882476
TMEM156	4.29263	1.88629	0.769629	2.45092	0.0142494	0.0882476
MDFIC	7.27837	-1.18914	0.485302	-2.45031	0.0142732	0.0883387
HPS5	7.88262	1.22744	0.501292	2.44855	0.0143432	0.0887152
EMD	19.5293	-0.805204	0.329267	-2.44544	0.0144675	0.0894269
LACTB	21.1552	-0.780121	0.319249	-2.44361	0.0145411	0.0897884
DYNC1LI1	17.6569	0.804858	0.329384	2.44353	0.0145445	0.0897884
UQCRH	145.989	0.399287	0.163517	2.44186	0.0146118	0.0901463
LBX2-AS1	2.02231	-2.64391	1.08292	-2.44147	0.0146276	0.0901864
FLOT2	6.03799	1.4824	0.607681	2.43944	0.0147099	0.0906363
YWHAZ	94.7838	-0.443921	0.182191	-2.43657	0.0148274	0.0913021
NUDT22	14.6741	0.904376	0.371356	2.43534	0.014878	0.0915554
CSK	23.4596	0.851794	0.349934	2.43416	0.0149265	0.0917958
NDUFS3	18.2247	0.796244	0.327339	2.43248	0.014996	0.0921643
ZBED1	4.98857	1.69962	0.698821	2.43212	0.0150106	0.0921957
LMNB1	5.11876	1.69551	0.697794	2.42982	0.0151063	0.0927248
RASGEF1B	55.6014	-0.602352	0.248097	-2.42789	0.0151871	0.0931513
ZNF331	106.077	0.690693	0.284506	2.4277	0.0151951	0.0931513
MTFMT	4.22321	2.02138	0.832712	2.42747	0.0152047	0.0931513
RNASEH2C	29.2686	-0.660937	0.272315	-2.4271	0.0152199	0.093186
AKAP13	42.7953	0.605073	0.24934	2.4267	0.0152366	0.0932294
PARL	24.3543	0.689272	0.284301	2.42444	0.0153319	0.093753
MRAS	7.66352	-1.09176	0.450511	-2.42339	0.0153763	0.0939653
PSIP1	6.06785	1.5031	0.620468	2.42253	0.015413	0.0941303
PFKFB3	32.6199	-0.722317	0.298235	-2.42197	0.0154366	0.0942148
CTSS	170.069	0.481956	0.199503	2.41578	0.0157015	0.0957144
GMNN	3.71537	-1.55381	0.643195	-2.41577	0.0157021	0.0957144
BTF3L4	31.0747	-0.590461	0.244616	-2.41383	0.0157859	0.0961647
CLTA	78.262	-0.405191	0.167927	-2.4129	0.0158261	0.0963494
NR4A3	58.1766	0.813192	0.33722	2.41146	0.015889	0.0966712
C12orf57	22.4877	-0.797607	0.330826	-2.41096	0.0159107	0.0967425
HIRA	2.22605	-2.35359	0.977403	-2.408	0.0160401	0.0973674
CFL1	605.898	0.292752	0.121587	2.40776	0.0160509	0.0973674
CORO1B	25.9646	0.761002	0.316088	2.40757	0.0160592	0.0973674
NCK1	6.95422	1.33871	0.556088	2.40738	0.0160675	0.0973674
RGS16	2.38404	-2.33348	0.969342	-2.40728	0.0160718	0.0973674
NAPRT	12.2277	0.990686	0.411545	2.40724	0.0160738	0.0973674
SAMSN1	61.2356	0.52088	0.216425	2.40675	0.0160953	0.0974232
TMBIM1	15.4136	-0.921299	0.382827	-2.40657	0.0161031	0.0974232
MELTF	2.79102	-1.90655	0.792812	-2.40479	0.0161817	0.0977843
ZNF426	1.86674	2.61376	1.08694	2.40469	0.0161862	0.0977843
LONRF3	3.44955	-1.64384	0.683642	-2.40453	0.0161931	0.0977843
TRAF3IP2	2.54484	-2.23677	0.930584	-2.40362	0.0162337	0.0979688
RPL36	1033.72	0.28243	0.117544	2.40276	0.0162717	0.0980928
BX640514.2	3.00548	-2.0928	0.871021	-2.4027	0.0162745	0.0980928
NSMCE4A	6.58347	1.35761	0.565536	2.40057	0.0163697	0.0986048
USP53	9.919	1.42844	0.595279	2.39962	0.0164119	0.098798
NAMPT	238.325	-0.382032	0.159319	-2.3979	0.0164895	0.0992032
LMO4	15.3221	0.840916	0.35074	2.39755	0.0165051	0.0992357
PDLIM1	6.02961	1.40855	0.587731	2.39658	0.0165488	0.0994365
TATDN3	4.81543	1.54055	0.643137	2.39536	0.016604	0.0996572
TIMP2	19.7507	-0.827687	0.345544	-2.39531	0.0166061	0.0996572
AC040970.1	2.36959	2.36951	0.989603	2.39441	0.0166472	0.0998137
HECA	11.9969	-0.925315	0.386468	-2.39429	0.0166528	0.0998137
NFIL3	16.7795	-0.820088	0.342554	-2.39404	0.0166638	0.0998179
CD99	81.9119	-0.554017	0.23153	-2.39285	0.0167182	0.100082
PI4K2A	5.76509	-1.48538	0.621338	-2.39062	0.0168201	0.10063
GRIP1	1.34494	3.12825	1.30903	2.38975	0.0168598	0.100805
CCR2	5.34809	1.81466	0.759668	2.38875	0.0169056	0.101016
UQCR11	237.878	-0.324065	0.13573	-2.38756	0.0169604	0.101281
IQGAP1	70.7669	-0.401341	0.168274	-2.38505	0.0170768	0.101914
AC016831.1	12.5794	-0.889437	0.373498	-2.38137	0.0172483	0.102874
PCSK5	2.29268	-2.16064	0.908033	-2.37947	0.0173375	0.103342
MKNK2	9.91444	1.07605	0.452879	2.37602	0.0175003	0.104249
DENND11	2.56326	-2.07754	0.875217	-2.37375	0.0176087	0.10483
SLC38A2	34.9307	-0.600831	0.253384	-2.37123	0.0177292	0.105482
PKNOX1	5.16306	-1.28265	0.541134	-2.3703	0.0177738	0.105613
EFNB1	2.78186	2.20893	0.931994	2.37011	0.0177829	0.105613
CCT8	38.2176	0.613607	0.258897	2.37009	0.0177839	0.105613
COQ7	4.64453	1.66212	0.701618	2.36898	0.017837	0.105863
NDE1	3.91784	1.74347	0.736421	2.3675	0.0179089	0.106225
CLEC7A	75.2592	0.4344	0.18358	2.36627	0.0179684	0.106513
PIM1	20.947	-0.877036	0.37069	-2.36595	0.0179837	0.106538
LTC4S	6.0714	1.75753	0.743196	2.36483	0.0180385	0.106798
SH3BP2	15.2173	-0.802567	0.339593	-2.36332	0.0181119	0.10716
RNF44	3.914	1.71892	0.727396	2.36312	0.0181218	0.10716
TMEM19	2.71511	2.22732	0.943773	2.36001	0.0182744	0.107996
TESPA1	1.59602	2.82555	1.19818	2.3582	0.0183639	0.108459
RBM3	158.243	0.379226	0.160875	2.35726	0.0184102	0.108651
MYO9B	17.4569	-0.729725	0.309611	-2.35691	0.0184277	0.108651
LUZP1	10.1413	1.019	0.432353	2.35686	0.0184301	0.108651
RPLP0	436.367	0.305846	0.129789	2.35649	0.0184487	0.108661
DAP3	17.3132	0.845716	0.358905	2.35638	0.0184542	0.108661
INPP5D	9.42989	1.04432	0.443322	2.35568	0.018489	0.108779
C9orf16	54.0846	0.474878	0.201602	2.35552	0.0184967	0.108779
SPCS1	63.4256	0.467575	0.198686	2.35334	0.0186057	0.109354
NDUFAF8	17.0812	-0.876632	0.372706	-2.35208	0.018669	0.109659
WIPF2	8.89757	-0.979808	0.41672	-2.35124	0.0187109	0.109838
EPS8	8.43593	1.23475	0.525912	2.34782	0.0188834	0.110784
THUMPD3-AS1	21.2748	-0.736178	0.313651	-2.34712	0.0189191	0.110926
TXNDC17	51.2183	-0.520297	0.221721	-2.34663	0.018944	0.110978
PRKAR2B	1.70599	2.57731	1.09836	2.3465	0.0189509	0.110978
EIF1B	40.1048	-0.572148	0.243892	-2.34591	0.0189806	0.111085
GPR157	2.1531	2.41286	1.02867	2.34561	0.0189961	0.111109
MEI1	4.27786	-1.46723	0.625707	-2.34491	0.0190316	0.111197
FAM215B	3.19313	2.06593	0.881046	2.34486	0.0190341	0.111197
PDLIM4	1.26776	-2.87738	1.2276	-2.3439	0.0190831	0.111416
AC079305.1	2.19509	2.37523	1.01358	2.34341	0.0191085	0.111457
PSTPIP1	9.62298	1.02604	0.437859	2.34332	0.0191131	0.111457
MRPL16	10.0286	1.06826	0.456016	2.34259	0.0191504	0.111607
COA3	16.2492	-0.748813	0.319757	-2.34182	0.0191901	0.111771
DST	6.33207	1.35231	0.577673	2.34096	0.0192342	0.11196
VMP1	71.567	-0.567528	0.242621	-2.33916	0.0193272	0.112435
PDCL3	20.9134	0.709697	0.303788	2.33616	0.0194831	0.113273
SLC46A3	3.53275	1.7773	0.761314	2.33452	0.0195687	0.113703
GGCT	19.3607	0.750615	0.321561	2.33429	0.0195806	0.113704
CD38	1.6466	2.80832	1.20364	2.3332	0.0196378	0.113968
MPC2	27.3725	0.664377	0.284786	2.3329	0.0196534	0.11399
GPR107	3.60831	-1.56639	0.671897	-2.3313	0.0197376	0.1144
ADNP2	4.25416	-1.45754	0.625256	-2.33111	0.0197478	0.1144
SNHG25	53.7941	-0.541075	0.232316	-2.32905	0.0198564	0.11496
IPMK	6.92048	-1.13797	0.488705	-2.32854	0.0198835	0.115049
IL17RA	8.69056	1.11282	0.477971	2.32821	0.0199011	0.115082
CYTH4	18.1415	0.760261	0.326625	2.32763	0.019932	0.115192
CCNG1	11.4895	0.934807	0.401922	2.32584	0.0200269	0.115671
CTSW	1.66981	2.64267	1.13697	2.32431	0.0201089	0.116075
ADAM10	13.9192	-0.800225	0.344459	-2.32314	0.0201717	0.116369
CD200R1	2.13358	2.41783	1.04197	2.32043	0.0203174	0.117117
COX7A2	183.366	-0.310926	0.134004	-2.32028	0.0203258	0.117117
CCND2	13.9508	0.915159	0.394455	2.32006	0.0203376	0.117117
C1orf35	8.3551	1.10776	0.47755	2.31968	0.0203583	0.117166
TMCO3	6.53356	-1.40837	0.607207	-2.31942	0.0203724	0.117172
HIF1A	68.5231	-0.529438	0.228284	-2.31921	0.0203835	0.117172
CHRNE	5.41019	1.75091	0.755103	2.31877	0.0204077	0.117242
SPTLC2	10.6921	1.16702	0.503992	2.31556	0.0205826	0.118125
SLC66A3	22.4379	0.708916	0.306162	2.31549	0.0205859	0.118125
GADD45G	5.28259	-1.41387	0.611344	-2.31273	0.0207375	0.118924
CCL5	7.57657	-1.60594	0.694778	-2.31144	0.0208084	0.11926
ATF6B	12.0711	0.915165	0.396055	2.3107	0.0208495	0.119425
OST4	229.509	-0.282595	0.122354	-2.30964	0.0209078	0.119689
CYBA	497.094	0.294179	0.127392	2.30924	0.0209301	0.119745
SUMO2	172.03	0.306143	0.132768	2.30584	0.0211194	0.120711
FKBP15	9.61463	-0.999718	0.433574	-2.30576	0.0211239	0.120711
AK6	11.5544	-0.869215	0.377018	-2.3055	0.0211385	0.120724
ESF1	14.7012	-0.791188	0.343263	-2.3049	0.021172	0.120844
H2AFY2	1.97745	2.56011	1.11119	2.30395	0.0212256	0.121078
ZDHHC18	3.3494	1.97403	0.857065	2.30325	0.0212649	0.121178
RASA1	3.75112	-1.64048	0.712265	-2.30319	0.021268	0.121178
COTL1	253.66	0.527342	0.229094	2.30185	0.0213435	0.121485
GJB2	2.23498	-2.32473	1.00997	-2.30178	0.0213473	0.121485
LAGE3	20.6704	-0.706456	0.306959	-2.30147	0.0213652	0.121485
APPL1	20.271	0.710295	0.308653	2.30128	0.021376	0.121485
LYRM7	5.78647	1.61956	0.703812	2.30112	0.0213847	0.121485
AP1AR	3.60767	-1.50807	0.655828	-2.29949	0.0214771	0.121939
SFT2D2	10.1959	0.978679	0.425763	2.29865	0.0215249	0.122138
TP53TG1	5.59439	1.37469	0.598355	2.29745	0.0215932	0.122454
ANAPC5	15.7715	0.829256	0.361105	2.29644	0.0216506	0.122649
PPP4C	62.0396	-0.470136	0.204738	-2.29628	0.0216601	0.122649
C3orf38	6.5178	1.29639	0.564587	2.29618	0.0216655	0.122649
S1PR4	8.65796	1.07406	0.46805	2.29475	0.0217473	0.12304
ARHGDIA	72.2626	-0.444918	0.193986	-2.29355	0.0218161	0.123357
MRPL14	28.7836	-0.572198	0.249555	-2.29287	0.0218552	0.123506
MPST	9.72012	1.25187	0.546239	2.2918	0.0219172	0.123721
CNPPD1	9.51814	1.31412	0.573433	2.29166	0.021925	0.123721
METTL7A	8.24583	1.22226	0.533375	2.29155	0.0219315	0.123721
PPP2CB	7.36033	-1.03058	0.449797	-2.29122	0.0219506	0.123756
TNFAIP3	205.448	-0.380028	0.165922	-2.2904	0.021998	0.123896
NPTN	8.08032	-1.12697	0.492053	-2.29035	0.022001	0.123896
LINC00482	1.32854	-2.89931	1.26605	-2.29005	0.0220183	0.123922
RNFT1-DT	1.8919	-2.41341	1.05458	-2.28852	0.0221074	0.124351
LENG8	14.548	-0.840902	0.367571	-2.28773	0.0221535	0.124538
MAML3	5.06123	1.49147	0.652067	2.2873	0.0221784	0.124606
FDFT1	10.1572	1.18312	0.517694	2.28537	0.022291	0.125166
FPR2	2.23094	-2.61366	1.14459	-2.28349	0.0224014	0.125713
TUSC2	14.4888	-0.767395	0.336143	-2.28294	0.0224338	0.125822
HNRNPAB	20.1624	-0.664341	0.291159	-2.28171	0.0225062	0.126155
BMF	2.36117	2.1865	0.958389	2.28144	0.0225225	0.126173
PLD3	32.6858	-0.748825	0.328275	-2.2811	0.0225428	0.126199
ATP5MD	181.953	-0.311117	0.1364	-2.28092	0.0225533	0.126199
PGRMC2	4.93176	-1.36899	0.600344	-2.28035	0.022587	0.126315
SLC22A4	1.72674	-2.3147	1.01568	-2.27897	0.0226687	0.126699
BST1	10.0654	-0.91612	0.402063	-2.27855	0.0226939	0.126722
ARL6IP4	98.9979	0.393566	0.172733	2.27846	0.022699	0.126722
SMIM20	10.2435	0.989157	0.43425	2.27785	0.0227355	0.126853
RAB8B	15.1895	-0.831932	0.365321	-2.27726	0.0227706	0.126885
UAP1L1	2.8753	-1.87914	0.825224	-2.27712	0.0227789	0.126885
YBX1	288.095	-0.365842	0.160662	-2.2771	0.0227805	0.126885
GYS1	3.34861	-1.66441	0.731491	-2.27537	0.0228839	0.127387
ZFYVE26	1.84701	-2.61859	1.15106	-2.27494	0.0229096	0.127432
BLNK	2.41527	2.23371	0.98194	2.27479	0.0229183	0.127432
ARAP1	8.10814	-1.03632	0.456062	-2.27233	0.0230668	0.128179
FAM49B	88.9249	0.40732	0.179268	2.27212	0.0230792	0.128179
NEK6	11.9489	-0.862665	0.379733	-2.27176	0.0231007	0.128191
FOLR3	1.47223	-2.99422	1.31808	-2.27165	0.0231078	0.128191
SLC15A4	3.60869	-1.49099	0.657015	-2.26934	0.0232475	0.128893
SINHCAF	4.94141	1.40498	0.619179	2.2691	0.0232625	0.128902
STMN1	8.99423	1.06162	0.467915	2.26884	0.0232781	0.128915
RGL1	6.74211	-1.33236	0.587579	-2.26754	0.0233571	0.129278
MRPS2	7.72889	-1.08016	0.476704	-2.26588	0.0234586	0.129766
ZNF721	3.77338	1.71956	0.759153	2.2651	0.0235068	0.129958
LZTS2	2.1834	-2.06711	0.913065	-2.26393	0.0235786	0.130224
CERT1	10.5271	-1.01242	0.447206	-2.26388	0.0235818	0.130224
FOSL1	7.5489	-1.20132	0.530751	-2.26344	0.0236086	0.130276
AC069368.2	1.59098	-2.74604	1.21338	-2.26313	0.0236278	0.130276
HLX	9.303	1.32442	0.585232	2.26307	0.0236315	0.130276
PSMD11	19.2923	-0.733816	0.324325	-2.26259	0.0236608	0.130346
SLC39A10	4.86427	1.48728	0.657383	2.26243	0.0236711	0.130346
PHYKPL	12.0296	0.886323	0.391843	2.26193	0.0237015	0.130439
RARA	19.4001	0.79026	0.349474	2.26128	0.0237418	0.130556
CD226	4.97784	1.42595	0.630627	2.26116	0.0237496	0.130556
SGMS2	7.47941	-1.12662	0.498336	-2.26077	0.0237735	0.130582
GADD45A	19.5496	-0.801742	0.354652	-2.26064	0.0237815	0.130582
ANKRD10	21.3717	-0.638579	0.282982	-2.25661	0.0240326	0.131886
CCSER1	1.377	2.96106	1.31245	2.25612	0.0240628	0.131978
KANSL3	2.26489	-2.08177	0.923405	-2.25445	0.024168	0.13248
TST	2.14808	2.33741	1.03742	2.2531	0.0242528	0.132869
FCER1G	590.219	-0.241628	0.107268	-2.25256	0.0242869	0.132959
PTPN1	22.793	0.676552	0.300369	2.2524	0.0242967	0.132959
DPYSL3	1.10536	-4.00007	1.77749	-2.2504	0.0244233	0.133577
TMEM97	2.04102	2.46913	1.09787	2.24901	0.0245121	0.133987
SLC25A45	3.73481	1.65674	0.736782	2.24861	0.0245372	0.134048
TUBB6	17.6683	-0.787263	0.350358	-2.24702	0.0246386	0.134526
NUDT4	9.29088	-1.12578	0.501059	-2.2468	0.0246527	0.134527
RB1	19.0978	0.732635	0.326308	2.24523	0.0247536	0.135002
NME3	17.0344	0.823218	0.366733	2.24473	0.0247853	0.13504
ABHD15	1.94351	2.62261	1.16838	2.24465	0.0247905	0.13504
SNHG12	10.3807	-0.966937	0.430829	-2.24436	0.0248091	0.13504
SRSF7	68.448	0.456561	0.203436	2.24425	0.0248163	0.13504
ZNF664	2.7037	-2.12162	0.946095	-2.2425	0.024929	0.135377
CHST12	5.85422	1.34967	0.601902	2.24234	0.0249391	0.135377
HMGN1	122.92	0.344587	0.153682	2.2422	0.0249482	0.135377
LRRK1	2.85194	2.10605	0.939419	2.24186	0.0249703	0.135377
WBP1	8.28714	1.18037	0.526546	2.24173	0.0249788	0.135377
NRAS	11.8559	-0.878126	0.391718	-2.24173	0.0249789	0.135377
ZDHHC12	16.8262	0.82793	0.369333	2.24169	0.0249814	0.135377
TMED5	24.6552	-0.740049	0.33015	-2.24156	0.0249901	0.135377
NT5DC2	4.93419	-1.41817	0.632901	-2.24074	0.0250428	0.135587
BCL3	12.3137	0.945909	0.422207	2.24039	0.0250655	0.135634
MGMT	10.5134	0.973908	0.434883	2.23947	0.0251253	0.135882
WAPL	14.1903	0.782551	0.349589	2.23849	0.0251893	0.136074
RTL6	1.81792	-2.18547	0.976357	-2.23839	0.0251955	0.136074
MS4A7	76.096	-0.411295	0.183756	-2.23828	0.0252031	0.136074
DENND6B	6.24086	1.24572	0.556821	2.23721	0.0252729	0.136375
MICOS10	108.964	-0.330934	0.147976	-2.2364	0.0253256	0.136583
MAN2B1	45.8102	0.643832	0.287929	2.23607	0.0253469	0.136622
PIK3IP1	3.60932	2.1523	0.962922	2.23517	0.025406	0.136865
MED10	17.2998	-0.731943	0.327645	-2.23395	0.0254864	0.137167
CXorf21	16.3064	0.902806	0.404141	2.23389	0.0254905	0.137167
FAM117B	2.00802	2.38359	1.06718	2.23353	0.0255137	0.137212
FZD2	1.56592	3.0836	1.38072	2.23333	0.0255271	0.137212
LYAR	18.4009	-0.781934	0.350184	-2.23293	0.0255538	0.137279
LINC00667	8.77627	1.03403	0.463181	2.23245	0.0255853	0.137372
PRKAG1	10.1477	0.983728	0.44074	2.23199	0.0256157	0.137425
GPCPD1	34.111	-0.584921	0.262077	-2.23187	0.0256235	0.137425
MAFK	5.80206	-1.15191	0.516323	-2.23098	0.0256822	0.137663
GPATCH4	8.62843	-0.921581	0.413188	-2.23042	0.0257199	0.137789
OSGIN1	1.66635	-2.29766	1.03122	-2.2281	0.0258738	0.138475
TOR2A	10.4606	0.935239	0.419755	2.22806	0.0258765	0.138475
GZF1	8.315	1.21487	0.545363	2.22763	0.0259049	0.138486
MRPL52	54.643	-0.423858	0.190275	-2.2276	0.0259071	0.138486
MBD3	5.23366	-1.23948	0.55672	-2.2264	0.0259874	0.138839
WDR26	14.1274	-0.763623	0.343083	-2.22577	0.0260297	0.138988
SFXN3	9.77359	-0.887476	0.398962	-2.22446	0.0261173	0.139376
PKD2	3.07782	-1.7878	0.803773	-2.22426	0.0261311	0.139376
PLIN3	30.8899	-0.558206	0.25118	-2.22233	0.026261	0.139985
LASP1	17.67	-0.730822	0.328883	-2.22213	0.0262742	0.139985
CA2	14.624	-0.82336	0.370708	-2.22105	0.0263479	0.140299
CCNDBP1	13.7402	0.864839	0.389421	2.22083	0.0263622	0.140299
LINC02723	1.38758	2.923	1.31674	2.21988	0.0264271	0.140546
ADORA2A	2.6378	-1.87677	0.845499	-2.21972	0.0264378	0.140546
IL17RC	2.05962	2.38752	1.0757	2.21951	0.0264521	0.140546
ELAVL4	1.26841	3.00081	1.3523	2.21904	0.0264843	0.14064
BST2	61.7448	0.474128	0.213742	2.21822	0.0265398	0.140857
ARHGAP27	5.38455	1.38981	0.626679	2.21774	0.0265724	0.140953
ZBTB46	2.03995	2.45696	1.10856	2.21635	0.0266676	0.141317
RMDN3	5.67399	-1.21054	0.546195	-2.21631	0.0266702	0.141317
DPM2	12.8401	-0.814578	0.367584	-2.21603	0.0266894	0.141341
MTRNR2L8	39.284	-0.729837	0.329521	-2.21484	0.026771	0.141696
WDR83	1.91353	2.2835	1.03134	2.21411	0.0268215	0.141886
RIOX1	1.96538	-2.09163	0.945028	-2.2133	0.0268767	0.1421
SPOCD1	1.15847	-3.55056	1.60455	-2.2128	0.0269112	0.142205
PMP22	6.72256	1.2202	0.551519	2.21243	0.0269367	0.142262
FGFR1	1.62417	-2.5907	1.17118	-2.21204	0.0269642	0.14233
LSM14A	21.572	0.68566	0.31008	2.21123	0.0270196	0.14247
MTCH1	28.909	-0.579337	0.262024	-2.21101	0.0270354	0.14247
TEX30	6.09786	-1.16892	0.52871	-2.21089	0.0270433	0.14247
OGA	10.1674	-0.938427	0.424474	-2.2108	0.0270496	0.14247
ADAM15	9.46769	1.00508	0.454679	2.21053	0.0270681	0.14249
COPS5	14.6088	0.832867	0.377078	2.20874	0.0271928	0.143069
SUCLG1	17.3634	0.792501	0.358943	2.20787	0.027253	0.143308
SIDT1	2.03945	2.33719	1.05897	2.20704	0.0273116	0.143523
SNAI3	2.75594	1.95402	0.885429	2.20686	0.0273236	0.143523
LIN7C	5.28333	-1.17653	0.533189	-2.20659	0.0273424	0.143544
SURF4	20.161	-0.670809	0.304049	-2.20626	0.0273661	0.143591
AP2A1	7.08652	1.25366	0.568388	2.20563	0.0274098	0.143709
ACPP	1.45258	2.72829	1.23703	2.20551	0.0274184	0.143709
CPNE3	10.6713	1.06277	0.48257	2.20231	0.0276437	0.144812
BASP1	68.9641	-0.418794	0.190283	-2.2009	0.027743	0.14518
FLI1	8.97195	1.0069	0.457496	2.20089	0.027744	0.14518
VPS26C	11.0376	-0.898306	0.408254	-2.20036	0.0277814	0.145186
AP1G2	3.20521	1.80913	0.822269	2.20017	0.0277947	0.145186
TP53BP1	2.85726	-1.68721	0.766899	-2.20004	0.0278043	0.145186
TMEM140	2.46116	-1.98627	0.90284	-2.20002	0.0278052	0.145186
CCDC97	2.64512	1.93522	0.880246	2.1985	0.0279135	0.145673
PNRC1	165.343	-0.508815	0.23146	-2.19829	0.0279286	0.145674
GPR34	5.96146	1.33252	0.606227	2.19805	0.0279453	0.145682
WDR3	2.6009	-1.95747	0.890793	-2.19744	0.0279889	0.145831
C11orf74	3.21799	1.88674	0.858823	2.19689	0.0280285	0.145959
CYB5A	11.6456	-0.807914	0.367969	-2.1956	0.0281205	0.14636
SLC4A2	5.01892	-1.22815	0.559584	-2.19475	0.0281818	0.1466
NRIP1	12.3026	-0.78108	0.355979	-2.19417	0.028223	0.146735
REX1BD	45.9241	0.485359	0.221264	2.19357	0.0282663	0.146863
TTYH2	2.83042	1.88906	0.861249	2.19339	0.0282791	0.146863
UQCRQ	131.994	-0.341064	0.15551	-2.1932	0.028293	0.146863
EFR3A	10.4196	-0.904858	0.412802	-2.19199	0.0283802	0.14717
ALDH1A2	7.04725	-1.60333	0.731513	-2.19181	0.0283934	0.14717
ABHD5	13.5054	-0.839375	0.383031	-2.1914	0.0284228	0.14717
CTNNB1	55.4408	-0.545948	0.249136	-2.19137	0.028425	0.14717
HAGH	9.55905	1.08387	0.49462	2.19133	0.0284282	0.14717
CMSS1	7.51391	-1.03769	0.473685	-2.19068	0.0284752	0.147271
THRA	1.32313	-3.03788	1.38675	-2.19064	0.028478	0.147271
MAP3K2-DT	4.73357	1.54957	0.708023	2.18859	0.0286267	0.147916
FHAD1	1.32313	-2.77186	1.26656	-2.1885	0.0286333	0.147916
MAPK7	2.77688	-1.67576	0.765891	-2.18799	0.0286704	0.148028
YBX3	40.4094	-0.504411	0.230762	-2.18585	0.0288266	0.148756
METTL1	5.20022	-1.31898	0.6035	-2.18556	0.0288479	0.148786
CPNE1	14.3374	0.784985	0.359399	2.18416	0.0289503	0.149235
ZNF467	5.60653	1.56986	0.718944	2.18357	0.0289939	0.14938
AL135791.1	1.26308	2.92174	1.33907	2.18191	0.029116	0.149929
AL034397.3	9.39346	1.05076	0.481762	2.18107	0.0291779	0.150169
RAD51C	6.8539	1.12042	0.514	2.17981	0.0292718	0.150526
DUSP2	146.306	-0.54479	0.249968	-2.17944	0.0292993	0.150526
RNF125	3.08883	1.76845	0.811472	2.17931	0.0293085	0.150526
IRF2BP2	42.0099	0.483101	0.221677	2.1793	0.0293094	0.150526
ATG3	55.5726	0.477287	0.219103	2.17837	0.0293787	0.150789
OXCT2	1.64518	2.62877	1.20686	2.17819	0.0293919	0.150789
CD244	2.07785	2.23376	1.02598	2.17719	0.0294663	0.151091
TPRKB	23.4253	0.613706	0.281988	2.17635	0.0295288	0.151326
TAP2	5.17948	1.31201	0.602903	2.17616	0.0295434	0.151326
GEM	30.7146	-1.13223	0.520686	-2.1745	0.0296678	0.151883
NDUFV1	15.7038	0.81589	0.37538	2.1735	0.0297424	0.152184
ECE1	1.52522	-2.51915	1.15937	-2.17287	0.0297904	0.15233
MAP2K3	28.7789	-0.61275	0.282021	-2.17271	0.0298023	0.15233
PAPOLG	2.64031	2.04642	0.942069	2.17226	0.0298364	0.152424
IRAK2	4.26404	-1.61744	0.744773	-2.17172	0.0298764	0.152548
RREB1	11.2034	-0.84188	0.387726	-2.17133	0.0299062	0.152619
FAM193B	1.89082	-2.0337	0.937335	-2.16966	0.0300325	0.153135
ZNF626	1.68399	2.62655	1.21063	2.16958	0.030039	0.153135
NDUFC1	35.4622	-0.512722	0.236561	-2.1674	0.0302046	0.153899
PTOV1	6.455	-1.13406	0.523329	-2.16702	0.0302332	0.153964
NLRP1	4.118	1.63005	0.752626	2.16581	0.0303255	0.154352
MBNL1	44.0961	0.491936	0.227343	2.16385	0.0304759	0.155036
ZFAND1	10.5784	0.93861	0.433907	2.16316	0.0305288	0.155224
SLAMF7	3.69976	1.5643	0.723303	2.16271	0.0305631	0.155317
AL445524.1	9.34227	-0.963722	0.445659	-2.16247	0.0305823	0.155333
WLS	1.2835	-2.99069	1.38317	-2.16219	0.0306033	0.155358
DENND2D	3.53797	-1.51799	0.702262	-2.16157	0.0306517	0.155522
SYNJ2BP	4.48175	1.49501	0.691836	2.16093	0.0307004	0.155688
SPAG9	24.5334	-0.611161	0.282901	-2.16033	0.0307468	0.155842
EGR3	8.52269	-0.987546	0.457171	-2.16013	0.030763	0.155842
TMEM256	42.2451	0.473755	0.219439	2.15894	0.0308549	0.156226
TRABD2A	1.34244	2.66331	1.23383	2.15857	0.0308837	0.15629
GNGT2	2.19792	2.13357	0.990105	2.15489	0.0311705	0.157659
PYGL	9.99837	-0.854025	0.396459	-2.15413	0.0312298	0.157877
MTLN	16.7547	-0.665856	0.309337	-2.15253	0.0313557	0.158431
AC009950.1	3.97965	1.5749	0.731937	2.15169	0.0314217	0.158681
EIF3D	46.0915	0.461498	0.214638	2.15013	0.0315453	0.159222
MTF2	10.0371	1.02253	0.475648	2.14977	0.0315737	0.159283
HK1	15.2613	-0.707616	0.329234	-2.14928	0.0316121	0.15932
CDC26	22.9321	-0.657226	0.305792	-2.14926	0.0316139	0.15932
LFNG	8.82508	-0.899698	0.418774	-2.14841	0.0316812	0.159576
CEP170	19.0139	-0.66484	0.309552	-2.14775	0.031734	0.159759
SVIP	4.88964	1.3561	0.631562	2.14721	0.0317764	0.159889
STX16	9.0568	0.95483	0.444954	2.14591	0.0318803	0.160276
ETV3	16.3683	0.778599	0.362842	2.14583	0.0318864	0.160276
ACVR1	2.81281	-1.78756	0.833136	-2.14558	0.0319067	0.160295
IDI1	11.7022	0.878993	0.409832	2.14476	0.0319718	0.160538
CHCHD10	17.2457	-0.875703	0.408529	-2.14355	0.0320687	0.160919
P2RY11	2.08876	-2.40233	1.1208	-2.1434	0.0320807	0.160919
SPATA6	1.69556	2.43015	1.13404	2.14291	0.0321207	0.161036
ARPC3	344.369	0.250133	0.11676	2.14229	0.0321704	0.161202
IPCEF1	1.29889	3.11171	1.45282	2.14184	0.0322064	0.161299
ST6GAL1	3.22518	1.86902	0.872971	2.14098	0.0322756	0.161561
PPME1	2.49466	-1.75481	0.819951	-2.14014	0.0323431	0.161758
PMPCB	10.4824	0.892479	0.41703	2.14008	0.0323483	0.161758
SASH1	0.980158	-3.50337	1.63722	-2.13983	0.0323687
ZCRB1	24.7566	0.633415	0.29618	2.13862	0.0324668	0.162267
PROK2	1.04747	-3.89281	1.82167	-2.13695	0.0326023
NUP210	4.2422	1.46046	0.6837	2.13612	0.0326697	0.163197
GIMAP7	4.88034	1.68028	0.786863	2.13542	0.0327271	0.16332
VOPP1	17.2179	0.713355	0.334061	2.1354	0.0327282	0.16332
PANX1	2.97703	-1.60424	0.751376	-2.13507	0.0327551	0.163371
PSMG2	30.4671	0.563044	0.263767	2.13462	0.0327917	0.163469
MT-ATP8	10.5289	-0.972962	0.455864	-2.13432	0.0328162	0.163507
USP12	8.31372	-0.950169	0.445385	-2.13337	0.0328947	0.163814
ACOX2	2.28175	-2.10797	0.988651	-2.13216	0.0329934	0.164221
DDOST	24.4064	0.740323	0.347379	2.13117	0.0330753	0.164544
OLA1	22.9162	0.651724	0.305849	2.13087	0.0330999	0.164582
LINC01128	5.90506	1.23535	0.580153	2.12935	0.0332257	0.165008
NOA1	4.10501	1.66223	0.780668	2.12923	0.0332349	0.165008
NSUN6	6.52155	1.24258	0.583586	2.12921	0.0332367	0.165008
LINC00346	1.91182	-2.37325	1.11506	-2.12837	0.0333066	0.165271
FOXN2	12.0045	0.9372	0.440478	2.12769	0.0333631	0.165466
YRDC	5.24835	-1.237	0.582083	-2.12513	0.0335756	0.166434
GIT2	10.5812	0.890646	0.419142	2.12492	0.0335929	0.166435
PHF10	5.48326	-1.17888	0.554862	-2.12464	0.0336165	0.166467
CARMIL1	1.71222	-2.25434	1.06145	-2.12383	0.0336841	0.166717
PIK3CB	6.65359	-1.04747	0.493403	-2.12295	0.0337582	0.166955
RBMS1	25.7264	-0.548459	0.25838	-2.12268	0.0337804	0.166955
SEC24A	5.1831	-1.24745	0.587685	-2.12264	0.0337839	0.166955
DDB1	10.5596	-0.806981	0.380388	-2.12147	0.0338823	0.167355
MAP7	2.33628	2.07101	0.976614	2.1206	0.0339551	0.16763
EIF5B	45.469	-0.457844	0.215954	-2.1201	0.0339978	0.167734
TPMT	17.9479	0.680891	0.321184	2.11994	0.0340109	0.167734
TMEM80	3.70415	1.57597	0.744219	2.11761	0.034208	0.168582
MBOAT2	1.70283	2.37853	1.12327	2.1175	0.0342177	0.168582
FAM13A	4.90601	-1.41203	0.666942	-2.11717	0.034245	0.168631
HSPD1	83.1693	-0.640263	0.302695	-2.11521	0.0344121	0.169368
PAXX	23.3089	0.66529	0.314662	2.1143	0.0344895	0.169662
RBIS	64.0349	0.387398	0.183299	2.11347	0.0345606	0.169926
ENOSF1	4.60276	-1.45396	0.688113	-2.11297	0.0346037	0.170052
VCL	6.285	1.15135	0.545283	2.11147	0.0347321	0.170596
PUS1	2.898	-1.63583	0.775541	-2.10927	0.0349212	0.171438
POMP	165.524	-0.279635	0.1326	-2.10885	0.0349575	0.171529
CDCP1	7.17527	-0.988799	0.469165	-2.10757	0.035068	0.171984
CLEC2D	2.81225	1.87825	0.891567	2.10668	0.0351452	0.172275
NDUFAF2	14.3998	-0.721922	0.343109	-2.10406	0.0353734	0.173223
CD79B	1.78336	2.50417	1.19017	2.10405	0.0353742	0.173223
C19orf53	80.0533	-0.348814	0.165807	-2.10373	0.0354016	0.173269
ZNF518A	5.89283	1.24938	0.594058	2.10314	0.0354538	0.173437
LEPROTL1	19.6964	0.640703	0.304716	2.10263	0.0354986	0.173568
TSPAN14	10.8003	-0.800072	0.380641	-2.10191	0.0355613	0.173725
SPIRE1	2.57691	-1.68415	0.801343	-2.10166	0.035583	0.173725
AL354892.2	2.61562	-2.18163	1.03806	-2.10165	0.0355844	0.173725
ABHD14B	15.8886	0.708054	0.337232	2.0996	0.0357637	0.174404
MRPL48	6.51007	1.13178	0.539073	2.0995	0.0357731	0.174404
AL365272.1	1.68309	2.33145	1.11051	2.09944	0.0357786	0.174404
MRPL44	7.78666	-0.951827	0.453414	-2.09924	0.0357955	0.174404
PFN1	819.875	0.271329	0.129332	2.09793	0.0359116	0.174882
TCEAL8	18.9082	0.72749	0.346871	2.09729	0.0359679	0.175068
HCST	253.305	-0.397286	0.18948	-2.09672	0.0360182	0.175163
ADA	9.16019	-1.12537	0.536792	-2.09647	0.0360407	0.175163
ARHGAP4	14.8476	0.746276	0.35597	2.09646	0.0360417	0.175163
AC110620.2	1.62083	2.59029	1.23584	2.09598	0.0360842	0.175282
WDR11	6.55635	-1.08226	0.51647	-2.0955	0.0361269	0.175401
SEC14L1	15.5548	0.820985	0.391915	2.0948	0.0361886	0.175541
[truncated: 14,892 more rows]

## Sheet: IL10-TNFAIP_vs_PLIN2hi-TREM1hi
Differential gene expression IL10+/TNFAIP3+ vs PLIN2hi/TREM1hi cluster
gene	baseMean	log2FoldChange	lfcSE	stat	pvalue	padj
C1QA	183.654	4.48997	0.275658	16.2882	1.19678e-59	7.84489e-56
CSTB	714.458	-2.43163	0.162745	-14.9414	1.7718e-50	5.80708e-47
MIF	535.417	-2.25529	0.175459	-12.8537	8.20001e-38	1.7917e-34
C1QC	139.779	4.91234	0.386152	12.7213	4.50518e-37	7.38286e-34
CCL7	73.6957	-7.33126	0.622741	-11.7726	5.40582e-32	7.08702e-29
FABP5	720.91	-1.94004	0.173034	-11.2119	3.56355e-29	3.89318e-26
HLA-DPA1	782.858	2.26899	0.208893	10.862	1.74849e-27	1.63733e-24
MS4A6A	147.834	3.32901	0.308196	10.8016	3.38263e-27	2.77164e-24
SELENOP	50.4206	5.38537	0.500235	10.7657	5.00014e-27	3.64177e-24
HLA-DPB1	856.542	2.56618	0.245902	10.4358	1.70205e-25	1.11569e-22
HLA-DMA	155.498	2.30026	0.225975	10.1793	2.45386e-24	1.46228e-21
ITM2B	173.35	1.49528	0.148317	10.0817	6.65946e-24	3.63773e-21
CTSL	268.72	-2.16252	0.219513	-9.85144	6.75661e-23	3.40689e-20
LDHA	265.348	-1.9272	0.195933	-9.83604	7.87496e-23	3.68717e-20
CD74	1896.88	2.02078	0.210943	9.57975	9.72835e-22	4.25129e-19
FBP1	102.132	-2.30988	0.243403	-9.48994	2.31176e-21	9.47101e-19
HLA-DMB	75.1381	2.95866	0.312052	9.48129	2.51151e-21	9.68409e-19
GAPDH	1278.41	-1.67493	0.177077	-9.45876	3.11603e-21	1.13475e-18
HLA-DQB1	213.559	2.52833	0.275664	9.17179	4.65226e-20	1.60503e-17
HLA-DRA	1799.58	1.7429	0.193765	8.99494	2.36363e-19	7.74681e-17
HLA-DRB5	259.155	2.02545	0.226138	8.95668	3.34597e-19	1.04442e-16
S100A10	695.194	-1.70527	0.195243	-8.73411	2.45578e-18	7.31711e-16
SPINK1	22.4833	-6.97537	0.803729	-8.67876	4.00115e-18	1.14033e-15
MT1X	185.73	-2.91789	0.343586	-8.49245	2.0233e-17	5.52613e-15
TIMP1	1165.13	-2.40725	0.2858	-8.42284	3.67452e-17	9.6346e-15
PKM	187.084	-1.28541	0.153653	-8.36565	5.97822e-17	1.5072e-14
HLA-DRB1	700.959	2.03729	0.244546	8.33089	8.02337e-17	1.9479e-14
ENO1	237.639	-1.64159	0.197712	-8.30296	1.01548e-16	2.3773e-14
TREM1	73.7341	-1.60906	0.194754	-8.262	1.43257e-16	3.2381e-14
TPI1	226.69	-1.36242	0.16588	-8.21329	2.15214e-16	4.70242e-14
FLNA	61.9117	-1.68413	0.207795	-8.10476	5.28504e-16	1.11753e-13
CTSS	190.261	1.17724	0.147861	7.96182	1.69526e-15	3.47264e-13
ERO1A	40.0084	-2.95612	0.371645	-7.95414	1.80374e-15	3.58288e-13
FGL2	37.0645	3.02473	0.382968	7.89812	2.83132e-15	5.45862e-13
GPR183	266.71	1.86693	0.237077	7.87477	3.41369e-15	6.39336e-13
PHLDA1	167.085	-1.9933	0.253879	-7.85137	4.11523e-15	7.49315e-13
CPVL	48.2099	1.88576	0.240393	7.84446	4.34804e-15	7.70308e-13
BNIP3	22.2759	-2.9811	0.380301	-7.83879	4.54908e-15	7.84716e-13
CLEC5A	42.809	-2.10896	0.269501	-7.82542	5.05957e-15	8.50397e-13
LYZ	1179.55	1.1688	0.151587	7.71045	1.25377e-14	2.05462e-12
LGALS1	811.328	-0.965636	0.127684	-7.56268	3.9485e-14	6.31278e-12
JAML	29.8112	3.54612	0.469141	7.55877	4.06906e-14	6.35065e-12
SH3BGRL3	829.194	-1.09218	0.144956	-7.53456	4.89968e-14	7.46916e-12
SLAMF9	19.7841	-3.42053	0.456102	-7.49949	6.40646e-14	9.54417e-12
CLEC10A	52.7674	3.22293	0.430785	7.48153	7.34619e-14	1.07009e-11
LGALS3	257.872	-1.2909	0.173445	-7.44269	9.86556e-14	1.40584e-11
SDC2	59.4533	-2.06073	0.277221	-7.43355	1.05718e-13	1.47443e-11
TMEM176B	43.0855	2.56079	0.345688	7.4078	1.28414e-13	1.75365e-11
S100A6	1203.18	-1.04334	0.141021	-7.39843	1.37806e-13	1.82189e-11
S100A11	830.287	-0.849459	0.114835	-7.39722	1.39066e-13	1.82189e-11
SMIM25	69.8819	-2.21318	0.299293	-7.39468	1.41749e-13	1.82189e-11
C15orf48	341.158	-1.52374	0.206843	-7.36668	1.7493e-13	2.20512e-11
C1QB	150.361	4.93621	0.674203	7.32155	2.45127e-13	3.03171e-11
MMP19	63.1023	-2.01874	0.278143	-7.25794	3.93038e-13	4.77105e-11
VCAN	156.933	-1.40359	0.19407	-7.23237	4.74624e-13	5.65666e-11
PGK1	142.432	-1.51897	0.210366	-7.22059	5.17619e-13	6.05892e-11
CD52	284.437	-1.80074	0.250415	-7.19101	6.43125e-13	7.39593e-11
F13A1	28.108	3.34306	0.465199	7.1863	6.65713e-13	7.47948e-11
VIM	1275.9	-1.23583	0.172007	-7.18477	6.7321e-13	7.47948e-11
CTSC	50.8873	1.76098	0.246633	7.14007	9.32819e-13	1.0191e-10
EMP1	32.9556	-3.03121	0.425694	-7.12063	1.07436e-12	1.14146e-10
SEC61G	157.18	-1.27835	0.179545	-7.11995	1.07964e-12	1.14146e-10
VSIR	42.6707	2.04386	0.28776	7.10267	1.2237e-12	1.27323e-10
LPAR6	23.2114	2.65171	0.375691	7.05824	1.6863e-12	1.72714e-10
ANGPTL4	11.6015	-5.09758	0.743117	-6.85973	6.8993e-12	6.95768e-10
GSTO1	135.192	-1.12428	0.165056	-6.81149	9.65944e-12	9.59358e-10
GBE1	13.1128	-3.11429	0.458289	-6.79547	1.07959e-11	1.05623e-09
RGCC	105.739	-1.93626	0.285974	-6.77077	1.28103e-11	1.23487e-09
MCEMP1	21.4372	-2.4632	0.365037	-6.74781	1.50095e-11	1.4259e-09
TMEM176A	26.799	3.62259	0.537352	6.74156	1.56694e-11	1.46732e-09
AQP9	51.6311	-1.5679	0.233925	-6.70259	2.04763e-11	1.89046e-09
EMP3	240.961	-0.972799	0.146077	-6.65951	2.74742e-11	2.50129e-09
FOLR2	14.5496	3.66364	0.550661	6.65317	2.86845e-11	2.57571e-09
ANPEP	38.2908	-2.30679	0.348726	-6.61492	3.71757e-11	3.29307e-09
RASSF4	23.4822	2.42321	0.368084	6.58329	4.60137e-11	3.98069e-09
CCL4	982.553	0.973203	0.147839	6.58285	4.61529e-11	3.98069e-09
IL1RN	159.136	-1.29391	0.19673	-6.5771	4.79706e-11	4.08373e-09
CXCR4	119.912	1.13605	0.173131	6.56183	5.31528e-11	4.46688e-09
MGST1	23.247	-2.28122	0.349414	-6.5287	6.63423e-11	5.50473e-09
PLIN2	373.021	-1.37708	0.211017	-6.52591	6.75899e-11	5.53815e-09
MARCO	68.8044	-2.26465	0.349973	-6.47092	9.7407e-11	7.88275e-09
TAGLN2	127.362	-1.05185	0.163537	-6.43184	1.26068e-10	1.00777e-08
PGAM1	69.312	-1.38305	0.215278	-6.42448	1.3232e-10	1.04501e-08
PRMT9	32.0058	2.65686	0.41409	6.41614	1.39773e-10	1.09073e-08
TNFSF13	24.3245	2.76876	0.432101	6.40767	1.47765e-10	1.13953e-08
ZFP36	663.543	1.1316	0.180873	6.25635	3.94084e-10	3.00375e-08
ALDH2	32.1916	2.02351	0.326043	6.20626	5.4259e-10	4.08814e-08
FCER1A	13.552	3.90623	0.630103	6.19935	5.66962e-10	4.22322e-08
ALDOA	24.5572	-2.03046	0.329803	-6.15659	7.43277e-10	5.47436e-08
CYSTM1	39.1059	-1.48319	0.241076	-6.15238	7.63306e-10	5.55941e-08
NME1	36.1682	-1.52285	0.248512	-6.12789	8.90501e-10	6.41455e-08
SERPINB2	12.2143	-3.62968	0.594775	-6.10261	1.04352e-09	7.38738e-08
FAM162A	35.4907	-1.84382	0.302171	-6.10191	1.0481e-09	7.38738e-08
RGS1	258.106	1.23209	0.202048	6.09801	1.07397e-09	7.48925e-08
FCGR2A	98.8122	1.24022	0.204695	6.05885	1.37101e-09	9.45999e-08
GPR34	13.1581	3.13777	0.518159	6.05561	1.3989e-09	9.55189e-08
MT1M	11.2765	-4.37635	0.724854	-6.03757	1.56453e-09	1.05727e-07
CST3	644.675	1.27942	0.212281	6.02699	1.67041e-09	1.1173e-07
G0S2	739.905	-1.24821	0.210007	-5.94365	2.78749e-09	1.84566e-07
GADD45B	279.486	0.843881	0.142155	5.93633	2.91481e-09	1.91066e-07
SLC11A1	57.1515	-1.41049	0.238284	-5.91934	3.23236e-09	2.09082e-07
CD302	30.4587	1.71356	0.289537	5.91827	3.25346e-09	2.09082e-07
CCL2	642.266	-4.3127	0.736677	-5.85426	4.79128e-09	3.04921e-07
RGS2	177.025	0.938593	0.161273	5.81991	5.88786e-09	3.71105e-07
JUNB	526.639	1.15566	0.199422	5.79504	6.83034e-09	4.26408e-07
IFI30	827.027	-0.777088	0.134148	-5.79278	6.92315e-09	4.28125e-07
ANXA1	246.315	-1.17644	0.204878	-5.74217	9.34734e-09	5.72634e-07
IER2	167.314	1.27396	0.226155	5.63314	1.76958e-08	1.07404e-06
ANXA5	159.962	-1.03285	0.184667	-5.59301	2.23161e-08	1.34204e-06
RB1	25.4998	1.73338	0.31006	5.59047	2.26453e-08	1.34945e-06
FYB1	68.6306	1.54596	0.277737	5.56628	2.60236e-08	1.5368e-06
HERPUD1	105.54	1.43734	0.258674	5.55656	2.75136e-08	1.61028e-06
NDRG1	21.2891	-2.24388	0.405054	-5.5397	3.02985e-08	1.75758e-06
FOS	954.155	0.875053	0.158353	5.52595	3.27705e-08	1.88431e-06
PLTP	53.084	1.65217	0.299956	5.50805	3.62839e-08	2.06818e-06
SLC39A8	23.8942	-1.86176	0.338333	-5.50274	3.73939e-08	2.11308e-06
HK2	16.4767	-3.18387	0.579131	-5.49767	3.84842e-08	2.1561e-06
MRC1	16.885	2.35789	0.433058	5.44475	5.18779e-08	2.88186e-06
BZW1	51.9954	-1.22638	0.225666	-5.43451	5.49473e-08	3.02672e-06
PRDM1	37.2183	2.05236	0.378395	5.42384	5.83315e-08	3.18636e-06
ADM	33.0371	-2.04231	0.376772	-5.42054	5.94191e-08	3.21894e-06
AOAH	16.2315	2.24043	0.415096	5.39736	6.76278e-08	3.63202e-06
GPI	28.302	-1.63803	0.303565	-5.39598	6.81524e-08	3.63202e-06
NR4A2	189.985	1.10192	0.204338	5.39263	6.9432e-08	3.67038e-06
AK4	6.35407	-4.58106	0.850037	-5.38925	7.07519e-08	3.71023e-06
CD63	432.145	-0.897677	0.166826	-5.38092	7.41073e-08	3.83395e-06
MT1E	26.3857	-2.4224	0.450219	-5.3805	7.42809e-08	3.83395e-06
ZFP36L2	65.6924	1.30015	0.243188	5.34626	8.979e-08	4.59823e-06
ARL4C	34.4396	1.64338	0.309075	5.31708	1.05448e-07	5.35822e-06
SPP1	1422.27	-3.31299	0.623317	-5.3151	1.06602e-07	5.37518e-06
IL18	21.0793	1.92836	0.363266	5.3084	1.10594e-07	5.53393e-06
TNFSF13B	37.6533	1.51185	0.285971	5.28673	1.2452e-07	6.18354e-06
CTSD	419.663	-1.00395	0.190538	-5.26901	1.37161e-07	6.76006e-06
IL10	81.5963	1.59166	0.303236	5.2489	1.53008e-07	7.48193e-06
UPP1	78.0397	-1.0074	0.191973	-5.2476	1.5409e-07	7.48193e-06
NRIP3	10.4904	-2.72718	0.52005	-5.24407	1.57075e-07	7.57079e-06
GIMAP4	10.195	3.31893	0.633126	5.24214	1.58729e-07	7.59467e-06
CXCL5	22.3047	-3.20939	0.612841	-5.23689	1.63301e-07	7.75679e-06
CD37	72	0.999052	0.191363	5.22071	1.78235e-07	8.40528e-06
TKTL1	5.14699	-5.34626	1.0246	-5.21788	1.80979e-07	8.4737e-06
MAP3K7CL	7.70127	-3.16256	0.607672	-5.20438	1.94643e-07	9.04885e-06
P4HA1	23.4802	-1.998	0.38449	-5.19651	2.03065e-07	9.37389e-06
CD4	26.1359	1.878	0.361993	5.18795	2.12622e-07	9.74641e-06
PPT1	58.9482	1.36661	0.265352	5.15018	2.60232e-07	1.1846e-05
TGM2	7.30609	-3.38675	0.658975	-5.13942	2.75581e-07	1.24582e-05
BCAT1	25.6054	-1.54992	0.302235	-5.1282	2.92526e-07	1.31336e-05
SLC40A1	5.52593	4.882	0.954642	5.11395	3.15488e-07	1.40682e-05
MT1G	124.75	-5.5935	1.10551	-5.05967	4.19992e-07	1.86017e-05
NMB	9.54861	-3.05987	0.604929	-5.05822	4.23181e-07	1.86171e-05
CD44	205.707	-0.952466	0.188749	-5.04622	4.50648e-07	1.96933e-05
ANKRD28	47.0403	-1.28712	0.256252	-5.02286	5.09086e-07	2.20997e-05
ITGB8	5.28879	-3.94805	0.787204	-5.01528	5.29562e-07	2.28374e-05
GPNMB	83.265	-1.42459	0.284286	-5.0111	5.41189e-07	2.31862e-05
ATP6V1F	184.349	-0.78108	0.156145	-5.00228	5.66558e-07	2.41155e-05
TNS1	9.12	-2.6992	0.540636	-4.99265	5.95576e-07	2.51871e-05
HLA-DQA1	212.695	2.80326	0.562727	4.98156	6.30726e-07	2.65026e-05
AKR1B1	14.623	2.48003	0.49798	4.98018	6.3526e-07	2.65231e-05
FTH1	8538.75	-0.69735	0.140164	-4.97523	6.51705e-07	2.70375e-05
IFITM2	78.3818	1.28766	0.261035	4.9329	8.10174e-07	3.34006e-05
ERP29	32.5999	1.41444	0.288416	4.90418	9.3817e-07	3.84357e-05
CIITA	7.61685	3.66687	0.748233	4.9007	9.54941e-07	3.87157e-05
CYBB	49.582	1.08849	0.222127	4.90032	9.56819e-07	3.87157e-05
C1orf122	26.0552	-1.31349	0.268517	-4.89165	9.99925e-07	4.02117e-05
HLA-DQA2	13.8967	2.76646	0.567456	4.8752	1.087e-06	4.34468e-05
CD36	93.3001	-1.05411	0.21704	-4.85677	1.19319e-06	4.74022e-05
TFPI	5.97884	-3.5442	0.730269	-4.85328	1.21435e-06	4.79521e-05
C4orf3	121.09	-1.01125	0.209246	-4.83284	1.34596e-06	5.2831e-05
MIR22HG	16.5278	-1.62502	0.337383	-4.81653	1.46076e-06	5.68453e-05
ITGA4	14.0648	1.97545	0.410196	4.81587	1.46558e-06	5.68453e-05
SPINT2	29.4305	1.44613	0.300485	4.81264	1.48947e-06	5.74321e-05
GNG5	148.546	-0.746511	0.155297	-4.807	1.5321e-06	5.87304e-05
LY96	74.2752	0.993893	0.207935	4.77982	1.75448e-06	6.68641e-05
DPYSL2	28.8941	1.44929	0.30421	4.76412	1.8968e-06	7.18701e-05
RNASE1	185.537	-1.23482	0.259751	-4.75386	1.99565e-06	7.51809e-05
FNIP2	34.8625	-1.40277	0.296952	-4.72389	2.31373e-06	8.66659e-05
FNDC3B	25.354	-1.33646	0.282984	-4.72273	2.32697e-06	8.66666e-05
HLA-DOA	6.57996	3.29795	0.699056	4.71772	2.38505e-06	8.83278e-05
RGS18	12.6846	2.21457	0.470234	4.70951	2.48316e-06	9.14445e-05
CD109	9.47257	-2.22619	0.474577	-4.69089	2.72023e-06	9.9615e-05
TMEM167A	69.3738	-1.07878	0.23143	-4.66137	3.14118e-06	0.000114391
CX3CR1	6.2454	3.82516	0.822653	4.64978	3.32282e-06	0.000120337
CHST15	9.59628	-2.16895	0.466653	-4.64788	3.35365e-06	0.000120787
MIF4GD	12.9057	1.93535	0.416998	4.64116	3.46467e-06	0.000124103
CRADD	12.3097	-2.37827	0.514817	-4.61964	3.84414e-06	0.000136948
PMP22	10.7004	2.39588	0.519002	4.61632	3.90608e-06	0.000138402
TKT	57.6457	0.979798	0.21242	4.61255	3.9775e-06	0.000140175
SERTAD1	33.3959	-1.1102	0.24104	-4.60587	4.1075e-06	0.000143982
CPD	8.8964	-2.27923	0.495163	-4.60298	4.16492e-06	0.000145218
NOP10	148.926	-0.882319	0.19214	-4.59207	4.38872e-06	0.000151631
PLP2	45.5734	-1.0208	0.222311	-4.59177	4.39511e-06	0.000151631
CITED2	41.043	-1.12054	0.245314	-4.56778	4.92924e-06	0.000169168
VDAC1	60.9486	-0.953823	0.209094	-4.5617	5.07407e-06	0.000173232
PLPP3	8.50721	-2.9732	0.654551	-4.54235	5.56312e-06	0.000188146
TNFAIP3	260.17	0.765051	0.168434	4.54215	5.56833e-06	0.000188146
PNP	14.8697	-1.65845	0.366613	-4.52373	6.07604e-06	0.000204248
IER3	682.445	0.549617	0.121695	4.51635	6.29144e-06	0.00021041
LST1	205.298	0.845884	0.187562	4.50988	6.48651e-06	0.000215833
CORO1C	28.0637	-1.16338	0.258034	-4.50864	6.52454e-06	0.000216002
SCD	10.3071	-2.17128	0.482296	-4.50195	6.73313e-06	0.000221787
HMGA1	45.5798	-1.09363	0.243322	-4.49456	6.9715e-06	0.000228491
HES1	16.2874	1.88502	0.419947	4.48869	7.16608e-06	0.0002337
DDX60L	12.5981	-1.73244	0.38661	-4.48109	7.42618e-06	0.000240983
CKAP4	9.03652	-2.20812	0.493073	-4.47829	7.52426e-06	0.000242958
C1orf54	14.5103	1.8317	0.409113	4.47725	7.56117e-06	0.000242958
NAIP	14.2414	2.22944	0.498261	4.47444	7.66124e-06	0.000244973
SMS	47.5991	-1.01919	0.227917	-4.47177	7.75749e-06	0.000246846
RFLNB	6.26211	-2.81204	0.630201	-4.46213	8.115e-06	0.000256975
MNDA	61.7703	1.07041	0.2404	4.45262	8.48297e-06	0.000267336
TCHH	5.84049	3.43051	0.770693	4.4512	8.5391e-06	0.000267817
NCOA4	23.339	1.38572	0.31146	4.44911	8.62266e-06	0.00026915
SEMA3C	6.23127	-3.15854	0.711767	-4.43761	9.09636e-06	0.000282591
DEFB1	8.16547	-3.00073	0.678389	-4.42332	9.71954e-06	0.000300526
TAGAP	25.5953	1.33732	0.303127	4.41175	1.02538e-05	0.000315557
SMAP2	24.4404	1.4007	0.318222	4.40163	1.07438e-05	0.000329093
MS4A7	104.237	0.918663	0.208767	4.40042	1.08044e-05	0.000329408
ARL5B	36.5005	1.53256	0.348432	4.39845	1.09029e-05	0.000330871
RNASE6	73.9055	1.13681	0.25878	4.39297	1.11813e-05	0.000337757
TM4SF19	4.39755	-4.07248	0.928833	-4.38452	1.16244e-05	0.000349531
ATP13A3	36.7031	-1.09704	0.250798	-4.37421	1.21871e-05	0.000364779
PDXK	23.0586	-1.34037	0.306786	-4.36907	1.24777e-05	0.000371778
ABI3	14.4013	2.06189	0.472479	4.36397	1.27723e-05	0.000378836
SLC2A1	4.97255	-4.24749	0.975158	-4.3557	1.32643e-05	0.000391655
CTSH	86.1477	0.881326	0.202746	4.34695	1.38045e-05	0.000405777
TXN	102.995	-0.921291	0.212262	-4.34034	1.42264e-05	0.000416313
ITGB1	49.2698	-1.00547	0.232395	-4.32653	1.51473e-05	0.000441293
IRAK1	19.7721	-1.67	0.386444	-4.32146	1.54997e-05	0.00044956
SERPINF1	7.08596	2.91989	0.676784	4.31436	1.60068e-05	0.000462223
S100A12	26.5497	-1.92187	0.44632	-4.30602	1.66216e-05	0.000477872
UFM1	29.8917	-1.08569	0.252242	-4.30416	1.67621e-05	0.000479807
CHMP1B	117.097	0.753888	0.175403	4.29803	1.72323e-05	0.000491121
P2RX4	25.2413	-1.29932	0.302517	-4.29505	1.74654e-05	0.00049561
MCUB	31.6214	-1.16173	0.271321	-4.28177	1.85411e-05	0.00052233
FCGR2B	40.0183	1.12456	0.262658	4.28147	1.85664e-05	0.00052233
ENO2	4.24461	-4.32018	1.0101	-4.27696	1.89462e-05	0.000530736
EIF3J	34.7391	-0.992031	0.232221	-4.27193	1.93788e-05	0.000540182
CLEC4A	12.0705	1.94419	0.455192	4.27113	1.94482e-05	0.000540182
FKBP4	13.4329	-1.60817	0.377177	-4.2637	2.01072e-05	0.000556129
HIF1A-AS3	6.69849	-2.86313	0.671788	-4.26196	2.02644e-05	0.000558076
LIMD2	25.6527	1.5992	0.375307	4.26104	2.03478e-05	0.000558076
LIMS1	85.2815	-0.824486	0.19357	-4.25936	2.05013e-05	0.000559942
PDLIM7	16.8505	-1.58148	0.371576	-4.25613	2.08e-05	0.000565743
HVCN1	5.84026	3.42894	0.805931	4.25463	2.09398e-05	0.000567192
TOMM5	46.1794	-1.04201	0.245003	-4.25305	2.10882e-05	0.000568859
LY86	40.4177	1.40095	0.329481	4.252	2.11869e-05	0.000569182
HMGN3	32.3375	1.33356	0.313824	4.2494	2.1434e-05	0.000573469
MARCKSL1	18.9968	-1.51036	0.355824	-4.24467	2.18913e-05	0.000583323
EAF1	15.4529	-1.60592	0.378549	-4.24231	2.21229e-05	0.000586932
HACD4	12.3981	2.18757	0.515756	4.24147	2.22058e-05	0.000586932
RAN	82.4144	-0.727295	0.171971	-4.22919	2.34538e-05	0.000617428
FLNB	4.68619	-2.98565	0.706582	-4.22548	2.38428e-05	0.000625159
PGLS	44.1403	1.03031	0.244019	4.22224	2.41891e-05	0.000631711
POU2F2	15.3708	2.07082	0.490903	4.21839	2.46058e-05	0.000640045
MYO1F	26.2515	1.23501	0.292965	4.21555	2.49166e-05	0.000643069
CORO1B	27.9105	1.28552	0.304949	4.21554	2.49183e-05	0.000643069
COX20	30.3408	-1.07793	0.256465	-4.20302	2.63376e-05	0.000677032
FRMD4B	21.5015	1.30798	0.311365	4.20079	2.65988e-05	0.000681074
AC015912.3	39.1606	-1.39009	0.331051	-4.19901	2.6808e-05	0.00068376
TCEAL9	16.0062	-1.54154	0.36736	-4.19627	2.71348e-05	0.000689414
ODC1	9.51266	-2.06843	0.494922	-4.1793	2.92411e-05	0.000740059
IL1R1	5.69705	-3.02337	0.723601	-4.17823	2.93791e-05	0.000740693
BIRC3	43.8195	1.18125	0.283194	4.17116	3.0305e-05	0.000761109
CST6	13.0659	-1.97097	0.473151	-4.16564	3.10486e-05	0.000776807
PPARG	8.83303	-2.04982	0.492264	-4.16406	3.1264e-05	0.000779223
AL355881.1	21.8616	1.58283	0.380372	4.16127	3.16484e-05	0.000785815
AC007952.4	25.8969	1.34121	0.322391	4.16019	3.17984e-05	0.000786561
MTSS1	18.6693	-1.55405	0.374069	-4.15445	3.26066e-05	0.000802998
CSF2RA	19.1905	1.37365	0.330701	4.15374	3.27079e-05	0.000802998
MT1H	91.6943	-6.37457	1.5377	-4.14553	3.39028e-05	0.000829226
TMEM173	14.9895	1.62417	0.392493	4.13809	3.50205e-05	0.00085338
SLC25A37	37.4605	-0.928017	0.224349	-4.13649	3.52659e-05	0.000856179
S100A8	371.683	-0.958395	0.232464	-4.12276	3.74356e-05	0.0009055
CEACAM4	3.88038	4.06626	0.992416	4.09733	4.17936e-05	0.00100561
SERF2	778.459	-0.462219	0.112849	-4.09589	4.20546e-05	0.00100561
NT5E	3.76763	-4.05877	0.99107	-4.09534	4.21548e-05	0.00100561
KLHL21	5.38525	-2.85424	0.696979	-4.09516	4.21879e-05	0.00100561
CD69	7.49678	2.53074	0.619468	4.08535	4.401e-05	0.00104524
DBNDD2	16.2884	1.5912	0.390738	4.07229	4.65539e-05	0.00110166
DHRS9	9.13182	-1.96739	0.484133	-4.06375	4.82916e-05	0.00113867
ENTPD1	7.11901	2.46123	0.606841	4.05582	4.99591e-05	0.00117377
SLAMF8	10.6228	1.96227	0.484291	4.05183	5.08178e-05	0.00118968
PPP1R14B	12.2309	-1.79349	0.443396	-4.0449	5.23458e-05	0.00122109
NAAA	10.4751	1.92319	0.476118	4.03932	5.36064e-05	0.00124606
TNFSF10	6.90802	2.58038	0.640388	4.0294	5.59183e-05	0.00129521
PSMA6	71.9482	-0.881862	0.219302	-4.02123	5.78949e-05	0.00133627
PYCARD	81.199	0.799951	0.199171	4.0164	5.90939e-05	0.00135916
EIF5A	84.6902	-0.791535	0.197167	-4.01455	5.95599e-05	0.00136509
FCGRT	154.578	0.724715	0.180909	4.00596	6.17664e-05	0.00140643
STAB1	26.562	1.17708	0.29384	4.00586	6.1793e-05	0.00140643
ATP2B1	63.8023	-0.928748	0.23193	-4.00443	6.21663e-05	0.00141004
PLAU	19.3829	1.98222	0.495362	4.00156	6.29273e-05	0.00142237
FUCA1	6.75013	2.67323	0.669474	3.99303	6.52352e-05	0.00146947
CACNA2D3	4.16815	3.46737	0.869579	3.98741	6.67988e-05	0.00149954
AIF1	497.068	0.516899	0.129841	3.98101	6.86219e-05	0.00153521
GPR155	3.31068	3.96539	0.996646	3.97873	6.92843e-05	0.00154476
TMEM38B	7.56954	-2.07705	0.523076	-3.97083	7.16226e-05	0.00159148
NFKBID	21.9365	1.46538	0.369153	3.96959	7.19974e-05	0.0015944
ATP6V1G1	132.639	-0.636167	0.16055	-3.96243	7.41916e-05	0.00163746
PABPC1	369.022	0.550015	0.13887	3.96064	7.47494e-05	0.00164424
TMEM158	7.92945	-2.60761	0.66005	-3.95062	7.79497e-05	0.0017089
CPM	17.6599	1.55292	0.393299	3.94844	7.86625e-05	0.001715
ELOC	60.3713	-0.811152	0.20545	-3.94817	7.87511e-05	0.001715
LYVE1	4.04033	3.60643	0.916406	3.93541	8.30564e-05	0.00180276
ATF5	26.637	-1.28627	0.327262	-3.93039	8.48068e-05	0.00183119
HSP90B1	97.4686	-0.762346	0.193978	-3.93006	8.49246e-05	0.00183119
RANBP1	38.021	-0.945111	0.241255	-3.91747	8.94826e-05	0.00192314
VKORC1	38.3871	-0.912582	0.233299	-3.91164	9.16706e-05	0.00196373
AC015871.1	7.08133	-2.11915	0.543041	-3.90238	9.5251e-05	0.00203233
MAPK13	5.20349	-2.57461	0.659858	-3.90177	9.54929e-05	0.00203233
GLRX	55.8809	0.845898	0.217214	3.89431	9.84779e-05	0.00208907
STXBP2	75.6558	-0.846462	0.217558	-3.89074	9.99371e-05	0.00211319
CEBPD	116.709	0.840572	0.216519	3.88221	0.000103511	0.00218171
MT1F	29.5803	-1.67741	0.432845	-3.87531	0.00010649	0.00223731
FN1	237.614	-2.15547	0.5565	-3.87327	0.000107385	0.00224609
ZBTB43	10.0589	-1.73566	0.448168	-3.8728	0.000107593	0.00224609
CD1D	7.97048	2.19422	0.567121	3.86905	0.000109258	0.00227362
JAKMIP2	5.60768	-2.46219	0.637071	-3.86486	0.000111154	0.00230575
NAA50	23.3938	-1.12522	0.291684	-3.85769	0.000114466	0.00236695
TPST1	5.74634	-2.64337	0.690188	-3.82992	0.000128183	0.00264227
EIF6	28.0473	-1.09072	0.284994	-3.82716	0.00012963	0.00266372
GEM	21.8607	-1.934	0.505699	-3.82441	0.000131086	0.00268522
BHLHE41	3.64129	3.80843	0.996293	3.8226	0.000132051	0.00269655
NR4A3	53.1198	1.04149	0.272743	3.81859	0.000134217	0.00273228
EIF4A3	43.4398	0.920391	0.241108	3.81734	0.000134896	0.00273759
PSMA7	127.744	-0.647523	0.169866	-3.81197	0.000137866	0.00278274
NHP2	33.6514	-0.935107	0.24532	-3.81178	0.000137969	0.00278274
EIF3L	40.8635	0.954239	0.250523	3.80898	0.000139539	0.00280576
DUSP6	57.3091	-0.964653	0.254096	-3.79641	0.000146808	0.0029429
CD82	13.6431	-1.35309	0.356893	-3.7913	0.00014986	0.00299492
ANXA2	245.841	-0.691381	0.182487	-3.78865	0.000151466	0.0030178
CCL4L2	476.242	0.877612	0.231886	3.78467	0.000153914	0.00305729
EEF1G	420.192	0.5986	0.158322	3.78089	0.000156267	0.00309465
VAMP5	29.5492	1.36257	0.36067	3.77788	0.000158168	0.00312286
FGR	39.8905	-0.849679	0.225048	-3.77554	0.000159661	0.00314287
SLC6A6	15.3254	-1.41794	0.375757	-3.77357	0.000160931	0.00315839
ITPR2	8.87486	2.07371	0.549804	3.77172	0.000162127	0.00317237
ALCAM	24.1401	-1.12202	0.297641	-3.7697	0.000163442	0.00318858
RHOG	75.0811	0.737735	0.196353	3.75719	0.000171835	0.00334237
GSDMD	9.79291	1.75502	0.467349	3.75528	0.000173151	0.003358
ARHGDIB	161.136	0.656145	0.174794	3.75381	0.000174165	0.0033677
CYSLTR1	5.31695	2.86567	0.764147	3.75015	0.000176726	0.00340717
CSF1R	52.6802	0.845842	0.225785	3.74623	0.000179513	0.00345075
CRTAP	16.4227	1.35751	0.362774	3.74204	0.00018253	0.00349466
GLIPR1	60.8258	0.789423	0.210986	3.74158	0.000182863	0.00349466
CARD16	49.5681	0.935396	0.250095	3.74016	0.000183904	0.00350434
PFKP	6.23137	-2.1739	0.581458	-3.73871	0.000184965	0.00351433
CNIH4	18.8588	-1.15932	0.310582	-3.73273	0.000189415	0.00358847
STMN1	10.2917	1.76004	0.471701	3.73126	0.000190527	0.00359915
PPDPF	144.253	-0.704124	0.188815	-3.72918	0.000192104	0.00361851
RPL15	821.15	0.477283	0.128108	3.72563	0.000194827	0.00365609
GSTK1	49.0783	0.846522	0.227246	3.72513	0.000195214	0.00365609
DDX5	165.972	0.528355	0.141941	3.72235	0.000197375	0.00368603
CACYBP	33.9954	-1.07565	0.289154	-3.71998	0.000199235	0.00370397
SLC25A6	219.038	0.656378	0.17646	3.71969	0.000199466	0.00370397
KCTD12	46.5376	0.978094	0.263187	3.71634	0.000202129	0.00374281
DNAAF1	22.6694	1.53421	0.413521	3.71011	0.000207167	0.0038253
SNHG3	31.0281	-1.11169	0.300293	-3.70202	0.000213894	0.00393841
HIPK2	13.2041	-1.42044	0.384608	-3.69323	0.000221427	0.0040657
EEF1A1	1717.03	0.456543	0.123713	3.69034	0.000223957	0.00410067
CLIC1	238.789	-0.505329	0.137049	-3.68721	0.000226728	0.00413983
MYL6	519.021	-0.439788	0.119389	-3.68366	0.00022991	0.00418627
METTL7A	10.0596	1.91251	0.519506	3.6814	0.000231953	0.00421178
CTSB	474.367	-0.471868	0.128287	-3.67823	0.000234861	0.0042528
EPB41L2	5.92916	2.5851	0.703855	3.67277	0.000239937	0.00433275
CREBL2	12.3157	1.57128	0.428126	3.67013	0.000242423	0.00436561
HRH2	10.6018	1.83947	0.501781	3.66587	0.000246495	0.00442677
CA2	9.76807	-1.91129	0.521534	-3.66475	0.000247583	0.00443416
MEF2A	15.9506	1.50995	0.41351	3.65156	0.000260657	0.0046556
P2RY13	5.03892	3.07824	0.847177	3.63353	0.000279575	0.00496416
N4BP2L1	7.8296	1.98482	0.546335	3.63297	0.000280174	0.00496416
HSPA1B	258.623	0.605681	0.166719	3.63295	0.000280204	0.00496416
EIF3F	66.3594	0.797417	0.21983	3.62742	0.000286269	0.00504884
COMMD6	138.553	0.620507	0.171071	3.62719	0.000286524	0.00504884
RNF149	28.592	0.971612	0.268042	3.62484	0.000289138	0.00508124
CEBPB	194.24	-0.607365	0.167673	-3.62233	0.000291962	0.00511714
LINC01943	7.84948	-2.03099	0.561356	-3.618	0.000296887	0.00518958
PRCP	13.2096	1.40313	0.388037	3.61598	0.000299212	0.00521632
CXXC5	11.0962	-1.51982	0.420459	-3.61466	0.000300741	0.00522907
SPAG9	17.8368	-1.14882	0.318517	-3.60679	0.000310014	0.00537603
PTPRC	54.8258	0.914224	0.253931	3.60028	0.000317874	0.00549779
MIR210HG	2.21885	-3.96432	1.10149	-3.59906	0.000319374
SOAT1	19.1507	-1.1022	0.306494	-3.59616	0.00032295	0.00557066
LINC01705	12.152	-4.90218	1.36343	-3.59549	0.000323787	0.00557066
B4GALT5	9.09778	-1.89924	0.528342	-3.59471	0.000324753	0.00557266
DENND5A	12.9085	-1.42902	0.398464	-3.58632	0.000335383	0.00574005
M6PR	42.2508	-0.826248	0.230537	-3.58402	0.000338348	0.00576743
RPS27L	128.17	-0.566312	0.158024	-3.58371	0.000338743	0.00576743
MIS18BP1	17.105	1.35852	0.379334	3.58133	0.000341852	0.00580529
GIMAP7	5.33494	2.63684	0.737551	3.57513	0.00035006	0.00592931
CLEC12A	15.2673	1.33114	0.372934	3.56936	0.00035785	0.00604564
SELPLG	5.61076	2.3943	0.671494	3.56563	0.000362977	0.00611648
IDH2	20.8906	1.34193	0.376425	3.56492	0.000363963	0.00611738
RASGRP3	10.1308	-1.58593	0.446372	-3.55293	0.000380971	0.00638686
C3	7.08896	2.25336	0.634763	3.54993	0.00038533	0.00643618
GRN	162.858	0.537426	0.151406	3.54956	0.000385876	0.00643618
CYTOR	60.7548	-0.886343	0.249828	-3.54781	0.000388447	0.00646262
GPX3	7.25751	2.08566	0.588039	3.54681	0.000389923	0.00647076
APLP2	84.2129	-0.683808	0.193081	-3.54157	0.000397755	0.00658405
ZFYVE16	24.079	-1.07224	0.303122	-3.53733	0.000404197	0.00667071
TDP2	12.5129	-1.46258	0.413534	-3.53679	0.000405026	0.00667071
ASRGL1	4.09503	2.91141	0.824728	3.53014	0.000415339	0.00682342
NCF4	21.1281	1.18729	0.336816	3.52503	0.000423439	0.00693911
CALHM6	12.1187	1.86459	0.529108	3.52403	0.000425039	0.00694796
MAF	16.5097	1.49961	0.427272	3.50972	0.000448576	0.00731447
SRGN	1166.62	-0.530712	0.151395	-3.50548	0.00045579	0.00741366
C1orf162	116.78	0.818883	0.233656	3.50465	0.000457208	0.00741831
HSD17B11	32.93	0.979194	0.279509	3.50327	0.00045959	0.00743855
TUBA1A	60.3615	0.96288	0.275193	3.49893	0.000467129	0.00754195
KLF2	29.2411	1.05676	0.302274	3.49605	0.0004722	0.00760509
LMO4	16.1324	1.25716	0.360345	3.48878	0.000485226	0.00779573
SLCO2B1	16.458	1.44164	0.414308	3.47963	0.000502101	0.00804712
PHACTR1	91.7859	0.641073	0.184512	3.47443	0.000511938	0.00818477
HPSE	10.5683	-1.62095	0.466858	-3.47205	0.000516508	0.00823774
YWHAQ	37.6625	-0.883087	0.25449	-3.47002	0.000520411	0.00826098
NPC1	7.79073	-2.09216	0.60293	-3.46999	0.000520486	0.00826098
CD14	241.674	0.639773	0.184674	3.46435	0.000531524	0.00841579
MT2A	514.873	-2.14896	0.620605	-3.46269	0.000534814	0.00844748
OASL	6.6438	-1.92534	0.557183	-3.45549	0.000549296	0.00865537
FCGR1A	57.7398	0.912719	0.264376	3.45235	0.000555717	0.00873555
AC079305.1	3.55641	3.26117	0.945073	3.45071	0.000559112	0.00876789
LTC4S	6.09321	2.52375	0.732876	3.44362	0.000573983	0.00897961
MANF	32.6105	-0.914007	0.265995	-3.43619	0.000589966	0.00917793
A2M	10.916	1.81779	0.529045	3.43598	0.000590406	0.00917793
TCF4	9.00695	1.90148	0.553436	3.43578	0.00059086	0.00917793
NOP53	53.4802	0.843585	0.245917	3.43037	0.000602764	0.00934071
CLNS1A	17.0179	1.16892	0.341192	3.42598	0.000612587	0.00947054
LUCAT1	61.7674	-0.956577	0.279318	-3.42469	0.0006155	0.00949318
RAB1A	47.672	-0.770683	0.225329	-3.42026	0.000625619	0.0096266
TNFSF12	6.92359	2.56613	0.750641	3.41858	0.000629489	0.00966346
RALA	31.9734	-1.03963	0.304662	-3.41241	0.000643903	0.00986164
CXorf40A	3.48601	3.31962	0.974762	3.40557	0.000660259	0.0100886
DDX21	63.9321	-0.675915	0.198594	-3.4035	0.000665278	0.0101416
FGD2	8.45201	1.74864	0.514259	3.40031	0.000673084	0.0102368
SERPINE1	5.90141	-2.20868	0.650456	-3.39559	0.000684803	0.0103891
EIF3E	98.063	0.645371	0.190114	3.39466	0.000687145	0.0103891
CNPY3	44.4583	0.75031	0.221045	3.39438	0.00068785	0.0103891
GLIPR2	46.6944	-0.742571	0.218931	-3.3918	0.000694346	0.0104296
CLEC7A	69.923	0.681958	0.201081	3.39146	0.000695225	0.0104296
[truncated: 15,993 more rows]

## Sheet: TREM2hi_vs_PLIN2hi-TREM1hi
Differential gene expression TREM2hi vs PLIN2hi/TREM1hi cluster
[truncated: 15,836 more rows]

[truncated: 10 more sheets: S100A8 IL1B-_vs_PLIN2hi-TREM1hi, cDC1_vs_PLIN2hi-TREM1hi, HMOX1_vs_PLIN2hi-TREM1hi, IFNresp._vs_PLIN2hi-TREM1hi, Mature cDC2_vs_PLIN2hi-TREM1hi, AS DC_vs_PLIN2hi-TREM1hi, GO-BP, GO-CC, GO-MF, KEGG]
