# Supplementary material for: Lipid-associated macrophages transition to an inflammatory state in human atherosclerosis, increasing the risk of cerebrovascular complications
Source: Nat Cardiovasc Res. 2023 Jun 26;2(7):656–72. doi: 10.1038/s44161-023-00295-x (PMC7615632; doi:10.1038/s44161-023-00295-x)
Supplement: Supplementary file 7 — Data for hMDM in vitro analysis. [file 44161_2023_295_MOESM7_ESM.xlsx]

## Sheet: All CT values-Fig3c-j
EXPERIMENT 1
Sample	Treatment	GENES
		bAct	TREM1	TREM2	PLIN2	CCL2	IL1B	IL6		bAct	TLR2	TLR4
Sample 1	C	12.3417	27.104	20.3358	19.891	20.1114	25.7617	32.9433		15.5391	26.5437	28.3336
Sample 1	LPS	14.1259	24.1809	23.7223	21.6491	20.4606	17.407	30.2875		14.8972	21.5137
Sample 1	FSL	12.6583	21.9335	21.0137	20.4754	16.3816	15.1495	23.3378		13.0708	20.6327	26.1467
Sample 1	OxLDL	13.1849	26.4293	20.9802	19.8648	18.4895	21.7117	28.7093		15.5174	25.5916	28.1513
Sample 1	ACCM	12.7103	20.7658	23.1312	19.5193	19.7677	13.2628	17.9883		13.3338	20.6908	26.9964
Sample 2	C	11.2623	23.5433	19.5327	21.9839	15.7545	15.9384	24.6561		12.2647	19.0074	23.0563
Sample 2	LPS	12.92	24.7686	25.1682	22.1914	21.0149	18.7673	30.1588		13.7642	20.5094	25.2985
Sample 2	FSL	11.5746	21.6713	21.0238	22.9612	14.6991	16.8811	22.9774		12.3067	19.5668	24.1494
Sample 2	OxLDL	12.2279	23.5385	20.4708	20.685	16.6828	16.3333	25.7682		13.1027	19.5309	23.0227
Sample 2	ACCM	14.4057	22.0081	27.0517	21.9598	17.9456	14.9819	19.5915		15.7335	21.5296	27.3458
Sample 3	C	14.6551	25.6874	23.3265	22.7059	17.6191	18.1251	27.7496		13.9498	21.8408	25.9972
Sample 3	LPS	15.7784	25.7239	25.0279	22.3909	22.159	19.1183	34.6887
Sample 3	FSL	14.2348	22.7575	23.8533	23.1718	16.3073	17.0922	24.4311		14.2709	21.5754	25.6859
Sample 3	OxLDL	14.3965	24.3528	22.2044	19.9235	17.0251	16.502	25.9894		14.0364	21.0386	24.936
EXPERIMENT 2
		bAct	TREM1	TREM2	PLIN2	IL1B	IL6		bAct	TLR2	TLR4		bAct	CCL2
Sample 4	C	13.5724	24.6701	18.7787	20.9627	21.429	29.7885		12.4992	20.4269	21.5115		14.2202	18.235
Sample 4	LPS	14.0584	25.2733	26.3402	21.451	16.5206	29.1088		13.9308	19.0934	24.2809		12.9464	15.545
Sample 4	FSL	12.347	20.973	22.4908	22.1019	16.2334	22.4522		12.0163	18.6136	22.2865		15.1544	18.8967
Sample 4	OxLDL	13.7379	24.2771	19.449	20.0691	21.2108	28.8262		12.7853	20.5984	21.701		13.8471	18.4004
Sample 4	ACCM	13.6235	20.4868	23.5761	21.9654	14.247	20.9902		12.8256	18.7289	22.6724		25.0458	18.0082
Sample 5	C	12.5368	23.1555	18.7867	21.1083	21.1567	28.4667		11.9093	19.7577	20.9502		13.4436	17.9738
Sample 5	LPS	14.1973	22.5734	25.0713	20.1207	16.5419	29.0525		13.4949	18.4776	22.9689		12.8105	15.5297
Sample 5	FSL	11.9036	20.3137	21.406	21.2421	16.6431	22.2038		11.3849	18.7865	21.9336		14.7148	20.4621
Sample 5	OxLDL	12.4333	22.5253	19.1053	19.0312	20.561	28.4174		11.8328	19.9912	21.1603		13.1881	18.0499
Sample 5	ACCM	12.6159	19.4504	22.4848	20.8566	13.6551	20.3376		12.2946	18.4035	22.2832		12.6738	15.5335
Sample 6	C	12.6406	26.3309	19.4552	21.1751	21.6527	30.7111		12.3276	21.3645	22.6551		13.0471	19.7077
Sample 6	LPS	13.831	24.8677	23.0663	21.5829	16.1436	26.9465		13.1774	19.7667	24.8775		12.8157	16.2206
Sample 6	FSL	12.8545	21.0503	20.8086	21.3944	15.3023	22.1612		12.1605	19.2013	22.6333		13.5614	19.8404
Sample 6	OxLDL	12.6235	24.7449	19.2385	19.7744	19.9426	28.8744		12.0612	20.6145	22.0386		12.7526	18.7907
Sample 6	ACCM	14.0937	20.5185	22.3288	21.5601	13.8127	20.5563		13.6584	19.4175	23.4221		14.5253	17.3419
EXPERIMENT 3
		bAct	TREM1	TREM2	PLIN2	TLR2		bAct	IL6	IL1B	CCL2	TLR4
Sample 7	C	12.772	25.4052	20.9826	22.7478	20.9013		14.3139	29.2741	22.8749	18.9812	23.5594
Sample 7	LPS	13.4007	23.0087	26.5431	22.8657	19.9134		14.6912	28.6831	18.7058	20.4015	25.4325
Sample 7	FSL	11.4321	21.2599	23.7815	22.8567	19.8052		13.696	22.9745	18.4269	16.1215	23.9053
Sample 7	OxLDL	12.6233	25.6884	21.569	20.5891	21.1311		14.0513	28.7671	22.2294	18.732	22.8171
Sample 7	ACCM	15.4328	24.7879	23.4532	19.7022	22.2222		16.474	28.6415	19.0762	21.0757	23.9027
Sample 8	C	12.6637	26.2528	20.9257	21.3645	20.7248		13.9203	28.0175	22.3452	17.888	22.9327
Sample 8	LPS	13.55	21.8254	26.3942	21.4262	19.5021		14.8602	27.6219	17.0905	16.9168	24.613
Sample 8	FSL	12.8132	22.0036	23.9274	21.8118	19.7186		14.0625	22.9989	18.0947	15.1097	23.2136
Sample 8	ACCM	15.104	24.5204	23.3319	18.8893	21.2315		16.1739	28.9312	18.6122	18.5011	23.0682
Sample 9	C	12.2624	24.1758	20.3573	21.173	20.5804		13.6057	25.8163	21.4304	16.2764	21.7971
Sample 9	LPS	12.2166	21.7678	26.1076	21.0458	19.04		14.643	28.4333	18.0463	18.2972	22.9008
Sample 9	FSL	10.8559	19.9375	22.7627	21.4236	19.4516		12.8348	22.3647	18.015	14.7867	22.2519
Sample 9	OxLDL	11.6436	23.2255	20.3011	19.4003	20.7159		13.0464	25.8309	21.0879	15.963	21.611
Sample 9	ACCM	13.986	23.5115	21.6746	18.2115	21.7859		14.8327	26.7603	20.4759	18.263	21.4737
EXPERIMENT 4
		b Act	TREM1	TREM2	PLIN2	CCL2	IL1B	IL6	TLR2	TLR4
Sample 10	C	12.0182	26.0292	18.2028	23.0127	17.9994	23.5155	30.6996	20.2668	23.0421
Sample 10	LPS	14.7365	24.4524	23.6029	23.8722	21.569	22.2304	33.512	20.3308	25.0879
Sample 10	FSL	13.1079	23.6697	22.5971	23.8285	19.215	21.0111	29.0354	20.4067	25.0634
Sample 10	OxLDL	12.2449	25.765	18.1762	19.8351	19.0796	24.1386	30.6842	20.3867	21.2761
Sample 10	ACCM	24.8476	33.1051	35.2333	33.0254	26.9638	28.641	37.3126	34.9325	33.2361
EXPERIMENT 5
		bact	TREM1	TREM2	PLIN2	CCL2	IL1B	IL6	TLR2	TLR4
Sample 11	C	12.7087	23.8957	18.5148	21.0398	21.3508	23.42	28.9559	21.9512	24.0372
Sample 11	LPS	15.2345	23.7509	21.9332	22.8465	19.5728	19.2582	25.2673	21.2929	25.497
Sample 11	FSL	13.4661	22.7092	20.8092	22.4669	17.9686	15.717	20.9167	21.4141	25.4058
Sample 11	OxLDL	12.9287	24.6343	18.4928	20.9982	21.235	24.5591	30.4834	22.4175	24.1964
Sample 11	ACCM	14.7088	24.4251	20.7699	21.213	24.5291	21.2435	30.5262	24.0605	25.4492
Sample 12	C	12.1066	26.7287	18.2036	21.4195	17.8024	20.1264	31.8885	20.8051	23.0743
Sample 12	LPS	15.6506	26.2425	26.4298	23.438	23.2817	18.8178	33.7854	21.0093	27.2597
Sample 12	FSL	13.2631	23.5813	23.1659	24.0025	16.3832	17.5103	23.3446	19.9276	24.0094
Sample 12	OxLDL	14.3108	26.7299	21.5087	20.7761	19.2878	21.9401	34.1117	21.9092	24.0243
Sample 12	ACCM	13.9977	21.6803	21.8229	22.2499	19.2252	17.6072	32.3317	20.3666	24.6342
Sample 13	C	14.2099	26.1501	19.6523	23.7985	18.6816	21.6116	26.9628	20.9609	23.2058
Sample 13	LPS	14.8448	25.3732	23.12	23.8552	18.8064	18.4036	25.3982	20.5063	23.9794
Sample 13	FSL	12.7376	22.6189	21.7804	23.4781	15.3994	16.6309	21.7304	19.8447	23.265
Sample 13	OxLDL	14.7896	26.2885	21.6848	23.3642	19.4235	23.3708	30.7123	22.9466	23.9167
Sample 13	ACCM	13.8938	21.5482	20.056	21.2481	16.7884	17.1015	27.3982	20.5824	22.3053
EXPERIMENT 6		bAct	TREM1	TREM2	PLIN2	CCL2	IL1B	TLR2	TLR4
Sample 14	C	13.5833	24.0986	22.8539	21.7531	17.3852	20.7758	20.4264	22.7251
Sample 14	LPS	14.5555	20.656	25.9969	23.5758	16.5902	14.9596	21.348	24.147
Sample 14	FSL	15.171	23.4342	28.338	24.125	19.9694	18.3306	20.2679	26.6308
Sample 14	ACCM	23.1109	26.9107	35.1222	27.4282	26.201	19.1869	29.3041	32.3112
Sample 15	C	12.9465	24.9055	21.5294	22.1616	19.5158	22.5304	21.25	24.3754
Sample 15	LPS	14.8414	21.8703	25.1377	24.0548	17.593	15.2007	21.1844	26.1153
Sample 15	FSL	14.5979	22.5924	23.7855	22.523	19.6419	17.4142	19.2584	25.8065
Sample 15	ACCM	15.0113	22.685	22.7599	20.5571	20.4405	16.5349	20.7472	24.9007
Sample 16	C	12.3056	24.7789	19.5919	20.5655	19.6168	21.6857	25.246	22.5636
Sample 16	LPS	12.7257	20.4779	23.4448	21.576	16.5083	13.3213	19.5016	24.4863
Sample 16	FSL	13.3251	23.2492	23.2395	22.1318	17.6936	15.635	19.3948	25.8106
Sample 16	ACCM	15.8129	24.1471	26.9679	21.6318	22.0612	15.7108	25.0117	28.0144
EXPERIMENT 7
Sample 17	C	11.6447	24.6787	17.3788	21.1387	17.5653	23.534	20.192	22.0238
Sample 17	LPS	10.9604	20.6946	18.8594	21.5614	14.9628	14.4875	17.8732	22.0702
Sample 17	FSL	12.9608	21.9278	19.9259	21.9403	16.2865	15.6708	17.7138	24.4609
Sample 17	ACCM	13.182	20.6638	19.9279	19.5814	17.5621	14.3779	18.0925	22.5492

## Sheet: delta CT-Fig3c-j 
EXPERIMENT 1
Sample	Treatment	Genes
		TREM1	TREM2	PLIN2	CCL2	IL1B	IL6	TLR2	TLR4
Sample 1	C	14.7623	7.9941	7.54929	7.76974	13.4201	20.6016	11.0046	12.7944
Sample 1	LPS	10.055	9.59637	7.52317	6.33468	3.2811	16.1615	6.61642
Sample 1	FSL	9.27523	8.35539	7.81709	3.72331	2.49121	10.6795	7.56189	13.0759
Sample 1	OxLDL	13.2444	7.79535	6.67987	5.30456	8.52678	15.5244	10.0741	12.6338
Sample 1	ACCM	8.05557	10.4209	6.80901	7.05749	0.55259	5.27809	7.35693	13.6626
Sample 2	C	12.2809	8.27039	10.7216	4.49214	4.67606	13.3937	6.74267	10.7916
Sample 2	LPS	11.8486	12.2483	9.27141	8.09496	5.84731	17.2389	6.74523	11.5343
Sample 2	FSL	10.0967	9.44918	11.3866	3.12451	5.30651	11.4028	7.26012	11.8427
Sample 2	OxLDL	11.3106	8.2429	8.45703	4.45488	4.10535	13.5402	6.42819	9.91996
Sample 2	ACCM	7.60245	12.646	7.55413	3.53993	0.576189	5.18587	5.79616	11.6123
Sample 3	C	11.0322	8.67137	8.05074	2.96399	3.46999	13.0944	7.891	12.0474
Sample 3	LPS	9.94556	9.2495	6.61255	6.38065	3.33997	18.9103
Sample 3	FSL	8.52276	9.6185	8.93708	2.07252	2.85743	10.1964	7.30448	11.415
Sample 3	ACCM	9.95635	7.80796	5.52704	2.62867	2.10555	11.5929	7.0022	10.8996
EXPERIMENT 2
Sample 4	C	11.0977	5.20629	7.39031	4.01482	7.85653	16.2161	7.92766	9.01223
Sample 4	LPS	11.2149	12.2818	7.39264	2.59857	2.46219	15.0504	5.16256	10.3501
Sample 4	FSL	8.62603	10.1438	9.75489	3.74233	3.88638	10.1052	6.5973	10.2702
Sample 4	OxLDL	10.5393	5.71113	6.3312	4.5533	7.4729	15.0883	7.81314	8.91578
Sample 4	ACCM	6.86335	9.95261	8.34192	-7.03761	0.623463	7.36672	5.90329	9.84675
Sample 5	C	10.6187	6.24988	8.57149	4.53021	8.61991	15.9299	7.84836	9.04084
Sample 5	LPS	8.37607	10.874	5.92341	2.71924	2.34463	14.8552	4.98269	9.47398
Sample 5	FSL	8.41006	9.50241	9.33845	5.74729	4.73951	10.3002	7.40163	10.5487
Sample 5	OxLDL	10.0921	6.67202	6.59792	4.86178	8.1277	15.9841	8.15836	9.32751
Sample 5	ACCM	6.83446	9.86883	8.24065	2.85972	1.03921	7.7217	6.10885	9.98862
Sample 6	C	13.6904	6.81467	8.53452	6.66067	9.01212	18.0706	9.03691	10.3275
Sample 6	LPS	11.0367	9.23536	7.75193	3.40496	2.31259	13.1155	6.58932	11.7001
Sample 6	FSL	8.19582	7.95417	8.53996	6.27905	2.44782	9.30673	7.04084	10.4728
Sample 6	OxLDL	12.1214	6.61492	7.15082	6.03805	7.31909	16.2508	8.5533	9.97733
Sample 6	ACCM	6.42483	8.23509	7.4664	2.81658	-0.280972	6.46265	5.75918	9.76372
EXPERIMENT 3
Sample 7	C	12.6332	8.21063	9.9758	4.66724	8.56091	14.9601	8.12936	9.24545
Sample 7	LPS	9.608	13.1424	9.46506	5.71038	4.01466	13.9919	6.51272	10.7414
Sample 7	FSL	9.82785	12.3494	11.4246	2.42558	4.73091	9.27851	8.37312	10.2093
Sample 7	OxLDL	13.065	8.94562	7.9658	4.68073	8.17811	14.7158	8.50776	8.76583
Sample 7	ACCM	9.35509	8.02033	4.26934	4.60171	2.60223	12.1675	6.78937	7.42871
Sample 8	C	13.5891	8.26201	8.70081	3.96768	8.42494	14.0973	8.06108	9.01239
Sample 8	LPS	8.27535	12.8442	7.87615	2.05662	2.2303	12.7617	5.95209	9.75277
Sample 8	FSL	9.19047	11.1143	8.99867	1.04718	4.03219	8.93641	6.90548	9.15109
Sample 8	OxLDL
Sample 8	ACCM	9.41646	8.22795	3.78535	2.32724	2.43835	12.7573	6.12747	6.89436
Sample 9	C	11.9135	8.09496	8.91056	2.67074	7.82474	12.2106	8.31798	8.19141
Sample 9	LPS	9.55121	13.891	8.82919	3.65413	3.40322	13.7902	6.82345	8.25777
Sample 9	FSL	9.0816	11.9068	10.5676	1.95189	5.18017	9.52991	8.59564	9.4171
Sample 9	OxLDL	11.5819	8.65747	7.7567	2.9166	8.04153	12.7845	9.07233	8.56467
Sample 9	ACCM	9.52546	7.68862	4.22551	3.43039	5.64319	11.9277	7.79993	6.64106
EXPERIMENT 4
Sample 10	C	14.0109	6.1846	10.9944	5.98115	11.4973	18.6814	8.24855	11.0238
Sample 10	LPS	9.71589	8.86645	9.1357	6.83246	7.49392	18.7755	5.59429	10.3514
Sample 10	FSL	10.5617	9.48914	10.7206	6.10705	7.9032	15.9274	7.29877	11.9555
Sample 10	OxLDL	13.52	5.93124	7.59018	6.83469	11.8936	18.4393	8.14172	9.03115
Sample 10	ACCM	8.25751	10.3857	8.17782	2.11621	3.7934	12.465	10.0849	8.38852
EXPERIMENT 5
Sample 11	C	11.187	5.80604	8.33109	8.64212	10.7113	16.2472	9.24251	11.3285
Sample 11	LPS	8.51642	6.69868	7.61203	4.33831	4.02371	10.0328	6.05837	10.2625
Sample 11	FSL	9.24305	7.34307	9.00081	4.50247	2.25085	7.45055	7.94801	11.9397
Sample 11	OxLDL	11.7056	5.56409	8.06945	8.3062	11.6304	17.5547	9.48873	11.2677
Sample 11	ACCM	9.71629	6.06106	6.50418	9.82031	6.53474	15.8174	9.35173	10.7404
Sample 12	C	14.6221	6.097	9.31287	5.69576	8.01981	19.7819	8.69846	10.9677
Sample 12	LPS	10.5919	10.7793	7.7874	7.63117	3.16721	18.1348	5.35871	11.6091
Sample 12	FSL	10.3182	9.90282	10.7395	3.12017	4.24729	10.0815	6.66455	10.7464
Sample 12	OxLDL	12.4191	7.19786	6.46525	4.97699	7.62929	19.8009	7.59839	9.71355
Sample 12	ACCM	7.68262	7.82517	8.25224	5.22754	3.60955	18.334	6.36887	10.6365
Sample 13	C	11.9402	5.44241	9.58858	4.47167	7.40166	12.7529	6.75098	8.99589
Sample 13	LPS	10.5284	8.27526	9.01041	3.9616	3.5588	10.5534	5.6615	9.13457
Sample 13	FSL	9.88126	9.04274	10.7404	2.66177	3.89326	8.99274	7.10708	10.5274
Sample 13	OxLDL	11.4989	6.89526	8.5746	4.63392	8.58126	15.9227	8.15699	9.12708
Sample 13	ACCM	7.65439	6.16229	7.35436	2.89466	3.20774	13.5045	6.68863	8.41158
EXPERIMENT 6		TREM1	TREM2	PLIN2	CCL2		IL1B	TLR2	TLR4
Sample 14	C	10.5153	9.27063	8.16983	3.80193		7.19245	6.84309	9.1418
Sample 14	LPS	6.10059	11.4414	9.02035	2.03477		0.404096	6.7925	9.5915
Sample 14	FSL	8.26318	13.167	8.954	4.79836		3.15957	5.09686	11.4598
Sample 14	ACCM	3.79985	12.0113	4.31732	3.09008		-3.92397	6.19325	9.20031
Sample 15	C	11.959	8.58295	9.21508	6.56931		9.58393	8.30349	11.4289
Sample 15	LPS	7.02883	10.2963	9.21334	2.75154		0.359277	6.34293	11.2739
Sample 15	FSL	7.99455	9.18762	7.92513	5.04407		2.81638	4.66059	11.2087
Sample 15	ACCM	7.67375	7.74862	5.54581	5.42927		1.52361	5.73592	9.88945
Sample 16	C	12.4733	7.28632	8.25989	7.31123		9.38012	12.9404	10.258
Sample 16	LPS	7.75216	10.7191	8.85032	3.7826		0.5956	6.77588	11.7605
Sample 16	FSL	9.9241	9.91441	8.80672	4.36855		2.30996	6.06968	12.4855
Sample 16	ACCM	8.3342	11.155	5.81887	6.24829		-0.102051	9.19886	12.2015
EXPERIMENT 7
Sample 17	C	13.034	5.73404	9.49401	5.92054		11.8892	8.54731	10.3791
Sample 17	LPS	9.73424	7.89901	10.601	4.00244		3.52715	6.91286	11.1098
Sample 17	FSL	8.96701	6.96513	8.97952	3.32573		2.71002	4.75298	11.5001
Sample 17	ACCM	7.48174	6.7458	6.3993	4.38007		1.1959	4.91042	9.36718

## Sheet: 2(-deltaCT)-Fig3c-j
EXPERIMENT 1
Sample	Treatment	Genes
		TREM1	TREM2	PLIN2	CCL2	IL1B	IL6	TLR2	TLR4
Sample 1	C	3.5984e-05	0.00392225	0.00533872	0.00458221	9.12338e-05	6.28486e-07	0.00048673	0.000140765
Sample 1	LPS	0.000940045	0.00129182	0.00543625	0.01239	0.10287	1.36426e-05	0.010192	1
Sample 1	FSL	0.00161391	0.00305336	0.00443425	0.075713	0.177857	0.000609758	0.00529231	0.000115816
Sample 1	OxLDL	0.000103045	0.0045016	0.00975347	0.0253028	0.00271133	2.12177e-05	0.000927641	0.00015734
Sample 1	ACCM	0.00375866	0.000729448	0.00891836	0.00750732	0.681795	0.0257714	0.00610018	7.71172e-05
Sample 2	C	0.00020094	0.00323866	0.000592213	0.0444357	0.0391171	9.29147e-05	0.00933798	0.000564181
Sample 2	LPS	0.000271149	0.000205541	0.00161818	0.00365742	0.0173693	6.46511e-06	0.00932145	0.000337154
Sample 2	FSL	0.000913254	0.00143059	0.000373507	0.114664	0.0252686	0.000369333	0.00652358	0.000272265
Sample 2	OxLDL	0.000393716	0.00330096	0.00284564	0.0455981	0.0580986	8.39441e-05	0.0116124	0.00103227
Sample 2	ACCM	0.00514559	0.000156019	0.00532083	0.0859753	0.670733	0.0274724	0.0179963	0.000319413
Sample 3	C	0.000477491	0.00245277	0.00377124	0.128159	0.090246	0.000114335	0.00421282	0.000236245
Sample 3	LPS	0.00101412	0.00164294	0.0102193	0.0120015	0.098757	2.02965e-06
Sample 3	FSL	0.00271891	0.00127217	0.00204019	0.237744	0.137984	0.000852283	0.00632605	0.000366229
Sample 3	ACCM	0.00100656	0.0044624	0.0216868	0.161693	0.232363	0.00032373	0.00780059	0.000523471
EXPERIMENT 2
Sample 4	C	0.000456315	0.0270864	0.00596068	0.0618613	0.00431467	1.31365e-05	0.00410711	0.00193664
Sample 4	LPS	0.000420699	0.000200822	0.00595103	0.165102	0.18147	2.94696e-05	0.02792	0.000766152
Sample 4	FSL	0.00253109	0.000883895	0.00115741	0.0747218	0.0676212	0.000907915	0.010328	0.00080975
Sample 4	OxLDL	0.000671999	0.0190888	0.01242	0.0425913	0.00562901	2.87052e-05	0.00444642	0.00207053
Sample 4	ACCM	0.00858869	0.00100917	0.00308199		0.649111	0.00605895	0.0167083	0.00108601
Sample 5	C	0.000635995	0.0131401	0.00262859	0.0432784	0.00254184	1.6019e-05	0.00433917	0.00189861
Sample 5	LPS	0.00300989	0.000532829	0.0164769	0.151855	0.196877	3.37401e-05	0.0316272	0.0014062
Sample 5	FSL	0.00293981	0.00137876	0.00154471	0.0186163	0.0374338	0.00079311	0.00591408	0.000667634
Sample 5	OxLDL	0.000916181	0.00980671	0.0103236	0.034392	0.00357535	1.54279e-05	0.00350017	0.00155647
Sample 5	ACCM	0.00876242	0.00106952	0.00330611	0.137765	0.486593	0.00473737	0.0144894	0.000984296
Sample 6	C	7.56466e-05	0.00888342	0.00269683	0.00988411	0.00193679	3.63256e-06	0.00190379	0.000778262
Sample 6	LPS	0.000476024	0.00165912	0.00463912	0.0944071	0.201299	0.000112675	0.0103852	0.000300546
Sample 6	FSL	0.00341046	0.00403234	0.00268668	0.0128771	0.183287	0.00157904	0.00759447	0.000703652
Sample 6	OxLDL	0.000224443	0.0102026	0.00703702	0.0152183	0.0062623	1.28238e-05	0.00266196	0.000992029
Sample 6	ACCM	0.0116395	0.00331887	0.00565444	0.141947	1.21501	0.0113383	0.0184635	0.00115034
EXPERIMENT 3
Sample 7	C	0.000157408	0.00337563	0.000993083	0.039357	0.00264794	3.13725e-05	0.00357124	0.00164757
Sample 7	LPS	0.00128145	0.000110597	0.00141493	0.0190988	0.061868	6.13781e-05	0.0109516	0.000584147
Sample 7	FSL	0.00110033	0.000191622	0.000363792	0.186135	0.0376577	0.00161024	0.00301606	0.000844678
Sample 7	OxLDL	0.000116689	0.00202815	0.00399995	0.0389905	0.00345259	3.71622e-05	0.00274731	0.00229733
Sample 7	ACCM	0.00152699	0.00385159	0.0518562	0.0411858	0.164684	0.000217383	0.0090406	0.00580413
Sample 8	C	8.1149e-05	0.00325752	0.00240322	0.0639159	0.00290965	5.70563e-05	0.00374432	0.00193643
Sample 8	LPS	0.00322753	0.000135992	0.00425641	0.240379	0.213114	0.000143996	0.0161526	0.00115911
Sample 8	FSL	0.00171157	0.000451093	0.00195493	0.483912	0.0611207	0.00204115	0.0083415	0.00175893
Sample 8	OxLDL
Sample 8	ACCM	0.0014634	0.00333533	0.0725263	0.199265	0.184494	0.00014443	0.0143037	0.00840603
Sample 9	C	0.000259235	0.00365743	0.00207804	0.157046	0.00441082	0.000210974	0.00313356	0.0034209
Sample 9	LPS	0.00133291	6.5823e-05	0.00219861	0.0794322	0.0945213	7.05878e-05	0.00882951	0.00326712
Sample 9	FSL	0.00184573	0.00026043	0.000658906	0.258478	0.0275811	0.00135273	0.00258497	0.00146275
Sample 9	OxLDL	0.000326207	0.00247652	0.0046238	0.132439	0.00379541	0.000141733	0.00185762	0.00264105
Sample 9	ACCM	0.00135691	0.00484725	0.0534558	0.0927579	0.0200092	0.000256693	0.00448733	0.0100194
EXPERIMENT 4
Sample 10	C	6.05743e-05	0.0137483	0.000490164	0.0158305	0.000345919	2.37867e-06	0.00328806	0.000480276
Sample 10	LPS	0.00118912	0.00214256	0.00177778	0.00877456	0.00554759	2.2285e-06	0.0206991	0.000765447
Sample 10	FSL	0.000661604	0.0013915	0.00059263	0.0145076	0.00417735	1.60458e-05	0.00635112	0.000251796
Sample 10	OxLDL	8.51271e-05	0.0163878	0.00518955	0.00876099	0.000262823	2.8134e-06	0.00354078	0.0019114
Sample 10	ACCM	0.00326769	0.000747476	0.00345327	0.230653	0.072123	0.000176867	0.000920776	0.00298404
EXPERIMENT 5
Sample 11	C	0.00042892	0.0178734	0.00310521	0.00250301	0.000596475	1.2856e-05	0.00165092	0.000388863
Sample 11	LPS	0.00273088	0.00962709	0.00511151	0.0494355	0.0614813	0.000954598	0.0150055	0.000814106
Sample 11	FSL	0.00165031	0.00615907	0.00195203	0.0441185	0.2101	0.00571691	0.00404959	0.000254564
Sample 11	OxLDL	0.000299417	0.0211369	0.00372267	0.00315925	0.000315433	5.19424e-06	0.0013919	0.000405595
Sample 11	ACCM	0.00118879	0.0149775	0.0110165	0.00110609	0.0107857	1.7318e-05	0.00153056	0.000584543
Sample 12	C	3.9657e-05	0.0146089	0.00157234	0.0192933	0.00385298	1.10933e-06	0.00240715	0.000499345
Sample 12	LPS	0.000647923	0.000569009	0.00452646	0.00504417	0.11132	3.47442e-06	0.0243707	0.000320112
Sample 12	FSL	0.000783269	0.00104461	0.000584928	0.11501	0.0526547	0.000922919	0.00985757	0.00058212
Sample 12	OxLDL	0.000182592	0.00681127	0.0113179	0.0317525	0.00505073	1.09478e-06	0.00516007	0.00119105
Sample 12	ACCM	0.00486744	0.0044095	0.00327965	0.0266903	0.0819253	3.0263e-06	0.0120999	0.000628189
Sample 13	C	0.000254477	0.022997	0.00129882	0.0450706	0.00591397	0.000144874	0.00928439	0.00195869
Sample 13	LPS	0.000677079	0.00322773	0.00193908	0.0641857	0.0848581	0.000665421	0.019757	0.00177918
Sample 13	FSL	0.00106034	0.00189612	0.000584536	0.158025	0.0672994	0.00196298	0.00725366	0.000677548
Sample 13	OxLDL	0.000345523	0.00840079	0.00262295	0.0402766	0.00261086	1.60981e-05	0.00350348	0.00178845
Sample 13	ACCM	0.00496361	0.0139626	0.00611108	0.134468	0.108236	8.6049e-05	0.00969439	0.00293671
EXPERIMENT 6		TREM1	TREM2	PLIN2	CCL2		IL1B	TLR2	TLR4
Sample 14	C	0.000683272	0.00161906	0.00347246	0.0716979		0.00683685	0.00871015	0.00177028
Sample 14	LPS	0.0145727	0.000359582	0.00192577	0.244048		0.75571	0.00902098	0.00129619
Sample 14	FSL	0.00325488	0.000108727	0.00201641	0.0359377		0.111911	0.0292208	0.000355032
Sample 14	ACCM	0.0718012	0.000242228	0.05016	0.117434		15.1786	0.0136661	0.00169992
Sample 15	C	0.000251175	0.0026078	0.00168261	0.0105303		0.00130301	0.0031652	0.000362711
Sample 15	LPS	0.00765792	0.000795271	0.00168465	0.148493		0.779555	0.0123193	0.000403859
Sample 15	FSL	0.00392104	0.00171495	0.00411432	0.0303098		0.141967	0.0395388	0.000422529
Sample 15	ACCM	0.00489746	0.0046498	0.0214064	0.0232074		0.347814	0.0187636	0.00105433
Sample 16	C	0.000175856	0.00640618	0.00326231	0.00629651		0.00150073	0.000127222	0.000816654
Sample 16	LPS	0.00463839	0.000593247	0.00216665	0.0726648		0.661769	0.00912551	0.000288219
Sample 16	FSL	0.00102931	0.00103625	0.00223313	0.04841		0.201665	0.0148883	0.00017438
Sample 16	ACCM	0.00309853	0.000438545	0.0177151	0.0131546		1.0733	0.00170164	0.00021231
EXPERIMENT 7
Sample 17	C	0.000119228	0.0187881	0.00138681	0.0165097		0.000263626	0.00267303	0.000750902
Sample 17	LPS	0.00117409	0.00418949	0.000643852	0.0623945		0.0867407	0.00829894	0.000452491
Sample 17	FSL	0.0019983	0.00800363	0.00198105	0.0997369		0.152828	0.0370861	0.000345249
Sample 17	ACCM	0.00559462	0.00931774	0.0118473	0.0480249		0.436516	0.0332519	0.00151425

## Sheet: All CT values-Fig3k-o
EXPERIMENT 1
Sample Name	LNA-ASO	Treatment	Genes
			bAct	TREM1	TREM2	PLIN2	CCL2	IL1B	TLR2	TLR4
Sample 1	Control	Control	13.5833	24.0986	22.8539	21.7531	17.3852	20.7758	20.4264	22.7251
Sample 1	Control	FSL	14.5555	20.656	25.9969	23.5758	16.5902	14.9596	21.348	24.147
Sample 1	Control	ACCM	23.1109	26.9107	35.1222	27.4282	26.201	19.1869	29.3041	32.3112
Sample 1	TLR2	Control	14.6797	27.0844	23.0362	22.27	22.0877	23.3122	27.2861	25.2174
Sample 1	TLR2	FSL	14.9054	22.4462	24.0752	22.6774	17.6709	15.9662	24.8482	24.3748
Sample 1	TLR2	ACCM	15.7546	24.07	25.1053	20.8518	21.0414	17.7443	27.4687	25.5449
Sample 2	Control	Control	12.9465	24.9055	21.5294	22.1616	19.5158	22.5304	21.25	24.3754
Sample 2	Control	FSL	14.8414	21.8703	25.1377	24.0548	17.593	15.2007	21.1844	26.1153
Sample 2	Control	ACCM	15.0113	22.685	22.7599	20.5571	20.4405	16.5349	20.7472	24.9007
Sample 2	TLR2	Control	13.904	26.8823	21.0956	21.6335	22.9839	20.3305	24.9298	25.3333
Sample 2	TLR2	FSL	14.8895	26.8147	22.3732	22.0376	20.8748	19.4481	27.957	25.7933
Sample 2	TLR2	ACCM	13.8809	28.4459	21.5766	20.6307	23.6515	21.1773	28.8743	25.5002
Sample 3	Control	Control	12.3056	24.7789	19.5919	20.5655	19.6168	21.6857	25.246	22.5636
Sample 3	Control	FSL	12.7257	20.4779	23.4448	21.576	16.5083	13.3213	19.5016	24.4863
Sample 3	Control	ACCM	15.8129	24.1471	26.9679	21.6318	22.0612	15.7108	25.0117	28.0144
Sample 3	TLR2	Control	14.357	28.4994	23.7777	22.2372	23.303	23.0656	29.8907	27.3551
Sample 3	TLR2	FSL	13.2322	24.0275	21.2579	20.635	18.7685	14.7911	25.9967	24.8902
Sample 3	TLR2	ACCM	13.2189	25.5495	20.9409	20.0896	21.8223	19.3348	28.8128	25.2691
EXPERIMENT 2
Sample 4	Control	Control	11.6447	24.6787	17.3788	21.1387	17.5653	23.534	20.192	22.0238
Sample 4	Control	FSL	10.9604	20.6946	18.8594	21.5614	14.9628	14.4875	17.8732	22.0702
Sample 4	Control	ACCM	13.182	20.6638	19.9279	19.5814	17.5621	14.3779	18.0925	22.5492
Sample 4	TLR2	Control	11.2562	25.6471	15.9033	20.2289	19.1595	23.2223	25.2811	23.7623
Sample 4	TLR2	FSL	11.2655	20.5114	17.2068	20.713	14.4298	14.3936	23.3293	22.5735
Sample 4	TLR2	ACCM	11.9824	22.6792	17.1941	18.984	18.0974	17.0872	25.5284	22.914

## Sheet: Delta CT-Fig3k-o
EXPERIMENT 1
Sample Name	LNA-ASO	Treatment	Genes
			TREM1	TREM2	PLIN2	CCL2	IL1B	TLR2	TLR4
Sample 1	Control	Control	10.5153	9.27063	8.16983	3.80193	7.19245	6.84309	9.1418
Sample 1	Control	FSL	6.10059	11.4414	9.02035	2.03477	0.404096	6.7925	9.5915
Sample 1	Control	ACCM	3.79985	12.0113	4.31732	3.09008	-3.92397	6.19325	9.20031
Sample 1	TLR2	Control	12.4048	8.3565	7.59037	7.40804	8.63258	12.6064	10.5378
Sample 1	TLR2	FSL	7.54074	9.1698	7.77201	2.76546	1.06078	9.94281	9.46934
Sample 1	TLR2	ACCM	8.31541	9.35073	5.09721	5.28681	1.98971	11.7141	9.79038
Sample 2	Control	Control	11.959	8.58295	9.21508	6.56931	9.58393	8.30349	11.4289
Sample 2	Control	FSL	7.02883	10.2963	9.21334	2.75154	0.359277	6.34293	11.2739
Sample 2	Control	ACCM	7.67375	7.74862	5.54581	5.42927	1.52361	5.73592	9.88945
Sample 2	TLR2	Control	12.9783	7.19165	7.72947	9.07992	6.42653	11.0258	11.4293
Sample 2	TLR2	FSL	11.9252	7.48367	7.1481	5.98533	4.5586	13.0675	10.9038
Sample 2	TLR2	ACCM	14.5649	7.6957	6.74981	9.77056	7.29635	14.9934	11.6192
Sample 3	Control	Control	12.4733	7.28632	8.25989	7.31123	9.38012	12.9404	10.258
Sample 3	Control	FSL	7.75216	10.7191	8.85032	3.7826	0.5956	6.77588	11.7605
Sample 3	Control	ACCM	8.3342	11.155	5.81887	6.24829	-0.102051	9.19886	12.2015
Sample 3	TLR2	Control	14.1424	9.42065	7.88012	8.94599	8.70853	15.5337	12.9981
Sample 3	TLR2	FSL	10.7953	8.0257	7.40277	5.53621	1.55884	12.7645	11.658
Sample 3	TLR2	ACCM	12.3306	7.72205	6.87075	8.60341	6.11587	15.5939	12.0502
EXPERIMENT 2
Sample 4	Control	Control	13.034	5.73404	9.49401	5.92054	11.8892	8.54731	10.3791
Sample 4	Control	FSL	9.73424	7.89901	10.601	4.00244	3.52715	6.91286	11.1098
Sample 4	Control	ACCM	7.48174	6.7458	6.3993	4.38007	1.1959	4.91042	9.36718
Sample 4	TLR2	Control	14.3909	4.64715	8.97269	7.90331	11.9661	14.0249	12.5061
Sample 4	TLR2	FSL	9.24592	5.94134	9.44748	3.16427	3.12806	12.0638	11.308
Sample 4	TLR2	ACCM	10.6968	5.21163	7.00159	6.11496	5.10475	13.5459	10.9316

## Sheet: 2(-deltaCT)-Fig3k-o
EXPERIMENT 1
Sample Name	LNA-ASO	Treatment	Genes
			TREM1	PLIN2	CCL2	IL1B	TLR2
Sample 1	Control	Control	0.000251175	0.00168261	0.0105303	0.00130301	0.0031652
Sample 1	Control	FSL	0.00765792	0.00168465	0.148493	0.779555	0.0123193
Sample 1	Control	ACCM	0.00489746	0.0214064	0.0232074	0.347814	0.0187636
Sample 1	TLR2	Control	0.000123918	0.00471193	0.00184787	0.0116258	0.000479638
Sample 1	TLR2	FSL	0.000257138	0.00705031	0.0157847	0.0424349	0.000116488
Sample 1	TLR2	ACCM	4.12586e-05	0.00929188	0.00114491	0.00636179	3.06582e-05
Sample 2	Control	Control	0.000175856	0.00326231	0.00629651	0.00150073	0.000127222
Sample 2	Control	FSL	0.00463839	0.00216665	0.0726648	0.661769	0.00912551
Sample 2	Control	ACCM	0.00309853	0.0177151	0.0131546	1.0733	0.00170164
Sample 2	TLR2	Control	5.52993e-05	0.00424471	0.00202763	0.0023904	2.10816e-05
Sample 2	TLR2	FSL	0.000562719	0.00590939	0.0215494	0.339424	0.000143715
Sample 2	TLR2	ACCM	0.000194143	0.00854472	0.00257107	0.0144192	2.02191e-05
EXPERIMENT 2
Sample 3	Control	Control	0.000119228	0.00138681	0.0165097	0.000263626	0.00267303
Sample 3	Control	FSL	0.00117409	0.000643852	0.0623945	0.0867407	0.00829894
Sample 3	Control	ACCM	0.00559462	0.0118473	0.0480249	0.436516	0.0332519
Sample 3	TLR2	Control	4.65495e-05	0.00199045	0.00417701	0.000249951	5.99905e-05
Sample 3	TLR2	FSL	0.00164703	0.00143227	0.111547	0.114382	0.000233583
Sample 3	TLR2	ACCM	0.00060248	0.00780391	0.0144282	0.0290614	8.36122e-05
