# Supplementary material for: Lipid-associated macrophages transition to an inflammatory state in human atherosclerosis, increasing the risk of cerebrovascular complications
Source: Nat Cardiovasc Res. 2023 Jun 26;2(7):656–72. doi: 10.1038/s44161-023-00295-x (PMC7615632; doi:10.1038/s44161-023-00295-x)
Supplement: Supplementary file 8 — Data for TREM1 protein expression using flow cytometry. [file 44161_2023_295_MOESM8_ESM.xlsx]

## Sheet: Sheet1
TREM1 protein expression in all treatment groups was measured using flow cytometry
Sample code	Sample identity	cells/Live | Median (Trem1)	cells/Live | Mean (Trem1)
Specimen_001_unstained_013.fcs	Unstained	1957	2047
Specimen_001_07_C_004.fcs	Sample 1 Control	4604	4931
Specimen_001_07_F_003.fcs	Sample 1 FSL	10294	12083
Specimen_001_07_L_002.fcs	Sample 1 LPS	3597	4407
Specimen_001_07_s_001.fcs	Sample 1 ACCM	23096	25450
Specimen_001_08_C_008.fcs	Sample 2 Control	4500	5421
Specimen_001_08_F_007.fcs	Sample 2 FSL	19392	21718
Specimen_001_08_L_006.fcs	Sample 2 LPS	5486	7788
Specimen_001_08_S_005.fcs	Sample 2 ACCM	31263	34154
Specimen_001_09_C_012.fcs	Sample 3 Control	3671	3922
Specimen_001_09_F_011.fcs	Sample 3 FSL	9513	11846
Specimen_001_09_L_010.fcs	Sample 3 LPS	3863	4747
Specimen_001_09_S_009.fcs	Sample 3 ACCM	21563	23602
Mean		10985	12470
SD		9559	10342
